# Supplementary material for: Transcriptional Response to Lactic Acid Stress in the Hybrid Yeast Zygosaccharomyces parabailii
Source: Appl Environ Microbiol. 2018 Feb 14;84(5):e02294-17. doi: 10.1128/AEM.02294-17 (PMC5812937; doi:10.1128/AEM.02294-17)
Supplement: Supplemental material [file AEM.02294-17_zam005188353sd2.xlsx]

## Sheet: DatasetS1
Data Set S1. Full annotation table for the Z. parabailii genome. The table includes the Z. parabailii gene codes, their corresponding Z. bailii homeolog (if any), the S. cerevisiae homolog(s) (if any), and the gene category as reported in Ortiz-Merino et al., 2017. It also includes the PFAM category and a logical column TM indicating if the gene has more than 2 transmembrane domains and has hits …
ID	ZparID	NCBI_ID	length	homeolog	ortholog	label	category	scerID	scerID2	name1	name2	PFAM	TM	link
ZPAR0A00100_N	ZPAR0A00100	BZL39_A00100	835	NA	NA	N	2	NA	NA	NA	NA	NA	FALSE	NA
ZPAR0A00110_N	ZPAR0A00110	BZL39_A00110	284	NA	NA	N	2	NA	NA	NA	NA	NA	FALSE	NA
ZPAR0A00120_N	ZPAR0A00120	BZL39_A00120	209	NA	NA	N	2	NA	NA	NA	NA	NA	FALSE	NA
ZPAR0A00130_N	ZPAR0A00130	BZL39_A00130	277	NA	NA	N	Multi	NA	NA	NA	NA	DUP	FALSE	NA
ZPAR0A00140_N	ZPAR0A00140	BZL39_A00140	172	NA	NA	N	2	NA	NA	NA	NA	NA	FALSE	NA
ZPAR0A00150_A	ZPAR0A00150	BZL39_A00150	126	NA	NA	A	3	NA	NA	NA	NA	TPP_enzyme_N	FALSE	NA
ZPAR0A00160_A	ZPAR0A00160	BZL39_A00160	406	ZPAR0A10100	ZYBA0X00144g	A	5	NA	NA	NA	NA	NA	FALSE	NA
ZPAR0A00170_N	ZPAR0A00170	BZL39_A00170	73	NA	NA	N	2	YKL218C	NA	SRY1	NA	NA	FALSE	http://www.yeastgenome.org/locus/S000001701/overview
ZPAR0A00180_A	ZPAR0A00180	BZL39_A00180	545	NA	NA	A	3	NA	NA	NA	NA	MFS_1	FALSE	NA
ZPAR0A00190_N	ZPAR0A00190	BZL39_A00190	563	NA	NA	N	2	NA	NA	NA	NA	NA	FALSE	NA
ZPAR0A00200_N	ZPAR0A00200	BZL39_A00200	153	NA	NA	N	Multi	NA	NA	NA	NA	NA	FALSE	NA
ZPAR0A00210_B	ZPAR0A00210	BZL39_A00210	465	NA	NA	B	8	NA	NA	NA	NA	NA	FALSE	NA
ZPAR0A00220_B	ZPAR0A00220	BZL39_A00220	295	NA	NA	B	8	NA	NA	NA	NA	NA	FALSE	NA
ZPAR0A00230_B	ZPAR0A00230	BZL39_A00230	443	NA	NA	B	8	NA	NA	NA	NA	NA	FALSE	NA
ZPAR0A00240_B	ZPAR0A00240	BZL39_A00240	584	NA	NA	B	8	NA	NA	NA	NA	AA_permease	TRUE	NA
ZPAR0A00250_B	ZPAR0A00250	BZL39_A00250	325	NA	NA	B	8	NA	NA	NA	NA	NA	FALSE	NA
ZPAR0A00260_B	ZPAR0A00260	BZL39_A00260	285	NA	NA	B	8	NA	NA	NA	NA	NA	FALSE	NA
ZPAR0A00270_B	ZPAR0A00270	BZL39_A00270	647	NA	NA	B	8	NA	NA	NA	NA	NA	FALSE	NA
ZPAR0A00280_A	ZPAR0A00280	BZL39_A00280	524	NA	NA	A	3	NA	NA	NA	NA	MFS_1	FALSE	NA
ZPAR0A00290_A	ZPAR0A00290	BZL39_A00290	476	NA	NA	A	3	NA	NA	NA	NA	NA	FALSE	NA
ZPAR0A00300_N	ZPAR0A00300	BZL39_A00300	195	NA	NA	N	2	NA	NA	NA	NA	NA	FALSE	NA
ZPAR0A00310_N	ZPAR0A00310	BZL39_A00310	312	NA	NA	N	2	NA	NA	NA	NA	Sugar_tr	TRUE	NA
ZPAR0A00320_B	ZPAR0A00320	BZL39_A00320	335	NA	NA	B	8	YAL062W	YOR375C	GDH3	GDH1	NA	FALSE	http://www.yeastgenome.org/locus/S000000058/overview
ZPAR0A00330_A	ZPAR0A00330	BZL39_A00330	387	NA	NA	A	3	YAL060W	NA	BDH1	NA	NA	FALSE	http://www.yeastgenome.org/locus/S000000056/overview
ZPAR0A00340_A	ZPAR0A00340	BZL39_A00340	185	NA	NA	A	3	YAL059W	NA	ECM1	NA	NA	FALSE	http://www.yeastgenome.org/locus/S000000055/overview
ZPAR0A00350_A	ZPAR0A00350	BZL39_A00350	610	NA	NA	A	3	YAL058W	NA	CNE1	NA	Calreticulin	FALSE	http://www.yeastgenome.org/locus/S000000054/overview
ZPAR0A00360_A	ZPAR0A00360	BZL39_A00360	518	NA	NA	A	3	YOR374W	NA	ALD4	NA	NA	FALSE	http://www.yeastgenome.org/locus/S000005901/overview
ZPAR0A00370_A	ZPAR0A00370	BZL39_A00370	833	NA	NA	A	3	YOR373W	NA	NUD1	NA	NA	FALSE	http://www.yeastgenome.org/locus/S000005900/overview
ZPAR0A00380_A	ZPAR0A00380	BZL39_A00380	545	NA	NA	A	3	YOR372C	NA	NDD1	NA	NA	FALSE	http://www.yeastgenome.org/locus/S000005899/overview
ZPAR0A00390_A	ZPAR0A00390	BZL39_A00390	827	NA	NA	A	3	YAL056W	YOR371C	GPB2	GPB1	NA	FALSE	http://www.yeastgenome.org/locus/S000000052/overview
ZPAR0A00400_N	ZPAR0A00400	BZL39_A00400	608	NA	NA	N	2	YOR370C	NA	MRS6	NA	NA	FALSE	http://www.yeastgenome.org/locus/S000005897/overview
ZPAR0A00410_A	ZPAR0A00410	BZL39_A00410	142	NA	NA	A	3	YOR369C	NA	RPS12	NA	NA	FALSE	http://www.yeastgenome.org/locus/S000005896/overview
ZPAR0A00420_A	ZPAR0A00420	BZL39_A00420	394	NA	NA	A	3	YOR368W	NA	RAD17	NA	NA	FALSE	http://www.yeastgenome.org/locus/S000005895/overview
ZPAR0A00430_A	ZPAR0A00430	BZL39_A00430	160	NA	NA	A	3	YAL055W	NA	PEX22	NA	Peroxin-22	FALSE	http://www.yeastgenome.org/locus/S000000051/overview
ZPAR0A00440_A	ZPAR0A00440	BZL39_A00440	201	NA	NA	A	3	YOR367W	NA	SCP1	NA	NA	FALSE	http://www.yeastgenome.org/locus/S000005894/overview
ZPAR0A00450_A	ZPAR0A00450	BZL39_A00450	725	NA	NA	A	3	YAL054C	NA	ACS1	NA	NA	FALSE	http://www.yeastgenome.org/locus/S000000050/overview
ZPAR0A00460_A	ZPAR0A00460	BZL39_A00460	773	NA	NA	A	3	YAL053W	YOR365C	FLC2	NA	TRP	TRUE	http://www.yeastgenome.org/locus/S000000049/overview
ZPAR0A00470_A	ZPAR0A00470	BZL39_A00470	969	NA	NA	A	3	YAL051W	YOR363C	OAF1	PIP2	NA	FALSE	http://www.yeastgenome.org/locus/S000000048/overview
ZPAR0A00480_A	ZPAR0A00480	BZL39_A00480	244	NA	NA	A	3	YAL049C	NA	AIM2	NA	NA	FALSE	http://www.yeastgenome.org/locus/S000000047/overview
ZPAR0A00490_A	ZPAR0A00490	BZL39_A00490	624	NA	NA	A	3	YAL048C	NA	GEM1	NA	NA	FALSE	http://www.yeastgenome.org/locus/S000000046/overview
ZPAR0A00500_A	ZPAR0A00500	BZL39_A00500	284	NA	NA	A	3	YOR362C	NA	PRE10	NA	NA	FALSE	http://www.yeastgenome.org/locus/S000005889/overview
ZPAR0A00510_A	ZPAR0A00510	BZL39_A00510	737	NA	NA	A	3	YAL047C	NA	SPC72	NA	NA	FALSE	http://www.yeastgenome.org/locus/S000000045/overview
ZPAR0A00520_A	ZPAR0A00520	BZL39_A00520	734	NA	NA	A	3	YOR361C	NA	PRT1	NA	NA	FALSE	http://www.yeastgenome.org/locus/S000005888/overview
ZPAR0A00530_A	ZPAR0A00530	BZL39_A00530	97	NA	NA	A	3	YAL046C	NA	AIM1	NA	NA	FALSE	http://www.yeastgenome.org/locus/S000000044/overview
ZPAR0A00540_A	ZPAR0A00540	BZL39_A00540	121	NA	NA	A	3	YAL044W-A	NA	NA	NA	NA	FALSE	http://www.yeastgenome.org/locus/S000007586/overview
ZPAR0A00550_A	ZPAR0A00550	BZL39_A00550	174	NA	NA	A	3	YAL044C	NA	GCV3	NA	NA	FALSE	http://www.yeastgenome.org/locus/S000000042/overview
ZPAR0A00560_A	ZPAR0A00560	BZL39_A00560	569	NA	NA	A	3	YOR360C	NA	PDE2	NA	NA	FALSE	http://www.yeastgenome.org/locus/S000005887/overview
ZPAR0A00570_N	ZPAR0A00570	BZL39_A00570	517	NA	NA	N	2	YOR359W	NA	VTS1	NA	NA	FALSE	http://www.yeastgenome.org/locus/S000005886/overview
ZPAR0A00580_A	ZPAR0A00580	BZL39_A00580	772	NA	NA	A	3	YAL043C	NA	PTA1	NA	NA	FALSE	http://www.yeastgenome.org/locus/S000000041/overview
ZPAR0A00590_A	ZPAR0A00590	BZL39_A00590	160	NA	NA	A	3	YOR358W	NA	HAP5	NA	NA	FALSE	http://www.yeastgenome.org/locus/S000005885/overview
ZPAR0A00600_A	ZPAR0A00600	BZL39_A00600	186	NA	NA	A	3	YOR357C	NA	SNX3	NA	NA	FALSE	http://www.yeastgenome.org/locus/S000005884/overview
ZPAR0A00610_A	ZPAR0A00610	BZL39_A00610	404	NA	NA	A	3	YAL042W	NA	ERV46	NA	COPIIcoated_ERV	FALSE	http://www.yeastgenome.org/locus/S000000040/overview
ZPAR0A00620_N	ZPAR0A00620	BZL39_A00620	769	NA	NA	N	2	YAL041W	NA	CDC24	NA	NA	FALSE	http://www.yeastgenome.org/locus/S000000039/overview
ZPAR0A00630_A	ZPAR0A00630	BZL39_A00630	643	NA	NA	A	3	YOR356W	NA	CIR2	NA	NA	FALSE	http://www.yeastgenome.org/locus/S000005883/overview
ZPAR0A00640_A	ZPAR0A00640	BZL39_A00640	418	NA	NA	A	3	YOR355W	NA	GDS1	NA	NA	FALSE	http://www.yeastgenome.org/locus/S000005882/overview
ZPAR0A00650_A	ZPAR0A00650	BZL39_A00650	515	NA	NA	A	3	NA	NA	NA	NA	NA	FALSE	NA
ZPAR0A00660_A	ZPAR0A00660	BZL39_A00660	490	NA	NA	A	3	YAL040C	NA	CLN3	NA	NA	FALSE	http://www.yeastgenome.org/locus/S000000038/overview
ZPAR0A00670_A	ZPAR0A00670	BZL39_A00670	671	NA	NA	A	3	YOR354C	NA	MSC6	NA	NA	FALSE	http://www.yeastgenome.org/locus/S000005881/overview
ZPAR0A00680_A	ZPAR0A00680	BZL39_A00680	275	NA	NA	A	3	YAL039C	NA	CYC3	NA	NA	FALSE	http://www.yeastgenome.org/locus/S000000037/overview
ZPAR0A00690_A	ZPAR0A00690	BZL39_A00690	841	NA	NA	A	3	YOR353C	NA	SOG2	NA	NA	FALSE	http://www.yeastgenome.org/locus/S000005880/overview
ZPAR0A00700_A	ZPAR0A00700	BZL39_A00700	293	NA	NA	A	3	YOR352W	NA	TFB6	NA	NA	FALSE	http://www.yeastgenome.org/locus/S000005879/overview
ZPAR0A00720_N	ZPAR0A00720	BZL39_A00720	487	NA	NA	N	2	YOR351C	NA	MEK1	NA	NA	FALSE	http://www.yeastgenome.org/locus/S000005878/overview
ZPAR0A00730_A	ZPAR0A00730	BZL39_A00730	636	NA	NA	A	3	YOR350C	NA	MNE1	NA	NA	FALSE	http://www.yeastgenome.org/locus/S000005877/overview
ZPAR0A00740_A	ZPAR0A00740	BZL39_A00740	1037	ZPAR0F00100	ZYBA0G05116g	A	4	YOR349W	NA	CIN1	NA	NA	FALSE	http://www.yeastgenome.org/locus/S000005876/overview
ZPAR0A00750_A	ZPAR0A00750	BZL39_A00750	579	ZPAR0F00110	ZYBA0G05094g	A	4	YOR348C	NA	PUT4	NA	AA_permease	TRUE	http://www.yeastgenome.org/locus/S000005875/overview
ZPAR0A00760_A	ZPAR0A00760	BZL39_A00760	557	ZPAR0F00120	ZYBA0G05072g	A	4	YAL038W	YOR347C	CDC19	PYK2	NA	FALSE	http://www.yeastgenome.org/locus/S000000036/overview
ZPAR0A00770_A	ZPAR0A00770	BZL39_A00770	901	ZPAR0F00130	ZYBA0G05050g	A	4	YOR346W	NA	REV1	NA	NA	FALSE	http://www.yeastgenome.org/locus/S000005873/overview
ZPAR0A00780_B	ZPAR0A00780	BZL39_A00780	192	ZPAR0F00140	ZYBA0G05028g	B	6	YOR344C	NA	TYE7	NA	NA	FALSE	http://www.yeastgenome.org/locus/S000005871/overview
ZPAR0A00790_B	ZPAR0A00790	BZL39_A00790	260	ZPAR0F00150	ZYBA0G05006g	B	6	YAL037W	YOR342C	NA	NA	NA	FALSE	http://www.yeastgenome.org/locus/S000000035/overview
ZPAR0A00800_B	ZPAR0A00800	BZL39_A00800	369	ZPAR0F00160	ZYBA0G04984g	B	6	YAL036C	NA	RBG1	NA	NA	FALSE	http://www.yeastgenome.org/locus/S000000034/overview
ZPAR0A00810_B	ZPAR0A00810	BZL39_A00810	1002	ZPAR0F00170	ZYBA0G04962g	B	6	YAL035W	NA	FUN12	NA	NA	FALSE	http://www.yeastgenome.org/locus/S000000033/overview
ZPAR0A00820_B	ZPAR0A00820	BZL39_A00820	1661	ZPAR0F00180	ZYBA0G04940g	B	6	YOR341W	NA	RPA190	NA	NA	FALSE	http://www.yeastgenome.org/locus/S000005868/overview
ZPAR0A00830_B	ZPAR0A00830	BZL39_A00830	302	ZPAR0F00190	ZYBA0G04918g	B	6	YOR340C	NA	RPA43	NA	NA	FALSE	http://www.yeastgenome.org/locus/S000005867/overview
ZPAR0A00840_B	ZPAR0A00840	BZL39_A00840	277	ZPAR0F00200	ZYBA0G04896g	B	6	YAL034W-A	NA	MTW1	NA	NA	FALSE	http://www.yeastgenome.org/locus/S000000032/overview
ZPAR0A00850_B	ZPAR0A00850	BZL39_A00850	164	ZPAR0F00210	ZYBA0G04874g	B	6	YOR339C	NA	UBC11	NA	NA	FALSE	http://www.yeastgenome.org/locus/S000005866/overview
ZPAR0A00860_B	ZPAR0A00860	BZL39_A00860	341	ZPAR0F00220	ZYBA0G04852g	B	6	YAL034C	YOR338W	FUN19	NA	NA	FALSE	http://www.yeastgenome.org/locus/S000002134/overview
ZPAR0A00870_B	ZPAR0A00870	BZL39_A00870	742	ZPAR0F00230	ZYBA0G04830g	B	6	YOR337W	NA	TEA1	NA	NA	FALSE	http://www.yeastgenome.org/locus/S000005864/overview
ZPAR0A00880_B	ZPAR0A00880	BZL39_A00880	1335	ZPAR0F00240	ZYBA0G04808g	B	6	YOR336W	NA	KRE5	NA	UDP-g_GGTase	FALSE	http://www.yeastgenome.org/locus/S000005863/overview
ZPAR0A00890_B	ZPAR0A00890	BZL39_A00890	956	ZPAR0F00250	ZYBA0G04786g	B	6	YOR335C	NA	ALA1	NA	NA	FALSE	http://www.yeastgenome.org/locus/S000005862/overview
ZPAR0A00900_B	ZPAR0A00900	BZL39_A00900	167	ZPAR0F00260	ZYBA0G04764g	B	6	YAL033W	NA	POP5	NA	NA	FALSE	http://www.yeastgenome.org/locus/S000000031/overview
ZPAR0A00910_B	ZPAR0A00910	BZL39_A00910	444	ZPAR0F00270	ZYBA0G04742g	B	6	YAL032C	NA	PRP45	NA	NA	FALSE	http://www.yeastgenome.org/locus/S000000030/overview
ZPAR0A00920_B	ZPAR0A00920	BZL39_A00920	837	ZPAR0F00280	ZYBA0G04720g	B	6	YAL031C	NA	GIP4	NA	NA	FALSE	http://www.yeastgenome.org/locus/S000000029/overview
ZPAR0A00930_N	ZPAR0A00930	BZL39_A00930	176	NA	NA	N	2	NA	NA	NA	NA	DUP	FALSE	NA
ZPAR0A00950_B	ZPAR0A00950	BZL39_A00950	482	ZPAR0F00290	ZYBA0G04698g	B	6	YOR334W	NA	MRS2	NA	CorA	TRUE	http://www.yeastgenome.org/locus/S000005861/overview
ZPAR0A00960_B	ZPAR0A00960	BZL39_A00960	230	ZPAR0F00300	ZYBA0G04676g	B	6	YOR332W	NA	VMA4	NA	NA	FALSE	http://www.yeastgenome.org/locus/S000005859/overview
ZPAR0A00970_B	ZPAR0A00970	BZL39_A00970	1230	ZPAR0F00310	ZYBA0G04654g	B	6	YOR330C	NA	MIP1	NA	NA	FALSE	http://www.yeastgenome.org/locus/S000005857/overview
ZPAR0A00980_B	ZPAR0A00980	BZL39_A00980	238	ZPAR0F00320	ZYBA0G04632g	B	6	NA	NA	NA	NA	NA	FALSE	NA
ZPAR0A00990_B	ZPAR0A00990	BZL39_A00990	797	ZPAR0F00330	ZYBA0G04610g	B	6	YOR329C	NA	SCD5	NA	NA	FALSE	http://www.yeastgenome.org/locus/S000005856/overview
ZPAR0A01000_B	ZPAR0A01000	BZL39_A01000	627	ZPAR0E02870	ZYBA0B10242g	B	6	YMR119W	YNL008C	ASI1	ASI3	zf-C3HC4_3	FALSE	http://www.yeastgenome.org/locus/S000004725/overview
ZPAR0A01010_B	ZPAR0A01010	BZL39_A01010	593	ZPAR0E02860	ZYBA0B10264g	B	6	YLR028C	YMR120C	ADE16	ADE17	NA	FALSE	http://www.yeastgenome.org/locus/S000004018/overview
ZPAR0A01020_B	ZPAR0A01020	BZL39_A01020	204	ZPAR0E02850	ZYBA0B10286g	B	6	YLR029C	YMR121C	RPL15A	RPL15B	NA	FALSE	http://www.yeastgenome.org/locus/S000004019/overview
ZPAR0A01030_B	ZPAR0A01030	BZL39_A01030	527	ZPAR0E02840	ZYBA0B10308g	B	6	NA	NA	NA	NA	NA	FALSE	NA
ZPAR0A01040_B	ZPAR0A01040	BZL39_A01040	126	ZPAR0E02830	ZYBA0B10330g	B	6	YMR122W-A	NA	NA	NA	NA	FALSE	http://www.yeastgenome.org/locus/S000007524/overview
ZPAR0A01050_B	ZPAR0A01050	BZL39_A01050	127	ZPAR0E02820	ZYBA0B10352g	B	6	YMR123W	NA	PKR1	NA	Pkr1	FALSE	http://www.yeastgenome.org/locus/S000004730/overview
ZPAR0A01060_B	ZPAR0A01060	BZL39_A01060	932	ZPAR0E02810	ZYBA0B10374g	B	6	YLR031W	YMR124W	NA	EPO1	NA	FALSE	http://www.yeastgenome.org/locus/S000004021/overview
ZPAR0A01070_B	ZPAR0A01070	BZL39_A01070	863	ZPAR0E02800	ZYBA0B10396g	B	6	YMR125W	NA	STO1	NA	NA	FALSE	http://www.yeastgenome.org/locus/S000004732/overview
ZPAR0A01080_B	ZPAR0A01080	BZL39_A01080	333	ZPAR0E02790	ZYBA0B10418g	B	6	YMR126C	NA	NA	NA	NA	FALSE	http://www.yeastgenome.org/locus/S000004733/overview
ZPAR0A01090_B	ZPAR0A01090	BZL39_A01090	1215	ZPAR0E02780	ZYBA0B10440g	B	6	YLR032W	NA	RAD5	NA	NA	FALSE	http://www.yeastgenome.org/locus/S000004022/overview
ZPAR0A01100_B	ZPAR0A01100	BZL39_A01100	302	ZPAR0E02770	ZYBA0B10462g	B	6	YMR127C	NA	SAS2	NA	NA	FALSE	http://www.yeastgenome.org/locus/S000004734/overview
ZPAR0A01110_B	ZPAR0A01110	BZL39_A01110	1258	ZPAR0E02760	ZYBA0B10484g	B	6	YMR128W	NA	ECM16	NA	NA	FALSE	http://www.yeastgenome.org/locus/S000004735/overview
ZPAR0A01120_B	ZPAR0A01120	BZL39_A01120	494	ZPAR0E02750	ZYBA0B10506g	B	6	YLR033W	NA	RSC58	NA	NA	FALSE	http://www.yeastgenome.org/locus/S000004023/overview
ZPAR0A01130_B	ZPAR0A01130	BZL39_A01130	466	ZPAR0E02740	ZYBA0B10528g	B	6	YLR034C	NA	SMF3	NA	Nramp	TRUE	http://www.yeastgenome.org/locus/S000004024/overview
ZPAR0A01140_B	ZPAR0A01140	BZL39_A01140	1306	ZPAR0E02730	ZYBA0B10550g	B	6	YMR129W	NA	POM152	NA	NA	TRUE	http://www.yeastgenome.org/locus/S000004736/overview
ZPAR0A01150_B	ZPAR0A01150	BZL39_A01150	302	ZPAR0E02720	ZYBA0B10572g	B	6	YMR130W	NA	NA	NA	NA	FALSE	http://www.yeastgenome.org/locus/S000004737/overview
ZPAR0A01160_B	ZPAR0A01160	BZL39_A01160	84	ZPAR0E02710	ZYBA0B10616g	B	6	YLR038C	NA	COX12	NA	NA	FALSE	http://www.yeastgenome.org/locus/S000004028/overview
ZPAR0A01170_B	ZPAR0A01170	BZL39_A01170	973	ZPAR0E02700	ZYBA0B10638g	B	6	YLR039C	NA	RIC1	NA	NA	FALSE	http://www.yeastgenome.org/locus/S000004029/overview
ZPAR0A01180_B	ZPAR0A01180	BZL39_A01180	513	ZPAR0E02690	ZYBA0B10660g	B	6	YMR131C	NA	RRB1	NA	NA	FALSE	http://www.yeastgenome.org/locus/S000004738/overview
ZPAR0A01190_B	ZPAR0A01190	BZL39_A01190	221	ZPAR0E02680	ZYBA0B10682g	B	6	YMR132C	NA	NA	NA	NA	FALSE	http://www.yeastgenome.org/locus/S000004739/overview
ZPAR0A01200_B	ZPAR0A01200	BZL39_A01200	425	ZPAR0E02670	ZYBA0B10704g	B	6	YMR133W	NA	REC114	NA	NA	FALSE	http://www.yeastgenome.org/locus/S000004740/overview
ZPAR0A01210_B	ZPAR0A01210	BZL39_A01210	156	NA	NA	B	8	NA	NA	NA	NA	NA	FALSE	NA
ZPAR0A01220_B	ZPAR0A01220	BZL39_A01220	243	ZPAR0E02660	ZYBA0B10748g	B	6	YMR134W	NA	ERG29	NA	NA	FALSE	http://www.yeastgenome.org/locus/S000004741/overview
ZPAR0A01230_B	ZPAR0A01230	BZL39_A01230	314	ZPAR0E02650	ZYBA0B10770g	B	6	YMR135C	NA	GID8	NA	NA	FALSE	http://www.yeastgenome.org/locus/S000004742/overview
ZPAR0A01240_B	ZPAR0A01240	BZL39_A01240	488	ZPAR0E02640	ZYBA0B10792g	B	6	YMR136W	NA	GAT2	NA	NA	FALSE	http://www.yeastgenome.org/locus/S000004744/overview
ZPAR0A01250_B	ZPAR0A01250	BZL39_A01250	593	ZPAR0E02630	ZYBA0B10814g	B	6	NA	NA	NA	NA	MFS_1	TRUE	NA
ZPAR0A01260_B	ZPAR0A01260	BZL39_A01260	536	ZPAR0E02620	ZYBA0B10836g	B	6	YMR137C	NA	PSO2	NA	NA	FALSE	http://www.yeastgenome.org/locus/S000004745/overview
ZPAR0A01270_B	ZPAR0A01270	BZL39_A01270	173	ZPAR0E02610	ZYBA0B10858g	B	6	YMR138W	NA	CIN4	NA	NA	FALSE	http://www.yeastgenome.org/locus/S000004746/overview
ZPAR0A01280_B	ZPAR0A01280	BZL39_A01280	328	ZPAR0E02600	ZYBA0B10880g	B	6	YDL078C	NA	MDH3	NA	NA	FALSE	http://www.yeastgenome.org/locus/S000002236/overview
ZPAR0A01290_B	ZPAR0A01290	BZL39_A01290	366	ZPAR0E02590	ZYBA0B10902g	B	6	YDL079C	YMR139W	MRK1	RIM11	NA	FALSE	http://www.yeastgenome.org/locus/S000002237/overview
ZPAR0A01300_B	ZPAR0A01300	BZL39_A01300	587	ZPAR0E02580	ZYBA0B10924g	B	6	YDL080C	NA	THI3	NA	NA	FALSE	http://www.yeastgenome.org/locus/S000002238/overview
ZPAR0A01310_B	ZPAR0A01310	BZL39_A01310	463	ZPAR0E02570	ZYBA0B10946g	B	6	NA	NA	NA	NA	NA	FALSE	NA
ZPAR0A01320_B	ZPAR0A01320	BZL39_A01320	468	ZPAR0E02560	ZYBA0B10968g	B	6	YMR140W	NA	SIP5	NA	NA	FALSE	http://www.yeastgenome.org/locus/S000004748/overview
ZPAR0A01330_B	ZPAR0A01330	BZL39_A01330	107	ZPAR0E02550	ZYBA0B10990g	B	6	YDL081C	NA	RPP1A	NA	NA	FALSE	http://www.yeastgenome.org/locus/S000002239/overview
ZPAR0A01340_B	ZPAR0A01340	BZL39_A01340	199	ZPAR0E02540	ZYBA0B11012g	B	6	YDL082W	YMR142C	RPL13A	RPL13B	NA	FALSE	http://www.yeastgenome.org/locus/S000002240/overview
ZPAR0A01350_A	ZPAR0A01350	BZL39_A01350	143	ZPAR0E02530	ZYBA0B11034g	A	4	YDL083C	YMR143W	RPS16B	RPS16A	NA	FALSE	http://www.yeastgenome.org/locus/S000002241/overview
ZPAR0A01360_B	ZPAR0A01360	BZL39_A01360	337	ZPAR0E02520	ZYBA0B11056g	B	6	YMR144W	NA	NA	NA	NA	FALSE	http://www.yeastgenome.org/locus/S000004752/overview
ZPAR0A01370_B	ZPAR0A01370	BZL39_A01370	443	ZPAR0E02510	ZYBA0B11078g	B	6	YDL084W	NA	SUB2	NA	NA	FALSE	http://www.yeastgenome.org/locus/S000002242/overview
ZPAR0A01380_B	ZPAR0A01380	BZL39_A01380	608	ZPAR0E02500	ZYBA0B11100g	B	6	NA	NA	NA	NA	NA	FALSE	NA
ZPAR0A01390_B	ZPAR0A01390	BZL39_A01390	538	ZPAR0E02490	ZYBA0B11122g	B	6	YDL085W	YMR145C	NDE2	NDE1	NA	FALSE	http://www.yeastgenome.org/locus/S000002243/overview
ZPAR0A01400_B	ZPAR0A01400	BZL39_A01400	64	ZPAR0E02480	ZYBA0B11144g	B	6	YDL085C-A	NA	NA	NA	NA	FALSE	http://www.yeastgenome.org/locus/S000007588/overview
ZPAR0A01410_B	ZPAR0A01410	BZL39_A01410	346	ZPAR0E02470	ZYBA0B11166g	B	6	YMR146C	NA	TIF34	NA	NA	FALSE	http://www.yeastgenome.org/locus/S000004754/overview
ZPAR0A01420_B	ZPAR0A01420	BZL39_A01420	272	ZPAR0E02460	ZYBA0B11188g	B	6	YDL086W	NA	NA	NA	NA	FALSE	http://www.yeastgenome.org/locus/S000002244/overview
ZPAR0A01430_N	ZPAR0A01430	BZL39_A01430	184	NA	NA	N	2	YPL034W	NA	NA	NA	NA	FALSE	http://www.yeastgenome.org/locus/S000005955/overview
ZPAR0A01440_B	ZPAR0A01440	BZL39_A01440	206	ZPAR0E02440	ZYBA0B11232g	B	6	YMR147W	NA	NA	NA	NA	FALSE	http://www.yeastgenome.org/locus/S000004755/overview
ZPAR0A01450_B	ZPAR0A01450	BZL39_A01450	133	ZPAR0E02430	ZYBA0B11254g	B	6	YMR148W	NA	OSW5	NA	Osw5	FALSE	http://www.yeastgenome.org/locus/S000004756/overview
ZPAR0A01460_B	ZPAR0A01460	BZL39_A01460	275	ZPAR0E02420	ZYBA0B11276g	B	6	YMR149W	NA	SWP1	NA	Ribophorin_II	FALSE	http://www.yeastgenome.org/locus/S000004757/overview
ZPAR0A01470_B	ZPAR0A01470	BZL39_A01470	192	ZPAR0E02410	ZYBA0B11298g	B	6	YMR150C	NA	IMP1	NA	NA	FALSE	http://www.yeastgenome.org/locus/S000004758/overview
ZPAR0A01480_B	ZPAR0A01480	BZL39_A01480	281	ZPAR0E02400	ZYBA0B11320g	B	6	YPL033C	NA	SRL4	NA	NA	FALSE	http://www.yeastgenome.org/locus/S000005954/overview
ZPAR0A01490_B	ZPAR0A01490	BZL39_A01490	243	ZPAR0E02390	ZYBA0B11342g	B	6	YDL087C	NA	LUC7	NA	NA	FALSE	http://www.yeastgenome.org/locus/S000002245/overview
ZPAR0A01500_B	ZPAR0A01500	BZL39_A01500	362	ZPAR0E02380	ZYBA0B11364g	B	6	YMR152W	NA	YIM1	NA	NA	FALSE	http://www.yeastgenome.org/locus/S000004760/overview
ZPAR0A01510_N	ZPAR0A01510	BZL39_A01510	480	NA	NA	N	2	YDL088C	YMR153W	ASM4	NUP53	NA	FALSE	http://www.yeastgenome.org/locus/S000002246/overview
ZPAR0A01520_B	ZPAR0A01520	BZL39_A01520	524	ZPAR0E02360	ZYBA0B11408g	B	6	YDL089W	NA	NUR1	NA	DUF2418	FALSE	http://www.yeastgenome.org/locus/S000002247/overview
ZPAR0A01530_B	ZPAR0A01530	BZL39_A01530	697	ZPAR0E02350	ZYBA0B11430g	B	6	YMR154C	NA	RIM13	NA	NA	FALSE	http://www.yeastgenome.org/locus/S000004763/overview
ZPAR0A01540_B	ZPAR0A01540	BZL39_A01540	418	ZPAR0E02340	ZYBA0B11452g	B	6	YDL090C	NA	RAM1	NA	NA	FALSE	http://www.yeastgenome.org/locus/S000002248/overview
ZPAR0A01550_B	ZPAR0A01550	BZL39_A01550	434	ZPAR0E02330	ZYBA0B11474g	B	6	YDL091C	NA	UBX3	NA	UBX	FALSE	http://www.yeastgenome.org/locus/S000002249/overview
ZPAR0A01560_B	ZPAR0A01560	BZL39_A01560	136	ZPAR0E02320	ZYBA0B11496g	B	6	YDL092W	NA	SRP14	NA	NA	FALSE	http://www.yeastgenome.org/locus/S000002250/overview
ZPAR0A01570_B	ZPAR0A01570	BZL39_A01570	294	ZPAR0E02310	ZYBA0B11518g	B	6	NA	NA	NA	NA	NA	FALSE	NA
ZPAR0A01580_B	ZPAR0A01580	BZL39_A01580	236	ZPAR0E02300	ZYBA0B11540g	B	6	YDR098C	YER174C	GRX3	GRX4	NA	FALSE	http://www.yeastgenome.org/locus/S000002505/overview
ZPAR0A01590_B	ZPAR0A01590	BZL39_A01590	600	ZPAR0E02290	ZYBA0B11562g	B	6	YER173W	NA	RAD24	NA	NA	FALSE	http://www.yeastgenome.org/locus/S000000975/overview
ZPAR0A01600_B	ZPAR0A01600	BZL39_A01600	2137	ZPAR0E02280	ZYBA0B11584g	B	6	YER172C	NA	BRR2	NA	NA	FALSE	http://www.yeastgenome.org/locus/S000000974/overview
ZPAR0A01610_B	ZPAR0A01610	BZL39_A01610	771	ZPAR0E02270	ZYBA0B11606g	B	6	YER171W	NA	RAD3	NA	NA	FALSE	http://www.yeastgenome.org/locus/S000000973/overview
ZPAR0A01620_B	ZPAR0A01620	BZL39_A01620	228	ZPAR0E02260	ZYBA0B11628g	B	6	YER170W	NA	ADK2	NA	NA	FALSE	http://www.yeastgenome.org/locus/S000000972/overview
ZPAR0A01630_B	ZPAR0A01630	BZL39_A01630	1193	ZPAR0E02250	ZYBA0B11650g	B	6	YDR097C	NA	MSH6	NA	NA	FALSE	http://www.yeastgenome.org/locus/S000002504/overview
ZPAR0A01640_B	ZPAR0A01640	BZL39_A01640	854	ZPAR0E02240	ZYBA0B11672g	B	6	YDR096W	YER169W	GIS1	RPH1	NA	FALSE	http://www.yeastgenome.org/locus/S000002503/overview
ZPAR0A01650_B	ZPAR0A01650	BZL39_A01650	536	ZPAR0E02230	ZYBA0B11694g	B	6	YER168C	NA	CCA1	NA	NA	FALSE	http://www.yeastgenome.org/locus/S000000970/overview
ZPAR0A01660_B	ZPAR0A01660	BZL39_A01660	829	ZPAR0E02220	ZYBA0B11716g	B	6	YER167W	NA	BCK2	NA	NA	FALSE	http://www.yeastgenome.org/locus/S000000969/overview
ZPAR0A01670_B	ZPAR0A01670	BZL39_A01670	1695	ZPAR0E02210	ZYBA0B11738g	B	6	YDR093W	YER166W	DNF2	DNF1	Cation_ATPase	TRUE	http://www.yeastgenome.org/locus/S000002500/overview
ZPAR0A01680_B	ZPAR0A01680	BZL39_A01680	153	ZPAR0E02200	ZYBA0B11760g	B	6	NA	NA	NA	NA	NA	FALSE	NA
ZPAR0A01690_B	ZPAR0A01690	BZL39_A01690	584	ZPAR0E02190	ZYBA0B11782g	B	6	YER165W	NA	PAB1	NA	NA	FALSE	http://www.yeastgenome.org/locus/S000000967/overview
ZPAR0A01700_B	ZPAR0A01700	BZL39_A01700	1423	ZPAR0E02180	ZYBA0B11804g	B	6	YER164W	NA	CHD1	NA	NA	FALSE	http://www.yeastgenome.org/locus/S000000966/overview
ZPAR0A01710_B	ZPAR0A01710	BZL39_A01710	607	ZPAR0E02170	ZYBA0B11826g	B	6	YDR091C	NA	RLI1	NA	NA	FALSE	http://www.yeastgenome.org/locus/S000002498/overview
ZPAR0A01720_B	ZPAR0A01720	BZL39_A01720	227	ZPAR0E02160	ZYBA0B11848g	B	6	YER163C	NA	GCG1	NA	NA	FALSE	http://www.yeastgenome.org/locus/S000000965/overview
ZPAR0A01730_B	ZPAR0A01730	BZL39_A01730	298	ZPAR0E02150	ZYBA0B11870g	B	6	YDR090C	NA	NA	NA	PQ-loop	FALSE	http://www.yeastgenome.org/locus/S000002497/overview
ZPAR0A01740_B	ZPAR0A01740	BZL39_A01740	739	ZPAR0E02140	ZYBA0B11892g	B	6	YER162C	NA	RAD4	NA	NA	FALSE	http://www.yeastgenome.org/locus/S000000964/overview
ZPAR0A01750_B	ZPAR0A01750	BZL39_A01750	340	ZPAR0E02130	ZYBA0B11914g	B	6	YER161C	NA	SPT2	NA	NA	FALSE	http://www.yeastgenome.org/locus/S000000963/overview
ZPAR0A01760_B	ZPAR0A01760	BZL39_A01760	318	ZPAR0E02120	ZYBA0B11958g	B	6	YDR088C	NA	SLU7	NA	NA	FALSE	http://www.yeastgenome.org/locus/S000002495/overview
ZPAR0A01770_B	ZPAR0A01770	BZL39_A01770	279	ZPAR0E02110	ZYBA0B11980g	B	6	YDR087C	NA	RRP1	NA	NA	FALSE	http://www.yeastgenome.org/locus/S000002494/overview
ZPAR0A01780_B	ZPAR0A01780	BZL39_A01780	952	ZPAR0C07630	ZYBA0A02850g	B	6	YHR102W	NA	KIC1	NA	NA	FALSE	http://www.yeastgenome.org/locus/S000001144/overview
ZPAR0A01790_B	ZPAR0A01790	BZL39_A01790	679	ZPAR0C07620	ZYBA0A02872g	B	6	YDR350C	NA	ATP22	NA	NA	FALSE	http://www.yeastgenome.org/locus/S000002758/overview
ZPAR0A01800_B	ZPAR0A01800	BZL39_A01800	330	ZPAR0C07610	ZYBA0A02894g	B	6	YHR101C	NA	BIG1	NA	NA	FALSE	http://www.yeastgenome.org/locus/S000001143/overview
ZPAR0A01810_B	ZPAR0A01810	BZL39_A01810	185	ZPAR0C07600	ZYBA0A02916g	B	6	YHR100C	NA	GEP4	NA	NA	FALSE	http://www.yeastgenome.org/locus/S000001142/overview
ZPAR0A01820_B	ZPAR0A01820	BZL39_A01820	3729	NA	NA	B	Multi	YHR099W	NA	TRA1	NA	NA	FALSE	http://www.yeastgenome.org/locus/S000001141/overview
ZPAR0A01830_B	ZPAR0A01830	BZL39_A01830	651	ZPAR0C07580	ZYBA0A02960g	B	6	YDR349C	NA	YPS7	NA	NA	FALSE	http://www.yeastgenome.org/locus/S000002757/overview
ZPAR0A01840_B	ZPAR0A01840	BZL39_A01840	936	ZPAR0C07570	ZYBA0A02982g	B	6	YHR098C	NA	SFB3	NA	NA	FALSE	http://www.yeastgenome.org/locus/S000001140/overview
ZPAR0A01850_B	ZPAR0A01850	BZL39_A01850	552	ZPAR0C07560	ZYBA0A03004g	B	6	YDR348C	YHR097C	PAL1	NA	NA	FALSE	http://www.yeastgenome.org/locus/S000002756/overview
ZPAR0A01860_B	ZPAR0A01860	BZL39_A01860	306	ZPAR0C07550	ZYBA0A03026g	B	6	YDR347W	NA	MRP1	NA	NA	FALSE	http://www.yeastgenome.org/locus/S000002755/overview
ZPAR0A01870_B	ZPAR0A01870	BZL39_A01870	132	ZPAR0C07540	ZYBA0A03048g	B	6	YGR203W	NA	YCH1	NA	NA	FALSE	http://www.yeastgenome.org/locus/S000003435/overview
ZPAR0A01880_B	ZPAR0A01880	BZL39_A01880	459	ZPAR0C07530	ZYBA0A03070g	B	6	YDR346C	NA	SVF1	NA	NA	FALSE	http://www.yeastgenome.org/locus/S000002754/overview
ZPAR0A01890_B	ZPAR0A01890	BZL39_A01890	580	ZPAR0C07520	ZYBA0A03092g	B	6	YHR096C	YDR345C	HXT5	HXT3	MFS_1	TRUE	http://www.yeastgenome.org/locus/S000001138/overview
ZPAR0A01900_B	ZPAR0A01900	BZL39_A01900	569	ZPAR0C07500	ZYBA0A03114g	B	6	YDR342C	YHR092C	HXT7	HXT4	MFS_1	TRUE	http://www.yeastgenome.org/locus/S000002750/overview
ZPAR0A01910_B	ZPAR0A01910	BZL39_A01910	646	ZPAR0C07490	ZYBA0A03136g	B	6	YDR341C	YHR091C	NA	MSR1	NA	FALSE	http://www.yeastgenome.org/locus/S000002749/overview
ZPAR0A01920_B	ZPAR0A01920	BZL39_A01920	189	ZPAR0C07480	ZYBA0A03180g	B	6	YDR339C	NA	FCF1	NA	NA	FALSE	http://www.yeastgenome.org/locus/S000002747/overview
ZPAR0A01930_B	ZPAR0A01930	BZL39_A01930	297	ZPAR0C07470	ZYBA0A03202g	B	6	YHR090C	NA	YNG2	NA	NA	FALSE	http://www.yeastgenome.org/locus/S000001132/overview
ZPAR0A01940_B	ZPAR0A01940	BZL39_A01940	692	ZPAR0C07460	ZYBA0A03224g	B	6	YDR338C	NA	NA	NA	MatE	FALSE	http://www.yeastgenome.org/locus/S000002746/overview
ZPAR0A01950_B	ZPAR0A01950	BZL39_A01950	492	ZPAR0C07450	ZYBA0A03246g	B	6	NA	NA	NA	NA	NA	FALSE	NA
ZPAR0A01960_B	ZPAR0A01960	BZL39_A01960	290	ZPAR0C07440	ZYBA0A03268g	B	6	YDR337W	NA	MRPS28	NA	NA	FALSE	http://www.yeastgenome.org/locus/S000002745/overview
ZPAR0A01970_B	ZPAR0A01970	BZL39_A01970	200	ZPAR0C07430	ZYBA0A03290g	B	6	YHR089C	NA	GAR1	NA	NA	FALSE	http://www.yeastgenome.org/locus/S000001131/overview
ZPAR0A01980_B	ZPAR0A01980	BZL39_A01980	330	ZPAR0C07420	ZYBA0A03312g	B	6	YDR336W	NA	NA	NA	NA	FALSE	http://www.yeastgenome.org/locus/S000002744/overview
ZPAR0A01990_B	ZPAR0A01990	BZL39_A01990	1224	ZPAR0C07410	ZYBA0A03334g	B	6	YDR335W	NA	MSN5	NA	NA	FALSE	http://www.yeastgenome.org/locus/S000002743/overview
ZPAR0A02000_B	ZPAR0A02000	BZL39_A02000	293	ZPAR0C07400	ZYBA0A03356g	B	6	YHR088W	NA	RPF1	NA	NA	FALSE	http://www.yeastgenome.org/locus/S000001130/overview
ZPAR0A02010_B	ZPAR0A02010	BZL39_A02010	102	ZPAR0C07390	ZYBA0A03378g	B	6	YHR087W	NA	RTC3	NA	NA	FALSE	http://www.yeastgenome.org/locus/S000001129/overview
ZPAR0A02020_B	ZPAR0A02020	BZL39_A02020	1487	ZPAR0C07380	ZYBA0A03400g	B	6	YDR334W	NA	SWR1	NA	NA	FALSE	http://www.yeastgenome.org/locus/S000002742/overview
ZPAR0A02030_B	ZPAR0A02030	BZL39_A02030	520	ZPAR0C07370	ZYBA0A03422g	B	6	YHR086W	NA	NAM8	NA	NA	FALSE	http://www.yeastgenome.org/locus/S000001128/overview
ZPAR0A02040_B	ZPAR0A02040	BZL39_A02040	396	ZPAR0C07360	ZYBA0A03444g	B	6	YGL143C	NA	MRF1	NA	NA	FALSE	http://www.yeastgenome.org/locus/S000003111/overview
ZPAR0A02050_B	ZPAR0A02050	BZL39_A02050	300	ZPAR0C07350	ZYBA0A03466g	B	6	YDL108W	NA	KIN28	NA	NA	FALSE	http://www.yeastgenome.org/locus/S000002266/overview
ZPAR0A02060_B	ZPAR0A02060	BZL39_A02060	401	ZPAR0C07340	ZYBA0A03488g	B	6	NA	NA	NA	NA	NA	FALSE	NA
ZPAR0A02070_B	ZPAR0A02070	BZL39_A02070	376	ZPAR0C07330	ZYBA0A03510g	B	6	YDL107W	NA	MSS2	NA	NA	FALSE	http://www.yeastgenome.org/locus/S000002265/overview
ZPAR0A02080_B	ZPAR0A02080	BZL39_A02080	553	ZPAR0C07320	ZYBA0A03532g	B	6	YGL142C	NA	GPI10	NA	Glyco_transf_22	FALSE	http://www.yeastgenome.org/locus/S000003110/overview
ZPAR0A02090_B	ZPAR0A02090	BZL39_A02090	916	ZPAR0C07310	ZYBA0A03554g	B	6	YGL141W	NA	HUL5	NA	NA	FALSE	http://www.yeastgenome.org/locus/S000003109/overview
ZPAR0A02100_B	ZPAR0A02100	BZL39_A02100	557	ZPAR0C07300	ZYBA0A03576g	B	6	YMR171C	NA	EAR1	NA	SPRY	FALSE	http://www.yeastgenome.org/locus/S000004781/overview
ZPAR0A02110_B	ZPAR0A02110	BZL39_A02110	478	ZPAR0C07290	ZYBA0A03598g	B	6	YDL106C	NA	PHO2	NA	NA	FALSE	http://www.yeastgenome.org/locus/S000002264/overview
ZPAR0A02120_B	ZPAR0A02120	BZL39_A02120	503	ZPAR0C07280	ZYBA0A03620g	B	6	YMR169C	NA	ALD3	NA	NA	FALSE	http://www.yeastgenome.org/locus/S000004779/overview
ZPAR0A02130_B	ZPAR0A02130	BZL39_A02130	500	ZPAR0C07270	ZYBA0A03642g	B	6	YMR170C	NA	ALD2	NA	NA	FALSE	http://www.yeastgenome.org/locus/S000004780/overview
ZPAR0A02140_B	ZPAR0A02140	BZL39_A02140	608	ZPAR0C07260	ZYBA0A03664g	B	6	YMR168C	NA	CEP3	NA	NA	FALSE	http://www.yeastgenome.org/locus/S000004778/overview
ZPAR0A02150_B	ZPAR0A02150	BZL39_A02150	736	ZPAR0C07250	ZYBA0A03686g	B	6	YMR167W	NA	MLH1	NA	NA	FALSE	http://www.yeastgenome.org/locus/S000004777/overview
ZPAR0A02160_B	ZPAR0A02160	BZL39_A02160	377	ZPAR0C07240	ZYBA0A03708g	B	6	YDL105W	NA	NSE4	NA	NA	FALSE	http://www.yeastgenome.org/locus/S000002263/overview
ZPAR0A02170_N	ZPAR0A02170	BZL39_A02170	378	ZPAR0C07230	ZYBA0A03730g	N	2	YDL104C	NA	QRI7	NA	NA	FALSE	http://www.yeastgenome.org/locus/S000002262/overview
ZPAR0A02180_B	ZPAR0A02180	BZL39_A02180	359	ZPAR0C07220	ZYBA0A03752g	B	6	YMR166C	NA	MME1	NA	Mito_carr	FALSE	http://www.yeastgenome.org/locus/S000004776/overview
ZPAR0A02190_B	ZPAR0A02190	BZL39_A02190	815	ZPAR0C07210	ZYBA0A03774g	B	6	YMR165C	NA	PAH1	NA	NA	FALSE	http://www.yeastgenome.org/locus/S000004775/overview
ZPAR0A02200_B	ZPAR0A02200	BZL39_A02200	162	ZPAR0C07200	ZYBA0A03796g	B	6	YMR164C	NA	MSS11	NA	NA	FALSE	http://www.yeastgenome.org/locus/S000004774/overview
ZPAR0A02210_B	ZPAR0A02210	BZL39_A02210	708	ZPAR0C07190	ZYBA0A03840g	B	6	YMR163C	NA	INP2	NA	NA	FALSE	http://www.yeastgenome.org/locus/S000004773/overview
ZPAR0A02220_B	ZPAR0A02220	BZL39_A02220	472	ZPAR0C07180	ZYBA0A03862g	B	6	YDL103C	NA	QRI1	NA	NA	FALSE	http://www.yeastgenome.org/locus/S000002261/overview
ZPAR0A02230_B	ZPAR0A02230	BZL39_A02230	1487	ZPAR0C07170	ZYBA0A03884g	B	6	YMR162C	NA	DNF3	NA	Cation_ATPase	FALSE	http://www.yeastgenome.org/locus/S000004772/overview
ZPAR0A02240_B	ZPAR0A02240	BZL39_A02240	230	ZPAR0C07160	ZYBA0A03906g	B	6	YMR161W	NA	HLJ1	NA	NA	FALSE	http://www.yeastgenome.org/locus/S000004771/overview
ZPAR0A02250_B	ZPAR0A02250	BZL39_A02250	1090	ZPAR0C07150	ZYBA0A03928g	B	6	YDL102W	NA	POL3	NA	NA	FALSE	http://www.yeastgenome.org/locus/S000002260/overview
ZPAR0A02260_B	ZPAR0A02260	BZL39_A02260	503	ZPAR0C07140	ZYBA0A03950g	B	6	YDL101C	NA	DUN1	NA	NA	FALSE	http://www.yeastgenome.org/locus/S000002259/overview
ZPAR0A02270_B	ZPAR0A02270	BZL39_A02270	760	ZPAR0C07130	ZYBA0A03972g	B	6	YMR160W	NA	NA	NA	NA	FALSE	http://www.yeastgenome.org/locus/S000004770/overview
ZPAR0A02280_B	ZPAR0A02280	BZL39_A02280	126	ZPAR0C07120	ZYBA0A03994g	B	6	YMR159C	NA	ATG16	NA	NA	FALSE	http://www.yeastgenome.org/locus/S000004769/overview
ZPAR0A02290_B	ZPAR0A02290	BZL39_A02290	353	ZPAR0C07110	ZYBA0A04016g	B	6	YDL100C	NA	GET3	NA	NA	FALSE	http://www.yeastgenome.org/locus/S000002258/overview
ZPAR0A02300_B	ZPAR0A02300	BZL39_A02300	296	ZPAR0C07100	ZYBA0A04038g	B	6	YDL099W	NA	BUG1	NA	NA	FALSE	http://www.yeastgenome.org/locus/S000002257/overview
ZPAR0A02310_B	ZPAR0A02310	BZL39_A02310	155	ZPAR0C07090	ZYBA0A04060g	B	6	YMR158W	NA	MRPS8	NA	NA	FALSE	http://www.yeastgenome.org/locus/S000004767/overview
ZPAR0A02320_B	ZPAR0A02320	BZL39_A02320	235	ZPAR0C07080	ZYBA0A04082g	B	6	YMR157C	NA	AIM36	NA	NA	FALSE	http://www.yeastgenome.org/locus/S000004766/overview
ZPAR0A02330_B	ZPAR0A02330	BZL39_A02330	190	ZPAR0C07070	ZYBA0A04104g	B	6	YDL098C	NA	SNU23	NA	NA	FALSE	http://www.yeastgenome.org/locus/S000002256/overview
ZPAR0A02340_B	ZPAR0A02340	BZL39_A02340	205	ZPAR0C07060	ZYBA0A04126g	B	6	YMR156C	NA	TPP1	NA	NA	FALSE	http://www.yeastgenome.org/locus/S000004765/overview
ZPAR0A02350_B	ZPAR0A02350	BZL39_A02350	424	ZPAR0C07050	ZYBA0A04148g	B	6	YDL097C	NA	RPN6	NA	NA	FALSE	http://www.yeastgenome.org/locus/S000002255/overview
ZPAR0A02360_B	ZPAR0A02360	BZL39_A02360	761	ZPAR0C07040	ZYBA0A04170g	B	6	YDL095W	NA	PMT1	NA	MIR	FALSE	http://www.yeastgenome.org/locus/S000002253/overview
ZPAR0A02370_B	ZPAR0A02370	BZL39_A02370	631	ZPAR0C07030	ZYBA0A04192g	B	6	YMR155W	NA	NA	NA	Nodulin-like	FALSE	http://www.yeastgenome.org/locus/S000004764/overview
ZPAR0A02380_N	ZPAR0A02380	BZL39_A02380	372	NA	NA	N	2	NA	NA	NA	NA	DUP	FALSE	NA
ZPAR0A02390_N	ZPAR0A02390	BZL39_A02390	155	NA	NA	N	2	NA	NA	NA	NA	NA	FALSE	NA
ZPAR0A02400_B	ZPAR0A02400	BZL39_A02400	270	ZPAR0C03230	ZYBA0A12706g	B	6	YNL314W	NA	DAL82	NA	NA	FALSE	http://www.yeastgenome.org/locus/S000005258/overview
ZPAR0A02410_B	ZPAR0A02410	BZL39_A02410	904	ZPAR0C03240	ZYBA0A12684g	B	6	YNL313C	NA	EMW1	NA	NA	FALSE	http://www.yeastgenome.org/locus/S000005257/overview
ZPAR0A02420_B	ZPAR0A02420	BZL39_A02420	274	ZPAR0C03250	ZYBA0A12662g	B	6	YNL312W	NA	RFA2	NA	NA	FALSE	http://www.yeastgenome.org/locus/S000005256/overview
ZPAR0A02430_B	ZPAR0A02430	BZL39_A02430	486	ZPAR0C03260	ZYBA0A12640g	B	6	YOL132W	NA	GAS4	NA	NA	FALSE	http://www.yeastgenome.org/locus/S000005492/overview
ZPAR0A02440_B	ZPAR0A02440	BZL39_A02440	674	ZPAR0C03270	ZYBA0A12618g	B	6	YNL311C	NA	SKP2	NA	NA	FALSE	http://www.yeastgenome.org/locus/S000005255/overview
ZPAR0A02450_B	ZPAR0A02450	BZL39_A02450	163	ZPAR0C03280	ZYBA0A12596g	B	6	YNL310C	NA	ZIM17	NA	NA	FALSE	http://www.yeastgenome.org/locus/S000005254/overview
ZPAR0A02460_B	ZPAR0A02460	BZL39_A02460	254	ZPAR0C03290	ZYBA0A12574g	B	6	YNL309W	YOL131W	STB1	NA	NA	FALSE	http://www.yeastgenome.org/locus/S000005253/overview
ZPAR0A02470_B	ZPAR0A02470	BZL39_A02470	697	ZPAR0C03300	ZYBA0A12552g	B	6	YOL130W	NA	ALR1	NA	CorA	TRUE	http://www.yeastgenome.org/locus/S000005490/overview
ZPAR0A02480_B	ZPAR0A02480	BZL39_A02480	538	ZPAR0C03310	ZYBA0A12530g	B	6	YNL308C	NA	KRI1	NA	NA	FALSE	http://www.yeastgenome.org/locus/S000005252/overview
ZPAR0A02490_B	ZPAR0A02490	BZL39_A02490	183	ZPAR0C03320	ZYBA0A12508g	B	6	YOL129W	NA	VPS68	NA	UPF0220	TRUE	http://www.yeastgenome.org/locus/S000005489/overview
ZPAR0A02500_B	ZPAR0A02500	BZL39_A02500	382	ZPAR0C03330	ZYBA0A12486g	B	6	YNL307C	YOL128C	MCK1	YGK3	NA	FALSE	http://www.yeastgenome.org/locus/S000005251/overview
ZPAR0A02510_B	ZPAR0A02510	BZL39_A02510	207	ZPAR0C03340	ZYBA0A12464g	B	6	YNL306W	NA	MRPS18	NA	NA	FALSE	http://www.yeastgenome.org/locus/S000005250/overview
ZPAR0A02520_B	ZPAR0A02520	BZL39_A02520	142	ZPAR0C03350	ZYBA0A12442g	B	6	YOL127W	NA	RPL25	NA	NA	FALSE	http://www.yeastgenome.org/locus/S000005487/overview
ZPAR0A02530_B	ZPAR0A02530	BZL39_A02530	263	ZPAR0C03360	ZYBA0A12420g	B	6	YNL305C	NA	BXI1	NA	Bax1-I	TRUE	http://www.yeastgenome.org/locus/S000005249/overview
ZPAR0A02540_B	ZPAR0A02540	BZL39_A02540	356	ZPAR0C03370	ZYBA0A12398g	B	6	YOL126C	NA	MDH2	NA	NA	FALSE	http://www.yeastgenome.org/locus/S000005486/overview
ZPAR0A02550_N	ZPAR0A02550	BZL39_A02550	237	NA	NA	N	2	NA	NA	NA	NA	NA	FALSE	NA
ZPAR0A02560_B	ZPAR0A02560	BZL39_A02560	401	ZPAR0C03380	ZYBA0A12376g	B	6	YOL125W	NA	TRM13	NA	NA	FALSE	http://www.yeastgenome.org/locus/S000005485/overview
ZPAR0A02570_B	ZPAR0A02570	BZL39_A02570	350	ZPAR0C03390	ZYBA0A12354g	B	6	YNL304W	NA	YPT11	NA	NA	FALSE	http://www.yeastgenome.org/locus/S000005248/overview
ZPAR0A02580_B	ZPAR0A02580	BZL39_A02580	435	ZPAR0C03400	ZYBA0A12332g	B	6	YOL124C	NA	TRM11	NA	NA	FALSE	http://www.yeastgenome.org/locus/S000005484/overview
ZPAR0A02590_B	ZPAR0A02590	BZL39_A02590	517	ZPAR0C03410	ZYBA0A12310g	B	6	YOL123W	NA	HRP1	NA	NA	FALSE	http://www.yeastgenome.org/locus/S000005483/overview
ZPAR0A02600_B	ZPAR0A02600	BZL39_A02600	539	ZPAR0C03420	ZYBA0A12288g	B	6	YOL122C	NA	SMF1	NA	Nramp	TRUE	http://www.yeastgenome.org/locus/S000005482/overview
ZPAR0A02610_A	ZPAR0A02610	BZL39_A02610	144	ZPAR0C03430	ZYBA0A12266g	A	4	YNL302C	YOL121C	RPS19B	RPS19A	NA	FALSE	http://www.yeastgenome.org/locus/S000005246/overview
ZPAR0A02620_B	ZPAR0A02620	BZL39_A02620	186	ZPAR0C03440	ZYBA0A12244g	B	6	YNL301C	YOL120C	RPL18B	RPL18A	NA	FALSE	http://www.yeastgenome.org/locus/S000005245/overview
ZPAR0A02630_B	ZPAR0A02630	BZL39_A02630	524	ZPAR0C03450	ZYBA0A12222g	B	6	YOL119C	NA	MCH4	NA	MFS_1	TRUE	http://www.yeastgenome.org/locus/S000005479/overview
ZPAR0A02640_B	ZPAR0A02640	BZL39_A02640	688	ZPAR0C03460	ZYBA0A12178g	B	6	YOL117W	NA	RRI2	NA	NA	FALSE	http://www.yeastgenome.org/locus/S000005477/overview
ZPAR0A02650_B	ZPAR0A02650	BZL39_A02650	243	ZPAR0C03470	ZYBA0A12156g	B	6	YNL300W	NA	NA	NA	NA	FALSE	http://www.yeastgenome.org/locus/S000005244/overview
ZPAR0A02660_N	ZPAR0A02660	BZL39_A02660	235	NA	NA	N	2	NA	NA	NA	NA	NA	FALSE	NA
ZPAR0A02670_N	ZPAR0A02670	BZL39_A02670	278	NA	NA	N	2	NA	NA	NA	NA	NA	FALSE	NA
ZPAR0A02680_N	ZPAR0A02680	BZL39_A02680	103	NA	NA	N	2	NA	NA	NA	NA	NA	FALSE	NA
ZPAR0A02690_B	ZPAR0A02690	BZL39_A02690	299	ZPAR0C03530	ZYBA0A12046g	B	6	NA	NA	NA	NA	FAD_binding_6	FALSE	NA
ZPAR0A02700_B	ZPAR0A02700	BZL39_A02700	583	ZPAR0C03540	ZYBA0A12024g	B	6	NA	NA	NA	NA	NA	FALSE	NA
ZPAR0A02710_B	ZPAR0A02710	BZL39_A02710	282	ZPAR0C03550	ZYBA0A12002g	B	6	YOL116W	NA	MSN1	NA	NA	FALSE	http://www.yeastgenome.org/locus/S000005476/overview
ZPAR0A02720_B	ZPAR0A02720	BZL39_A02720	225	ZPAR0C03560	ZYBA0A11980g	B	6	YDR226W	NA	ADK1	NA	NA	FALSE	http://www.yeastgenome.org/locus/S000002634/overview
ZPAR0A02730_B	ZPAR0A02730	BZL39_A02730	574	ZPAR0C03570	ZYBA0A11958g	B	6	YNL299W	YOL115W	TRF5	PAP2	NA	FALSE	http://www.yeastgenome.org/locus/S000005243/overview
ZPAR0A02740_B	ZPAR0A02740	BZL39_A02740	188	ZPAR0C03580	ZYBA0A11936g	B	6	YOL114C	NA	PTH4	NA	NA	FALSE	http://www.yeastgenome.org/locus/S000005474/overview
ZPAR0A02750_B	ZPAR0A02750	BZL39_A02750	869	ZPAR0C03600	ZYBA0A11892g	B	6	YNL298W	YOL113W	CLA4	SKM1	NA	FALSE	http://www.yeastgenome.org/locus/S000005242/overview
ZPAR0A02760_B	ZPAR0A02760	BZL39_A02760	1617	ZPAR0C03610	ZYBA0A11870g	B	6	YNL297C	NA	MON2	NA	NA	FALSE	http://www.yeastgenome.org/locus/S000005241/overview
ZPAR0A02770_B	ZPAR0A02770	BZL39_A02770	451	ZPAR0C03620	ZYBA0A11848g	B	6	YNL295W	NA	NA	NA	NA	FALSE	http://www.yeastgenome.org/locus/S000005239/overview
ZPAR0A02780_B	ZPAR0A02780	BZL39_A02780	499	ZPAR0C03630	ZYBA0A11826g	B	6	YNL294C	NA	RIM21	NA	PalH	FALSE	http://www.yeastgenome.org/locus/S000005238/overview
ZPAR0A02790_B	ZPAR0A02790	BZL39_A02790	602	ZPAR0C03640	ZYBA0A11804g	B	6	YNL293W	YOL112W	MSB3	MSB4	NA	FALSE	http://www.yeastgenome.org/locus/S000005237/overview
ZPAR0A02800_B	ZPAR0A02800	BZL39_A02800	192	ZPAR0C03650	ZYBA0A11782g	B	6	YOL111C	NA	MDY2	NA	NA	FALSE	http://www.yeastgenome.org/locus/S000005471/overview
ZPAR0A02820_B	ZPAR0A02820	BZL39_A02820	406	ZPAR0C03670	ZYBA0A11738g	B	6	YNL292W	NA	PUS4	NA	NA	FALSE	http://www.yeastgenome.org/locus/S000005236/overview
ZPAR0A02830_B	ZPAR0A02830	BZL39_A02830	545	ZPAR0C03680	ZYBA0A11716g	B	6	YNL291C	NA	MID1	NA	NA	FALSE	http://www.yeastgenome.org/locus/S000005235/overview
ZPAR0A02840_B	ZPAR0A02840	BZL39_A02840	338	ZPAR0C03690	ZYBA0A11694g	B	6	YNL290W	NA	RFC3	NA	NA	FALSE	http://www.yeastgenome.org/locus/S000005234/overview
ZPAR0A02850_B	ZPAR0A02850	BZL39_A02850	295	ZPAR0C03700	ZYBA0A11672g	B	6	YNL289W	NA	PCL1	NA	NA	FALSE	http://www.yeastgenome.org/locus/S000005233/overview
ZPAR0A02860_B	ZPAR0A02860	BZL39_A02860	355	ZPAR0C03710	ZYBA0A11650g	B	6	YNL288W	NA	CAF40	NA	NA	FALSE	http://www.yeastgenome.org/locus/S000005232/overview
ZPAR0A02870_B	ZPAR0A02870	BZL39_A02870	934	ZPAR0C03720	ZYBA0A11628g	B	6	YNL287W	NA	SEC21	NA	NA	FALSE	http://www.yeastgenome.org/locus/S000005231/overview
ZPAR0A02880_B	ZPAR0A02880	BZL39_A02880	263	ZPAR0C03730	ZYBA0A11606g	B	6	YNL286W	NA	CUS2	NA	NA	FALSE	http://www.yeastgenome.org/locus/S000005230/overview
ZPAR0A02890_B	ZPAR0A02890	BZL39_A02890	137	ZPAR0C03740	ZYBA0A11540g	B	6	YOL108C	NA	INO4	NA	NA	FALSE	http://www.yeastgenome.org/locus/S000005468/overview
ZPAR0A02900_B	ZPAR0A02900	BZL39_A02900	294	ZPAR0C03750	ZYBA0A11518g	B	6	YNL284C	NA	MRPL10	NA	NA	FALSE	http://www.yeastgenome.org/locus/S000005228/overview
ZPAR0A02910_B	ZPAR0A02910	BZL39_A02910	614	ZPAR0C03760	ZYBA0A11496g	B	6	YNL283C	YOL105C	WSC2	WSC3	WSC	FALSE	http://www.yeastgenome.org/locus/S000005227/overview
ZPAR0A02920_B	ZPAR0A02920	BZL39_A02920	234	ZPAR0C03770	ZYBA0A11474g	B	6	YNL282W	NA	POP3	NA	NA	FALSE	http://www.yeastgenome.org/locus/S000005226/overview
ZPAR0A02930_B	ZPAR0A02930	BZL39_A02930	144	ZPAR0C03780	ZYBA0A11452g	B	6	YNL281W	NA	HCH1	NA	NA	FALSE	http://www.yeastgenome.org/locus/S000005225/overview
ZPAR0A02940_B	ZPAR0A02940	BZL39_A02940	436	ZPAR0C03790	ZYBA0A11430g	B	6	YNL280C	NA	ERG24	NA	DUF1295	FALSE	http://www.yeastgenome.org/locus/S000005224/overview
ZPAR0A02950_B	ZPAR0A02950	BZL39_A02950	323	ZPAR0C03800	ZYBA0A11408g	B	6	YOL104C	NA	NDJ1	NA	NA	FALSE	http://www.yeastgenome.org/locus/S000005464/overview
ZPAR0A02960_B	ZPAR0A02960	BZL39_A02960	353	ZPAR0C03810	ZYBA0A11386g	B	6	YDR498C	NA	SEC20	NA	Sec20	FALSE	http://www.yeastgenome.org/locus/S000002906/overview
ZPAR0A02970_B	ZPAR0A02970	BZL39_A02970	581	ZPAR0C03820	ZYBA0A11364g	B	6	YDR497C	YOL103W	ITR1	ITR2	MFS_1	TRUE	http://www.yeastgenome.org/locus/S000002905/overview
ZPAR0A02980_B	ZPAR0A02980	BZL39_A02980	651	ZPAR0C03830	ZYBA0A11342g	B	6	YDR496C	NA	PUF6	NA	NA	FALSE	http://www.yeastgenome.org/locus/S000002904/overview
ZPAR0A02990_B	ZPAR0A02990	BZL39_A02990	994	ZPAR0C03840	ZYBA0A11320g	B	6	YDR495C	NA	VPS3	NA	NA	FALSE	http://www.yeastgenome.org/locus/S000002903/overview
ZPAR0A03000_B	ZPAR0A03000	BZL39_A03000	313	ZPAR0C03850	ZYBA0A11298g	B	6	YDR494W	NA	RSM28	NA	NA	FALSE	http://www.yeastgenome.org/locus/S000002902/overview
ZPAR0A03010_B	ZPAR0A03010	BZL39_A03010	228	ZPAR0C03860	ZYBA0A11276g	B	6	YOL102C	NA	TPT1	NA	NA	FALSE	http://www.yeastgenome.org/locus/S000005462/overview
ZPAR0A03020_B	ZPAR0A03020	BZL39_A03020	119	ZPAR0C03870	ZYBA0A11254g	B	6	YDR493W	NA	MZM1	NA	NA	FALSE	http://www.yeastgenome.org/locus/S000002901/overview
ZPAR0A03030_B	ZPAR0A03030	BZL39_A03030	314	ZPAR0C03880	ZYBA0A11232g	B	6	YDR492W	YOL101C	IZH1	IZH4	HlyIII	FALSE	http://www.yeastgenome.org/locus/S000002900/overview
ZPAR0A03040_B	ZPAR0A03040	BZL39_A03040	182	ZPAR0C03890	ZYBA0A11210g	B	6	NA	NA	NA	NA	NA	FALSE	NA
ZPAR0A03050_B	ZPAR0A03050	BZL39_A03050	1092	ZPAR0C03900	ZYBA0A11188g	B	6	YDR490C	YOL100W	PKH1	PKH2	NA	FALSE	http://www.yeastgenome.org/locus/S000002898/overview
ZPAR0A03060_B	ZPAR0A03060	BZL39_A03060	1028	ZPAR0C03910	ZYBA0A11166g	B	6	YOL098C	NA	SDD3	NA	NA	FALSE	http://www.yeastgenome.org/locus/S000005458/overview
ZPAR0A03070_B	ZPAR0A03070	BZL39_A03070	287	ZPAR0C03920	ZYBA0A11144g	B	6	YDR489W	NA	SLD5	NA	NA	FALSE	http://www.yeastgenome.org/locus/S000002897/overview
ZPAR0A03080_B	ZPAR0A03080	BZL39_A03080	588	ZPAR0C03930	ZYBA0A11122g	B	6	YDR488C	NA	PAC11	NA	NA	FALSE	http://www.yeastgenome.org/locus/S000002896/overview
ZPAR0A03090_B	ZPAR0A03090	BZL39_A03090	214	ZPAR0C03940	ZYBA0A11100g	B	6	YDR487C	NA	RIB3	NA	NA	FALSE	http://www.yeastgenome.org/locus/S000002895/overview
ZPAR0A03100_B	ZPAR0A03100	BZL39_A03100	433	ZPAR0C03950	ZYBA0A11078g	B	6	YOL097C	NA	WRS1	NA	NA	FALSE	http://www.yeastgenome.org/locus/S000005457/overview
ZPAR0A03110_N	ZPAR0A03110	BZL39_A03110	224	NA	NA	N	2	YDR486C	NA	VPS60	NA	NA	FALSE	http://www.yeastgenome.org/locus/S000002894/overview
ZPAR0A03120_B	ZPAR0A03120	BZL39_A03120	305	ZPAR0C03970	ZYBA0A11034g	B	6	YOL096C	NA	COQ3	NA	NA	FALSE	http://www.yeastgenome.org/locus/S000005456/overview
ZPAR0A03130_B	ZPAR0A03130	BZL39_A03130	776	ZPAR0C03980	ZYBA0A11012g	B	6	YDR485C	NA	VPS72	NA	NA	FALSE	http://www.yeastgenome.org/locus/S000002893/overview
ZPAR0A03140_N	ZPAR0A03140	BZL39_A03140	713	NA	NA	N	2	YOL095C	NA	HMI1	NA	NA	FALSE	http://www.yeastgenome.org/locus/S000005455/overview
ZPAR0A03150_B	ZPAR0A03150	BZL39_A03150	588	ZPAR0C04000	ZYBA0A10968g	B	6	YDR484W	NA	VPS52	NA	NA	FALSE	http://www.yeastgenome.org/locus/S000002892/overview
ZPAR0A03160_N	ZPAR0A03160	BZL39_A03160	321	NA	NA	N	2	YOL094C	NA	RFC4	NA	NA	FALSE	http://www.yeastgenome.org/locus/S000005454/overview
ZPAR0A03170_B	ZPAR0A03170	BZL39_A03170	498	ZPAR0E01030	ZYBA0B14510g	B	6	YPR169W	NA	JIP5	NA	NA	FALSE	http://www.yeastgenome.org/locus/S000006373/overview
ZPAR0A03180_B	ZPAR0A03180	BZL39_A03180	158	ZPAR0E01040	ZYBA0B14488g	B	6	YPR168W	NA	NUT2	NA	NA	FALSE	http://www.yeastgenome.org/locus/S000006372/overview
ZPAR0A03190_B	ZPAR0A03190	BZL39_A03190	261	ZPAR0E01050	ZYBA0B14466g	B	6	YPR167C	NA	MET16	NA	NA	FALSE	http://www.yeastgenome.org/locus/S000006371/overview
ZPAR0A03200_B	ZPAR0A03200	BZL39_A03200	147	ZPAR0E05700	ZYBA0B03686g	B	6	NA	NA	NA	NA	NA	FALSE	NA
ZPAR0A03210_B	ZPAR0A03210	BZL39_A03210	115	ZPAR0E05690	ZYBA0B03708g	B	6	YPR166C	NA	MRP2	NA	NA	FALSE	http://www.yeastgenome.org/locus/S000006370/overview
ZPAR0A03220_B	ZPAR0A03220	BZL39_A03220	215	ZPAR0E05680	ZYBA0B03730g	B	6	NA	NA	NA	NA	NA	FALSE	NA
ZPAR0A03230_B	ZPAR0A03230	BZL39_A03230	1134	ZPAR0E05670	ZYBA0B03752g	B	6	NA	NA	NA	NA	NA	FALSE	NA
ZPAR0A03240_B	ZPAR0A03240	BZL39_A03240	666	ZPAR0E05660	ZYBA0B03774g	B	6	NA	NA	NA	NA	NA	FALSE	NA
ZPAR0A03250_B	ZPAR0A03250	BZL39_A03250	496	ZPAR0E05650	ZYBA0B03796g	B	6	YIL101C	NA	XBP1	NA	NA	FALSE	http://www.yeastgenome.org/locus/S000001363/overview
ZPAR0A03260_B	ZPAR0A03260	BZL39_A03260	203	ZPAR0E05630	ZYBA0B03818g	B	6	YNL036W	NA	NCE103	NA	NA	FALSE	http://www.yeastgenome.org/locus/S000004981/overview
ZPAR0A03270_B	ZPAR0A03270	BZL39_A03270	606	ZPAR0E05620	ZYBA0B03840g	B	6	YIL099W	NA	SGA1	NA	Glyco_hydro_15	FALSE	http://www.yeastgenome.org/locus/S000001361/overview
ZPAR0A03280_N	ZPAR0A03280	BZL39_A03280	157	ZPAR0E05610	ZYBA0B03862g	N	133	YIL098C	NA	FMC1	NA	NA	FALSE	http://www.yeastgenome.org/locus/S000001360/overview
ZPAR0A03290_N	ZPAR0A03290	BZL39_A03290	246	ZPAR0E05600	ZYBA0B03884g	N	2	YLR301W	NA	HRI1	NA	NA	FALSE	http://www.yeastgenome.org/locus/S000004292/overview
ZPAR0A03300_B	ZPAR0A03300	BZL39_A03300	1180	ZPAR0E05590	ZYBA0B03906g	B	6	YOR191W	NA	ULS1	NA	NA	FALSE	http://www.yeastgenome.org/locus/S000005717/overview
ZPAR0A03310_B	ZPAR0A03310	BZL39_A03310	443	ZPAR0E05580	ZYBA0B03928g	B	6	YLR300W	YOR190W	EXG1	SPR1	NA	FALSE	http://www.yeastgenome.org/locus/S000004291/overview
ZPAR0A03320_B	ZPAR0A03320	BZL39_A03320	89	ZPAR0E05570	ZYBA0B03950g	B	6	YOR189W	NA	IES4	NA	NA	FALSE	http://www.yeastgenome.org/locus/S000005715/overview
ZPAR0A03330_B	ZPAR0A03330	BZL39_A03330	1113	ZPAR0E05560	ZYBA0B03972g	B	6	YOR188W	NA	MSB1	NA	NA	FALSE	http://www.yeastgenome.org/locus/S000005714/overview
ZPAR0A03340_B	ZPAR0A03340	BZL39_A03340	613	ZPAR0E05550	ZYBA0B03994g	B	6	YLR299W	NA	ECM38	NA	NA	FALSE	http://www.yeastgenome.org/locus/S000004290/overview
ZPAR0A03350_B	ZPAR0A03350	BZL39_A03350	433	ZPAR0E05540	ZYBA0B04016g	B	6	YOR187W	NA	TUF1	NA	NA	FALSE	http://www.yeastgenome.org/locus/S000005713/overview
ZPAR0A03360_B	ZPAR0A03360	BZL39_A03360	196	ZPAR0E05530	ZYBA0B04038g	B	6	YLR298C	NA	YHC1	NA	NA	FALSE	http://www.yeastgenome.org/locus/S000004289/overview
ZPAR0A03370_B	ZPAR0A03370	BZL39_A03370	116	ZPAR0E05520	ZYBA0B04060g	B	6	YOR186W	YLR297W	NA	NA	NA	FALSE	http://www.yeastgenome.org/locus/S000005712/overview
ZPAR0A03380_B	ZPAR0A03380	BZL39_A03380	300	ZPAR0E05510	ZYBA0B04082g	B	6	NA	NA	NA	NA	DUP	FALSE	NA
ZPAR0A03390_B	ZPAR0A03390	BZL39_A03390	118	ZPAR0E05500	ZYBA0B04104g	B	6	YLR295C	NA	ATP14	NA	NA	FALSE	http://www.yeastgenome.org/locus/S000004286/overview
ZPAR0A03400_B	ZPAR0A03400	BZL39_A03400	275	ZPAR0E05490	ZYBA0B04126g	B	6	NA	NA	NA	NA	NA	FALSE	NA
ZPAR0A03410_B	ZPAR0A03410	BZL39_A03410	189	ZPAR0E05480	ZYBA0B04148g	B	6	YER028C	YGL209W	MIG3	MIG2	NA	FALSE	http://www.yeastgenome.org/locus/S000000830/overview
ZPAR0A03420_B	ZPAR0A03420	BZL39_A03420	294	ZPAR0E05470	ZYBA0B04170g	B	6	YER027C	YGL208W	GAL83	SIP2	NA	FALSE	http://www.yeastgenome.org/locus/S000000829/overview
ZPAR0A03430_B	ZPAR0A03430	BZL39_A03430	299	ZPAR0E05460	ZYBA0B04192g	B	6	NA	NA	NA	NA	NA	FALSE	NA
ZPAR0A03440_B	ZPAR0A03440	BZL39_A03440	1059	ZPAR0E05450	ZYBA0B04214g	B	6	YGL207W	NA	SPT16	NA	NA	FALSE	http://www.yeastgenome.org/locus/S000003175/overview
ZPAR0A03450_B	ZPAR0A03450	BZL39_A03450	1648	ZPAR0E05440	ZYBA0B04236g	B	6	YGL206C	NA	CHC1	NA	NA	FALSE	http://www.yeastgenome.org/locus/S000003174/overview
ZPAR0A03460_B	ZPAR0A03460	BZL39_A03460	760	ZPAR0E05430	ZYBA0B04258g	B	6	YGL205W	NA	POX1	NA	NA	FALSE	http://www.yeastgenome.org/locus/S000003173/overview
ZPAR0A03470_B	ZPAR0A03470	BZL39_A03470	1156	ZPAR0E05420	ZYBA0B04280g	B	6	YMR192W	YPL249C	GYL1	GYP5	NA	FALSE	http://www.yeastgenome.org/locus/S000004804/overview
ZPAR0A03480_B	ZPAR0A03480	BZL39_A03480	351	ZPAR0E05410	ZYBA0B04302g	B	6	YMR191W	NA	SPG5	NA	NA	FALSE	http://www.yeastgenome.org/locus/S000004803/overview
ZPAR0A03490_B	ZPAR0A03490	BZL39_A03490	769	ZPAR0E05400	ZYBA0B04324g	B	6	YPL248C	NA	GAL4	NA	NA	FALSE	http://www.yeastgenome.org/locus/S000006169/overview
ZPAR0A03500_B	ZPAR0A03500	BZL39_A03500	1294	ZPAR0E05390	ZYBA0B04346g	B	6	YMR190C	NA	SGS1	NA	NA	FALSE	http://www.yeastgenome.org/locus/S000004802/overview
ZPAR0A03510_B	ZPAR0A03510	BZL39_A03510	622	ZPAR0E05380	ZYBA0B04368g	B	6	NA	NA	NA	NA	MFS_1	TRUE	NA
ZPAR0A03520_B	ZPAR0A03520	BZL39_A03520	1021	ZPAR0E05370	ZYBA0B04390g	B	6	YMR189W	NA	GCV2	NA	NA	FALSE	http://www.yeastgenome.org/locus/S000004801/overview
ZPAR0A03530_B	ZPAR0A03530	BZL39_A03530	507	ZPAR0E05360	ZYBA0B04412g	B	6	YPL247C	NA	NA	NA	NA	FALSE	http://www.yeastgenome.org/locus/S000006168/overview
ZPAR0A03540_B	ZPAR0A03540	BZL39_A03540	232	ZPAR0E05350	ZYBA0B04434g	B	6	YMR188C	NA	MRPS17	NA	NA	FALSE	http://www.yeastgenome.org/locus/S000004800/overview
ZPAR0A03550_B	ZPAR0A03550	BZL39_A03550	268	ZPAR0E05340	ZYBA0B04456g	B	6	YPL246C	NA	RBD2	NA	Rhomboid	FALSE	http://www.yeastgenome.org/locus/S000006167/overview
ZPAR0A03560_B	ZPAR0A03560	BZL39_A03560	429	ZPAR0E05330	ZYBA0B04478g	B	6	YPL245W	NA	NA	NA	NA	FALSE	http://www.yeastgenome.org/locus/S000006166/overview
ZPAR0A03570_B	ZPAR0A03570	BZL39_A03570	332	ZPAR0E05320	ZYBA0B04500g	B	6	YPL244C	NA	HUT1	NA	EamA	TRUE	http://www.yeastgenome.org/locus/S000006165/overview
ZPAR0A03580_B	ZPAR0A03580	BZL39_A03580	602	ZPAR0E05310	ZYBA0B04522g	B	6	YPL243W	NA	SRP68	NA	NA	FALSE	http://www.yeastgenome.org/locus/S000006164/overview
ZPAR0A03590_B	ZPAR0A03590	BZL39_A03590	435	ZPAR0E05300	ZYBA0B04544g	B	6	YMR187C	NA	NA	NA	NA	FALSE	http://www.yeastgenome.org/locus/S000004799/overview
ZPAR0A03600_B	ZPAR0A03600	BZL39_A03600	1563	ZPAR0E05290	ZYBA0B04566g	B	6	YPL242C	NA	IQG1	NA	NA	FALSE	http://www.yeastgenome.org/locus/S000006163/overview
ZPAR0A03610_B	ZPAR0A03610	BZL39_A03610	253	ZPAR0E05280	ZYBA0B04588g	B	6	YPL241C	NA	CIN2	NA	NA	FALSE	http://www.yeastgenome.org/locus/S000006162/overview
ZPAR0A03620_N	ZPAR0A03620	BZL39_A03620	703	NA	NA	N	2	YMR186W	YPL240C	HSC82	HSP82	NA	FALSE	http://www.yeastgenome.org/locus/S000004798/overview
ZPAR0A03630_B	ZPAR0A03630	BZL39_A03630	909	ZPAR0E05260	ZYBA0B04632g	B	6	YMR185W	NA	RTP1	NA	NA	FALSE	http://www.yeastgenome.org/locus/S000004797/overview
ZPAR0A03640_B	ZPAR0A03640	BZL39_A03640	229	ZPAR0E05250	ZYBA0B04654g	B	6	YPL239W	NA	YAR1	NA	NA	FALSE	http://www.yeastgenome.org/locus/S000006160/overview
ZPAR0A03650_B	ZPAR0A03650	BZL39_A03650	284	ZPAR0E05240	ZYBA0B04676g	B	6	YPL237W	NA	SUI3	NA	NA	FALSE	http://www.yeastgenome.org/locus/S000006158/overview
ZPAR0A03660_B	ZPAR0A03660	BZL39_A03660	199	ZPAR0E05230	ZYBA0B04698g	B	6	YMR184W	NA	ADD37	NA	NA	FALSE	http://www.yeastgenome.org/locus/S000004796/overview
ZPAR0A03670_B	ZPAR0A03670	BZL39_A03670	370	ZPAR0E05220	ZYBA0B04720g	B	6	YPL236C	NA	ENV7	NA	NA	FALSE	http://www.yeastgenome.org/locus/S000006157/overview
ZPAR0A03680_B	ZPAR0A03680	BZL39_A03680	461	ZPAR0E05210	ZYBA0B04742g	B	6	YPL235W	NA	RVB2	NA	NA	FALSE	http://www.yeastgenome.org/locus/S000006156/overview
ZPAR0A03690_B	ZPAR0A03690	BZL39_A03690	159	ZPAR0E05200	ZYBA0B04764g	B	6	YPL234C	NA	VMA11	NA	ATP-synt_C	TRUE	http://www.yeastgenome.org/locus/S000006155/overview
ZPAR0A03700_B	ZPAR0A03700	BZL39_A03700	193	ZPAR0E05190	ZYBA0B04786g	B	6	YPL233W	NA	NSL1	NA	NA	FALSE	http://www.yeastgenome.org/locus/S000006154/overview
ZPAR0A03710_B	ZPAR0A03710	BZL39_A03710	298	ZPAR0E05180	ZYBA0B04808g	B	6	YMR183C	YPL232W	SSO2	SSO1	SNARE	FALSE	http://www.yeastgenome.org/locus/S000004795/overview
ZPAR0A03720_B	ZPAR0A03720	BZL39_A03720	258	ZPAR0E05170	ZYBA0B04830g	B	6	NA	NA	NA	NA	adh_short	FALSE	NA
ZPAR0A03730_B	ZPAR0A03730	BZL39_A03730	304	NA	NA	B	Multi	NA	NA	NA	NA	ABC2_membrane	TRUE	NA
ZPAR0A03740_B	ZPAR0A03740	BZL39_A03740	1186	NA	NA	B	Multi	NA	NA	NA	NA	AAA_16	TRUE	NA
ZPAR0A03750_B	ZPAR0A03750	BZL39_A03750	240	ZPAR0E05150	ZYBA0B04874g	B	6	NA	NA	NA	NA	NA	FALSE	NA
ZPAR0A03760_B	ZPAR0A03760	BZL39_A03760	1925	ZPAR0E05140	ZYBA0B04896g	B	6	YPL231W	NA	FAS2	NA	NA	FALSE	http://www.yeastgenome.org/locus/S000006152/overview
ZPAR0A03770_B	ZPAR0A03770	BZL39_A03770	204	ZPAR0E05130	ZYBA0B04918g	B	6	NA	NA	NA	NA	NA	FALSE	NA
ZPAR0A03780_B	ZPAR0A03780	BZL39_A03780	129	ZPAR0E05120	ZYBA0B04940g	B	6	YMR181C	YPL229W	NA	NA	NA	FALSE	http://www.yeastgenome.org/locus/S000004793/overview
ZPAR0A03790_B	ZPAR0A03790	BZL39_A03790	423	ZPAR0E05110	ZYBA0B04962g	B	6	YMR180C	YPL228W	CTL1	CET1	NA	FALSE	http://www.yeastgenome.org/locus/S000004792/overview
ZPAR0A03800_B	ZPAR0A03800	BZL39_A03800	333	ZPAR0E05100	ZYBA0B04984g	B	6	YPL227C	NA	ALG5	NA	Glycos_transf_2	FALSE	http://www.yeastgenome.org/locus/S000006148/overview
ZPAR0A03810_B	ZPAR0A03810	BZL39_A03810	669	ZPAR0E05090	ZYBA0B05006g	B	6	YMR179W	NA	SPT21	NA	NA	FALSE	http://www.yeastgenome.org/locus/S000004791/overview
ZPAR0A03820_B	ZPAR0A03820	BZL39_A03820	1180	ZPAR0E05080	ZYBA0B05028g	B	6	YPL226W	NA	NEW1	NA	NA	FALSE	http://www.yeastgenome.org/locus/S000006147/overview
ZPAR0A03830_B	ZPAR0A03830	BZL39_A03830	290	ZPAR0E05070	ZYBA0B05050g	B	6	YMR178W	NA	NA	NA	NA	FALSE	http://www.yeastgenome.org/locus/S000004790/overview
ZPAR0A03840_B	ZPAR0A03840	BZL39_A03840	146	ZPAR0E05060	ZYBA0B05072g	B	6	YPL225W	NA	NA	NA	NA	FALSE	http://www.yeastgenome.org/locus/S000006146/overview
ZPAR0A03850_B	ZPAR0A03850	BZL39_A03850	507	ZPAR0E05050	ZYBA0B05094g	B	6	YMR177W	YPL224C	MMT1	MMT2	NA	FALSE	http://www.yeastgenome.org/locus/S000004789/overview
ZPAR0A03860_B	ZPAR0A03860	BZL39_A03860	1329	ZPAR0E05040	ZYBA0B05116g	B	6	YMR176W	NA	ECM5	NA	NA	FALSE	http://www.yeastgenome.org/locus/S000004788/overview
ZPAR0A03870_N	ZPAR0A03870	BZL39_A03870	68	ZPAR0E05030	ZYBA0B05138g	N	133	YMR174C	NA	PAI3	NA	NA	FALSE	http://www.yeastgenome.org/locus/S000004786/overview
ZPAR0A03880_N	ZPAR0A03880	BZL39_A03880	483	NA	NA	N	2	YMR173W	NA	DDR48	NA	NA	FALSE	http://www.yeastgenome.org/locus/S000004784/overview
ZPAR0A03890_B	ZPAR0A03890	BZL39_A03890	622	ZPAR0E05010	ZYBA0B05182g	B	6	YMR172W	NA	HOT1	NA	NA	FALSE	http://www.yeastgenome.org/locus/S000004783/overview
ZPAR0A03900_B	ZPAR0A03900	BZL39_A03900	668	ZPAR0E05000	ZYBA0B05204g	B	6	YPL222W	NA	NA	NA	NA	FALSE	http://www.yeastgenome.org/locus/S000006143/overview
ZPAR0A03910_B	ZPAR0A03910	BZL39_A03910	998	ZPAR0E04990	ZYBA0B05226g	B	6	NA	NA	NA	NA	NA	FALSE	NA
ZPAR0A03920_B	ZPAR0A03920	BZL39_A03920	792	ZPAR0E04980	ZYBA0B05248g	B	6	YGL139W	YPL221W	FLC3	FLC1	TRP	TRUE	http://www.yeastgenome.org/locus/S000003107/overview
ZPAR0A03930_B	ZPAR0A03930	BZL39_A03930	445	ZPAR0E04970	ZYBA0B05270g	B	6	YGL138C	NA	NA	NA	NA	FALSE	http://www.yeastgenome.org/locus/S000003106/overview
ZPAR0A03940_B	ZPAR0A03940	BZL39_A03940	883	ZPAR0E04960	ZYBA0B05292g	B	6	YGL137W	NA	SEC27	NA	NA	FALSE	http://www.yeastgenome.org/locus/S000003105/overview
ZPAR0A03950_B	ZPAR0A03950	BZL39_A03950	309	ZPAR0E04950	ZYBA0B05314g	B	6	YGL136C	NA	MRM2	NA	NA	FALSE	http://www.yeastgenome.org/locus/S000003104/overview
ZPAR0A03960_B	ZPAR0A03960	BZL39_A03960	217	ZPAR0E04940	ZYBA0B05336g	B	6	YGL135W	YPL220W	RPL1B	RPL1A	NA	FALSE	http://www.yeastgenome.org/locus/S000003103/overview
ZPAR0A03970_B	ZPAR0A03970	BZL39_A03970	451	ZPAR0E04930	ZYBA0B05358g	B	6	YGL134W	YPL219W	PCL10	PCL8	NA	FALSE	http://www.yeastgenome.org/locus/S000003102/overview
ZPAR0A03980_B	ZPAR0A03980	BZL39_A03980	189	ZPAR0E04920	ZYBA0B05380g	B	6	YPL218W	NA	SAR1	NA	NA	FALSE	http://www.yeastgenome.org/locus/S000006139/overview
ZPAR0A03990_B	ZPAR0A03990	BZL39_A03990	1177	ZPAR0E04910	ZYBA0B05402g	B	6	YPL217C	NA	BMS1	NA	NA	FALSE	http://www.yeastgenome.org/locus/S000006138/overview
ZPAR0A04000_B	ZPAR0A04000	BZL39_A04000	1123	ZPAR0E04900	ZYBA0B05424g	B	6	YGL133W	YPL216W	ITC1	NA	NA	FALSE	http://www.yeastgenome.org/locus/S000003101/overview
ZPAR0A04010_B	ZPAR0A04010	BZL39_A04010	335	ZPAR0E04890	ZYBA0B05446g	B	6	YPL215W	NA	CBP3	NA	NA	FALSE	http://www.yeastgenome.org/locus/S000006136/overview
ZPAR0A04020_B	ZPAR0A04020	BZL39_A04020	543	ZPAR0E04880	ZYBA0B05468g	B	6	YPL214C	NA	THI6	NA	NA	FALSE	http://www.yeastgenome.org/locus/S000006135/overview
ZPAR0A04030_B	ZPAR0A04030	BZL39_A04030	235	ZPAR0E04870	ZYBA0B05490g	B	6	YPL213W	NA	LEA1	NA	NA	FALSE	http://www.yeastgenome.org/locus/S000006134/overview
ZPAR0A04040_B	ZPAR0A04040	BZL39_A04040	1472	ZPAR0E04860	ZYBA0B05512g	B	6	YGL131C	NA	SNT2	NA	NA	FALSE	http://www.yeastgenome.org/locus/S000003099/overview
ZPAR0A04050_B	ZPAR0A04050	BZL39_A04050	446	ZPAR0E04850	ZYBA0B05534g	B	6	YGL130W	NA	CEG1	NA	NA	FALSE	http://www.yeastgenome.org/locus/S000003098/overview
ZPAR0A04060_B	ZPAR0A04060	BZL39_A04060	440	ZPAR0E04840	ZYBA0B05556g	B	6	YGL129C	NA	RSM23	NA	NA	FALSE	http://www.yeastgenome.org/locus/S000003097/overview
ZPAR0A04070_B	ZPAR0A04070	BZL39_A04070	531	ZPAR0E04830	ZYBA0B05578g	B	6	YGL063W	YPL212C	PUS2	PUS1	NA	FALSE	http://www.yeastgenome.org/locus/S000003031/overview
ZPAR0A04080_B	ZPAR0A04080	BZL39_A04080	181	ZPAR0E04820	ZYBA0B05600g	B	6	YPL211W	NA	NIP7	NA	NA	FALSE	http://www.yeastgenome.org/locus/S000006132/overview
ZPAR0A04090_B	ZPAR0A04090	BZL39_A04090	631	ZPAR0E04810	ZYBA0B05622g	B	6	YPL210C	NA	SRP72	NA	NA	FALSE	http://www.yeastgenome.org/locus/S000006131/overview
ZPAR0A04100_B	ZPAR0A04100	BZL39_A04100	534	ZPAR0E04800	ZYBA0B05644g	B	6	YGL064C	NA	MRH4	NA	NA	FALSE	http://www.yeastgenome.org/locus/S000003032/overview
ZPAR0A04110_B	ZPAR0A04110	BZL39_A04110	369	ZPAR0E04790	ZYBA0B05666g	B	6	YPL209C	NA	IPL1	NA	NA	FALSE	http://www.yeastgenome.org/locus/S000006130/overview
ZPAR0A04120_B	ZPAR0A04120	BZL39_A04120	178	ZPAR0E04780	ZYBA0B05688g	B	6	YBR062C	NA	NA	NA	NA	FALSE	http://www.yeastgenome.org/locus/S000000266/overview
ZPAR0A04130_B	ZPAR0A04130	BZL39_A04130	213	ZPAR0E04770	ZYBA0B05710g	B	6	YDR041W	NA	RSM10	NA	NA	FALSE	http://www.yeastgenome.org/locus/S000002448/overview
ZPAR0A04140_B	ZPAR0A04140	BZL39_A04140	299	ZPAR0E04760	ZYBA0B05732g	B	6	YBR061C	NA	TRM7	NA	NA	FALSE	http://www.yeastgenome.org/locus/S000000265/overview
ZPAR0A04150_B	ZPAR0A04150	BZL39_A04150	1050	ZPAR0E04750	ZYBA0B05754g	B	6	YDR040C	NA	ENA1	NA	Cation_ATPase	TRUE	http://www.yeastgenome.org/locus/S000002447/overview
ZPAR0A04160_B	ZPAR0A04160	BZL39_A04160	594	ZPAR0E04740	ZYBA0B05776g	B	6	YDR037W	NA	KRS1	NA	NA	FALSE	http://www.yeastgenome.org/locus/S000002444/overview
ZPAR0A04170_B	ZPAR0A04170	BZL39_A04170	597	ZPAR0E04730	ZYBA0B05798g	B	6	YBR060C	NA	ORC2	NA	NA	FALSE	http://www.yeastgenome.org/locus/S000000264/overview
ZPAR0A04180_B	ZPAR0A04180	BZL39_A04180	1001	ZPAR0E04720	ZYBA0B05820g	B	6	YBR059C	NA	AKL1	NA	NA	FALSE	http://www.yeastgenome.org/locus/S000000263/overview
ZPAR0A04190_B	ZPAR0A04190	BZL39_A04190	79	ZPAR0E04710	ZYBA0B05842g	B	6	NA	NA	NA	NA	NA	FALSE	NA
ZPAR0A04200_B	ZPAR0A04200	BZL39_A04200	76	ZPAR0E04700	ZYBA0B05864g	B	6	YBR058C-A	NA	TSC3	NA	NA	FALSE	http://www.yeastgenome.org/locus/S000007521/overview
ZPAR0A04210_B	ZPAR0A04210	BZL39_A04210	76	ZPAR0E04690	ZYBA0B05886g	B	6	NA	NA	NA	NA	NA	FALSE	NA
ZPAR0A04220_B	ZPAR0A04220	BZL39_A04220	402	ZPAR0E04680	ZYBA0B05908g	B	6	NA	NA	NA	NA	NA	FALSE	NA
ZPAR0A04230_B	ZPAR0A04230	BZL39_A04230	502	ZPAR0E04670	ZYBA0B05930g	B	6	YDR036C	NA	EHD3	NA	NA	FALSE	http://www.yeastgenome.org/locus/S000002443/overview
ZPAR0A04240_B	ZPAR0A04240	BZL39_A04240	792	ZPAR0E04660	ZYBA0B05952g	B	6	YBR058C	NA	UBP14	NA	NA	FALSE	http://www.yeastgenome.org/locus/S000000262/overview
ZPAR0A04250_B	ZPAR0A04250	BZL39_A04250	361	ZPAR0E04650	ZYBA0B05974g	B	6	YBR057C	NA	MUM2	NA	NA	FALSE	http://www.yeastgenome.org/locus/S000000261/overview
ZPAR0A04260_B	ZPAR0A04260	BZL39_A04260	372	ZPAR0E04640	ZYBA0B05996g	B	6	YDR035W	NA	ARO3	NA	NA	FALSE	http://www.yeastgenome.org/locus/S000002442/overview
ZPAR0A04270_B	ZPAR0A04270	BZL39_A04270	492	ZPAR0E04630	ZYBA0B06040g	B	6	YBR056W	NA	NA	NA	NA	FALSE	http://www.yeastgenome.org/locus/S000000260/overview
ZPAR0A04280_B	ZPAR0A04280	BZL39_A04280	871	ZPAR0E04620	ZYBA0B06062g	B	6	YBR055C	NA	PRP6	NA	NA	FALSE	http://www.yeastgenome.org/locus/S000000259/overview
ZPAR0A04290_B	ZPAR0A04290	BZL39_A04290	722	ZPAR0E04610	ZYBA0B06084g	B	6	YDR034C	NA	LYS14	NA	NA	FALSE	http://www.yeastgenome.org/locus/S000002441/overview
ZPAR0A04300_B	ZPAR0A04300	BZL39_A04300	419	ZPAR0E04600	ZYBA0B06106g	B	6	NA	NA	NA	NA	NA	FALSE	NA
ZPAR0A04310_B	ZPAR0A04310	BZL39_A04310	481	ZPAR0E04590	ZYBA0B06128g	B	6	NA	NA	NA	NA	MatE	FALSE	NA
ZPAR0A04320_B	ZPAR0A04320	BZL39_A04320	201	ZPAR0E04580	ZYBA0B06150g	B	6	NA	NA	NA	NA	NA	FALSE	NA
ZPAR0A04330_B	ZPAR0A04330	BZL39_A04330	1100	ZPAR0E04570	ZYBA0B06172g	B	6	YGL094C	NA	PAN2	NA	NA	FALSE	http://www.yeastgenome.org/locus/S000003062/overview
ZPAR0A04340_B	ZPAR0A04340	BZL39_A04340	982	ZPAR0E04560	ZYBA0B06194g	B	6	YPL183C	NA	RTT10	NA	NA	FALSE	http://www.yeastgenome.org/locus/S000006104/overview
ZPAR0A04350_B	ZPAR0A04350	BZL39_A04350	87	ZPAR0E04550	ZYBA0B06216g	B	6	YPL183W-A	NA	RTC6	NA	NA	FALSE	http://www.yeastgenome.org/locus/S000007224/overview
ZPAR0A04360_B	ZPAR0A04360	BZL39_A04360	202	ZPAR0E04540	ZYBA0B06238g	B	6	YLL033W	NA	IRC19	NA	NA	FALSE	http://www.yeastgenome.org/locus/S000003956/overview
ZPAR0A04370_N	ZPAR0A04370	BZL39_A04370	770	NA	NA	N	2	YLL032C	NA	NA	NA	NA	FALSE	http://www.yeastgenome.org/locus/S000003955/overview
ZPAR0A04380_B	ZPAR0A04380	BZL39_A04380	312	ZPAR0E04520	ZYBA0B06304g	B	6	YKL094W	NA	YJU3	NA	NA	FALSE	http://www.yeastgenome.org/locus/S000001577/overview
ZPAR0A04390_B	ZPAR0A04390	BZL39_A04390	227	ZPAR0E04510	ZYBA0B06326g	B	6	YKL093W	YMR081C	MBR1	ISF1	NA	FALSE	http://www.yeastgenome.org/locus/S000001576/overview
ZPAR0A04400_B	ZPAR0A04400	BZL39_A04400	315	ZPAR0E04500	ZYBA0B06348g	B	6	YBR183W	YPL087W	YPC1	YDC1	Ceramidase	FALSE	http://www.yeastgenome.org/locus/S000000387/overview
ZPAR0A04410_B	ZPAR0A04410	BZL39_A04410	561	ZPAR0E04490	ZYBA0B06370g	B	6	YPL086C	NA	ELP3	NA	NA	FALSE	http://www.yeastgenome.org/locus/S000006007/overview
ZPAR0A04420_B	ZPAR0A04420	BZL39_A04420	2590	ZPAR0E04480	ZYBA0B06392g	B	6	YPL085W	NA	SEC16	NA	NA	FALSE	http://www.yeastgenome.org/locus/S000006006/overview
ZPAR0A04430_B	ZPAR0A04430	BZL39_A04430	315	ZPAR0E04470	ZYBA0B06414g	B	6	YBR185C	NA	MBA1	NA	NA	FALSE	http://www.yeastgenome.org/locus/S000000389/overview
ZPAR0A04440_B	ZPAR0A04440	BZL39_A04440	832	ZPAR0E04460	ZYBA0B06436g	B	6	YPL084W	NA	BRO1	NA	NA	FALSE	http://www.yeastgenome.org/locus/S000006005/overview
ZPAR0A04450_B	ZPAR0A04450	BZL39_A04450	439	ZPAR0E04450	ZYBA0B06458g	B	6	YPL083C	NA	SEN54	NA	NA	FALSE	http://www.yeastgenome.org/locus/S000006004/overview
ZPAR0A04460_B	ZPAR0A04460	BZL39_A04460	512	ZPAR0E04440	ZYBA0B06502g	B	6	YBR186W	NA	PCH2	NA	NA	FALSE	http://www.yeastgenome.org/locus/S000000390/overview
ZPAR0A04470_B	ZPAR0A04470	BZL39_A04470	257	ZPAR0E04430	ZYBA0B06524g	B	6	YBR187W	NA	GDT1	NA	UPF0016	TRUE	http://www.yeastgenome.org/locus/S000000391/overview
ZPAR0A04480_N	ZPAR0A04480	BZL39_A04480	138	ZPAR0E04420	ZYBA0B06546g	N	133	YBR188C	NA	NTC20	NA	NA	FALSE	http://www.yeastgenome.org/locus/S000000392/overview
ZPAR0A04490_B	ZPAR0A04490	BZL39_A04490	1881	ZPAR0E04410	ZYBA0B06568g	B	6	YPL082C	NA	MOT1	NA	NA	FALSE	http://www.yeastgenome.org/locus/S000006003/overview
ZPAR0A04500_B	ZPAR0A04500	BZL39_A04500	393	ZPAR0E04400	ZYBA0B06590g	B	6	NA	NA	NA	NA	NA	FALSE	NA
ZPAR0A04510_B	ZPAR0A04510	BZL39_A04510	198	ZPAR0E04390	ZYBA0B06612g	B	6	YBR189W	YPL081W	RPS9B	RPS9A	NA	FALSE	http://www.yeastgenome.org/locus/S000000393/overview
ZPAR0A04520_B	ZPAR0A04520	BZL39_A04520	160	ZPAR0E04380	ZYBA0B06634g	B	6	YBR191W	YPL079W	RPL21A	RPL21B	NA	FALSE	http://www.yeastgenome.org/locus/S000000395/overview
ZPAR0A04530_B	ZPAR0A04530	BZL39_A04530	379	ZPAR0E04370	ZYBA0B06656g	B	6	YBR192W	NA	RIM2	NA	NA	FALSE	http://www.yeastgenome.org/locus/S000000396/overview
ZPAR0A04540_B	ZPAR0A04540	BZL39_A04540	220	ZPAR0E04360	ZYBA0B06678g	B	6	YBR193C	NA	MED8	NA	NA	FALSE	http://www.yeastgenome.org/locus/S000000397/overview
ZPAR0A04550_N	ZPAR0A04550	BZL39_A04550	66	ZPAR0E04350	ZYBA0B06700g	N	2	YBR194W	NA	AIM4	NA	NA	FALSE	http://www.yeastgenome.org/locus/S000000398/overview
ZPAR0A04560_B	ZPAR0A04560	BZL39_A04560	239	ZPAR0E04340	ZYBA0B06722g	B	6	YPL078C	NA	ATP4	NA	NA	FALSE	http://www.yeastgenome.org/locus/S000005999/overview
ZPAR0A04570_B	ZPAR0A04570	BZL39_A04570	417	ZPAR0E04330	ZYBA0B06744g	B	6	YBR195C	NA	MSI1	NA	NA	FALSE	http://www.yeastgenome.org/locus/S000000399/overview
ZPAR0A04580_B	ZPAR0A04580	BZL39_A04580	555	ZPAR0E04320	ZYBA0B06766g	B	6	YBR196C	NA	PGI1	NA	NA	FALSE	http://www.yeastgenome.org/locus/S000000400/overview
ZPAR0A04590_B	ZPAR0A04590	BZL39_A04590	785	ZPAR0E04310	ZYBA0B06788g	B	6	YBR198C	NA	TAF5	NA	NA	FALSE	http://www.yeastgenome.org/locus/S000000402/overview
ZPAR0A04600_B	ZPAR0A04600	BZL39_A04600	282	ZPAR0E04300	ZYBA0B06810g	B	6	YPL076W	NA	GPI2	NA	GPI2	FALSE	http://www.yeastgenome.org/locus/S000005997/overview
ZPAR0A04610_N	ZPAR0A04610	BZL39_A04610	336	ZPAR0E04290	ZYBA0B06832g	N	2	YBR197C	YPL077C	NA	NA	NA	FALSE	http://www.yeastgenome.org/locus/S000000401/overview
ZPAR0A04620_B	ZPAR0A04620	BZL39_A04620	355	ZPAR0E04280	ZYBA0B06854g	B	6	YGR044C	NA	RME1	NA	NA	FALSE	http://www.yeastgenome.org/locus/S000003276/overview
ZPAR0A04630_B	ZPAR0A04630	BZL39_A04630	333	ZPAR0E04270	ZYBA0B06876g	B	6	YGR043C	YLR354C	NQM1	TAL1	NA	FALSE	http://www.yeastgenome.org/locus/S000003275/overview
ZPAR0A04640_B	ZPAR0A04640	BZL39_A04640	130	ZPAR0E04260	ZYBA0B06898g	B	6	YGR042W	NA	MTE1	NA	NA	FALSE	http://www.yeastgenome.org/locus/S000003274/overview
ZPAR0A04650_B	ZPAR0A04650	BZL39_A04650	640	ZPAR0E04250	ZYBA0B06920g	B	6	YGR041W	YLR353W	BUD9	BUD8	NA	FALSE	http://www.yeastgenome.org/locus/S000003273/overview
ZPAR0A04660_B	ZPAR0A04660	BZL39_A04660	792	ZPAR0E04240	ZYBA0B06942g	B	6	YLR352W	NA	NA	NA	NA	FALSE	http://www.yeastgenome.org/locus/S000004344/overview
ZPAR0A04670_B	ZPAR0A04670	BZL39_A04670	366	ZPAR0E04230	ZYBA0B06964g	B	6	YGR040W	NA	KSS1	NA	NA	FALSE	http://www.yeastgenome.org/locus/S000003272/overview
ZPAR0A04680_B	ZPAR0A04680	BZL39_A04680	357	ZPAR0E04220	ZYBA0B06986g	B	6	NA	NA	NA	NA	DAO	FALSE	NA
ZPAR0A04690_B	ZPAR0A04690	BZL39_A04690	288	ZPAR0E04210	ZYBA0B07008g	B	6	YLR351C	NA	NIT3	NA	NA	FALSE	http://www.yeastgenome.org/locus/S000004343/overview
ZPAR0A04700_N	ZPAR0A04700	BZL39_A04700	222	NA	NA	N	2	YGR038W	YLR350W	ORM1	ORM2	ORMDL	FALSE	http://www.yeastgenome.org/locus/S000003270/overview
ZPAR0A04710_B	ZPAR0A04710	BZL39_A04710	87	ZPAR0E04190	ZYBA0B07074g	B	6	YGR037C	NA	ACB1	NA	NA	FALSE	http://www.yeastgenome.org/locus/S000003269/overview
ZPAR0A04720_B	ZPAR0A04720	BZL39_A04720	860	ZPAR0E04180	ZYBA0B07096g	B	6	YLR347C	NA	KAP95	NA	NA	FALSE	http://www.yeastgenome.org/locus/S000004339/overview
ZPAR0A04730_B	ZPAR0A04730	BZL39_A04730	229	ZPAR0E04170	ZYBA0B07118g	B	6	YGR036C	NA	CAX4	NA	PAP2	FALSE	http://www.yeastgenome.org/locus/S000003268/overview
ZPAR0A04740_B	ZPAR0A04740	BZL39_A04740	62	ZPAR0E04160	ZYBA0B07140g	B	6	YGR035C	YLR346C	NA	CIS1	NA	FALSE	http://www.yeastgenome.org/locus/S000003267/overview
ZPAR0A04750_B	ZPAR0A04750	BZL39_A04750	528	ZPAR0E04150	ZYBA0B07162g	B	6	YLR345W	NA	NA	NA	NA	FALSE	http://www.yeastgenome.org/locus/S000004337/overview
ZPAR0A04760_B	ZPAR0A04760	BZL39_A04760	127	ZPAR0E04140	ZYBA0B07184g	B	6	YGR034W	YLR344W	RPL26B	RPL26A	NA	FALSE	http://www.yeastgenome.org/locus/S000003266/overview
ZPAR0A04770_B	ZPAR0A04770	BZL39_A04770	236	ZPAR0E04130	ZYBA0B07228g	B	6	YGR033C	NA	TIM21	NA	TIM21	FALSE	http://www.yeastgenome.org/locus/S000003265/overview
ZPAR0A04780_B	ZPAR0A04780	BZL39_A04780	560	ZPAR0E04120	ZYBA0B07250g	B	6	YLR343W	NA	GAS2	NA	NA	FALSE	http://www.yeastgenome.org/locus/S000004335/overview
ZPAR0A04790_N	ZPAR0A04790	BZL39_A04790	1882	ZPAR0E04110	ZYBA0B07272g	N	2	YGR032W	YLR342W	GSC2	FKS1	FKS1_dom1	TRUE	http://www.yeastgenome.org/locus/S000003264/overview
ZPAR0A04800_B	ZPAR0A04800	BZL39_A04800	387	ZPAR0E04100	ZYBA0B07294g	B	6	YGR031W	NA	IMO32	NA	NA	FALSE	http://www.yeastgenome.org/locus/S000003263/overview
ZPAR0A04810_B	ZPAR0A04810	BZL39_A04810	584	ZPAR0E04090	ZYBA0B07316g	B	6	YLR341W	NA	SPO77	NA	NA	FALSE	http://www.yeastgenome.org/locus/S000004333/overview
ZPAR0A04820_B	ZPAR0A04820	BZL39_A04820	312	ZPAR0E04080	ZYBA0B07338g	B	6	YLR340W	NA	RPP0	NA	NA	FALSE	http://www.yeastgenome.org/locus/S000004332/overview
ZPAR0A04830_B	ZPAR0A04830	BZL39_A04830	154	ZPAR0E04070	ZYBA0B07360g	B	6	YGR030C	NA	POP6	NA	NA	FALSE	http://www.yeastgenome.org/locus/S000003262/overview
ZPAR0A04840_B	ZPAR0A04840	BZL39_A04840	482	ZPAR0E04060	ZYBA0B07382g	B	6	NA	NA	NA	NA	NA	FALSE	NA
ZPAR0A04850_B	ZPAR0A04850	BZL39_A04850	834	ZPAR0E04050	ZYBA0B07404g	B	6	YLR337C	NA	VRP1	NA	NA	FALSE	http://www.yeastgenome.org/locus/S000004329/overview
ZPAR0A04860_B	ZPAR0A04860	BZL39_A04860	179	ZPAR0E04040	ZYBA0B07426g	B	6	YGR029W	NA	ERV1	NA	NA	FALSE	http://www.yeastgenome.org/locus/S000003261/overview
ZPAR0A04870_B	ZPAR0A04870	BZL39_A04870	362	ZPAR0E04030	ZYBA0B07448g	B	6	YGR028W	NA	MSP1	NA	NA	FALSE	http://www.yeastgenome.org/locus/S000003260/overview
ZPAR0A04880_B	ZPAR0A04880	BZL39_A04880	893	ZPAR0E04020	ZYBA0B07470g	B	6	YLR336C	NA	SGD1	NA	NA	FALSE	http://www.yeastgenome.org/locus/S000004328/overview
ZPAR0A04890_B	ZPAR0A04890	BZL39_A04890	596	ZPAR0E04010	ZYBA0B07492g	B	6	YLR335W	NA	NUP2	NA	NA	FALSE	http://www.yeastgenome.org/locus/S000004327/overview
ZPAR0A04900_A	ZPAR0A04900	BZL39_A04900	107	ZPAR0E04000	ZYBA0B07536g	A	4	YGR027C	YLR333C	RPS25A	RPS25B	NA	FALSE	http://www.yeastgenome.org/locus/S000003259/overview
ZPAR0A04910_B	ZPAR0A04910	BZL39_A04910	274	ZPAR0E03990	ZYBA0B07558g	B	6	YGR026W	NA	NA	NA	UPF0121	FALSE	http://www.yeastgenome.org/locus/S000003258/overview
ZPAR0A04920_B	ZPAR0A04920	BZL39_A04920	263	ZPAR0E03980	ZYBA0B07580g	B	6	YGR024C	NA	THG1	NA	NA	FALSE	http://www.yeastgenome.org/locus/S000003256/overview
ZPAR0A04930_B	ZPAR0A04930	BZL39_A04930	399	ZPAR0E03970	ZYBA0B07602g	B	6	NA	NA	NA	NA	NA	FALSE	NA
ZPAR0A04940_B	ZPAR0A04940	BZL39_A04940	617	ZPAR0E03960	ZYBA0B07646g	B	6	YGR023W	YLR332W	MTL1	MID2	Mid2	FALSE	http://www.yeastgenome.org/locus/S000003255/overview
ZPAR0A04950_B	ZPAR0A04950	BZL39_A04950	289	ZPAR0E03950	ZYBA0B07690g	B	6	YGR021W	NA	NA	NA	NA	FALSE	http://www.yeastgenome.org/locus/S000003253/overview
ZPAR0A04960_B	ZPAR0A04960	BZL39_A04960	118	ZPAR0E03940	ZYBA0B07712g	B	6	YGR020C	NA	VMA7	NA	NA	FALSE	http://www.yeastgenome.org/locus/S000003252/overview
ZPAR0A04970_B	ZPAR0A04970	BZL39_A04970	766	ZPAR0E03930	ZYBA0B07734g	B	6	YLR330W	NA	CHS5	NA	NA	FALSE	http://www.yeastgenome.org/locus/S000004322/overview
ZPAR0A04980_B	ZPAR0A04980	BZL39_A04980	515	ZPAR0E03920	ZYBA0B07756g	B	6	YGR019W	NA	UGA1	NA	NA	FALSE	http://www.yeastgenome.org/locus/S000003251/overview
ZPAR0A04990_B	ZPAR0A04990	BZL39_A04990	288	ZPAR0E03910	ZYBA0B07778g	B	6	YGR017W	NA	NA	NA	NA	FALSE	http://www.yeastgenome.org/locus/S000003249/overview
ZPAR0A05000_B	ZPAR0A05000	BZL39_A05000	409	ZPAR0E03900	ZYBA0B07844g	B	6	YGR180C	YJL026W	RNR4	RNR2	Ribonuc_red_sm	FALSE	http://www.yeastgenome.org/locus/S000003412/overview
ZPAR0A05010_B	ZPAR0A05010	BZL39_A05010	606	ZPAR0E03890	ZYBA0B07888g	B	6	NA	NA	NA	NA	MFS_1	TRUE	NA
ZPAR0A05020_B	ZPAR0A05020	BZL39_A05020	345	ZPAR0E03880	ZYBA0B07910g	B	6	YGR179C	NA	OKP1	NA	NA	FALSE	http://www.yeastgenome.org/locus/S000003411/overview
ZPAR0A05030_B	ZPAR0A05030	BZL39_A05030	739	ZPAR0E03870	ZYBA0B07932g	B	6	YGR178C	NA	PBP1	NA	NA	FALSE	http://www.yeastgenome.org/locus/S000003410/overview
ZPAR0A05040_B	ZPAR0A05040	BZL39_A05040	516	ZPAR0E03860	ZYBA0B07954g	B	6	YJL025W	NA	RRN7	NA	zf-RRN7	FALSE	http://www.yeastgenome.org/locus/S000003562/overview
ZPAR0A05050_B	ZPAR0A05050	BZL39_A05050	492	ZPAR0E03850	ZYBA0B07976g	B	6	YGR175C	NA	ERG1	NA	DAO	FALSE	http://www.yeastgenome.org/locus/S000003407/overview
ZPAR0A05060_B	ZPAR0A05060	BZL39_A05060	186	ZPAR0E03840	ZYBA0B07998g	B	6	YGR174C	NA	CBP4	NA	NA	FALSE	http://www.yeastgenome.org/locus/S000003406/overview
ZPAR0A05070_B	ZPAR0A05070	BZL39_A05070	193	ZPAR0E03830	ZYBA0B08020g	B	6	YJL024C	NA	APS3	NA	NA	FALSE	http://www.yeastgenome.org/locus/S000003561/overview
ZPAR0A05080_B	ZPAR0A05080	BZL39_A05080	106	ZPAR0E03820	ZYBA0B08064g	B	6	YGR181W	NA	TIM13	NA	NA	FALSE	http://www.yeastgenome.org/locus/S000003413/overview
ZPAR0A05090_B	ZPAR0A05090	BZL39_A05090	71	ZPAR0E03810	ZYBA0B08086g	B	6	YGR183C	NA	QCR9	NA	UCR_UQCRX_QCR9	FALSE	http://www.yeastgenome.org/locus/S000003415/overview
ZPAR0A05100_B	ZPAR0A05100	BZL39_A05100	1938	ZPAR0E03800	ZYBA0B08108g	B	6	YGR184C	NA	UBR1	NA	NA	FALSE	http://www.yeastgenome.org/locus/S000003416/overview
ZPAR0A05110_B	ZPAR0A05110	BZL39_A05110	1836	ZPAR0E03790	ZYBA0B08130g	B	6	YLR024C	NA	UBR2	NA	NA	FALSE	http://www.yeastgenome.org/locus/S000004014/overview
ZPAR0A05120_B	ZPAR0A05120	BZL39_A05120	398	ZPAR0E03780	ZYBA0B08152g	B	6	YGR185C	NA	TYS1	NA	NA	FALSE	http://www.yeastgenome.org/locus/S000003417/overview
ZPAR0A05130_B	ZPAR0A05130	BZL39_A05130	670	ZPAR0E03770	ZYBA0B08174g	B	6	YGR186W	NA	TFG1	NA	NA	FALSE	http://www.yeastgenome.org/locus/S000003418/overview
ZPAR0A05140_B	ZPAR0A05140	BZL39_A05140	380	ZPAR0E03760	ZYBA0B08196g	B	6	YGR187C	NA	HGH1	NA	NA	FALSE	http://www.yeastgenome.org/locus/S000003419/overview
ZPAR0A05150_N	ZPAR0A05150	BZL39_A05150	104	NA	NA	N	2	YLL014W	NA	EMC6	NA	Rab5ip	FALSE	http://www.yeastgenome.org/locus/S000003937/overview
ZPAR0A05160_B	ZPAR0A05160	BZL39_A05160	874	ZPAR0E03740	ZYBA0B08240g	B	6	YLL013C	NA	PUF3	NA	NA	FALSE	http://www.yeastgenome.org/locus/S000003936/overview
ZPAR0A05170_N	ZPAR0A05170	BZL39_A05170	292	NA	NA	N	2	NA	NA	NA	NA	NA	FALSE	NA
ZPAR0A05180_N	ZPAR0A05180	BZL39_A05180	272	NA	NA	N	2	NA	NA	NA	NA	DUP	FALSE	NA
ZPAR0A05190_N	ZPAR0A05190	BZL39_A05190	265	NA	NA	N	2	NA	NA	NA	NA	NA	FALSE	NA
ZPAR0A05200_N	ZPAR0A05200	BZL39_A05200	272	NA	NA	N	2	NA	NA	NA	NA	DUP	FALSE	NA
ZPAR0A05210_N	ZPAR0A05210	BZL39_A05210	272	NA	NA	N	2	NA	NA	NA	NA	NA	FALSE	NA
ZPAR0A05220_N	ZPAR0A05220	BZL39_A05220	272	NA	NA	N	2	NA	NA	NA	NA	NA	FALSE	NA
ZPAR0A05230_N	ZPAR0A05230	BZL39_A05230	257	NA	NA	N	2	NA	NA	NA	NA	NA	FALSE	NA
ZPAR0A05240_B	ZPAR0A05240	BZL39_A05240	492	ZPAR0E03730	ZYBA0B08284g	B	6	YLR023C	NA	IZH3	NA	HlyIII	FALSE	http://www.yeastgenome.org/locus/S000004013/overview
ZPAR0A05250_B	ZPAR0A05250	BZL39_A05250	242	ZPAR0E03720	ZYBA0B08306g	B	6	YLR022C	NA	SDO1	NA	NA	FALSE	http://www.yeastgenome.org/locus/S000004012/overview
ZPAR0A05260_B	ZPAR0A05260	BZL39_A05260	104	ZPAR0E03710	ZYBA0B08328g	B	6	YLR021W	NA	IRC25	NA	NA	FALSE	http://www.yeastgenome.org/locus/S000004011/overview
ZPAR0A05270_B	ZPAR0A05270	BZL39_A05270	537	ZPAR0E03700	ZYBA0B08350g	B	6	YLL012W	YLR020C	YEH1	YEH2	Abhydrolase_1	FALSE	http://www.yeastgenome.org/locus/S000003935/overview
ZPAR0A05280_B	ZPAR0A05280	BZL39_A05280	476	ZPAR0E03690	ZYBA0B08372g	B	6	YLL011W	NA	SOF1	NA	NA	FALSE	http://www.yeastgenome.org/locus/S000003934/overview
ZPAR0A05290_N	ZPAR0A05290	BZL39_A05290	481	NA	NA	N	2	YLL010C	YLR019W	PSR1	PSR2	NA	FALSE	http://www.yeastgenome.org/locus/S000003933/overview
ZPAR0A05300_B	ZPAR0A05300	BZL39_A05300	339	ZPAR0E03670	ZYBA0B08416g	B	6	YLR018C	NA	POM34	NA	NA	FALSE	http://www.yeastgenome.org/locus/S000004008/overview
ZPAR0A05310_B	ZPAR0A05310	BZL39_A05310	334	ZPAR0E03660	ZYBA0B08438g	B	6	YLR017W	NA	MEU1	NA	NA	FALSE	http://www.yeastgenome.org/locus/S000004007/overview
ZPAR0A05320_N	ZPAR0A05320	BZL39_A05320	50	ZPAR0E03650	ZYBA0B08460g	N	2	YLL009C	NA	COX17	NA	NA	FALSE	http://www.yeastgenome.org/locus/S000003932/overview
ZPAR0A05330_B	ZPAR0A05330	BZL39_A05330	2154	ZPAR0E03640	ZYBA0B08482g	B	6	YJL005W	NA	CYR1	NA	NA	FALSE	http://www.yeastgenome.org/locus/S000003542/overview
ZPAR0A05340_B	ZPAR0A05340	BZL39_A05340	202	ZPAR0E03630	ZYBA0B08504g	B	6	YJL004C	NA	SYS1	NA	SYS1	FALSE	http://www.yeastgenome.org/locus/S000003541/overview
ZPAR0A05350_B	ZPAR0A05350	BZL39_A05350	745	ZPAR0E03620	ZYBA0B08526g	B	6	YLL008W	NA	DRS1	NA	NA	FALSE	http://www.yeastgenome.org/locus/S000003931/overview
ZPAR0A05360_B	ZPAR0A05360	BZL39_A05360	640	ZPAR0E03610	ZYBA0B08548g	B	6	YLL007C	NA	LMO1	NA	NA	FALSE	http://www.yeastgenome.org/locus/S000003930/overview
ZPAR0A05370_B	ZPAR0A05370	BZL39_A05370	446	ZPAR0E03600	ZYBA0B08570g	B	6	YLL006W	NA	MMM1	NA	NA	FALSE	http://www.yeastgenome.org/locus/S000003929/overview
ZPAR0A05380_B	ZPAR0A05380	BZL39_A05380	918	ZPAR0E03590	ZYBA0B08592g	B	6	YLL005C	NA	SPO75	NA	PHM7_cyt	TRUE	http://www.yeastgenome.org/locus/S000003928/overview
ZPAR0A05390_B	ZPAR0A05390	BZL39_A05390	118	ZPAR0E03580	ZYBA0B08614g	B	6	YJL003W	NA	COX16	NA	COX16	FALSE	http://www.yeastgenome.org/locus/S000003540/overview
ZPAR0A05400_B	ZPAR0A05400	BZL39_A05400	653	ZPAR0E03570	ZYBA0B08636g	B	6	YLL004W	NA	ORC3	NA	NA	FALSE	http://www.yeastgenome.org/locus/S000003927/overview
ZPAR0A05410_B	ZPAR0A05410	BZL39_A05410	470	ZPAR0E03560	ZYBA0B08658g	B	6	YJL002C	NA	OST1	NA	Ribophorin_I	FALSE	http://www.yeastgenome.org/locus/S000003539/overview
ZPAR0A05420_B	ZPAR0A05420	BZL39_A05420	975	ZPAR0E03550	ZYBA0B08680g	B	6	YLL003W	NA	SFI1	NA	NA	FALSE	http://www.yeastgenome.org/locus/S000003926/overview
ZPAR0A05430_B	ZPAR0A05430	BZL39_A05430	215	ZPAR0E03540	ZYBA0B08702g	B	6	YJL001W	NA	PRE3	NA	NA	FALSE	http://www.yeastgenome.org/locus/S000003538/overview
ZPAR0A05440_B	ZPAR0A05440	BZL39_A05440	432	ZPAR0E03530	ZYBA0B08724g	B	6	YLL002W	NA	RTT109	NA	NA	FALSE	http://www.yeastgenome.org/locus/S000003925/overview
ZPAR0A05450_B	ZPAR0A05450	BZL39_A05450	780	ZPAR0E03520	ZYBA0B08746g	B	6	YLL001W	NA	DNM1	NA	NA	FALSE	http://www.yeastgenome.org/locus/S000003924/overview
ZPAR0A05460_B	ZPAR0A05460	BZL39_A05460	809	ZPAR0E03510	ZYBA0B08768g	B	6	YLR001C	NA	NA	NA	Fasciclin	FALSE	http://www.yeastgenome.org/locus/S000003991/overview
ZPAR0A05470_B	ZPAR0A05470	BZL39_A05470	607	ZPAR0E03500	ZYBA0B08790g	B	6	YJR001W	NA	AVT1	NA	Aa_trans	TRUE	http://www.yeastgenome.org/locus/S000003761/overview
ZPAR0A05480_B	ZPAR0A05480	BZL39_A05480	609	ZPAR0E03490	ZYBA0B08812g	B	6	YJR002W	NA	MPP10	NA	NA	FALSE	http://www.yeastgenome.org/locus/S000003762/overview
ZPAR0A05490_B	ZPAR0A05490	BZL39_A05490	670	ZPAR0E03480	ZYBA0B08834g	B	6	YLR002C	NA	NOC3	NA	NA	FALSE	http://www.yeastgenome.org/locus/S000003992/overview
ZPAR0A05500_B	ZPAR0A05500	BZL39_A05500	242	ZPAR0E03470	ZYBA0B08856g	B	6	NA	NA	NA	NA	NA	FALSE	NA
ZPAR0A05510_B	ZPAR0A05510	BZL39_A05510	509	ZPAR0E03460	ZYBA0B08878g	B	6	YJR003C	NA	NA	NA	NA	FALSE	http://www.yeastgenome.org/locus/S000003763/overview
ZPAR0A05520_B	ZPAR0A05520	BZL39_A05520	1011	ZPAR0E03450	ZYBA0B08900g	B	6	YJR004C	NA	SAG1	NA	NA	FALSE	http://www.yeastgenome.org/locus/S000003764/overview
ZPAR0A05530_B	ZPAR0A05530	BZL39_A05530	705	ZPAR0E03440	ZYBA0B08922g	B	6	YJR005W	NA	APL1	NA	NA	FALSE	http://www.yeastgenome.org/locus/S000003765/overview
ZPAR0A05540_B	ZPAR0A05540	BZL39_A05540	291	ZPAR0E03430	ZYBA0B08944g	B	6	YLR003C	NA	CMS1	NA	NA	FALSE	http://www.yeastgenome.org/locus/S000003993/overview
ZPAR0A05550_B	ZPAR0A05550	BZL39_A05550	527	ZPAR0E03420	ZYBA0B08966g	B	6	YLR004C	NA	THI73	NA	MFS_1	TRUE	http://www.yeastgenome.org/locus/S000003994/overview
ZPAR0A05560_B	ZPAR0A05560	BZL39_A05560	473	ZPAR0E03410	ZYBA0B08988g	B	6	YLR005W	NA	SSL1	NA	NA	FALSE	http://www.yeastgenome.org/locus/S000003995/overview
ZPAR0A05570_B	ZPAR0A05570	BZL39_A05570	737	ZPAR0E03400	ZYBA0B09010g	B	6	YLR006C	NA	SSK1	NA	NA	FALSE	http://www.yeastgenome.org/locus/S000003996/overview
ZPAR0A05580_B	ZPAR0A05580	BZL39_A05580	703	ZPAR0E03390	ZYBA0B09032g	B	6	NA	NA	NA	NA	NA	FALSE	NA
ZPAR0A05590_B	ZPAR0A05590	BZL39_A05590	325	ZPAR0E03380	ZYBA0B09054g	B	6	YLR007W	NA	NSE1	NA	NA	FALSE	http://www.yeastgenome.org/locus/S000003997/overview
ZPAR0A05600_B	ZPAR0A05600	BZL39_A05600	170	ZPAR0E03370	ZYBA0B09076g	B	6	YLR008C	NA	PAM18	NA	Pam16	FALSE	http://www.yeastgenome.org/locus/S000003998/overview
ZPAR0A05610_B	ZPAR0A05610	BZL39_A05610	199	ZPAR0E03360	ZYBA0B09098g	B	6	YLR009W	NA	RLP24	NA	NA	FALSE	http://www.yeastgenome.org/locus/S000003999/overview
ZPAR0A05620_B	ZPAR0A05620	BZL39_A05620	392	ZPAR0E03350	ZYBA0B09120g	B	6	NA	NA	NA	NA	NA	FALSE	NA
ZPAR0A05630_B	ZPAR0A05630	BZL39_A05630	133	ZPAR0E03340	ZYBA0B09142g	B	6	YLR010C	NA	TEN1	NA	NA	FALSE	http://www.yeastgenome.org/locus/S000004000/overview
ZPAR0A05640_B	ZPAR0A05640	BZL39_A05640	340	ZPAR0E03330	ZYBA0B09164g	B	6	NA	NA	NA	NA	NA	FALSE	NA
ZPAR0A05650_B	ZPAR0A05650	BZL39_A05650	851	ZPAR0E03320	ZYBA0B09208g	B	6	YLR014C	NA	PPR1	NA	NA	FALSE	http://www.yeastgenome.org/locus/S000004004/overview
ZPAR0A05660_B	ZPAR0A05660	BZL39_A05660	456	ZPAR0E03310	ZYBA0B09230g	B	6	YLR015W	NA	BRE2	NA	NA	FALSE	http://www.yeastgenome.org/locus/S000004005/overview
ZPAR0A05670_B	ZPAR0A05670	BZL39_A05670	419	ZPAR0E03300	ZYBA0B09252g	B	6	YJL036W	NA	SNX4	NA	NA	FALSE	http://www.yeastgenome.org/locus/S000003573/overview
ZPAR0A05680_B	ZPAR0A05680	BZL39_A05680	248	ZPAR0E03290	ZYBA0B09274g	B	6	YJL035C	NA	TAD2	NA	NA	FALSE	http://www.yeastgenome.org/locus/S000003572/overview
ZPAR0A05690_B	ZPAR0A05690	BZL39_A05690	457	ZPAR0C04180	ZYBA0A10572g	B	6	YOL082W	NA	ATG19	NA	NA	FALSE	http://www.yeastgenome.org/locus/S000005442/overview
ZPAR0A05700_B	ZPAR0A05700	BZL39_A05700	440	ZPAR0C04190	ZYBA0A10550g	B	6	YBR143C	NA	SUP45	NA	NA	FALSE	http://www.yeastgenome.org/locus/S000000347/overview
ZPAR0A05710_B	ZPAR0A05710	BZL39_A05710	804	ZPAR0C04200	ZYBA0A10528g	B	6	YBR142W	NA	MAK5	NA	NA	FALSE	http://www.yeastgenome.org/locus/S000000346/overview
ZPAR0A05720_B	ZPAR0A05720	BZL39_A05720	334	ZPAR0C04210	ZYBA0A10506g	B	6	YBR141C	NA	BMT2	NA	NA	FALSE	http://www.yeastgenome.org/locus/S000000345/overview
ZPAR0A05730_B	ZPAR0A05730	BZL39_A05730	2993	ZPAR0C04220	ZYBA0A10462g	B	6	YBR140C	YOL081W	IRA1	IRA2	NA	FALSE	http://www.yeastgenome.org/locus/S000000344/overview
ZPAR0A05740_B	ZPAR0A05740	BZL39_A05740	267	ZPAR0C04230	ZYBA0A10440g	B	6	YOL080C	NA	REX4	NA	NA	FALSE	http://www.yeastgenome.org/locus/S000005440/overview
ZPAR0A05750_B	ZPAR0A05750	BZL39_A05750	1133	ZPAR0C04240	ZYBA0A10418g	B	6	YOL078W	NA	AVO1	NA	NA	FALSE	http://www.yeastgenome.org/locus/S000005438/overview
ZPAR0A05760_B	ZPAR0A05760	BZL39_A05760	488	ZPAR0C04250	ZYBA0A10396g	B	6	YBR139W	NA	NA	NA	NA	FALSE	http://www.yeastgenome.org/locus/S000000343/overview
ZPAR0A05770_B	ZPAR0A05770	BZL39_A05770	67	ZPAR0C04260	ZYBA0A10374g	B	6	YOL077W-A	NA	ATP19	NA	NA	FALSE	http://www.yeastgenome.org/locus/S000007339/overview
ZPAR0A05780_B	ZPAR0A05780	BZL39_A05780	286	ZPAR0C04270	ZYBA0A10352g	B	6	YOL077C	NA	BRX1	NA	NA	FALSE	http://www.yeastgenome.org/locus/S000005437/overview
ZPAR0A05790_B	ZPAR0A05790	BZL39_A05790	885	ZPAR0C04280	ZYBA0A10330g	B	6	YOL076W	NA	MDM20	NA	NA	FALSE	http://www.yeastgenome.org/locus/S000005436/overview
ZPAR0A05800_B	ZPAR0A05800	BZL39_A05800	452	ZPAR0C04290	ZYBA0A10308g	B	6	YBR138C	NA	NA	NA	NA	FALSE	http://www.yeastgenome.org/locus/S000000342/overview
ZPAR0A05810_B	ZPAR0A05810	BZL39_A05810	184	ZPAR0C04300	ZYBA0A10286g	B	6	YBR137W	NA	NA	NA	NA	FALSE	http://www.yeastgenome.org/locus/S000000341/overview
ZPAR0A05820_B	ZPAR0A05820	BZL39_A05820	189	ZPAR0C04310	ZYBA0A10264g	B	6	YGR078C	NA	PAC10	NA	NA	FALSE	http://www.yeastgenome.org/locus/S000003310/overview
ZPAR0A05830_B	ZPAR0A05830	BZL39_A05830	291	ZPAR0C04320	ZYBA0A10242g	B	6	YOL073C	NA	DSC2	NA	NA	FALSE	http://www.yeastgenome.org/locus/S000005434/overview
ZPAR0A05840_B	ZPAR0A05840	BZL39_A05840	571	ZPAR0C04330	ZYBA0A10220g	B	6	YGR077C	NA	PEX8	NA	NA	FALSE	http://www.yeastgenome.org/locus/S000003309/overview
ZPAR0A05850_B	ZPAR0A05850	BZL39_A05850	154	ZPAR0C04340	ZYBA0A10198g	B	6	YGR076C	NA	MRPL25	NA	NA	FALSE	http://www.yeastgenome.org/locus/S000003308/overview
ZPAR0A05860_B	ZPAR0A05860	BZL39_A05860	213	ZPAR0C04350	ZYBA0A10176g	B	6	YGR075C	NA	PRP38	NA	NA	FALSE	http://www.yeastgenome.org/locus/S000003307/overview
ZPAR0A05870_B	ZPAR0A05870	BZL39_A05870	140	ZPAR0C04360	ZYBA0A10154g	B	6	YGR074W	NA	SMD1	NA	NA	FALSE	http://www.yeastgenome.org/locus/S000003306/overview
ZPAR0A05880_B	ZPAR0A05880	BZL39_A05880	204	ZPAR0C04370	ZYBA0A10132g	B	6	NA	NA	NA	NA	NA	FALSE	NA
ZPAR0A05890_B	ZPAR0A05890	BZL39_A05890	351	ZPAR0C04380	ZYBA0A10110g	B	6	YGR072W	NA	UPF3	NA	NA	FALSE	http://www.yeastgenome.org/locus/S000003304/overview
ZPAR0A05900_B	ZPAR0A05900	BZL39_A05900	460	ZPAR0C04390	ZYBA0A10088g	B	6	YOL072W	NA	THP1	NA	NA	FALSE	http://www.yeastgenome.org/locus/S000005433/overview
ZPAR0A05910_B	ZPAR0A05910	BZL39_A05910	311	ZPAR0C04400	ZYBA0A10066g	B	6	YDL047W	NA	SIT4	NA	NA	FALSE	http://www.yeastgenome.org/locus/S000002205/overview
ZPAR0A05920_B	ZPAR0A05920	BZL39_A05920	181	ZPAR0C04410	ZYBA0A10044g	B	6	YDL046W	NA	NPC2	NA	NA	FALSE	http://www.yeastgenome.org/locus/S000002204/overview
ZPAR0A05930_B	ZPAR0A05930	BZL39_A05930	159	ZPAR0C04420	ZYBA0A10022g	B	6	YOL071W	NA	SDH5	NA	NA	FALSE	http://www.yeastgenome.org/locus/S000005432/overview
ZPAR0A05940_B	ZPAR0A05940	BZL39_A05940	95	ZPAR0C04430	ZYBA0A10000g	B	6	YDL045W-A	NA	MRP10	NA	NA	FALSE	http://www.yeastgenome.org/locus/S000006430/overview
ZPAR0A05950_B	ZPAR0A05950	BZL39_A05950	295	ZPAR0C04440	ZYBA0A09978g	B	6	YDL045C	NA	FAD1	NA	NA	FALSE	http://www.yeastgenome.org/locus/S000002203/overview
ZPAR0A05960_B	ZPAR0A05960	BZL39_A05960	398	ZPAR0C04450	ZYBA0A09956g	B	6	YDL044C	NA	MTF2	NA	NA	FALSE	http://www.yeastgenome.org/locus/S000002202/overview
ZPAR0A05970_B	ZPAR0A05970	BZL39_A05970	517	ZPAR0C04460	ZYBA0A09934g	B	6	YOL070C	NA	NBA1	NA	NA	FALSE	http://www.yeastgenome.org/locus/S000005431/overview
ZPAR0A05980_B	ZPAR0A05980	BZL39_A05980	562	ZPAR0C04470	ZYBA0A09912g	B	6	NA	NA	NA	NA	NA	FALSE	NA
ZPAR0A05990_B	ZPAR0A05990	BZL39_A05990	441	ZPAR0C04480	ZYBA0A09890g	B	6	YOL069W	NA	NUF2	NA	NA	FALSE	http://www.yeastgenome.org/locus/S000005430/overview
ZPAR0A06000_B	ZPAR0A06000	BZL39_A06000	256	ZPAR0C04490	ZYBA0A09868g	B	6	YDL043C	NA	PRP11	NA	NA	FALSE	http://www.yeastgenome.org/locus/S000002201/overview
ZPAR0A06010_B	ZPAR0A06010	BZL39_A06010	511	ZPAR0C04500	ZYBA0A09846g	B	6	YDL042C	YOL068C	SIR2	HST1	NA	FALSE	http://www.yeastgenome.org/locus/S000002200/overview
ZPAR0A06020_B	ZPAR0A06020	BZL39_A06020	200	ZPAR0C04510	ZYBA0A09824g	B	6	YOL067C	NA	RTG1	NA	NA	FALSE	http://www.yeastgenome.org/locus/S000005428/overview
ZPAR0A06030_B	ZPAR0A06030	BZL39_A06030	841	ZPAR0C04520	ZYBA0A09802g	B	6	YDL040C	NA	NAT1	NA	NA	FALSE	http://www.yeastgenome.org/locus/S000002198/overview
ZPAR0A06040_B	ZPAR0A06040	BZL39_A06040	602	ZPAR0C04530	ZYBA0A09780g	B	6	YDL036C	YOL066C	PUS9	RIB2	NA	FALSE	http://www.yeastgenome.org/locus/S000002194/overview
ZPAR0A06050_B	ZPAR0A06050	BZL39_A06050	371	ZPAR0C04540	ZYBA0A09758g	B	6	YOL065C	NA	INP54	NA	NA	FALSE	http://www.yeastgenome.org/locus/S000005426/overview
ZPAR0A06060_B	ZPAR0A06060	BZL39_A06060	921	ZPAR0C04550	ZYBA0A09736g	B	6	YDL035C	NA	GPR1	NA	Git3	FALSE	http://www.yeastgenome.org/locus/S000002193/overview
ZPAR0A06070_B	ZPAR0A06070	BZL39_A06070	356	ZPAR0C04560	ZYBA0A09714g	B	6	YOL064C	NA	MET22	NA	NA	FALSE	http://www.yeastgenome.org/locus/S000005425/overview
ZPAR0A06080_B	ZPAR0A06080	BZL39_A06080	406	ZPAR0C04570	ZYBA0A09692g	B	6	YDL033C	NA	SLM3	NA	NA	FALSE	http://www.yeastgenome.org/locus/S000002191/overview
ZPAR0A06090_N	ZPAR0A06090	BZL39_A06090	966	NA	NA	N	2	YDL031W	NA	DBP10	NA	NA	FALSE	http://www.yeastgenome.org/locus/S000002189/overview
ZPAR0A06100_B	ZPAR0A06100	BZL39_A06100	504	ZPAR0C04590	ZYBA0A09648g	B	6	YDL030W	NA	PRP9	NA	NA	FALSE	http://www.yeastgenome.org/locus/S000002188/overview
ZPAR0A06110_A	ZPAR0A06110	BZL39_A06110	391	ZPAR0C04600	ZYBA0A09626g	A	4	YDL029W	NA	ARP2	NA	NA	FALSE	http://www.yeastgenome.org/locus/S000002187/overview
ZPAR0A06120_A	ZPAR0A06120	BZL39_A06120	768	ZPAR0C04610	ZYBA0A09604g	A	4	YDL028C	NA	MPS1	NA	NA	FALSE	http://www.yeastgenome.org/locus/S000002186/overview
ZPAR0A06130_B	ZPAR0A06130	BZL39_A06130	886	ZPAR0C04620	ZYBA0A09582g	B	6	YOL063C	NA	CRT10	NA	NA	FALSE	http://www.yeastgenome.org/locus/S000005424/overview
ZPAR0A06140_B	ZPAR0A06140	BZL39_A06140	377	ZPAR0C04630	ZYBA0A09560g	B	6	YDL027C	NA	NA	NA	NA	FALSE	http://www.yeastgenome.org/locus/S000002185/overview
ZPAR0A06150_B	ZPAR0A06150	BZL39_A06150	474	ZPAR0C04640	ZYBA0A09538g	B	6	YOL062C	NA	APM4	NA	NA	FALSE	http://www.yeastgenome.org/locus/S000005423/overview
ZPAR0A06160_B	ZPAR0A06160	BZL39_A06160	454	ZPAR0C04650	ZYBA0A09516g	B	6	YOL061W	NA	PRS5	NA	NA	FALSE	http://www.yeastgenome.org/locus/S000005422/overview
ZPAR0A06170_N	ZPAR0A06170	BZL39_A06170	693	NA	NA	N	2	YDL025C	NA	RTK1	NA	NA	FALSE	http://www.yeastgenome.org/locus/S000002183/overview
ZPAR0A06180_B	ZPAR0A06180	BZL39_A06180	682	ZPAR0C04670	ZYBA0A09472g	B	6	YOL060C	NA	MAM3	NA	DUF21	FALSE	http://www.yeastgenome.org/locus/S000005421/overview
ZPAR0A06190_B	ZPAR0A06190	BZL39_A06190	629	ZPAR0C04680	ZYBA0A09450g	B	6	YOR022C	NA	NA	NA	NA	FALSE	http://www.yeastgenome.org/locus/S000005548/overview
ZPAR0A06200_B	ZPAR0A06200	BZL39_A06200	560	ZPAR0C04690	ZYBA0A09428g	B	6	YOR023C	NA	AHC1	NA	NA	FALSE	http://www.yeastgenome.org/locus/S000005549/overview
ZPAR0A06210_B	ZPAR0A06210	BZL39_A06210	273	ZPAR0C04700	ZYBA0A09406g	B	6	YHR014W	NA	SPO13	NA	NA	FALSE	http://www.yeastgenome.org/locus/S000001056/overview
ZPAR0A06220_B	ZPAR0A06220	BZL39_A06220	280	ZPAR0C04710	ZYBA0A09384g	B	6	YDR472W	NA	TRS31	NA	NA	FALSE	http://www.yeastgenome.org/locus/S000002880/overview
ZPAR0A06230_B	ZPAR0A06230	BZL39_A06230	215	ZPAR0C04720	ZYBA0A09362g	B	6	YHR013C	NA	ARD1	NA	NA	FALSE	http://www.yeastgenome.org/locus/S000001055/overview
ZPAR0A06240_B	ZPAR0A06240	BZL39_A06240	290	ZPAR0C04730	ZYBA0A09340g	B	6	YHR012W	NA	VPS29	NA	NA	FALSE	http://www.yeastgenome.org/locus/S000001054/overview
ZPAR0A06250_B	ZPAR0A06250	BZL39_A06250	444	ZPAR0C04740	ZYBA0A09318g	B	6	YHR011W	NA	DIA4	NA	NA	FALSE	http://www.yeastgenome.org/locus/S000001053/overview
ZPAR0A06260_B	ZPAR0A06260	BZL39_A06260	136	ZPAR0C04750	ZYBA0A09296g	B	6	YDR471W	YHR010W	RPL27B	RPL27A	NA	FALSE	http://www.yeastgenome.org/locus/S000002879/overview
ZPAR0A06270_B	ZPAR0A06270	BZL39_A06270	249	ZPAR0C04760	ZYBA0A09274g	B	6	NA	NA	NA	NA	NA	FALSE	NA
ZPAR0A06280_N	ZPAR0A06280	BZL39_A06280	456	NA	NA	N	2	YDR470C	NA	UGO1	NA	Mito_carr	TRUE	http://www.yeastgenome.org/locus/S000002878/overview
ZPAR0A06290_B	ZPAR0A06290	BZL39_A06290	78	ZPAR0C04780	ZYBA0A09230g	B	6	YDR469W	NA	SDC1	NA	NA	FALSE	http://www.yeastgenome.org/locus/S000002877/overview
ZPAR0A06300_B	ZPAR0A06300	BZL39_A06300	208	ZPAR0C04790	ZYBA0A09208g	B	6	YDR468C	NA	TLG1	NA	SNARE	FALSE	http://www.yeastgenome.org/locus/S000002876/overview
ZPAR0A06310_N	ZPAR0A06310	BZL39_A06310	495	NA	NA	N	2	YHR009C	NA	TDA3	NA	NA	FALSE	http://www.yeastgenome.org/locus/S000001051/overview
ZPAR0A06320_B	ZPAR0A06320	BZL39_A06320	839	ZPAR0C04810	ZYBA0A09164g	B	6	YDR466W	NA	PKH3	NA	NA	FALSE	http://www.yeastgenome.org/locus/S000002874/overview
ZPAR0A06330_B	ZPAR0A06330	BZL39_A06330	226	ZPAR0C04820	ZYBA0A09142g	B	6	YHR008C	NA	SOD2	NA	NA	FALSE	http://www.yeastgenome.org/locus/S000001050/overview
ZPAR0A06340_B	ZPAR0A06340	BZL39_A06340	397	ZPAR0C04830	ZYBA0A09120g	B	6	YDR465C	NA	RMT2	NA	NA	FALSE	http://www.yeastgenome.org/locus/S000002873/overview
ZPAR0A06350_B	ZPAR0A06350	BZL39_A06350	431	ZPAR0J05490	ZYBA0C00936g	B	6	YLR090W	NA	XDJ1	NA	NA	FALSE	http://www.yeastgenome.org/locus/S000004080/overview
ZPAR0A06360_B	ZPAR0A06360	BZL39_A06360	284	ZPAR0J05480	ZYBA0C00958g	B	6	YDR113C	NA	PDS1	NA	NA	FALSE	http://www.yeastgenome.org/locus/S000002520/overview
ZPAR0A06370_B	ZPAR0A06370	BZL39_A06370	279	ZPAR0J05470	ZYBA0C00980g	B	6	YLR091W	NA	GEP5	NA	NA	FALSE	http://www.yeastgenome.org/locus/S000004081/overview
ZPAR0A06380_B	ZPAR0A06380	BZL39_A06380	97	ZPAR0J05460	ZYBA0C01002g	B	6	YDR115W	NA	MRX14	NA	NA	FALSE	http://www.yeastgenome.org/locus/S000002522/overview
ZPAR0A06390_N	ZPAR0A06390	BZL39_A06390	290	NA	NA	N	2	YDR116C	NA	MRPL1	NA	NA	FALSE	http://www.yeastgenome.org/locus/S000002523/overview
ZPAR0A06400_B	ZPAR0A06400	BZL39_A06400	554	ZPAR0J05440	ZYBA0C01046g	B	6	YDR117C	NA	TMA64	NA	NA	FALSE	http://www.yeastgenome.org/locus/S000002524/overview
ZPAR0A06410_B	ZPAR0A06410	BZL39_A06410	528	ZPAR0J05430	ZYBA0C01068g	B	6	YDR118W	NA	APC4	NA	NA	FALSE	http://www.yeastgenome.org/locus/S000002525/overview
ZPAR0A06420_N	ZPAR0A06420	BZL39_A06420	863	NA	NA	N	2	NA	NA	NA	NA	Sulfate_transp	TRUE	NA
ZPAR0A06430_N	ZPAR0A06430	BZL39_A06430	862	NA	NA	N	2	YLR092W	NA	SUL2	NA	Sulfate_transp	TRUE	http://www.yeastgenome.org/locus/S000004082/overview
ZPAR0A06440_B	ZPAR0A06440	BZL39_A06440	583	ZPAR0J05400	ZYBA0C01134g	B	6	YDR119W	NA	NA	NA	MFS_1	TRUE	http://www.yeastgenome.org/locus/S000002526/overview
ZPAR0A06450_B	ZPAR0A06450	BZL39_A06450	1092	ZPAR0J05390	ZYBA0C01156g	B	6	YMR308C	NA	PSE1	NA	NA	FALSE	http://www.yeastgenome.org/locus/S000004925/overview
ZPAR0A06460_B	ZPAR0A06460	BZL39_A06460	1463	ZPAR0J05380	ZYBA0C01178g	B	6	YGR281W	NA	YOR1	NA	AAA_21	TRUE	http://www.yeastgenome.org/locus/S000003513/overview
ZPAR0A06470_B	ZPAR0A06470	BZL39_A06470	814	ZPAR0J05370	ZYBA0C01200g	B	6	YMR309C	NA	NIP1	NA	NA	FALSE	http://www.yeastgenome.org/locus/S000004926/overview
ZPAR0A06480_B	ZPAR0A06480	BZL39_A06480	310	ZPAR0J05360	ZYBA0C01222g	B	6	YGR282C	NA	BGL2	NA	NA	FALSE	http://www.yeastgenome.org/locus/S000003514/overview
ZPAR0A06490_B	ZPAR0A06490	BZL39_A06490	349	ZPAR0J05350	ZYBA0C01244g	B	6	YGR283C	YMR310C	NA	NA	NA	FALSE	http://www.yeastgenome.org/locus/S000003515/overview
ZPAR0A06500_B	ZPAR0A06500	BZL39_A06500	197	ZPAR0J05340	ZYBA0C01266g	B	6	YMR311C	NA	GLC8	NA	NA	FALSE	http://www.yeastgenome.org/locus/S000004928/overview
ZPAR0A06510_B	ZPAR0A06510	BZL39_A06510	309	ZPAR0J05330	ZYBA0C01288g	B	6	YGR284C	NA	ERV29	NA	SURF4	FALSE	http://www.yeastgenome.org/locus/S000003516/overview
ZPAR0A06520_B	ZPAR0A06520	BZL39_A06520	433	ZPAR0J05320	ZYBA0C01310g	B	6	YGR285C	NA	ZUO1	NA	NA	FALSE	http://www.yeastgenome.org/locus/S000003517/overview
ZPAR0A06530_B	ZPAR0A06530	BZL39_A06530	256	ZPAR0J05310	ZYBA0C01332g	B	6	YMR312W	NA	ELP6	NA	NA	FALSE	http://www.yeastgenome.org/locus/S000004929/overview
ZPAR0A06540_B	ZPAR0A06540	BZL39_A06540	586	ZPAR0J05300	ZYBA0C01354g	B	6	YMR313C	NA	TGL3	NA	DUF3336	FALSE	http://www.yeastgenome.org/locus/S000004930/overview
ZPAR0A06550_B	ZPAR0A06550	BZL39_A06550	233	ZPAR0J05290	ZYBA0C01376g	B	6	YMR314W	NA	PRE5	NA	NA	FALSE	http://www.yeastgenome.org/locus/S000004931/overview
ZPAR0A06560_B	ZPAR0A06560	BZL39_A06560	661	ZPAR0J05280	ZYBA0C01398g	B	6	NA	NA	NA	NA	NA	FALSE	NA
ZPAR0A06570_B	ZPAR0A06570	BZL39_A06570	365	ZPAR0J05270	ZYBA0C01420g	B	6	YMR234W	NA	RNH1	NA	NA	FALSE	http://www.yeastgenome.org/locus/S000004847/overview
ZPAR0A06580_B	ZPAR0A06580	BZL39_A06580	184	ZPAR0J05260	ZYBA0C01442g	B	6	YOR297C	NA	TIM18	NA	CybS	TRUE	http://www.yeastgenome.org/locus/S000005823/overview
ZPAR0A06590_B	ZPAR0A06590	BZL39_A06590	511	ZPAR0J05250	ZYBA0C01464g	B	6	YOR298W	NA	MUM3	NA	NA	FALSE	http://www.yeastgenome.org/locus/S000005824/overview
ZPAR0A06600_B	ZPAR0A06600	BZL39_A06600	402	ZPAR0J05240	ZYBA0C01486g	B	6	YMR235C	NA	RNA1	NA	NA	FALSE	http://www.yeastgenome.org/locus/S000004848/overview
ZPAR0A06610_B	ZPAR0A06610	BZL39_A06610	151	ZPAR0J05230	ZYBA0C01508g	B	6	YOR298C-A	NA	MBF1	NA	NA	FALSE	http://www.yeastgenome.org/locus/S000007253/overview
ZPAR0A06620_B	ZPAR0A06620	BZL39_A06620	178	ZPAR0J05220	ZYBA0C01530g	B	6	YGR131W	YPR149W	FHN1	NCE102	MARVEL	TRUE	http://www.yeastgenome.org/locus/S000003363/overview
ZPAR0A06630_B	ZPAR0A06630	BZL39_A06630	1083	ZPAR0J05210	ZYBA0C01552g	B	6	YGR130C	NA	NA	NA	NA	FALSE	http://www.yeastgenome.org/locus/S000003362/overview
ZPAR0A06640_B	ZPAR0A06640	BZL39_A06640	379	ZPAR0J05200	ZYBA0C01574g	B	6	YPR148C	NA	NA	NA	NA	FALSE	http://www.yeastgenome.org/locus/S000006352/overview
ZPAR0A06650_B	ZPAR0A06650	BZL39_A06650	202	ZPAR0J05190	ZYBA0C01596g	B	6	YGR129W	NA	SYF2	NA	NA	FALSE	http://www.yeastgenome.org/locus/S000003361/overview
ZPAR0A06660_B	ZPAR0A06660	BZL39_A06660	660	ZPAR0J05180	ZYBA0C01618g	B	6	YGR128C	NA	UTP8	NA	NA	FALSE	http://www.yeastgenome.org/locus/S000003360/overview
ZPAR0A06670_B	ZPAR0A06670	BZL39_A06670	357	ZPAR0J05170	ZYBA0C01640g	B	6	YPR147C	NA	NA	NA	NA	FALSE	http://www.yeastgenome.org/locus/S000006351/overview
ZPAR0A06680_B	ZPAR0A06680	BZL39_A06680	308	ZPAR0J05160	ZYBA0C01662g	B	6	YGR127W	NA	NA	NA	NA	FALSE	http://www.yeastgenome.org/locus/S000003359/overview
ZPAR0A06690_B	ZPAR0A06690	BZL39_A06690	328	ZPAR0J05150	ZYBA0C01684g	B	6	YDR318W	NA	MCM21	NA	NA	FALSE	http://www.yeastgenome.org/locus/S000002726/overview
ZPAR0A06700_B	ZPAR0A06700	BZL39_A06700	255	ZPAR0J05140	ZYBA0C01706g	B	6	YDR319C	NA	NA	NA	Scs3p	FALSE	http://www.yeastgenome.org/locus/S000002727/overview
ZPAR0A06710_B	ZPAR0A06710	BZL39_A06710	731	ZPAR0J05130	ZYBA0C01728g	B	6	YHR072W	NA	ERG7	NA	NA	FALSE	http://www.yeastgenome.org/locus/S000001114/overview
ZPAR0A06720_B	ZPAR0A06720	BZL39_A06720	625	ZPAR0J05120	ZYBA0C01750g	B	6	YDR320C	NA	SWA2	NA	NA	FALSE	http://www.yeastgenome.org/locus/S000002728/overview
ZPAR0A06730_B	ZPAR0A06730	BZL39_A06730	58	ZPAR0J05110	ZYBA0C01772g	B	6	YHR072W-A	NA	NOP10	NA	NA	FALSE	http://www.yeastgenome.org/locus/S000007455/overview
ZPAR0A06740_N	ZPAR0A06740	BZL39_A06740	72	ZPAR0J05100	ZYBA0C01794g	N	2	YDR320C-A	NA	DAD4	NA	NA	FALSE	http://www.yeastgenome.org/locus/S000007604/overview
ZPAR0A06750_B	ZPAR0A06750	BZL39_A06750	877	ZPAR0J05090	ZYBA0C01816g	B	6	YHR082C	NA	KSP1	NA	NA	FALSE	http://www.yeastgenome.org/locus/S000001124/overview
ZPAR0A06760_B	ZPAR0A06760	BZL39_A06760	407	ZPAR0J05080	ZYBA0C01838g	B	6	YDR331W	NA	GPI8	NA	Peptidase_C13	FALSE	http://www.yeastgenome.org/locus/S000002739/overview
ZPAR0A06770_B	ZPAR0A06770	BZL39_A06770	476	ZPAR0J05070	ZYBA0C01860g	B	6	YDR330W	NA	UBX5	NA	NA	FALSE	http://www.yeastgenome.org/locus/S000002738/overview
ZPAR0A06780_B	ZPAR0A06780	BZL39_A06780	220	ZPAR0J05060	ZYBA0C01882g	B	6	YHR081W	NA	LRP1	NA	NA	FALSE	http://www.yeastgenome.org/locus/S000001123/overview
ZPAR0A06790_B	ZPAR0A06790	BZL39_A06790	433	ZPAR0J05050	ZYBA0C01904g	B	6	YDR329C	NA	PEX3	NA	Peroxin-3	FALSE	http://www.yeastgenome.org/locus/S000002737/overview
ZPAR0A06800_B	ZPAR0A06800	BZL39_A06800	169	ZPAR0J05040	ZYBA0C01926g	B	6	YDR328C	NA	SKP1	NA	NA	FALSE	http://www.yeastgenome.org/locus/S000002736/overview
ZPAR0A06810_B	ZPAR0A06810	BZL39_A06810	1420	ZPAR0J05030	ZYBA0C01948g	B	6	YDR326C	YHR080C	YSP2	LAM4	DUF4782	FALSE	http://www.yeastgenome.org/locus/S000002734/overview
ZPAR0A06820_B	ZPAR0A06820	BZL39_A06820	337	ZPAR0J05020	ZYBA0C01970g	B	6	NA	NA	NA	NA	NA	FALSE	NA
ZPAR0A06830_N	ZPAR0A06830	BZL39_A06830	115	NA	NA	N	2	YHR079C-A	NA	SAE3	NA	NA	FALSE	http://www.yeastgenome.org/locus/S000001957/overview
ZPAR0A06840_B	ZPAR0A06840	BZL39_A06840	1132	ZPAR0J05000	ZYBA0C02014g	B	6	YHR079C	NA	IRE1	NA	Pkinase	FALSE	http://www.yeastgenome.org/locus/S000001121/overview
ZPAR0A06850_B	ZPAR0A06850	BZL39_A06850	1007	ZPAR0J04990	ZYBA0C02036g	B	6	YDR325W	NA	YCG1	NA	NA	FALSE	http://www.yeastgenome.org/locus/S000002733/overview
ZPAR0A06860_B	ZPAR0A06860	BZL39_A06860	737	ZPAR0J04980	ZYBA0C02058g	B	6	YDR324C	NA	UTP4	NA	NA	FALSE	http://www.yeastgenome.org/locus/S000002732/overview
ZPAR0A06870_B	ZPAR0A06870	BZL39_A06870	529	ZPAR0J04970	ZYBA0C02080g	B	6	YHR078W	NA	NA	NA	ABA_GPCR	FALSE	http://www.yeastgenome.org/locus/S000001120/overview
ZPAR0A06880_B	ZPAR0A06880	BZL39_A06880	511	ZPAR0J04960	ZYBA0C02102g	B	6	YDR323C	NA	PEP7	NA	NA	FALSE	http://www.yeastgenome.org/locus/S000002731/overview
ZPAR0A06890_B	ZPAR0A06890	BZL39_A06890	1037	ZPAR0J04950	ZYBA0C02124g	B	6	YHR077C	NA	NMD2	NA	NA	FALSE	http://www.yeastgenome.org/locus/S000001119/overview
ZPAR0A06900_B	ZPAR0A06900	BZL39_A06900	342	ZPAR0J04940	ZYBA0C02146g	B	6	YHR076W	NA	PTC7	NA	PP2C_2	FALSE	http://www.yeastgenome.org/locus/S000001118/overview
ZPAR0A06910_B	ZPAR0A06910	BZL39_A06910	90	ZPAR0J04930	ZYBA0C02168g	B	6	YDR322C-A	NA	TIM11	NA	NA	FALSE	http://www.yeastgenome.org/locus/S000007255/overview
ZPAR0A06920_B	ZPAR0A06920	BZL39_A06920	353	ZPAR0J04920	ZYBA0C02190g	B	6	YDR322W	NA	MRPL35	NA	NA	FALSE	http://www.yeastgenome.org/locus/S000002730/overview
ZPAR0A06930_B	ZPAR0A06930	BZL39_A06930	880	ZPAR0J04910	ZYBA0C02212g	B	6	NA	NA	NA	NA	NA	FALSE	NA
ZPAR0A06940_B	ZPAR0A06940	BZL39_A06940	385	ZPAR0J04900	ZYBA0C02234g	B	6	YHR075C	NA	PPE1	NA	NA	FALSE	http://www.yeastgenome.org/locus/S000001117/overview
ZPAR0A06950_B	ZPAR0A06950	BZL39_A06950	714	ZPAR0J04890	ZYBA0C02256g	B	6	YHR074W	NA	QNS1	NA	NA	FALSE	http://www.yeastgenome.org/locus/S000001116/overview
ZPAR0A06960_B	ZPAR0A06960	BZL39_A06960	134	ZPAR0J03270	ZYBA0C05996g	B	6	YBR269C	NA	SDH8	NA	NA	FALSE	http://www.yeastgenome.org/locus/S000000473/overview
ZPAR0A06970_B	ZPAR0A06970	BZL39_A06970	692	ZPAR0J03280	ZYBA0C05974g	B	6	YJL061W	NA	NUP82	NA	NA	FALSE	http://www.yeastgenome.org/locus/S000003597/overview
ZPAR0A06980_B	ZPAR0A06980	BZL39_A06980	98	ZPAR0J03290	ZYBA0C05952g	B	6	YBR268W	NA	MRPL37	NA	NA	FALSE	http://www.yeastgenome.org/locus/S000000472/overview
ZPAR0A06990_B	ZPAR0A06990	BZL39_A06990	810	ZPAR0J03300	ZYBA0C05930g	B	6	YJL062W	NA	LAS21	NA	Metalloenzyme	FALSE	http://www.yeastgenome.org/locus/S000003598/overview
ZPAR0A07000_B	ZPAR0A07000	BZL39_A07000	396	ZPAR0J03310	ZYBA0C05908g	B	6	YBR267W	NA	REI1	NA	NA	FALSE	http://www.yeastgenome.org/locus/S000000471/overview
ZPAR0A07010_B	ZPAR0A07010	BZL39_A07010	310	ZPAR0J03320	ZYBA0C05886g	B	6	YBR265W	NA	TSC10	NA	adh_short	FALSE	http://www.yeastgenome.org/locus/S000000469/overview
ZPAR0A07020_B	ZPAR0A07020	BZL39_A07020	87	ZPAR0J03330	ZYBA0C05864g	B	6	YJL062W-A	NA	COA3	NA	NA	FALSE	http://www.yeastgenome.org/locus/S000007611/overview
ZPAR0A07030_B	ZPAR0A07030	BZL39_A07030	241	ZPAR0J03340	ZYBA0C05842g	B	6	YJL063C	NA	MRPL8	NA	NA	FALSE	http://www.yeastgenome.org/locus/S000003599/overview
ZPAR0A07040_B	ZPAR0A07040	BZL39_A07040	351	ZPAR0J03350	ZYBA0C05820g	B	6	NA	NA	NA	NA	NA	FALSE	NA
ZPAR0A07050_B	ZPAR0A07050	BZL39_A07050	808	ZPAR0J03360	ZYBA0C05798g	B	6	YBR276C	NA	PPS1	NA	NA	FALSE	http://www.yeastgenome.org/locus/S000000480/overview
ZPAR0A07060_B	ZPAR0A07060	BZL39_A07060	251	ZPAR0J03370	ZYBA0C05776g	B	6	YBR278W	YJL065C	DPB3	DLS1	NA	FALSE	http://www.yeastgenome.org/locus/S000000482/overview
ZPAR0A07070_B	ZPAR0A07070	BZL39_A07070	322	ZPAR0J03380	ZYBA0C05754g	B	6	YJL066C	NA	MPM1	NA	NA	FALSE	http://www.yeastgenome.org/locus/S000003602/overview
ZPAR0A07080_B	ZPAR0A07080	BZL39_A07080	493	ZPAR0J03390	ZYBA0C05732g	B	6	YBR279W	NA	PAF1	NA	NA	FALSE	http://www.yeastgenome.org/locus/S000000483/overview
ZPAR0A07090_B	ZPAR0A07090	BZL39_A07090	297	ZPAR0J03400	ZYBA0C05710g	B	6	YJL068C	NA	NA	NA	NA	FALSE	http://www.yeastgenome.org/locus/S000003604/overview
ZPAR0A07100_B	ZPAR0A07100	BZL39_A07100	581	ZPAR0J03410	ZYBA0C05688g	B	6	YBR280C	NA	SAF1	NA	NA	FALSE	http://www.yeastgenome.org/locus/S000000484/overview
ZPAR0A07110_B	ZPAR0A07110	BZL39_A07110	884	ZPAR0J03420	ZYBA0C05666g	B	6	YBR281C	NA	DUG2	NA	NA	FALSE	http://www.yeastgenome.org/locus/S000000485/overview
ZPAR0A07120_B	ZPAR0A07120	BZL39_A07120	587	ZPAR0J03430	ZYBA0C05644g	B	6	YJL069C	NA	UTP18	NA	NA	FALSE	http://www.yeastgenome.org/locus/S000003605/overview
ZPAR0A07130_B	ZPAR0A07130	BZL39_A07130	623	ZPAR0J03440	ZYBA0C05622g	B	6	NA	NA	NA	NA	NA	FALSE	NA
ZPAR0A07140_B	ZPAR0A07140	BZL39_A07140	241	ZPAR0J03450	ZYBA0C05600g	B	6	YBR282W	NA	MRPL27	NA	MRP-L27	FALSE	http://www.yeastgenome.org/locus/S000000486/overview
ZPAR0A07150_B	ZPAR0A07150	BZL39_A07150	489	ZPAR0J03460	ZYBA0C05578g	B	6	YBR283C	NA	SSH1	NA	Plug_translocon	TRUE	http://www.yeastgenome.org/locus/S000000487/overview
ZPAR0A07160_B	ZPAR0A07160	BZL39_A07160	807	ZPAR0J03470	ZYBA0C05534g	B	6	YBR284W	YJL070C	NA	NA	NA	FALSE	http://www.yeastgenome.org/locus/S000000488/overview
ZPAR0A07170_N	ZPAR0A07170	BZL39_A07170	570	NA	NA	N	2	YJL071W	NA	ARG2	NA	NA	FALSE	http://www.yeastgenome.org/locus/S000003607/overview
ZPAR0A07180_B	ZPAR0A07180	BZL39_A07180	210	ZPAR0J03490	ZYBA0C05490g	B	6	YJL072C	NA	PSF2	NA	NA	FALSE	http://www.yeastgenome.org/locus/S000003608/overview
ZPAR0A07190_B	ZPAR0A07190	BZL39_A07190	141	ZPAR0J03500	ZYBA0C05468g	B	6	YBR285W	NA	NA	NA	NA	FALSE	http://www.yeastgenome.org/locus/S000000489/overview
ZPAR0A07200_B	ZPAR0A07200	BZL39_A07200	648	ZPAR0J03510	ZYBA0C05446g	B	6	YBR286W	NA	APE3	NA	NA	FALSE	http://www.yeastgenome.org/locus/S000000490/overview
ZPAR0A07210_B	ZPAR0A07210	BZL39_A07210	582	ZPAR0J03520	ZYBA0C05424g	B	6	YJL073W	NA	JEM1	NA	NA	FALSE	http://www.yeastgenome.org/locus/S000003609/overview
ZPAR0A07220_B	ZPAR0A07220	BZL39_A07220	414	ZPAR0J03530	ZYBA0C05402g	B	6	YBR287W	NA	NA	NA	Mem_trans	TRUE	http://www.yeastgenome.org/locus/S000000491/overview
ZPAR0A07230_N	ZPAR0A07230	BZL39_A07230	402	NA	NA	N	2	NA	NA	NA	NA	NA	FALSE	NA
ZPAR0A07240_B	ZPAR0A07240	BZL39_A07240	1225	ZPAR0J03540	ZYBA0C05358g	B	6	YJL074C	NA	SMC3	NA	NA	FALSE	http://www.yeastgenome.org/locus/S000003610/overview
ZPAR0A07250_B	ZPAR0A07250	BZL39_A07250	1477	ZPAR0J03550	ZYBA0C05336g	B	6	YJL076W	YKR010C	NET1	TOF2	NA	FALSE	http://www.yeastgenome.org/locus/S000003612/overview
ZPAR0A07260_N	ZPAR0A07260	BZL39_A07260	245	NA	NA	N	2	YKR011C	NA	NA	NA	NA	FALSE	http://www.yeastgenome.org/locus/S000001719/overview
ZPAR0A07270_B	ZPAR0A07270	BZL39_A07270	343	ZPAR0J03570	ZYBA0C05248g	B	6	YJL078C	NA	PRY3	NA	NA	FALSE	http://www.yeastgenome.org/locus/S000003614/overview
ZPAR0A07280_B	ZPAR0A07280	BZL39_A07280	1163	ZPAR0J03580	ZYBA0C05226g	B	6	YJL080C	NA	SCP160	NA	NA	FALSE	http://www.yeastgenome.org/locus/S000003616/overview
ZPAR0A07290_B	ZPAR0A07290	BZL39_A07290	214	ZPAR0J03590	ZYBA0C05204g	B	6	YKR014C	NA	YPT52	NA	NA	FALSE	http://www.yeastgenome.org/locus/S000001722/overview
ZPAR0A07300_B	ZPAR0A07300	BZL39_A07300	533	ZPAR0J03600	ZYBA0C05182g	B	6	YKR016W	NA	MIC60	NA	NA	FALSE	http://www.yeastgenome.org/locus/S000001724/overview
ZPAR0A07310_B	ZPAR0A07310	BZL39_A07310	480	ZPAR0J03610	ZYBA0C05160g	B	6	YJL081C	NA	ARP4	NA	NA	FALSE	http://www.yeastgenome.org/locus/S000003617/overview
ZPAR0A07320_B	ZPAR0A07320	BZL39_A07320	546	ZPAR0J03620	ZYBA0C05138g	B	6	YKR017C	NA	HEL1	NA	NA	FALSE	http://www.yeastgenome.org/locus/S000001725/overview
ZPAR0A07330_B	ZPAR0A07330	BZL39_A07330	725	ZPAR0J03630	ZYBA0C05116g	B	6	YJL082W	YKR018C	IML2	NA	NA	FALSE	http://www.yeastgenome.org/locus/S000003618/overview
ZPAR0A07340_B	ZPAR0A07340	BZL39_A07340	931	ZPAR0J03640	ZYBA0C05094g	B	6	YJL083W	YKR019C	TAX4	IRS4	NA	FALSE	http://www.yeastgenome.org/locus/S000003619/overview
ZPAR0A07350_B	ZPAR0A07350	BZL39_A07350	146	ZPAR0J03650	ZYBA0C05072g	B	6	YKR020W	NA	VPS51	NA	NA	FALSE	http://www.yeastgenome.org/locus/S000001728/overview
ZPAR0A07360_B	ZPAR0A07360	BZL39_A07360	148	ZPAR0J03660	ZYBA0C05050g	B	6	YGL106W	NA	MLC1	NA	NA	FALSE	http://www.yeastgenome.org/locus/S000003074/overview
ZPAR0A07370_B	ZPAR0A07370	BZL39_A07370	493	ZPAR0J03670	ZYBA0C05028g	B	6	YBR239C	NA	ERT1	NA	NA	FALSE	http://www.yeastgenome.org/locus/S000000443/overview
ZPAR0A07380_B	ZPAR0A07380	BZL39_A07380	373	ZPAR0J03680	ZYBA0C05006g	B	6	YGL105W	NA	ARC1	NA	NA	FALSE	http://www.yeastgenome.org/locus/S000003073/overview
ZPAR0A07390_B	ZPAR0A07390	BZL39_A07390	369	ZPAR0J03690	ZYBA0C04984g	B	6	YBR240C	NA	THI2	NA	NA	FALSE	http://www.yeastgenome.org/locus/S000000444/overview
ZPAR0A07400_B	ZPAR0A07400	BZL39_A07400	484	ZPAR0J03700	ZYBA0C04962g	B	6	YBR241C	YGL104C	NA	VPS73	MFS_1	TRUE	http://www.yeastgenome.org/locus/S000000445/overview
ZPAR0A07410_B	ZPAR0A07410	BZL39_A07410	149	ZPAR0J03710	ZYBA0C04940g	B	6	YGL103W	NA	RPL28	NA	NA	FALSE	http://www.yeastgenome.org/locus/S000003071/overview
ZPAR0A07420_B	ZPAR0A07420	BZL39_A07420	231	ZPAR0J03720	ZYBA0C04918g	B	6	YBR242W	YGL101W	NA	NA	NA	FALSE	http://www.yeastgenome.org/locus/S000000446/overview
ZPAR0A07430_B	ZPAR0A07430	BZL39_A07430	471	ZPAR0J03730	ZYBA0C04896g	B	6	YBR243C	NA	ALG7	NA	Glycos_transf_4	TRUE	http://www.yeastgenome.org/locus/S000000447/overview
ZPAR0A07440_B	ZPAR0A07440	BZL39_A07440	352	ZPAR0J03740	ZYBA0C04874g	B	6	YGL100W	NA	SEH1	NA	NA	FALSE	http://www.yeastgenome.org/locus/S000003068/overview
ZPAR0A07450_B	ZPAR0A07450	BZL39_A07450	197	ZPAR0J03750	ZYBA0C04852g	B	6	YBR244W	NA	GPX2	NA	NA	FALSE	http://www.yeastgenome.org/locus/S000000448/overview
ZPAR0A07460_B	ZPAR0A07460	BZL39_A07460	1083	ZPAR0J03760	ZYBA0C04830g	B	7	YBR245C	NA	ISW1	NA	NA	FALSE	http://www.yeastgenome.org/locus/S000000449/overview
ZPAR0A07470_B	ZPAR0A07470	BZL39_A07470	364	ZPAR0J03770	ZYBA0C04808g	B	7	YBR246W	NA	RRT2	NA	NA	FALSE	http://www.yeastgenome.org/locus/S000000450/overview
ZPAR0A07480_B	ZPAR0A07480	BZL39_A07480	640	ZPAR0J03780	ZYBA0C04786g	B	7	YGL099W	NA	LSG1	NA	NA	FALSE	http://www.yeastgenome.org/locus/S000003067/overview
ZPAR0A07490_B	ZPAR0A07490	BZL39_A07490	247	ZPAR0J03790	ZYBA0C04764g	B	7	YGL098W	NA	USE1	NA	Use1	FALSE	http://www.yeastgenome.org/locus/S000003066/overview
ZPAR0A07500_B	ZPAR0A07500	BZL39_A07500	580	ZPAR0J03800	ZYBA0C04742g	B	6	NA	NA	NA	NA	MFS_1	FALSE	NA
ZPAR0A07510_B	ZPAR0A07510	BZL39_A07510	570	ZPAR0J03810	ZYBA0C04720g	B	6	NA	NA	NA	NA	MFS_1	FALSE	NA
ZPAR0A07520_B	ZPAR0A07520	BZL39_A07520	472	ZPAR0J03820	ZYBA0C04698g	B	6	YBR247C	NA	ENP1	NA	NA	FALSE	http://www.yeastgenome.org/locus/S000000451/overview
ZPAR0A07530_B	ZPAR0A07530	BZL39_A07530	220	ZPAR0J03830	ZYBA0C04676g	B	6	NA	NA	NA	NA	NA	FALSE	NA
ZPAR0A07540_B	ZPAR0A07540	BZL39_A07540	483	ZPAR0J03840	ZYBA0C04654g	B	6	YGL097W	NA	SRM1	NA	NA	FALSE	http://www.yeastgenome.org/locus/S000003065/overview
ZPAR0A07550_B	ZPAR0A07550	BZL39_A07550	551	ZPAR0J03850	ZYBA0C04632g	B	6	YBR248C	NA	HIS7	NA	NA	FALSE	http://www.yeastgenome.org/locus/S000000452/overview
ZPAR0A07560_B	ZPAR0A07560	BZL39_A07560	369	ZPAR0J03860	ZYBA0C04610g	B	6	YBR249C	NA	ARO4	NA	NA	FALSE	http://www.yeastgenome.org/locus/S000000453/overview
ZPAR0A07570_B	ZPAR0A07570	BZL39_A07570	599	ZPAR0J03870	ZYBA0C04588g	B	6	YBR250W	NA	SPO23	NA	NA	FALSE	http://www.yeastgenome.org/locus/S000000454/overview
ZPAR0A07580_B	ZPAR0A07580	BZL39_A07580	249	ZPAR0J03880	ZYBA0C04566g	B	6	YGL096W	YPL177C	TOS8	CUP9	NA	FALSE	http://www.yeastgenome.org/locus/S000003064/overview
ZPAR0A07590_B	ZPAR0A07590	BZL39_A07590	215	ZPAR0J03890	ZYBA0C04544g	B	6	YPL178W	NA	CBC2	NA	NA	FALSE	http://www.yeastgenome.org/locus/S000006099/overview
ZPAR0A07600_B	ZPAR0A07600	BZL39_A07600	455	ZPAR0J03900	ZYBA0C04522g	B	6	YKL100C	NA	YPF1	NA	Peptidase_A22B	FALSE	http://www.yeastgenome.org/locus/S000001583/overview
ZPAR0A07610_B	ZPAR0A07610	BZL39_A07610	245	ZPAR0J03910	ZYBA0C04500g	B	6	YKL099C	NA	UTP11	NA	NA	FALSE	http://www.yeastgenome.org/locus/S000001582/overview
ZPAR0A07620_B	ZPAR0A07620	BZL39_A07620	323	ZPAR0J03920	ZYBA0C04478g	B	6	YKL098W	NA	MTC2	NA	NA	FALSE	http://www.yeastgenome.org/locus/S000001581/overview
ZPAR0A07630_N	ZPAR0A07630	BZL39_A07630	155	NA	NA	N	2	YKL096W	NA	CWP1	NA	NA	FALSE	http://www.yeastgenome.org/locus/S000001579/overview
ZPAR0A07640_N	ZPAR0A07640	BZL39_A07640	366	ZPAR0J03940	ZYBA0C04434g	N	133	NA	NA	NA	NA	NA	FALSE	NA
ZPAR0A07650_B	ZPAR0A07650	BZL39_A07650	216	ZPAR0J03950	ZYBA0C04412g	B	6	NA	NA	NA	NA	NA	FALSE	NA
ZPAR0A07660_B	ZPAR0A07660	BZL39_A07660	638	ZPAR0J03960	ZYBA0C04368g	B	6	YGR138C	YPR156C	TPO2	TPO3	MFS_1	TRUE	http://www.yeastgenome.org/locus/S000003370/overview
ZPAR0A07670_B	ZPAR0A07670	BZL39_A07670	789	ZPAR0J03970	ZYBA0C04346g	B	6	YGR140W	NA	CBF2	NA	NA	FALSE	http://www.yeastgenome.org/locus/S000003372/overview
ZPAR0A07680_B	ZPAR0A07680	BZL39_A07680	459	ZPAR0J03980	ZYBA0C04324g	B	6	YGR141W	YPR157W	VPS62	NA	DUF946	FALSE	http://www.yeastgenome.org/locus/S000003373/overview
ZPAR0A07690_B	ZPAR0A07690	BZL39_A07690	508	ZPAR0J03990	ZYBA0C04302g	B	6	YGR142W	YPR158W	BTN2	CUR1	NA	FALSE	http://www.yeastgenome.org/locus/S000003374/overview
ZPAR0A07700_B	ZPAR0A07700	BZL39_A07700	308	ZPAR0J04000	ZYBA0C04258g	B	6	NA	NA	NA	NA	NA	FALSE	NA
ZPAR0A07710_N	ZPAR0A07710	BZL39_A07710	719	NA	NA	N	2	YGR143W	YPR159W	SKN1	KRE6	SKN1	FALSE	http://www.yeastgenome.org/locus/S000003375/overview
ZPAR0A07720_N	ZPAR0A07720	BZL39_A07720	694	NA	NA	N	2	NA	NA	NA	NA	SKN1	FALSE	NA
ZPAR0A07730_B	ZPAR0A07730	BZL39_A07730	412	ZPAR0J04030	ZYBA0C04192g	B	6	YPR118W	NA	MRI1	NA	NA	FALSE	http://www.yeastgenome.org/locus/S000006322/overview
ZPAR0A07750_B	ZPAR0A07750	BZL39_A07750	255	ZPAR0J04040	ZYBA0C04148g	B	6	YGR106C	NA	VOA1	NA	NA	FALSE	http://www.yeastgenome.org/locus/S000003338/overview
ZPAR0A07760_A	ZPAR0A07760	BZL39_A07760	78	ZPAR0J04050	ZYBA0C04126g	A	4	YGR105W	NA	VMA21	NA	VMA21	FALSE	http://www.yeastgenome.org/locus/S000003337/overview
ZPAR0A07770_B	ZPAR0A07770	BZL39_A07770	260	ZPAR0J04060	ZYBA0C04104g	B	6	YGR104C	NA	SRB5	NA	NA	FALSE	http://www.yeastgenome.org/locus/S000003336/overview
ZPAR0A07780_B	ZPAR0A07780	BZL39_A07780	599	ZPAR0J04070	ZYBA0C04082g	B	6	YGR103W	NA	NOP7	NA	NA	FALSE	http://www.yeastgenome.org/locus/S000003335/overview
ZPAR0A07790_B	ZPAR0A07790	BZL39_A07790	172	ZPAR0J04080	ZYBA0C04060g	B	6	YGR102C	NA	GTF1	NA	NA	FALSE	http://www.yeastgenome.org/locus/S000003334/overview
ZPAR0A07800_B	ZPAR0A07800	BZL39_A07800	340	ZPAR0J04090	ZYBA0C04038g	B	6	YGR101W	NA	PCP1	NA	Rhomboid	FALSE	http://www.yeastgenome.org/locus/S000003333/overview
ZPAR0A07810_B	ZPAR0A07810	BZL39_A07810	947	ZPAR0J04100	ZYBA0C04016g	B	6	YGR100W	NA	MDR1	NA	NA	FALSE	http://www.yeastgenome.org/locus/S000003332/overview
ZPAR0A07820_B	ZPAR0A07820	BZL39_A07820	2532	ZPAR0J04110	ZYBA0C03994g	B	6	YPR117W	NA	NA	NA	Apt1	FALSE	http://www.yeastgenome.org/locus/S000006321/overview
ZPAR0A07830_B	ZPAR0A07830	BZL39_A07830	654	ZPAR0J04120	ZYBA0C03972g	B	6	YGR099W	NA	TEL2	NA	NA	FALSE	http://www.yeastgenome.org/locus/S000003331/overview
ZPAR0A07840_B	ZPAR0A07840	BZL39_A07840	1608	ZPAR0J04130	ZYBA0C03950g	B	6	YGR098C	NA	ESP1	NA	NA	FALSE	http://www.yeastgenome.org/locus/S000003330/overview
ZPAR0A07850_B	ZPAR0A07850	BZL39_A07850	288	ZPAR0J04140	ZYBA0C03928g	B	6	YPR116W	NA	RRG8	NA	NA	FALSE	http://www.yeastgenome.org/locus/S000006320/overview
ZPAR0A07860_B	ZPAR0A07860	BZL39_A07860	208	ZPAR0J04150	ZYBA0C03906g	B	6	NA	NA	NA	NA	NA	FALSE	NA
ZPAR0A07870_B	ZPAR0A07870	BZL39_A07870	1076	ZPAR0J04160	ZYBA0C03884g	B	6	YGR097W	YPR115W	ASK10	RGC1	NA	FALSE	http://www.yeastgenome.org/locus/S000003329/overview
ZPAR0A07880_B	ZPAR0A07880	BZL39_A07880	288	ZPAR0J04170	ZYBA0C03862g	B	6	YPR114W	NA	NA	NA	TRAM_LAG1_CLN8	FALSE	http://www.yeastgenome.org/locus/S000006318/overview
ZPAR0A07890_B	ZPAR0A07890	BZL39_A07890	219	ZPAR0J04180	ZYBA0C03840g	B	6	YPR113W	NA	PIS1	NA	CDP-OH_P_transf	FALSE	http://www.yeastgenome.org/locus/S000006317/overview
ZPAR0A07900_B	ZPAR0A07900	BZL39_A07900	309	ZPAR0J04190	ZYBA0C03818g	B	6	YGR096W	NA	TPC1	NA	NA	FALSE	http://www.yeastgenome.org/locus/S000003328/overview
ZPAR0A07910_B	ZPAR0A07910	BZL39_A07910	224	ZPAR0J04200	ZYBA0C03796g	B	6	YGR095C	NA	RRP46	NA	NA	FALSE	http://www.yeastgenome.org/locus/S000003327/overview
ZPAR0A07920_B	ZPAR0A07920	BZL39_A07920	1108	ZPAR0J04210	ZYBA0C03774g	B	6	YGR094W	NA	VAS1	NA	NA	FALSE	http://www.yeastgenome.org/locus/S000003326/overview
ZPAR0A07930_B	ZPAR0A07930	BZL39_A07930	852	ZPAR0J04220	ZYBA0C03752g	B	6	YPR112C	NA	MRD1	NA	NA	FALSE	http://www.yeastgenome.org/locus/S000006316/overview
ZPAR0A07940_B	ZPAR0A07940	BZL39_A07940	485	ZPAR0J04230	ZYBA0C03730g	B	6	YGR093W	NA	DRN1	NA	NA	FALSE	http://www.yeastgenome.org/locus/S000003325/overview
ZPAR0A07950_B	ZPAR0A07950	BZL39_A07950	574	ZPAR0J04240	ZYBA0C03708g	B	6	YGR092W	YPR111W	DBF2	DBF20	NA	FALSE	http://www.yeastgenome.org/locus/S000003324/overview
ZPAR0A07960_B	ZPAR0A07960	BZL39_A07960	453	ZPAR0J04250	ZYBA0C03686g	B	6	YGR091W	NA	PRP31	NA	NA	FALSE	http://www.yeastgenome.org/locus/S000003323/overview
ZPAR0A07970_B	ZPAR0A07970	BZL39_A07970	335	ZPAR0J04260	ZYBA0C03664g	B	6	YPR110C	NA	RPC40	NA	NA	FALSE	http://www.yeastgenome.org/locus/S000006314/overview
ZPAR0A07980_B	ZPAR0A07980	BZL39_A07980	288	ZPAR0J04270	ZYBA0C03642g	B	6	YPR109W	NA	NA	NA	DUF1746	FALSE	http://www.yeastgenome.org/locus/S000006313/overview
ZPAR0A07990_B	ZPAR0A07990	BZL39_A07990	1221	ZPAR0J04280	ZYBA0C03620g	B	6	YGR090W	NA	UTP22	NA	NA	FALSE	http://www.yeastgenome.org/locus/S000003322/overview
ZPAR0A08000_B	ZPAR0A08000	BZL39_A08000	868	ZPAR0J04290	ZYBA0C03576g	B	6	YGR089W	NA	NNF2	NA	NA	FALSE	http://www.yeastgenome.org/locus/S000003321/overview
ZPAR0A08010_B	ZPAR0A08010	BZL39_A08010	1244	ZPAR0J04300	ZYBA0C03554g	B	6	YCR033W	NA	SNT1	NA	NA	FALSE	http://www.yeastgenome.org/locus/S000000629/overview
ZPAR0A08020_B	ZPAR0A08020	BZL39_A08020	542	ZPAR0J04310	ZYBA0C03532g	B	6	YJL194W	NA	CDC6	NA	NA	FALSE	http://www.yeastgenome.org/locus/S000003730/overview
ZPAR0A08030_B	ZPAR0A08030	BZL39_A08030	389	ZPAR0J04320	ZYBA0C03510g	B	6	YJL193W	NA	NA	NA	TPT	FALSE	http://www.yeastgenome.org/locus/S000003729/overview
ZPAR0A08040_B	ZPAR0A08040	BZL39_A08040	2145	ZPAR0J04330	ZYBA0C03488g	B	6	YCR032W	NA	BPH1	NA	NA	FALSE	http://www.yeastgenome.org/locus/S000000628/overview
ZPAR0A08050_B	ZPAR0A08050	BZL39_A08050	231	ZPAR0J04340	ZYBA0C03466g	B	6	YJL192C	NA	SOP4	NA	NA	FALSE	http://www.yeastgenome.org/locus/S000003728/overview
ZPAR0A08060_B	ZPAR0A08060	BZL39_A08060	139	ZPAR0J04350	ZYBA0C03444g	B	6	YCR031C	YJL191W	RPS14A	RPS14B	NA	FALSE	http://www.yeastgenome.org/locus/S000000627/overview
ZPAR0A08070_B	ZPAR0A08070	BZL39_A08070	130	ZPAR0J04360	ZYBA0C03422g	B	6	YJL190C	NA	RPS22A	NA	NA	FALSE	http://www.yeastgenome.org/locus/S000003726/overview
ZPAR0A08080_A	ZPAR0A08080	BZL39_A08080	51	ZPAR0J04370	ZYBA0C03400g	A	4	YJL189W	NA	RPL39	NA	NA	FALSE	http://www.yeastgenome.org/locus/S000003725/overview
ZPAR0A08090_B	ZPAR0A08090	BZL39_A08090	348	NA	NA	B	Multi	NA	NA	NA	NA	NA	FALSE	NA
ZPAR0A08100_N	ZPAR0A08100	BZL39_A08100	353	NA	NA	N	Multi	YJL187C	NA	SWE1	NA	NA	FALSE	http://www.yeastgenome.org/locus/S000003723/overview
ZPAR0A08110_B	ZPAR0A08110	BZL39_A08110	633	ZPAR0J04390	ZYBA0C03356g	B	6	YNR039C	NA	ZRG17	NA	NA	TRUE	http://www.yeastgenome.org/locus/S000005322/overview
ZPAR0A08120_B	ZPAR0A08120	BZL39_A08120	1348	ZPAR0J04400	ZYBA0C03334g	B	6	YCR081W	NA	SRB8	NA	NA	FALSE	http://www.yeastgenome.org/locus/S000000677/overview
ZPAR0A08130_N	ZPAR0A08130	BZL39_A08130	601	NA	NA	N	2	YNR038W	NA	DBP6	NA	NA	FALSE	http://www.yeastgenome.org/locus/S000005321/overview
ZPAR0A08140_B	ZPAR0A08140	BZL39_A08140	91	ZPAR0J04420	ZYBA0C03290g	B	6	YNR037C	NA	RSM19	NA	NA	FALSE	http://www.yeastgenome.org/locus/S000005320/overview
ZPAR0A08150_N	ZPAR0A08150	BZL39_A08150	486	NA	NA	N	2	YCR079W	NA	PTC6	NA	NA	FALSE	http://www.yeastgenome.org/locus/S000002133/overview
ZPAR0A08160_B	ZPAR0A08160	BZL39_A08160	166	ZPAR0J04440	ZYBA0C03246g	B	6	YNR036C	NA	MRPS12	NA	NA	FALSE	http://www.yeastgenome.org/locus/S000005319/overview
ZPAR0A08170_B	ZPAR0A08170	BZL39_A08170	375	ZPAR0J04450	ZYBA0C03224g	B	6	NA	NA	NA	NA	NA	FALSE	NA
ZPAR0A08180_B	ZPAR0A08180	BZL39_A08180	399	ZPAR0J04460	ZYBA0C03202g	B	6	YHR179W	NA	OYE2	NA	NA	FALSE	http://www.yeastgenome.org/locus/S000001222/overview
ZPAR0A08190_B	ZPAR0A08190	BZL39_A08190	623	ZPAR0J04470	ZYBA0C03180g	B	6	YHR178W	NA	STB5	NA	NA	FALSE	http://www.yeastgenome.org/locus/S000001221/overview
ZPAR0A08200_B	ZPAR0A08200	BZL39_A08200	433	ZPAR0J04480	ZYBA0C03158g	B	6	YHR176W	NA	FMO1	NA	NA	FALSE	http://www.yeastgenome.org/locus/S000001219/overview
ZPAR0A08210_B	ZPAR0A08210	BZL39_A08210	161	ZPAR0J04490	ZYBA0C03136g	B	6	YHR175W	NA	CTR2	NA	Ctr	TRUE	http://www.yeastgenome.org/locus/S000001218/overview
ZPAR0A08220_B	ZPAR0A08220	BZL39_A08220	437	ZPAR0J04500	ZYBA0C03114g	B	6	YGR254W	YHR174W	ENO1	ENO2	NA	FALSE	http://www.yeastgenome.org/locus/S000003486/overview
ZPAR0A08230_B	ZPAR0A08230	BZL39_A08230	757	ZPAR0J04510	ZYBA0C03092g	B	6	YHR172W	NA	SPC97	NA	NA	FALSE	http://www.yeastgenome.org/locus/S000001215/overview
ZPAR0A08240_B	ZPAR0A08240	BZL39_A08240	260	ZPAR0J04520	ZYBA0C03070g	B	6	YGR253C	NA	PUP2	NA	NA	FALSE	http://www.yeastgenome.org/locus/S000003485/overview
ZPAR0A08250_B	ZPAR0A08250	BZL39_A08250	446	ZPAR0J04530	ZYBA0C03048g	B	6	YGR252W	NA	GCN5	NA	NA	FALSE	http://www.yeastgenome.org/locus/S000003484/overview
ZPAR0A08260_B	ZPAR0A08260	BZL39_A08260	620	ZPAR0J04540	ZYBA0C03026g	B	6	YHR171W	NA	ATG7	NA	NA	FALSE	http://www.yeastgenome.org/locus/S000001214/overview
ZPAR0A08270_B	ZPAR0A08270	BZL39_A08270	518	ZPAR0J04550	ZYBA0C03004g	B	6	YHR170W	NA	NMD3	NA	NA	FALSE	http://www.yeastgenome.org/locus/S000001213/overview
ZPAR0A08280_B	ZPAR0A08280	BZL39_A08280	182	ZPAR0J04560	ZYBA0C02982g	B	6	YGR251W	NA	NOP19	NA	NA	FALSE	http://www.yeastgenome.org/locus/S000003483/overview
ZPAR0A08290_B	ZPAR0A08290	BZL39_A08290	433	ZPAR0J04570	ZYBA0C02960g	B	6	YHR169W	NA	DBP8	NA	NA	FALSE	http://www.yeastgenome.org/locus/S000001212/overview
ZPAR0A08300_B	ZPAR0A08300	BZL39_A08300	536	ZPAR0J04580	ZYBA0C02938g	B	6	YHR168W	NA	MTG2	NA	NA	FALSE	http://www.yeastgenome.org/locus/S000001211/overview
ZPAR0A08310_B	ZPAR0A08310	BZL39_A08310	260	ZPAR0J04590	ZYBA0C02916g	B	6	YHR167W	NA	THP2	NA	NA	FALSE	http://www.yeastgenome.org/locus/S000001210/overview
ZPAR0A08320_B	ZPAR0A08320	BZL39_A08320	634	ZPAR0J04600	ZYBA0C02894g	B	6	YHR166C	NA	CDC23	NA	NA	FALSE	http://www.yeastgenome.org/locus/S000001209/overview
ZPAR0A08330_B	ZPAR0A08330	BZL39_A08330	2400	ZPAR0J04610	ZYBA0C02872g	B	6	YHR165C	NA	PRP8	NA	NA	FALSE	http://www.yeastgenome.org/locus/S000001208/overview
ZPAR0A08340_N	ZPAR0A08340	BZL39_A08340	291	ZPAR0J04620	ZYBA0C02850g	N	2	NA	NA	NA	NA	NA	FALSE	NA
ZPAR0A08350_B	ZPAR0A08350	BZL39_A08350	1482	ZPAR0J04630	ZYBA0C02828g	B	6	YHR164C	NA	DNA2	NA	NA	FALSE	http://www.yeastgenome.org/locus/S000001207/overview
ZPAR0A08360_B	ZPAR0A08360	BZL39_A08360	742	ZPAR0J04640	ZYBA0C02806g	B	6	YGR250C	NA	NA	NA	NA	FALSE	http://www.yeastgenome.org/locus/S000003482/overview
ZPAR0A08370_B	ZPAR0A08370	BZL39_A08370	352	ZPAR0J04650	ZYBA0C02784g	B	6	YGR249W	NA	MGA1	NA	NA	FALSE	http://www.yeastgenome.org/locus/S000003481/overview
ZPAR0A08380_B	ZPAR0A08380	BZL39_A08380	256	ZPAR0J04660	ZYBA0C02762g	B	6	YGR248W	YHR163W	SOL4	SOL3	NA	FALSE	http://www.yeastgenome.org/locus/S000003480/overview
ZPAR0A08390_B	ZPAR0A08390	BZL39_A08390	218	ZPAR0J04670	ZYBA0C02740g	B	6	YGR247W	NA	CPD1	NA	NA	FALSE	http://www.yeastgenome.org/locus/S000003479/overview
ZPAR0A08400_B	ZPAR0A08400	BZL39_A08400	560	ZPAR0J04680	ZYBA0C02718g	B	6	YGR246C	NA	BRF1	NA	NA	FALSE	http://www.yeastgenome.org/locus/S000003478/overview
ZPAR0A08410_N	ZPAR0A08410	BZL39_A08410	757	NA	NA	N	2	YGR245C	NA	SDA1	NA	NA	FALSE	http://www.yeastgenome.org/locus/S000003477/overview
ZPAR0A08420_B	ZPAR0A08420	BZL39_A08420	430	ZPAR0J04700	ZYBA0C02674g	B	6	YDR273W	YOR042W	DON1	CUE5	NA	FALSE	http://www.yeastgenome.org/locus/S000002681/overview
ZPAR0A08430_B	ZPAR0A08430	BZL39_A08430	279	ZPAR0J04710	ZYBA0C02652g	B	6	YDR272W	YOR040W	GLO2	GLO4	NA	FALSE	http://www.yeastgenome.org/locus/S000002680/overview
ZPAR0A08440_B	ZPAR0A08440	BZL39_A08440	983	ZPAR0J04720	ZYBA0C02630g	B	6	YDR270W	NA	CCC2	NA	E1-E2_ATPase	TRUE	http://www.yeastgenome.org/locus/S000002678/overview
ZPAR0A08450_B	ZPAR0A08450	BZL39_A08450	258	ZPAR0J04730	ZYBA0C02608g	B	6	YOR039W	NA	CKB2	NA	NA	FALSE	http://www.yeastgenome.org/locus/S000005565/overview
ZPAR0A08460_B	ZPAR0A08460	BZL39_A08460	875	ZPAR0J04740	ZYBA0C02586g	B	6	YOR038C	NA	HIR2	NA	NA	FALSE	http://www.yeastgenome.org/locus/S000005564/overview
ZPAR0A08470_B	ZPAR0A08470	BZL39_A08470	373	ZPAR0J04750	ZYBA0C02564g	B	6	YDR268W	NA	MSW1	NA	NA	FALSE	http://www.yeastgenome.org/locus/S000002676/overview
ZPAR0A08480_B	ZPAR0A08480	BZL39_A08480	355	ZPAR0J04760	ZYBA0C02542g	B	6	YOR037W	NA	CYC2	NA	NA	FALSE	http://www.yeastgenome.org/locus/S000005563/overview
ZPAR0A08490_B	ZPAR0A08490	BZL39_A08490	347	ZPAR0J04770	ZYBA0C02520g	B	6	YDR267C	NA	CIA1	NA	NA	FALSE	http://www.yeastgenome.org/locus/S000002675/overview
ZPAR0A08500_B	ZPAR0A08500	BZL39_A08500	280	ZPAR0J04780	ZYBA0C02498g	B	6	YOR036W	NA	PEP12	NA	SNARE	FALSE	http://www.yeastgenome.org/locus/S000005562/overview
ZPAR0A08510_B	ZPAR0A08510	BZL39_A08510	645	ZPAR0J04790	ZYBA0C02476g	B	6	YDR266C	NA	HEL2	NA	NA	FALSE	http://www.yeastgenome.org/locus/S000002674/overview
ZPAR0A08520_B	ZPAR0A08520	BZL39_A08520	338	ZPAR0J04800	ZYBA0C02454g	B	6	YDR265W	NA	PEX10	NA	NA	FALSE	http://www.yeastgenome.org/locus/S000002673/overview
ZPAR0A08530_B	ZPAR0A08530	BZL39_A08530	767	ZPAR0J04810	ZYBA0C02432g	B	6	YOR035C	NA	SHE4	NA	NA	FALSE	http://www.yeastgenome.org/locus/S000005561/overview
ZPAR0A08540_B	ZPAR0A08540	BZL39_A08540	760	ZPAR0J04820	ZYBA0C02410g	B	6	YDR264C	YOR034C	AKR1	AKR2	Ank	FALSE	http://www.yeastgenome.org/locus/S000002672/overview
ZPAR0A08550_B	ZPAR0A08550	BZL39_A08550	606	ZPAR0J04830	ZYBA0C02388g	B	6	YDR263C	YOR033C	DIN7	EXO1	NA	FALSE	http://www.yeastgenome.org/locus/S000002671/overview
ZPAR0A08560_B	ZPAR0A08560	BZL39_A08560	485	ZPAR0E05830	ZYBA0B03400g	B	6	YHR024C	NA	MAS2	NA	NA	FALSE	http://www.yeastgenome.org/locus/S000001066/overview
ZPAR0A08570_B	ZPAR0A08570	BZL39_A08570	1922	ZPAR0E05840	ZYBA0B03378g	B	6	YHR023W	NA	MYO1	NA	NA	FALSE	http://www.yeastgenome.org/locus/S000001065/overview
ZPAR0A08580_A	ZPAR0A08580	BZL39_A08580	82	ZPAR0E05850	ZYBA0B03356g	A	4	YHR021C	YKL156W	RPS27B	RPS27A	NA	FALSE	http://www.yeastgenome.org/locus/S000001063/overview
ZPAR0A08590_B	ZPAR0A08590	BZL39_A08590	704	ZPAR0E05860	ZYBA0B03334g	B	6	YKL155C	NA	RSM22	NA	NA	FALSE	http://www.yeastgenome.org/locus/S000001638/overview
ZPAR0A08600_B	ZPAR0A08600	BZL39_A08600	255	ZPAR0E05870	ZYBA0B03312g	B	6	YKL154W	NA	SRP102	NA	Arf	FALSE	http://www.yeastgenome.org/locus/S000001637/overview
ZPAR0A08610_B	ZPAR0A08610	BZL39_A08610	94	ZPAR0E05880	ZYBA0B03290g	B	6	YIL102C-A	NA	NA	NA	DPM2	FALSE	http://www.yeastgenome.org/locus/S000113587/overview
ZPAR0A08620_B	ZPAR0A08620	BZL39_A08620	1674	ZPAR0B08640	ZYBA0H04874g	B	6	YJL039C	NA	NUP192	NA	NA	FALSE	http://www.yeastgenome.org/locus/S000003576/overview
ZPAR0A08630_B	ZPAR0A08630	BZL39_A08630	923	ZPAR0B08650	ZYBA0H04896g	B	6	YJL041W	NA	NSP1	NA	NA	FALSE	http://www.yeastgenome.org/locus/S000003577/overview
ZPAR0A08640_B	ZPAR0A08640	BZL39_A08640	1352	ZPAR0B08660	ZYBA0H04918g	B	6	YJL042W	NA	MHP1	NA	NA	FALSE	http://www.yeastgenome.org/locus/S000003578/overview
ZPAR0A08650_B	ZPAR0A08650	BZL39_A08650	322	ZPAR0B08670	ZYBA0H04940g	B	6	YJL044C	NA	GYP6	NA	NA	FALSE	http://www.yeastgenome.org/locus/S000003580/overview
ZPAR0A08660_B	ZPAR0A08660	BZL39_A08660	247	ZPAR0B08680	ZYBA0H04962g	B	6	YKL152C	NA	GPM1	NA	NA	FALSE	http://www.yeastgenome.org/locus/S000001635/overview
ZPAR0A08670_B	ZPAR0A08670	BZL39_A08670	323	ZPAR0B08690	ZYBA0H04984g	B	6	YKL151C	NA	NA	NA	NA	FALSE	http://www.yeastgenome.org/locus/S000001634/overview
ZPAR0A08680_B	ZPAR0A08680	BZL39_A08680	312	ZPAR0B08700	ZYBA0H05006g	B	6	YKL150W	NA	MCR1	NA	NA	FALSE	http://www.yeastgenome.org/locus/S000001633/overview
ZPAR0A08690_B	ZPAR0A08690	BZL39_A08690	349	ZPAR0B08710	ZYBA0H05028g	B	6	YKL149C	NA	DBR1	NA	NA	FALSE	http://www.yeastgenome.org/locus/S000001632/overview
ZPAR0A08700_B	ZPAR0A08700	BZL39_A08700	644	ZPAR0B08720	ZYBA0H05050g	B	6	YJL045W	YKL148C	NA	SDH1	NA	FALSE	http://www.yeastgenome.org/locus/S000003581/overview
ZPAR0A08710_B	ZPAR0A08710	BZL39_A08710	576	ZPAR0B08730	ZYBA0H05094g	B	6	YBR170C	NA	NPL4	NA	NA	FALSE	http://www.yeastgenome.org/locus/S000000374/overview
ZPAR0A08720_B	ZPAR0A08720	BZL39_A08720	204	ZPAR0B08740	ZYBA0H05116g	B	6	YBR171W	NA	SEC66	NA	Sec66	FALSE	http://www.yeastgenome.org/locus/S000000375/overview
ZPAR0A08730_B	ZPAR0A08730	BZL39_A08730	779	ZPAR0B08750	ZYBA0H05138g	B	6	YBR172C	YPL105C	SMY2	SYH1	NA	FALSE	http://www.yeastgenome.org/locus/S000000376/overview
ZPAR0A08740_B	ZPAR0A08740	BZL39_A08740	146	ZPAR0B08760	ZYBA0H05160g	B	6	YBR173C	NA	UMP1	NA	NA	FALSE	http://www.yeastgenome.org/locus/S000000377/overview
ZPAR0A08750_B	ZPAR0A08750	BZL39_A08750	319	ZPAR0B08770	ZYBA0H05182g	B	6	YBR175W	NA	SWD3	NA	NA	FALSE	http://www.yeastgenome.org/locus/S000000379/overview
ZPAR0A08760_B	ZPAR0A08760	BZL39_A08760	356	ZPAR0B08780	ZYBA0H05204g	B	6	YPL104W	NA	MSD1	NA	NA	FALSE	http://www.yeastgenome.org/locus/S000006025/overview
ZPAR0A08770_B	ZPAR0A08770	BZL39_A08770	321	ZPAR0B08790	ZYBA0H05226g	B	6	YBR176W	NA	ECM31	NA	NA	FALSE	http://www.yeastgenome.org/locus/S000000380/overview
ZPAR0A08780_B	ZPAR0A08780	BZL39_A08780	451	ZPAR0B08800	ZYBA0H05248g	B	6	YPL103C	NA	FMP30	NA	Lactamase_B_2	FALSE	http://www.yeastgenome.org/locus/S000006024/overview
ZPAR0A08790_N	ZPAR0A08790	BZL39_A08790	434	NA	NA	N	2	YPL101W	NA	ELP4	NA	NA	FALSE	http://www.yeastgenome.org/locus/S000006022/overview
ZPAR0A08800_B	ZPAR0A08800	BZL39_A08800	425	ZPAR0B08820	ZYBA0H05292g	B	6	YPL100W	NA	ATG21	NA	NA	FALSE	http://www.yeastgenome.org/locus/S000006021/overview
ZPAR0A08810_B	ZPAR0A08810	BZL39_A08810	179	ZPAR0B08830	ZYBA0H05314g	B	6	YPL099C	NA	INA17	NA	NA	FALSE	http://www.yeastgenome.org/locus/S000006020/overview
ZPAR0A08820_B	ZPAR0A08820	BZL39_A08820	116	ZPAR0B08840	ZYBA0H05336g	B	6	YPL098C	NA	MGR2	NA	Romo1	TRUE	http://www.yeastgenome.org/locus/S000006019/overview
ZPAR0A08830_B	ZPAR0A08830	BZL39_A08830	455	ZPAR0B08850	ZYBA0H05358g	B	6	YPL097W	NA	MSY1	NA	NA	FALSE	http://www.yeastgenome.org/locus/S000006018/overview
ZPAR0A08840_N	ZPAR0A08840	BZL39_A08840	67	NA	NA	N	2	YPL096C-A	NA	ERI1	NA	NA	FALSE	http://www.yeastgenome.org/locus/S000028423/overview
ZPAR0A08850_B	ZPAR0A08850	BZL39_A08850	351	ZPAR0B08870	ZYBA0H05402g	B	6	YPL096W	NA	PNG1	NA	NA	FALSE	http://www.yeastgenome.org/locus/S000006017/overview
ZPAR0A08860_B	ZPAR0A08860	BZL39_A08860	450	ZPAR0B08880	ZYBA0H05424g	B	6	YBR177C	YPL095C	EHT1	EEB1	NA	FALSE	http://www.yeastgenome.org/locus/S000000381/overview
ZPAR0A08870_B	ZPAR0A08870	BZL39_A08870	874	ZPAR0B08890	ZYBA0H05446g	B	6	YBR179C	NA	FZO1	NA	NA	FALSE	http://www.yeastgenome.org/locus/S000000383/overview
ZPAR0A08880_B	ZPAR0A08880	BZL39_A08880	328	ZPAR0B08900	ZYBA0H05468g	B	6	YPL094C	NA	SEC62	NA	Sec62	TRUE	http://www.yeastgenome.org/locus/S000006015/overview
ZPAR0A08890_N	ZPAR0A08890	BZL39_A08890	647	NA	NA	N	2	YPL093W	NA	NOG1	NA	NA	FALSE	http://www.yeastgenome.org/locus/S000006014/overview
ZPAR0A08900_B	ZPAR0A08900	BZL39_A08900	584	ZPAR0B08920	ZYBA0H05512g	B	6	YBR180W	NA	DTR1	NA	MFS_1	TRUE	http://www.yeastgenome.org/locus/S000000384/overview
ZPAR0A08910_B	ZPAR0A08910	BZL39_A08910	458	ZPAR0B08930	ZYBA0H05534g	B	7	YPL092W	NA	SSU1	NA	SLAC1	TRUE	http://www.yeastgenome.org/locus/S000006013/overview
ZPAR0A08920_B	ZPAR0A08920	BZL39_A08920	485	ZPAR0B08940	ZYBA0H05556g	B	7	YPL091W	NA	GLR1	NA	NA	FALSE	http://www.yeastgenome.org/locus/S000006012/overview
ZPAR0A08930_B	ZPAR0A08930	BZL39_A08930	236	ZPAR0B08950	ZYBA0H05578g	B	6	YBR181C	YPL090C	RPS6B	RPS6A	NA	FALSE	http://www.yeastgenome.org/locus/S000000385/overview
ZPAR0A08940_B	ZPAR0A08940	BZL39_A08940	261	NA	NA	B	Multi	NA	NA	NA	NA	NA	FALSE	NA
ZPAR0A08950_N	ZPAR0A08950	BZL39_A08950	230	NA	NA	N	2	NA	NA	NA	NA	NA	FALSE	NA
ZPAR0A08960_N	ZPAR0A08960	BZL39_A08960	194	NA	NA	N	2	NA	NA	NA	NA	NA	FALSE	NA
ZPAR0A08970_N	ZPAR0A08970	BZL39_A08970	268	NA	NA	N	Multi	NA	NA	NA	NA	NA	FALSE	NA
ZPAR0A08980_N	ZPAR0A08980	BZL39_A08980	295	NA	NA	N	Multi	NA	NA	NA	NA	NA	FALSE	NA
ZPAR0A08990_B	ZPAR0A08990	BZL39_A08990	346	ZPAR0B08970	ZYBA0H05622g	B	6	NA	NA	NA	NA	CRCB	TRUE	NA
ZPAR0A09000_B	ZPAR0A09000	BZL39_A09000	466	ZPAR0B08980	ZYBA0H05644g	B	6	YBR182C	YPL089C	SMP1	RLM1	NA	FALSE	http://www.yeastgenome.org/locus/S000000386/overview
ZPAR0A09010_N	ZPAR0A09010	BZL39_A09010	182	NA	NA	N	2	NA	NA	NA	NA	DUP	FALSE	NA
ZPAR0A09020_N	ZPAR0A09020	BZL39_A09020	144	NA	NA	N	2	NA	NA	NA	NA	DUP	FALSE	NA
ZPAR0A09030_N	ZPAR0A09030	BZL39_A09030	41	NA	NA	N	2	NA	NA	NA	NA	NA	FALSE	NA
ZPAR0A09040_N	ZPAR0A09040	BZL39_A09040	177	NA	NA	N	2	NA	NA	NA	NA	DUP	FALSE	NA
ZPAR0A09050_N	ZPAR0A09050	BZL39_A09050	366	NA	NA	N	2	NA	NA	NA	NA	DUP	FALSE	NA
ZPAR0A09060_B	ZPAR0A09060	BZL39_A09060	939	ZPAR0B09020	ZYBA0M02608g	B	6	YMR080C	NA	NAM7	NA	NA	FALSE	http://www.yeastgenome.org/locus/S000004685/overview
ZPAR0A09070_B	ZPAR0A09070	BZL39_A09070	1019	ZPAR0B09030	ZYBA0M02586g	B	6	YKL092C	NA	BUD2	NA	NA	FALSE	http://www.yeastgenome.org/locus/S000001575/overview
ZPAR0A09080_B	ZPAR0A09080	BZL39_A09080	304	ZPAR0B09040	ZYBA0M02564g	B	6	YKL091C	YMR079W	NA	SEC14	NA	FALSE	http://www.yeastgenome.org/locus/S000001574/overview
ZPAR0A09090_B	ZPAR0A09090	BZL39_A09090	717	ZPAR0B09050	ZYBA0M02542g	B	6	YMR078C	NA	CTF18	NA	NA	FALSE	http://www.yeastgenome.org/locus/S000004683/overview
ZPAR0A09100_B	ZPAR0A09100	BZL39_A09100	207	ZPAR0B09060	ZYBA0M02520g	B	6	YMR077C	NA	VPS20	NA	NA	FALSE	http://www.yeastgenome.org/locus/S000004682/overview
ZPAR0A09110_B	ZPAR0A09110	BZL39_A09110	416	ZPAR0B09070	ZYBA0M02498g	B	6	YIR004W	NA	DJP1	NA	NA	FALSE	http://www.yeastgenome.org/locus/S000001443/overview
ZPAR0A09120_B	ZPAR0A09120	BZL39_A09120	1023	ZPAR0B09080	ZYBA0M02476g	B	6	YIR003W	NA	AIM21	NA	NA	FALSE	http://www.yeastgenome.org/locus/S000001442/overview
ZPAR0A09130_A	ZPAR0A09130	BZL39_A09130	125	ZPAR0B09090	ZYBA0M02454g	A	4	YER009W	NA	NTF2	NA	NA	FALSE	http://www.yeastgenome.org/locus/S000000811/overview
ZPAR0A09140_B	ZPAR0A09140	BZL39_A09140	1456	ZPAR0B09100	ZYBA0M02432g	B	6	YER008C	NA	SEC3	NA	NA	FALSE	http://www.yeastgenome.org/locus/S000000810/overview
ZPAR0A09150_B	ZPAR0A09150	BZL39_A09150	1065	ZPAR0B09110	ZYBA0M02410g	B	6	YIR002C	NA	MPH1	NA	NA	FALSE	http://www.yeastgenome.org/locus/S000001441/overview
ZPAR0A09160_B	ZPAR0A09160	BZL39_A09160	1566	ZPAR0B09120	ZYBA0M02388g	B	6	YIR006C	NA	PAN1	NA	NA	FALSE	http://www.yeastgenome.org/locus/S000001445/overview
ZPAR0A09170_B	ZPAR0A09170	BZL39_A09170	171	ZPAR0B09130	ZYBA0M02366g	B	6	YIR005W	NA	IST3	NA	NA	FALSE	http://www.yeastgenome.org/locus/S000001444/overview
ZPAR0A09180_B	ZPAR0A09180	BZL39_A09180	232	ZPAR0B09140	ZYBA0M02344g	B	6	YER010C	NA	NA	NA	NA	FALSE	http://www.yeastgenome.org/locus/S000000812/overview
ZPAR0A09190_B	ZPAR0A09190	BZL39_A09190	644	ZPAR0B09150	ZYBA0M02322g	B	6	YIL014W	NA	MNT3	NA	Mannosyl_trans3	FALSE	http://www.yeastgenome.org/locus/S000001276/overview
ZPAR0A09200_B	ZPAR0A09200	BZL39_A09200	209	ZPAR0B09160	ZYBA0M02300g	B	6	YIR017C	NA	MET28	NA	NA	FALSE	http://www.yeastgenome.org/locus/S000001456/overview
ZPAR0A09210_B	ZPAR0A09210	BZL39_A09210	676	ZPAR0B09170	ZYBA0M02278g	B	6	YOL036W	YIR016W	NA	NA	NA	FALSE	http://www.yeastgenome.org/locus/S000005396/overview
ZPAR0A09220_B	ZPAR0A09220	BZL39_A09220	254	ZPAR0B09180	ZYBA0M02256g	B	6	YOL038W	NA	PRE6	NA	NA	FALSE	http://www.yeastgenome.org/locus/S000005398/overview
ZPAR0A09230_B	ZPAR0A09230	BZL39_A09230	86	ZPAR0B09190	ZYBA0M02234g	B	6	YOL026C	NA	MIM1	NA	NA	FALSE	http://www.yeastgenome.org/locus/S000005386/overview
ZPAR0A09240_B	ZPAR0A09240	BZL39_A09240	132	ZPAR0B09200	ZYBA0M02212g	B	6	YIR015W	NA	RPR2	NA	NA	FALSE	http://www.yeastgenome.org/locus/S000001454/overview
ZPAR0A09250_B	ZPAR0A09250	BZL39_A09250	192	ZPAR0B09210	ZYBA0M02190g	B	6	YIR014W	NA	NA	NA	NA	FALSE	http://www.yeastgenome.org/locus/S000001453/overview
ZPAR0A09260_B	ZPAR0A09260	BZL39_A09260	548	ZPAR0B09220	ZYBA0M02168g	B	6	YOL027C	NA	MDM38	NA	LETM1	FALSE	http://www.yeastgenome.org/locus/S000005387/overview
ZPAR0A09270_B	ZPAR0A09270	BZL39_A09270	406	ZPAR0B09230	ZYBA0M02146g	B	6	YIR018W	YOL028C	YAP5	YAP7	NA	FALSE	http://www.yeastgenome.org/locus/S000001457/overview
ZPAR0A09280_B	ZPAR0A09280	BZL39_A09280	492	ZPAR0B09240	ZYBA0M02124g	B	6	YOL030W	NA	GAS5	NA	NA	FALSE	http://www.yeastgenome.org/locus/S000005390/overview
ZPAR0A09290_B	ZPAR0A09290	BZL39_A09290	550	ZPAR0B09250	ZYBA0M02102g	B	6	YFR012W	YOL019W	DCV1	NA	SUR7	FALSE	http://www.yeastgenome.org/locus/S000001908/overview
ZPAR0A09300_B	ZPAR0A09300	BZL39_A09300	367	ZPAR0B09260	ZYBA0M02080g	B	6	YOL018C	NA	TLG2	NA	SNARE	FALSE	http://www.yeastgenome.org/locus/S000005378/overview
ZPAR0A09310_B	ZPAR0A09310	BZL39_A09310	759	ZPAR0B09270	ZYBA0M02058g	B	6	YOR129C	NA	AFI1	NA	NA	FALSE	http://www.yeastgenome.org/locus/S000005655/overview
ZPAR0A09320_B	ZPAR0A09320	BZL39_A09320	615	ZPAR0B09280	ZYBA0M02036g	B	6	YDR380W	NA	ARO10	NA	NA	FALSE	http://www.yeastgenome.org/locus/S000002788/overview
ZPAR0A09330_B	ZPAR0A09330	BZL39_A09330	570	ZPAR0B09290	ZYBA0M02014g	B	6	YOR128C	NA	ADE2	NA	NA	FALSE	http://www.yeastgenome.org/locus/S000005654/overview
ZPAR0A09340_B	ZPAR0A09340	BZL39_A09340	79	ZPAR0B09300	ZYBA0M01992g	B	6	YDR379C-A	NA	SDH6	NA	NA	FALSE	http://www.yeastgenome.org/locus/S000007605/overview
ZPAR0A09350_B	ZPAR0A09350	BZL39_A09350	1162	ZPAR0B09310	ZYBA0M01970g	B	6	YDR379W	YOR127W	RGA2	RGA1	NA	FALSE	http://www.yeastgenome.org/locus/S000002787/overview
ZPAR0A09360_B	ZPAR0A09360	BZL39_A09360	127	ZPAR0B09320	ZYBA0M01948g	B	6	YDR378C	NA	LSM6	NA	NA	FALSE	http://www.yeastgenome.org/locus/S000002786/overview
ZPAR0A09370_B	ZPAR0A09370	BZL39_A09370	102	ZPAR0B09330	ZYBA0M01926g	B	6	YDR377W	NA	ATP17	NA	NA	FALSE	http://www.yeastgenome.org/locus/S000002785/overview
ZPAR0A09380_B	ZPAR0A09380	BZL39_A09380	490	ZPAR0B09340	ZYBA0M01904g	B	6	YDR376W	NA	ARH1	NA	NA	FALSE	http://www.yeastgenome.org/locus/S000002784/overview
ZPAR0A09390_B	ZPAR0A09390	BZL39_A09390	242	ZPAR0B09350	ZYBA0M01882g	B	6	YOR126C	NA	IAH1	NA	NA	FALSE	http://www.yeastgenome.org/locus/S000005652/overview
ZPAR0A09400_B	ZPAR0A09400	BZL39_A09400	457	ZPAR0B09360	ZYBA0M01860g	B	6	YDR375C	NA	BCS1	NA	AAA	FALSE	http://www.yeastgenome.org/locus/S000002783/overview
ZPAR0A09410_A	ZPAR0A09410	BZL39_A09410	117	ZPAR0B09370	ZYBA0M01838g	A	4	YDR374W-A	NA	WIP1	NA	NA	FALSE	http://www.yeastgenome.org/locus/S000113553/overview
ZPAR0A09420_A	ZPAR0A09420	BZL39_A09420	330	ZPAR0B09380	ZYBA0M01816g	A	4	YDR374C	NA	PHO92	NA	NA	FALSE	http://www.yeastgenome.org/locus/S000002782/overview
ZPAR0A09430_A	ZPAR0A09430	BZL39_A09430	284	ZPAR0B09390	ZYBA0M01794g	A	4	YOR125C	NA	CAT5	NA	COQ7	FALSE	http://www.yeastgenome.org/locus/S000005651/overview
ZPAR0A09440_B	ZPAR0A09440	BZL39_A09440	190	ZPAR0B09400	ZYBA0M01772g	B	6	YDR373W	NA	FRQ1	NA	NA	FALSE	http://www.yeastgenome.org/locus/S000002781/overview
ZPAR0A09450_B	ZPAR0A09450	BZL39_A09450	1301	ZPAR0B09410	ZYBA0M01750g	B	6	YOR124C	NA	UBP2	NA	NA	FALSE	http://www.yeastgenome.org/locus/S000005650/overview
ZPAR0A09460_B	ZPAR0A09460	BZL39_A09460	1087	ZPAR0B09420	ZYBA0M01728g	B	6	YOL034W	NA	SMC5	NA	NA	FALSE	http://www.yeastgenome.org/locus/S000005394/overview
ZPAR0A09470_B	ZPAR0A09470	BZL39_A09470	609	ZPAR0B09430	ZYBA0M01706g	B	6	YAL011W	NA	SWC3	NA	NA	FALSE	http://www.yeastgenome.org/locus/S000000009/overview
ZPAR0A09480_B	ZPAR0A09480	BZL39_A09480	449	ZPAR0B09440	ZYBA0M01684g	B	6	YAL010C	NA	MDM10	NA	NA	FALSE	http://www.yeastgenome.org/locus/S000000008/overview
ZPAR0A09490_B	ZPAR0A09490	BZL39_A09490	272	ZPAR0B09450	ZYBA0M01662g	B	6	YAL009W	NA	SPO7	NA	Spo7	FALSE	http://www.yeastgenome.org/locus/S000000007/overview
ZPAR0A09500_B	ZPAR0A09500	BZL39_A09500	573	ZPAR0B09460	ZYBA0M01640g	B	6	NA	NA	NA	NA	AA_permease	TRUE	NA
ZPAR0A09510_B	ZPAR0A09510	BZL39_A09510	235	ZPAR0B09470	ZYBA0M01618g	B	6	YOR012W	NA	NA	NA	NA	FALSE	http://www.yeastgenome.org/locus/S000005538/overview
ZPAR0A09520_B	ZPAR0A09520	BZL39_A09520	759	ZPAR0B09480	ZYBA0M01596g	B	6	YOR014W	NA	RTS1	NA	NA	FALSE	http://www.yeastgenome.org/locus/S000005540/overview
ZPAR0A09530_B	ZPAR0A09530	BZL39_A09530	196	ZPAR0B09490	ZYBA0M01574g	B	6	YAL008W	NA	FUN14	NA	FUN14	FALSE	http://www.yeastgenome.org/locus/S000000006/overview
ZPAR0A09540_B	ZPAR0A09540	BZL39_A09540	214	ZPAR0B09500	ZYBA0M01552g	B	6	YOR016C	YAL007C	ERP4	ERP2	EMP24_GP25L	FALSE	http://www.yeastgenome.org/locus/S000005542/overview
ZPAR0A09550_B	ZPAR0A09550	BZL39_A09550	364	ZPAR0B09510	ZYBA0M01530g	B	6	YHL022C	NA	SPO11	NA	NA	FALSE	http://www.yeastgenome.org/locus/S000001014/overview
ZPAR0A09560_B	ZPAR0A09560	BZL39_A09560	468	ZPAR0B09520	ZYBA0M01508g	B	6	YHL021C	NA	AIM17	NA	NA	FALSE	http://www.yeastgenome.org/locus/S000001013/overview
ZPAR0A09570_B	ZPAR0A09570	BZL39_A09570	691	ZPAR0B09530	ZYBA0M01486g	B	6	YOR017W	NA	PET127	NA	NA	FALSE	http://www.yeastgenome.org/locus/S000005543/overview
ZPAR0A09580_B	ZPAR0A09580	BZL39_A09580	421	ZPAR0B09540	ZYBA0M01464g	B	6	YMR010W	NA	NA	NA	PQ-loop	FALSE	http://www.yeastgenome.org/locus/S000004612/overview
ZPAR0A09590_B	ZPAR0A09590	BZL39_A09590	178	ZPAR0B09550	ZYBA0M01442g	B	6	YMR009W	NA	ADI1	NA	NA	FALSE	http://www.yeastgenome.org/locus/S000004611/overview
ZPAR0A09600_B	ZPAR0A09600	BZL39_A09600	153	ZPAR0B09560	ZYBA0M01376g	B	6	YFR011C	NA	MIC19	NA	NA	FALSE	http://www.yeastgenome.org/locus/S000001907/overview
ZPAR0A09610_B	ZPAR0A09610	BZL39_A09610	500	ZPAR0B09570	ZYBA0M01354g	B	6	YFR010W	NA	UBP6	NA	NA	FALSE	http://www.yeastgenome.org/locus/S000001906/overview
ZPAR0A09620_B	ZPAR0A09620	BZL39_A09620	379	ZPAR0B09580	ZYBA0M01332g	B	6	NA	NA	NA	NA	NA	FALSE	NA
ZPAR0A09630_B	ZPAR0A09630	BZL39_A09630	995	ZPAR0B09590	ZYBA0M01310g	B	6	YOL021C	NA	DIS3	NA	NA	FALSE	http://www.yeastgenome.org/locus/S000005381/overview
ZPAR0A09640_B	ZPAR0A09640	BZL39_A09640	752	ZPAR0B09600	ZYBA0M01288g	B	6	YFR009W	NA	GCN20	NA	NA	FALSE	http://www.yeastgenome.org/locus/S000001905/overview
ZPAR0A09650_B	ZPAR0A09650	BZL39_A09650	410	ZPAR0B09610	ZYBA0M01266g	B	6	YOL022C	NA	TSR4	NA	NA	FALSE	http://www.yeastgenome.org/locus/S000005382/overview
ZPAR0A09660_B	ZPAR0A09660	BZL39_A09660	668	ZPAR0B09620	ZYBA0M01244g	B	6	YOL023W	NA	IFM1	NA	NA	FALSE	http://www.yeastgenome.org/locus/S000005383/overview
ZPAR0A09670_B	ZPAR0A09670	BZL39_A09670	172	ZPAR0B09630	ZYBA0M01222g	B	6	YFR017C	YOL024W	IGD1	NA	NA	FALSE	http://www.yeastgenome.org/locus/S000001913/overview
ZPAR0A09680_B	ZPAR0A09680	BZL39_A09680	571	ZPAR0B09640	ZYBA0M01200g	B	6	YOL025W	NA	LAG2	NA	NA	FALSE	http://www.yeastgenome.org/locus/S000005385/overview
ZPAR0A09690_B	ZPAR0A09690	BZL39_A09690	320	ZPAR0B09650	ZYBA0M01178g	B	6	YFR018C	NA	NA	NA	NA	FALSE	http://www.yeastgenome.org/locus/S000001914/overview
ZPAR0A09700_B	ZPAR0A09700	BZL39_A09700	2094	ZPAR0B09660	ZYBA0M01156g	B	6	YFR019W	NA	FAB1	NA	NA	FALSE	http://www.yeastgenome.org/locus/S000001915/overview
ZPAR0A09710_B	ZPAR0A09710	BZL39_A09710	525	ZPAR0B09670	ZYBA0M01112g	B	6	YFR021W	NA	ATG18	NA	NA	FALSE	http://www.yeastgenome.org/locus/S000001917/overview
ZPAR0A09720_B	ZPAR0A09720	BZL39_A09720	765	ZPAR0B09680	ZYBA0M01090g	B	6	YFR022W	YOR018W	ROG3	ROD1	NA	FALSE	http://www.yeastgenome.org/locus/S000001918/overview
ZPAR0A09730_B	ZPAR0A09730	BZL39_A09730	199	ZPAR0B09690	ZYBA0M01068g	B	6	YNL246W	NA	VPS75	NA	NA	FALSE	http://www.yeastgenome.org/locus/S000005190/overview
ZPAR0A09740_B	ZPAR0A09740	BZL39_A09740	698	ZPAR0B09700	ZYBA0M01046g	B	6	NA	NA	NA	NA	Pyr_redox	FALSE	NA
ZPAR0A09750_B	ZPAR0A09750	BZL39_A09750	677	ZPAR0B09710	ZYBA0M01024g	B	6	YFR023W	YHR015W	PES4	MIP6	NA	FALSE	http://www.yeastgenome.org/locus/S000001919/overview
ZPAR0A09760_N	ZPAR0A09760	BZL39_A09760	509	NA	NA	N	2	YFR024C-A	YHR016C	LSB3	YSC84	NA	FALSE	http://www.yeastgenome.org/locus/S000002968/overview
ZPAR0A09770_N	ZPAR0A09770	BZL39_A09770	293	ZPAR0B09730	ZYBA0M00980g	N	2	NA	NA	NA	NA	DUP	FALSE	NA
ZPAR0A09790_B	ZPAR0A09790	BZL39_A09790	362	ZPAR0B09740	ZYBA0M00958g	B	6	YHR017W	NA	YSC83	NA	DUF1776	FALSE	http://www.yeastgenome.org/locus/S000001059/overview
ZPAR0A09800_B	ZPAR0A09800	BZL39_A09800	462	ZPAR0B09750	ZYBA0M00936g	B	6	YHR018C	NA	ARG4	NA	NA	FALSE	http://www.yeastgenome.org/locus/S000001060/overview
ZPAR0A09810_B	ZPAR0A09810	BZL39_A09810	551	ZPAR0B09760	ZYBA0M00914g	B	6	YHR019C	NA	DED81	NA	NA	FALSE	http://www.yeastgenome.org/locus/S000001061/overview
ZPAR0A09820_B	ZPAR0A09820	BZL39_A09820	678	ZPAR0B09770	ZYBA0M00892g	B	6	YHR020W	NA	NA	NA	NA	FALSE	http://www.yeastgenome.org/locus/S000001062/overview
ZPAR0A09830_B	ZPAR0A09830	BZL39_A09830	331	ZPAR0B09780	ZYBA0M00870g	B	6	YFR025C	NA	HIS2	NA	NA	FALSE	http://www.yeastgenome.org/locus/S000001921/overview
ZPAR0A09840_B	ZPAR0A09840	BZL39_A09840	299	ZPAR0B09790	ZYBA0M00826g	B	6	YFR027W	NA	ECO1	NA	NA	FALSE	http://www.yeastgenome.org/locus/S000001923/overview
ZPAR0A09850_B	ZPAR0A09850	BZL39_A09850	528	ZPAR0B09800	ZYBA0M00804g	B	6	YFR028C	NA	CDC14	NA	NA	FALSE	http://www.yeastgenome.org/locus/S000001924/overview
ZPAR0A09860_B	ZPAR0A09860	BZL39_A09860	592	ZPAR0B09810	ZYBA0M00760g	B	6	YHR202W	NA	NA	NA	NA	FALSE	http://www.yeastgenome.org/locus/S000001245/overview
ZPAR0A09870_B	ZPAR0A09870	BZL39_A09870	261	ZPAR0B09820	ZYBA0M00738g	B	6	YHR203C	YJR145C	RPS4B	RPS4A	NA	FALSE	http://www.yeastgenome.org/locus/S000001246/overview
ZPAR0A09880_B	ZPAR0A09880	BZL39_A09880	811	ZPAR0B09830	ZYBA0M00716g	B	6	YHR204W	NA	MNL1	NA	NA	FALSE	http://www.yeastgenome.org/locus/S000001247/overview
ZPAR0A09890_B	ZPAR0A09890	BZL39_A09890	763	ZPAR0B09840	ZYBA0M00694g	B	6	YHR205W	NA	SCH9	NA	NA	FALSE	http://www.yeastgenome.org/locus/S000001248/overview
ZPAR0A09900_B	ZPAR0A09900	BZL39_A09900	573	ZPAR0B09850	ZYBA0M00672g	B	6	YHR206W	YJR147W	SKN7	HMS2	NA	FALSE	http://www.yeastgenome.org/locus/S000001249/overview
ZPAR0A09910_B	ZPAR0A09910	BZL39_A09910	487	ZPAR0B09860	ZYBA0M00650g	B	6	YHR207C	NA	SET5	NA	NA	FALSE	http://www.yeastgenome.org/locus/S000001250/overview
ZPAR0A09920_B	ZPAR0A09920	BZL39_A09920	249	ZPAR0B09870	ZYBA0M00628g	B	6	YER182W	NA	NA	NA	NA	FALSE	http://www.yeastgenome.org/locus/S000000984/overview
ZPAR0A09930_B	ZPAR0A09930	BZL39_A09930	219	ZPAR0B09880	ZYBA0M00606g	B	6	YER183C	NA	FAU1	NA	NA	FALSE	http://www.yeastgenome.org/locus/S000000985/overview
ZPAR0A09940_B	ZPAR0A09940	BZL39_A09940	400	ZPAR0B09890	ZYBA0M00584g	B	6	YJR148W	YHR208W	BAT2	BAT1	NA	FALSE	http://www.yeastgenome.org/locus/S000003909/overview
ZPAR0A09950_B	ZPAR0A09950	BZL39_A09950	610	ZPAR0B09900	ZYBA0M00562g	B	6	NA	NA	NA	NA	NA	FALSE	NA
ZPAR0A09960_B	ZPAR0A09960	BZL39_A09960	402	ZPAR0B09910	ZYBA0M00540g	B	6	NA	NA	NA	NA	NA	FALSE	NA
ZPAR0A09970_B	ZPAR0A09970	BZL39_A09970	503	ZPAR0B09920	ZYBA0M00518g	B	6	NA	NA	NA	NA	MFS_1	FALSE	NA
ZPAR0A09980_B	ZPAR0A09980	BZL39_A09980	1287	ZPAR0B09930	ZYBA0M00496g	B	6	NA	NA	NA	NA	NA	FALSE	NA
ZPAR0A09990_B	ZPAR0A09990	BZL39_A09990	651	ZPAR0B09940	ZYBA0M00474g	B	6	NA	NA	NA	NA	NA	FALSE	NA
ZPAR0A09995_N	ZPAR0A09995	BZL39_A09995	56	NA	NA	N	2	NA	NA	NA	NA	NA	FALSE	NA
ZPAR0A10000_N	ZPAR0A10000	BZL39_A10000	284	NA	NA	N	2	NA	NA	NA	NA	NA	FALSE	NA
ZPAR0A10010_N	ZPAR0A10010	BZL39_A10010	408	ZPAR0B09970	ZYBA0M00452g	N	2	NA	NA	NA	NA	NA	FALSE	NA
ZPAR0A10020_N	ZPAR0A10020	BZL39_A10020	163	NA	NA	N	Multi	NA	NA	NA	NA	NA	FALSE	NA
ZPAR0A10040_B	ZPAR0A10040	BZL39_A10040	644	ZPAR0B10000	ZYBA0M00386g	B	6	NA	NA	NA	NA	MFS_1	FALSE	NA
ZPAR0A10050_N	ZPAR0A10050	BZL39_A10050	554	ZPAR0B10020	ZYBA0M00342g	N	2	NA	NA	NA	NA	NA	FALSE	NA
ZPAR0A10060_N	ZPAR0A10060	BZL39_A10060	510	ZPAR0B10030	ZYBA0M00320g	N	2	NA	NA	NA	NA	MFS_1	TRUE	NA
ZPAR0A10070_N	ZPAR0A10070	BZL39_A10070	590	NA	NA	N	2	NA	NA	NA	NA	NA	FALSE	NA
ZPAR0A10080_N	ZPAR0A10080	BZL39_A10080	523	ZPAR0B10050	ZYBA0M00232g	N	133	NA	NA	NA	NA	MFS_1	TRUE	NA
ZPAR0A10090_N	ZPAR0A10090	BZL39_A10090	544	NA	NA	N	2	NA	NA	NA	NA	MFS_1	TRUE	NA
ZPAR0A10100_B	ZPAR0A10100	BZL39_A10100	406	ZPAR0A00160	ZYBA0X00144g	B	6	NA	NA	NA	NA	NA	FALSE	NA
ZPAR0A10110_N	ZPAR0A10110	BZL39_A10110	495	NA	NA	N	2	NA	NA	NA	NA	NA	FALSE	NA
ZPAR0A10120_N	ZPAR0A10120	BZL39_A10120	219	NA	NA	N	2	NA	NA	NA	NA	NA	FALSE	NA
ZPAR0A10130_N	ZPAR0A10130	BZL39_A10130	542	NA	NA	N	2	NA	NA	NA	NA	AA_permease	TRUE	NA
ZPAR0A10140_N	ZPAR0A10140	BZL39_A10140	707	NA	NA	N	2	NA	NA	NA	NA	NA	FALSE	NA
ZPAR0A10150_N	ZPAR0A10150	BZL39_A10150	292	NA	NA	N	2	NA	NA	NA	NA	NA	FALSE	NA
ZPAR0A10170_N	ZPAR0A10170	BZL39_A10170	261	NA	NA	N	2	NA	NA	NA	NA	NA	FALSE	NA
ZPAR0A10180_N	ZPAR0A10180	BZL39_A10180	302	NA	NA	N	2	NA	NA	NA	NA	DUP	FALSE	NA
ZPAR0A10190_N	ZPAR0A10190	BZL39_A10190	189	NA	NA	N	2	NA	NA	NA	NA	NA	FALSE	NA
ZPAR0A10200_B	ZPAR0A10200	BZL39_A10200	271	NA	NA	B	Multi	NA	NA	NA	NA	DUP	FALSE	NA
ZPAR0A10210_N	ZPAR0A10210	BZL39_A10210	209	NA	NA	N	2	NA	NA	NA	NA	NA	FALSE	NA
ZPAR0A10220_N	ZPAR0A10220	BZL39_A10220	254	NA	NA	N	2	NA	NA	NA	NA	NA	FALSE	NA
ZPAR0A10230_N	ZPAR0A10230	BZL39_A10230	844	NA	NA	N	2	NA	NA	NA	NA	NA	FALSE	NA
ZPAR0A10240_N	ZPAR0A10240	BZL39_A10240	203	NA	NA	N	2	NA	NA	NA	NA	NA	FALSE	NA
ZPAR0B00100_N	ZPAR0B00100	BZL39_B00100	277	NA	NA	N	2	NA	NA	NA	NA	DUP	FALSE	NA
ZPAR0B00110_N	ZPAR0B00110	BZL39_B00110	124	NA	NA	N	2	NA	NA	NA	NA	NA	FALSE	NA
ZPAR0B00120_A	ZPAR0B00120	BZL39_B00120	291	ZPAR0G06500	ZYBA0S00364g	A	5	NA	NA	NA	NA	NA	FALSE	NA
ZPAR0B00130_A	ZPAR0B00130	BZL39_B00130	468	ZPAR0G06490	ZYBA0S00342g	A	5	NA	NA	NA	NA	NA	FALSE	NA
ZPAR0B00140_A	ZPAR0B00140	BZL39_B00140	248	ZPAR0G06480	ZYBA0S00298g	A	5	NA	NA	NA	NA	NA	FALSE	NA
ZPAR0B00150_A	ZPAR0B00150	BZL39_B00150	588	ZPAR0G06470	ZYBA0S00254g	A	132	NA	NA	NA	NA	AA_permease	TRUE	NA
ZPAR0B00160_A	ZPAR0B00160	BZL39_B00160	559	ZPAR0G06460	ZYBA0S00232g	A	5	NA	NA	NA	NA	Cyt-b5	FALSE	NA
ZPAR0B00170_A	ZPAR0B00170	BZL39_B00170	476	NA	NA	A	Multi	NA	NA	NA	NA	NA	FALSE	NA
ZPAR0B00180_A	ZPAR0B00180	BZL39_B00180	130	NA	NA	A	Multi	NA	NA	NA	NA	NA	FALSE	NA
ZPAR0B00190_N	ZPAR0B00190	BZL39_B00190	585	NA	NA	N	2	NA	NA	NA	NA	NA	FALSE	NA
ZPAR0B00200_A	ZPAR0B00200	BZL39_B00200	334	NA	NA	A	Multi	NA	NA	NA	NA	NA	FALSE	NA
ZPAR0B00210_A	ZPAR0B00210	BZL39_B00210	343	NA	NA	A	5	YCR096C	NA	HMRA2	NA	NA	FALSE	http://www.yeastgenome.org/locus/S000000692/overview
ZPAR0B00220_A	ZPAR0B00220	BZL39_B00220	333	ZPAR0G06400	ZYBA0D00100g	A	5	NA	NA	NA	NA	NA	FALSE	NA
ZPAR0B00230_A	ZPAR0B00230	BZL39_B00230	475	ZPAR0G06390	ZYBA0D00122g	A	5	NA	NA	NA	NA	NA	FALSE	NA
ZPAR0B00240_A	ZPAR0B00240	BZL39_B00240	1557	ZPAR0G06380	ZYBA0D00144g	A	5	YNL242W	NA	ATG2	NA	NA	FALSE	http://www.yeastgenome.org/locus/S000005186/overview
ZPAR0B00250_A	ZPAR0B00250	BZL39_B00250	1067	ZPAR0G06370	ZYBA0D00166g	A	5	YDL240W	NA	LRG1	NA	NA	FALSE	http://www.yeastgenome.org/locus/S000002399/overview
ZPAR0B00260_A	ZPAR0B00260	BZL39_B00260	516	ZPAR0G06360	ZYBA0D00188g	A	5	YNL241C	NA	ZWF1	NA	NA	FALSE	http://www.yeastgenome.org/locus/S000005185/overview
ZPAR0B00270_A	ZPAR0B00270	BZL39_B00270	469	ZPAR0G06350	ZYBA0D00210g	A	5	YNL240C	NA	NAR1	NA	NA	FALSE	http://www.yeastgenome.org/locus/S000005184/overview
ZPAR0B00280_A	ZPAR0B00280	BZL39_B00280	459	ZPAR0G06340	ZYBA0D00232g	A	5	YNL239W	NA	LAP3	NA	NA	FALSE	http://www.yeastgenome.org/locus/S000005183/overview
ZPAR0B00290_A	ZPAR0B00290	BZL39_B00290	799	ZPAR0G06330	ZYBA0D00254g	A	5	YNL238W	NA	KEX2	NA	Peptidase_S8	FALSE	http://www.yeastgenome.org/locus/S000005182/overview
ZPAR0B00300_A	ZPAR0B00300	BZL39_B00300	451	ZPAR0G06320	ZYBA0D00276g	A	5	YNL237W	NA	YTP1	NA	Ytp1	TRUE	http://www.yeastgenome.org/locus/S000005181/overview
ZPAR0B00310_A	ZPAR0B00310	BZL39_B00310	971	ZPAR0G06310	ZYBA0D00298g	A	5	YNL236W	NA	SIN4	NA	NA	FALSE	http://www.yeastgenome.org/locus/S000005180/overview
ZPAR0B00320_A	ZPAR0B00320	BZL39_B00320	448	ZPAR0G06300	ZYBA0D00320g	A	5	NA	NA	NA	NA	NA	FALSE	NA
ZPAR0B00330_N	ZPAR0B00330	BZL39_B00330	436	NA	NA	N	2	NA	NA	NA	NA	NA	FALSE	NA
ZPAR0B00340_A	ZPAR0B00340	BZL39_B00340	440	ZPAR0G06280	ZYBA0D00364g	A	5	YNL234W	NA	NA	NA	NA	FALSE	http://www.yeastgenome.org/locus/S000005178/overview
ZPAR0B00350_A	ZPAR0B00350	BZL39_B00350	1100	ZPAR0G06270	ZYBA0D00386g	A	5	YNL233W	NA	BNI4	NA	NA	FALSE	http://www.yeastgenome.org/locus/S000005177/overview
ZPAR0B00360_A	ZPAR0B00360	BZL39_B00360	282	ZPAR0G06260	ZYBA0D00408g	A	5	YNL232W	NA	CSL4	NA	NA	FALSE	http://www.yeastgenome.org/locus/S000005176/overview
ZPAR0B00370_A	ZPAR0B00370	BZL39_B00370	349	ZPAR0G06250	ZYBA0D00430g	A	5	YNL231C	NA	PDR16	NA	NA	FALSE	http://www.yeastgenome.org/locus/S000005175/overview
ZPAR0B00380_A	ZPAR0B00380	BZL39_B00380	360	ZPAR0G06240	ZYBA0D00452g	A	5	YNL230C	NA	ELA1	NA	NA	FALSE	http://www.yeastgenome.org/locus/S000005174/overview
ZPAR0B00390_A	ZPAR0B00390	BZL39_B00390	364	ZPAR0G06230	ZYBA0D00474g	A	5	YNL229C	NA	URE2	NA	NA	FALSE	http://www.yeastgenome.org/locus/S000005173/overview
ZPAR0B00400_A	ZPAR0B00400	BZL39_B00400	571	ZPAR0G06220	ZYBA0D00496g	A	5	YNL227C	NA	JJJ1	NA	NA	FALSE	http://www.yeastgenome.org/locus/S000005171/overview
ZPAR0B00410_A	ZPAR0B00410	BZL39_B00410	947	ZPAR0G06210	ZYBA0D00518g	A	5	YDL239C	YNL225C	ADY3	CNM67	NA	FALSE	http://www.yeastgenome.org/locus/S000002398/overview
ZPAR0B00420_A	ZPAR0B00420	BZL39_B00420	706	ZPAR0G06200	ZYBA0D00540g	A	5	YNL224C	NA	SQS1	NA	NA	FALSE	http://www.yeastgenome.org/locus/S000005168/overview
ZPAR0B00430_A	ZPAR0B00430	BZL39_B00430	466	ZPAR0G06190	ZYBA0D00562g	A	5	YNL223W	NA	ATG4	NA	NA	FALSE	http://www.yeastgenome.org/locus/S000005167/overview
ZPAR0B00440_A	ZPAR0B00440	BZL39_B00440	206	ZPAR0G06180	ZYBA0D00584g	A	5	YNL222W	NA	SSU72	NA	NA	FALSE	http://www.yeastgenome.org/locus/S000005166/overview
ZPAR0B00450_A	ZPAR0B00450	BZL39_B00450	489	ZPAR0G06170	ZYBA0D00606g	A	5	YDL238C	NA	GUD1	NA	NA	FALSE	http://www.yeastgenome.org/locus/S000002397/overview
ZPAR0B00460_A	ZPAR0B00460	BZL39_B00460	406	ZPAR0G06160	ZYBA0D00628g	A	5	YDL237W	NA	AIM6	NA	NA	FALSE	http://www.yeastgenome.org/locus/S000002396/overview
ZPAR0B00470_A	ZPAR0B00470	BZL39_B00470	846	ZPAR0G06150	ZYBA0D00650g	A	5	YNL221C	NA	POP1	NA	NA	FALSE	http://www.yeastgenome.org/locus/S000005165/overview
ZPAR0B00480_A	ZPAR0B00480	BZL39_B00480	432	ZPAR0G06140	ZYBA0D00672g	A	5	YNL220W	NA	ADE12	NA	NA	FALSE	http://www.yeastgenome.org/locus/S000005164/overview
ZPAR0B00490_A	ZPAR0B00490	BZL39_B00490	564	ZPAR0G06130	ZYBA0D00694g	A	5	YNL219C	NA	ALG9	NA	Glyco_transf_22	FALSE	http://www.yeastgenome.org/locus/S000005163/overview
ZPAR0B00500_A	ZPAR0B00500	BZL39_B00500	309	ZPAR0G06120	ZYBA0D00716g	A	5	YDL236W	NA	PHO13	NA	NA	FALSE	http://www.yeastgenome.org/locus/S000002395/overview
ZPAR0B00510_A	ZPAR0B00510	BZL39_B00510	525	ZPAR0G06110	ZYBA0D00738g	A	5	YNL218W	NA	MGS1	NA	NA	FALSE	http://www.yeastgenome.org/locus/S000005162/overview
ZPAR0B00520_A	ZPAR0B00520	BZL39_B00520	163	ZPAR0G06100	ZYBA0D00760g	A	5	YDL235C	NA	YPD1	NA	NA	FALSE	http://www.yeastgenome.org/locus/S000002394/overview
ZPAR0B00530_A	ZPAR0B00530	BZL39_B00530	355	ZPAR0G06090	ZYBA0D00782g	A	2	YNL217W	NA	NA	NA	Metallophos	FALSE	http://www.yeastgenome.org/locus/S000005161/overview
ZPAR0B00540_A	ZPAR0B00540	BZL39_B00540	748	ZPAR0G06080	ZYBA0D00804g	A	5	YNL216W	NA	RAP1	NA	NA	FALSE	http://www.yeastgenome.org/locus/S000005160/overview
ZPAR0B00550_A	ZPAR0B00550	BZL39_B00550	826	ZPAR0G06070	ZYBA0D00826g	A	5	YDL234C	NA	GYP7	NA	NA	FALSE	http://www.yeastgenome.org/locus/S000002393/overview
ZPAR0B00560_A	ZPAR0B00560	BZL39_B00560	267	ZPAR0G06060	ZYBA0D00848g	A	5	YNL215W	NA	IES2	NA	NA	FALSE	http://www.yeastgenome.org/locus/S000005159/overview
ZPAR0B00570_A	ZPAR0B00570	BZL39_B00570	468	ZPAR0G06050	ZYBA0D00870g	A	5	YDL233W	NA	NA	NA	NA	FALSE	http://www.yeastgenome.org/locus/S000002392/overview
ZPAR0B00580_A	ZPAR0B00580	BZL39_B00580	193	ZPAR0G06040	ZYBA0D00892g	A	5	YNL214W	NA	PEX17	NA	NA	FALSE	http://www.yeastgenome.org/locus/S000005158/overview
ZPAR0B00590_A	ZPAR0B00590	BZL39_B00590	207	ZPAR0G06030	ZYBA0D00914g	A	5	YNL213C	NA	RRG9	NA	NA	FALSE	http://www.yeastgenome.org/locus/S000005157/overview
ZPAR0B00600_A	ZPAR0B00600	BZL39_B00600	789	ZPAR0G06020	ZYBA0D00936g	A	5	YNL212W	NA	VID27	NA	NA	FALSE	http://www.yeastgenome.org/locus/S000005156/overview
ZPAR0B00610_A	ZPAR0B00610	BZL39_B00610	87	ZPAR0G06010	ZYBA0D00958g	A	5	YNL211C	NA	NA	NA	NA	FALSE	http://www.yeastgenome.org/locus/S000005155/overview
ZPAR0B00620_A	ZPAR0B00620	BZL39_B00620	39	ZPAR0G06000	ZYBA0D00980g	A	5	YDL232W	NA	OST4	NA	Ost4	FALSE	http://www.yeastgenome.org/locus/S000002391/overview
ZPAR0B00630_A	ZPAR0B00630	BZL39_B00630	560	ZPAR0G05990	ZYBA0D01002g	A	5	NA	NA	NA	NA	NA	TRUE	NA
ZPAR0B00640_A	ZPAR0B00640	BZL39_B00640	339	ZPAR0G05980	ZYBA0D01024g	A	5	YDL230W	NA	PTP1	NA	NA	FALSE	http://www.yeastgenome.org/locus/S000002389/overview
ZPAR0B00650_A	ZPAR0B00650	BZL39_B00650	272	ZPAR0G05970	ZYBA0D01046g	A	5	YNL210W	NA	MER1	NA	NA	FALSE	http://www.yeastgenome.org/locus/S000005154/overview
ZPAR0B00680_A	ZPAR0B00680	BZL39_B00680	220	ZPAR0G05940	ZYBA0D01112g	A	5	YNL208W	NA	NA	NA	NA	FALSE	http://www.yeastgenome.org/locus/S000005152/overview
ZPAR0B00690_A	ZPAR0B00690	BZL39_B00690	140	ZPAR0G05930	ZYBA0D01134g	A	5	NA	NA	NA	NA	NA	FALSE	NA
ZPAR0B00700_A	ZPAR0B00700	BZL39_B00700	126	ZPAR0G05920	ZYBA0D01156g	A	5	NA	NA	NA	NA	NA	FALSE	NA
ZPAR0B00710_A	ZPAR0B00710	BZL39_B00710	436	ZPAR0G05910	ZYBA0D01178g	A	5	YNL207W	NA	RIO2	NA	NA	FALSE	http://www.yeastgenome.org/locus/S000005151/overview
ZPAR0B00720_A	ZPAR0B00720	BZL39_B00720	429	ZPAR0G05900	ZYBA0D01200g	A	5	YNL206C	NA	RTT106	NA	NA	FALSE	http://www.yeastgenome.org/locus/S000005150/overview
ZPAR0B00730_A	ZPAR0B00730	BZL39_B00730	348	ZPAR0G05890	ZYBA0D01222g	A	5	YDL226C	YNL204C	GCS1	SPS18	NA	FALSE	http://www.yeastgenome.org/locus/S000002385/overview
ZPAR0B00740_A	ZPAR0B00740	BZL39_B00740	289	ZPAR0G05880	ZYBA0D01244g	A	5	YNL202W	NA	SPS19	NA	NA	FALSE	http://www.yeastgenome.org/locus/S000005146/overview
ZPAR0B00750_A	ZPAR0B00750	BZL39_B00750	835	ZPAR0G05870	ZYBA0D01266g	A	5	YNL201C	NA	PSY2	NA	NA	FALSE	http://www.yeastgenome.org/locus/S000005145/overview
ZPAR0B00760_A	ZPAR0B00760	BZL39_B00760	244	ZPAR0G05860	ZYBA0D01288g	A	5	YNL200C	NA	NA	NA	NA	FALSE	http://www.yeastgenome.org/locus/S000005144/overview
ZPAR0B00770_N	ZPAR0B00770	BZL39_B00770	452	NA	NA	N	2	YNL199C	NA	GCR2	NA	NA	FALSE	http://www.yeastgenome.org/locus/S000005143/overview
ZPAR0B00780_A	ZPAR0B00780	BZL39_B00780	527	ZPAR0G05840	ZYBA0D01332g	A	5	YDL225W	NA	SHS1	NA	NA	FALSE	http://www.yeastgenome.org/locus/S000002384/overview
ZPAR0B00790_A	ZPAR0B00790	BZL39_B00790	728	ZPAR0G05830	ZYBA0D01354g	A	5	YDL224C	YNL197C	WHI4	WHI3	NA	FALSE	http://www.yeastgenome.org/locus/S000002383/overview
ZPAR0B00800_N	ZPAR0B00800	BZL39_B00800	166	NA	NA	N	2	NA	NA	NA	NA	NA	FALSE	NA
ZPAR0B00810_A	ZPAR0B00810	BZL39_B00810	227	ZPAR0G05820	ZYBA0D01376g	A	5	YNL196C	NA	SLZ1	NA	NA	FALSE	http://www.yeastgenome.org/locus/S000005140/overview
ZPAR0B00820_A	ZPAR0B00820	BZL39_B00820	1362	ZPAR0G05810	ZYBA0D01398g	A	5	YNL195C	YDL223C	NA	HBT1	NA	FALSE	http://www.yeastgenome.org/locus/S000005139/overview
ZPAR0B00830_A	ZPAR0B00830	BZL39_B00830	654	ZPAR0G05800	ZYBA0D01420g	A	5	YDL220C	NA	CDC13	NA	NA	FALSE	http://www.yeastgenome.org/locus/S000002379/overview
ZPAR0B00840_A	ZPAR0B00840	BZL39_B00840	504	ZPAR0G05790	ZYBA0D01442g	A	5	YNL193W	NA	NA	NA	NA	FALSE	http://www.yeastgenome.org/locus/S000005137/overview
ZPAR0B00850_A	ZPAR0B00850	BZL39_B00850	1041	ZPAR0G05780	ZYBA0D01464g	A	5	YNL192W	NA	CHS1	NA	Chitin_synth_1	FALSE	http://www.yeastgenome.org/locus/S000005136/overview
ZPAR0B00860_A	ZPAR0B00860	BZL39_B00860	150	ZPAR0G05770	ZYBA0D01486g	A	5	YDL219W	NA	DTD1	NA	NA	FALSE	http://www.yeastgenome.org/locus/S000002378/overview
ZPAR0B00870_A	ZPAR0B00870	BZL39_B00870	356	ZPAR0G05760	ZYBA0D01508g	A	132	YNL191W	NA	DUG3	NA	NA	FALSE	http://www.yeastgenome.org/locus/S000005135/overview
ZPAR0B00880_A	ZPAR0B00880	BZL39_B00880	110	ZPAR0G05750	ZYBA0D01552g	A	5	YNL190W	NA	NA	NA	NA	FALSE	http://www.yeastgenome.org/locus/S000005134/overview
ZPAR0B00890_A	ZPAR0B00890	BZL39_B00890	537	ZPAR0G05740	ZYBA0D01574g	A	5	YNL189W	NA	SRP1	NA	NA	FALSE	http://www.yeastgenome.org/locus/S000005133/overview
ZPAR0B00900_A	ZPAR0B00900	BZL39_B00900	324	ZPAR0G05730	ZYBA0D01596g	A	5	YNL188W	NA	KAR1	NA	NA	FALSE	http://www.yeastgenome.org/locus/S000005132/overview
ZPAR0B00910_A	ZPAR0B00910	BZL39_B00910	193	ZPAR0G05720	ZYBA0D01618g	A	5	YDL217C	NA	TIM22	NA	Tim17	FALSE	http://www.yeastgenome.org/locus/S000002376/overview
ZPAR0B00920_A	ZPAR0B00920	BZL39_B00920	419	ZPAR0G05710	ZYBA0D01640g	A	5	YNL187W	NA	SWT21	NA	NA	FALSE	http://www.yeastgenome.org/locus/S000005131/overview
ZPAR0B00930_A	ZPAR0B00930	BZL39_B00930	440	ZPAR0G05700	ZYBA0D01662g	A	5	YDL216C	NA	RRI1	NA	NA	FALSE	http://www.yeastgenome.org/locus/S000002375/overview
ZPAR0B00940_A	ZPAR0B00940	BZL39_B00940	1040	ZPAR0G05690	ZYBA0D01684g	A	5	YDL215C	NA	GDH2	NA	NA	FALSE	http://www.yeastgenome.org/locus/S000002374/overview
ZPAR0B00950_N	ZPAR0B00950	BZL39_B00950	686	NA	NA	N	2	YNL186W	NA	UBP10	NA	NA	FALSE	http://www.yeastgenome.org/locus/S000005130/overview
ZPAR0B00960_A	ZPAR0B00960	BZL39_B00960	149	ZPAR0G05670	ZYBA0D01728g	A	5	YNL185C	NA	MRPL19	NA	NA	FALSE	http://www.yeastgenome.org/locus/S000005129/overview
ZPAR0B00970_A	ZPAR0B00970	BZL39_B00970	724	ZPAR0G05660	ZYBA0D01750g	A	5	YDL214C	YNL183C	PRR2	NPR1	NA	FALSE	http://www.yeastgenome.org/locus/S000002373/overview
ZPAR0B00980_A	ZPAR0B00980	BZL39_B00980	204	ZPAR0G05650	ZYBA0D01772g	A	5	YDL213C	NA	NOP6	NA	NA	FALSE	http://www.yeastgenome.org/locus/S000002372/overview
ZPAR0B00990_N	ZPAR0B00990	BZL39_B00990	516	NA	NA	N	2	YNL182C	NA	IPI3	NA	NA	FALSE	http://www.yeastgenome.org/locus/S000005126/overview
ZPAR0B01000_A	ZPAR0B01000	BZL39_B01000	398	ZPAR0G05630	ZYBA0D01816g	A	5	YNL181W	NA	NA	NA	adh_short	FALSE	http://www.yeastgenome.org/locus/S000005125/overview
ZPAR0B01010_A	ZPAR0B01010	BZL39_B01010	297	ZPAR0G05620	ZYBA0D01838g	A	5	YNL180C	NA	RHO5	NA	NA	FALSE	http://www.yeastgenome.org/locus/S000005124/overview
ZPAR0B01020_A	ZPAR0B01020	BZL39_B01020	245	ZPAR0G05610	ZYBA0D01860g	A	5	YNL178W	NA	RPS3	NA	NA	FALSE	http://www.yeastgenome.org/locus/S000005122/overview
ZPAR0B01030_A	ZPAR0B01030	BZL39_B01030	267	ZPAR0G05600	ZYBA0D01882g	A	5	YDL212W	NA	SHR3	NA	SHR3_chaperone	FALSE	http://www.yeastgenome.org/locus/S000002371/overview
ZPAR0B01040_A	ZPAR0B01040	BZL39_B01040	307	ZPAR0G05590	ZYBA0D01904g	A	5	YNL177C	NA	MRPL22	NA	NA	FALSE	http://www.yeastgenome.org/locus/S000005121/overview
ZPAR0B01050_A	ZPAR0B01050	BZL39_B01050	1018	ZPAR0G05580	ZYBA0D01926g	A	5	YDL211C	YNL176C	NA	TDA7	NA	FALSE	http://www.yeastgenome.org/locus/S000002370/overview
ZPAR0B01060_A	ZPAR0B01060	BZL39_B01060	551	ZPAR0G05570	ZYBA0D01948g	A	5	YJR052W	NA	RAD7	NA	NA	FALSE	http://www.yeastgenome.org/locus/S000003813/overview
ZPAR0B01070_A	ZPAR0B01070	BZL39_B01070	1073	ZPAR0G05560	ZYBA0D01970g	A	4	YDL185W	NA	VMA1	NA	NA	FALSE	http://www.yeastgenome.org/locus/S000002344/overview
ZPAR0B01080_A	ZPAR0B01080	BZL39_B01080	279	ZPAR0G05550	ZYBA0D01992g	A	5	YDL183C	NA	NA	NA	Mit_KHE1	FALSE	http://www.yeastgenome.org/locus/S000002342/overview
ZPAR0B01090_A	ZPAR0B01090	BZL39_B01090	446	ZPAR0G05540	ZYBA0D02014g	A	5	YDL133W	NA	SRF1	NA	NA	FALSE	http://www.yeastgenome.org/locus/S000002291/overview
ZPAR0B01100_N	ZPAR0B01100	BZL39_B01100	820	NA	NA	N	2	YDL132W	NA	CDC53	NA	NA	FALSE	http://www.yeastgenome.org/locus/S000002290/overview
ZPAR0B01110_A	ZPAR0B01110	BZL39_B01110	437	ZPAR0G05520	ZYBA0D02058g	A	5	YDL182W	YDL131W	LYS20	LYS21	NA	FALSE	http://www.yeastgenome.org/locus/S000002341/overview
ZPAR0B01120_A	ZPAR0B01120	BZL39_B01120	81	ZPAR0G05510	ZYBA0D02080g	A	5	YDL181W	YDL130W-A	INH1	STF1	NA	FALSE	http://www.yeastgenome.org/locus/S000002340/overview
ZPAR0B01130_A	ZPAR0B01130	BZL39_B01130	106	ZPAR0G05500	ZYBA0D02102g	A	5	YDL130W	NA	RPP1B	NA	NA	FALSE	http://www.yeastgenome.org/locus/S000002288/overview
ZPAR0B01140_A	ZPAR0B01140	BZL39_B01140	266	ZPAR0G05490	ZYBA0D02124g	A	5	YDL129W	NA	NA	NA	NA	FALSE	http://www.yeastgenome.org/locus/S000002287/overview
ZPAR0B01150_A	ZPAR0B01150	BZL39_B01150	493	ZPAR0G05480	ZYBA0D02146g	A	5	YDL180W	NA	NA	NA	NA	FALSE	http://www.yeastgenome.org/locus/S000002339/overview
ZPAR0B01160_A	ZPAR0B01160	BZL39_B01160	412	ZPAR0G05470	ZYBA0D02168g	A	5	YDL128W	NA	VCX1	NA	Na_Ca_ex	TRUE	http://www.yeastgenome.org/locus/S000002286/overview
ZPAR0B01170_N	ZPAR0B01170	BZL39_B01170	330	NA	NA	N	2	YDL179W	YDL127W	PCL9	PCL2	NA	FALSE	http://www.yeastgenome.org/locus/S000002338/overview
ZPAR0B01180_A	ZPAR0B01180	BZL39_B01180	152	ZPAR0G05440	ZYBA0D02234g	A	4	YDL125C	NA	HNT1	NA	NA	FALSE	http://www.yeastgenome.org/locus/S000002283/overview
ZPAR0B01190_N	ZPAR0B01190	BZL39_B01190	535	NA	NA	N	2	YDL178W	NA	DLD2	NA	NA	FALSE	http://www.yeastgenome.org/locus/S000002337/overview
ZPAR0B01200_A	ZPAR0B01200	BZL39_B01200	312	ZPAR0G05420	ZYBA0D02278g	A	4	YDL124W	NA	NA	NA	NA	FALSE	http://www.yeastgenome.org/locus/S000002282/overview
ZPAR0B01210_A	ZPAR0B01210	BZL39_B01210	172	ZPAR0G05410	ZYBA0D02300g	A	4	YDL177C	NA	NA	NA	NA	FALSE	http://www.yeastgenome.org/locus/S000002336/overview
ZPAR0B01220_A	ZPAR0B01220	BZL39_B01220	689	ZPAR0G05400	ZYBA0D02322g	A	4	YDL176W	NA	NA	NA	NA	FALSE	http://www.yeastgenome.org/locus/S000002335/overview
ZPAR0B01230_N	ZPAR0B01230	BZL39_B01230	137	NA	NA	N	2	YDL123W	NA	SNA4	NA	Pmp3	TRUE	http://www.yeastgenome.org/locus/S000002281/overview
ZPAR0B01240_A	ZPAR0B01240	BZL39_B01240	348	ZPAR0G05380	ZYBA0D02366g	A	4	YIL079C	YDL175C	AIR1	AIR2	NA	FALSE	http://www.yeastgenome.org/locus/S000001341/overview
ZPAR0B01250_A	ZPAR0B01250	BZL39_B01250	736	ZPAR0G05370	ZYBA0D02388g	A	4	YIL078W	NA	THS1	NA	NA	FALSE	http://www.yeastgenome.org/locus/S000001340/overview
ZPAR0B01260_A	ZPAR0B01260	BZL39_B01260	343	ZPAR0G05360	ZYBA0D02410g	A	4	YIL077C	NA	NA	NA	DUF1689	FALSE	http://www.yeastgenome.org/locus/S000001339/overview
ZPAR0B01270_A	ZPAR0B01270	BZL39_B01270	294	ZPAR0G05350	ZYBA0D02432g	A	4	YIL076W	NA	SEC28	NA	NA	FALSE	http://www.yeastgenome.org/locus/S000001338/overview
ZPAR0B01280_A	ZPAR0B01280	BZL39_B01280	270	ZPAR0G05340	ZYBA0D02454g	A	4	YER083C	NA	GET2	NA	GET2	TRUE	http://www.yeastgenome.org/locus/S000000885/overview
ZPAR0B01290_A	ZPAR0B01290	BZL39_B01290	438	ZPAR0G05330	ZYBA0D02476g	A	4	NA	NA	NA	NA	DHO_dh	FALSE	NA
ZPAR0B01300_A	ZPAR0B01300	BZL39_B01300	548	ZPAR0G05320	ZYBA0D02498g	A	4	YER082C	NA	UTP7	NA	NA	FALSE	http://www.yeastgenome.org/locus/S000000884/overview
ZPAR0B01310_N	ZPAR0B01310	BZL39_B01310	937	NA	NA	N	2	YIL075C	NA	RPN2	NA	NA	FALSE	http://www.yeastgenome.org/locus/S000001337/overview
ZPAR0B01320_A	ZPAR0B01320	BZL39_B01320	469	ZPAR0G05300	ZYBA0D02542g	A	4	YER081W	YIL074C	SER3	SER33	NA	FALSE	http://www.yeastgenome.org/locus/S000000883/overview
ZPAR0B01330_N	ZPAR0B01330	BZL39_B01330	66	NA	NA	N	2	YIL073C	NA	SPO22	NA	NA	FALSE	http://www.yeastgenome.org/locus/S000001335/overview
ZPAR0B01340_A	ZPAR0B01340	BZL39_B01340	624	ZPAR0G05290	ZYBA0D02586g	A	5	YER080W	NA	AIM9	NA	NA	FALSE	http://www.yeastgenome.org/locus/S000000882/overview
ZPAR0B01350_A	ZPAR0B01350	BZL39_B01350	226	ZPAR0G05280	ZYBA0D02608g	A	5	YER079W	NA	NA	NA	NA	FALSE	http://www.yeastgenome.org/locus/S000000881/overview
ZPAR0B01360_A	ZPAR0B01360	BZL39_B01360	621	ZPAR0G05270	ZYBA0D02630g	A	5	YIL072W	NA	HOP1	NA	NA	FALSE	http://www.yeastgenome.org/locus/S000001334/overview
ZPAR0B01370_A	ZPAR0B01370	BZL39_B01370	511	ZPAR0G05260	ZYBA0D02652g	A	5	YER078C	NA	ICP55	NA	NA	FALSE	http://www.yeastgenome.org/locus/S000000880/overview
ZPAR0B01380_A	ZPAR0B01380	BZL39_B01380	426	ZPAR0G05250	ZYBA0D02674g	A	5	YIL071C	NA	PCI8	NA	NA	FALSE	http://www.yeastgenome.org/locus/S000001333/overview
ZPAR0B01390_A	ZPAR0B01390	BZL39_B01390	645	ZPAR0G05240	ZYBA0D02696g	A	5	YER077C	NA	NA	NA	NA	FALSE	http://www.yeastgenome.org/locus/S000000879/overview
ZPAR0B01400_A	ZPAR0B01400	BZL39_B01400	262	ZPAR0G05230	ZYBA0D02718g	A	5	YIL070C	NA	MAM33	NA	NA	FALSE	http://www.yeastgenome.org/locus/S000001332/overview
ZPAR0B01410_A	ZPAR0B01410	BZL39_B01410	794	ZPAR0G05220	ZYBA0D02762g	A	5	YER075C	NA	PTP3	NA	NA	FALSE	http://www.yeastgenome.org/locus/S000000877/overview
ZPAR0B01420_A	ZPAR0B01420	BZL39_B01420	84	ZPAR0G05210	ZYBA0D02784g	A	5	YER074W-A	NA	YOS1	NA	NA	FALSE	http://www.yeastgenome.org/locus/S000007651/overview
ZPAR0B01430_A	ZPAR0B01430	BZL39_B01430	135	ZPAR0G05200	ZYBA0D02806g	A	4	YER074W	YIL069C	RPS24A	RPS24B	NA	FALSE	http://www.yeastgenome.org/locus/S000000876/overview
ZPAR0B01440_A	ZPAR0B01440	BZL39_B01440	516	ZPAR0G05190	ZYBA0D02828g	A	5	YER073W	NA	ALD5	NA	NA	FALSE	http://www.yeastgenome.org/locus/S000000875/overview
ZPAR0B01450_A	ZPAR0B01450	BZL39_B01450	125	ZPAR0G05180	ZYBA0D02872g	A	5	YER072W	NA	VTC1	NA	DUF202	TRUE	http://www.yeastgenome.org/locus/S000000874/overview
ZPAR0B01460_A	ZPAR0B01460	BZL39_B01460	119	ZPAR0G05170	ZYBA0D02894g	A	5	YER071C	NA	NA	NA	NA	FALSE	http://www.yeastgenome.org/locus/S000000873/overview
ZPAR0B01470_A	ZPAR0B01470	BZL39_B01470	802	ZPAR0G05160	ZYBA0D02916g	A	5	YIL068C	NA	SEC6	NA	NA	FALSE	http://www.yeastgenome.org/locus/S000001330/overview
ZPAR0B01480_A	ZPAR0B01480	BZL39_B01480	660	ZPAR0G05150	ZYBA0D02938g	A	5	YIL067C	NA	NA	NA	LCCL	FALSE	http://www.yeastgenome.org/locus/S000001329/overview
ZPAR0B01490_A	ZPAR0B01490	BZL39_B01490	896	ZPAR0G05140	ZYBA0D02960g	A	5	YER070W	YIL066C	RNR1	RNR3	NA	FALSE	http://www.yeastgenome.org/locus/S000000872/overview
ZPAR0B01500_A	ZPAR0B01500	BZL39_B01500	155	ZPAR0G05130	ZYBA0D02982g	A	5	YIL065C	NA	FIS1	NA	Fis1_TPR_C	FALSE	http://www.yeastgenome.org/locus/S000001327/overview
ZPAR0B01510_A	ZPAR0B01510	BZL39_B01510	227	ZPAR0G05120	ZYBA0D03004g	A	5	YIL064W	NA	EFM4	NA	NA	FALSE	http://www.yeastgenome.org/locus/S000001326/overview
ZPAR0B01520_A	ZPAR0B01520	BZL39_B01520	394	ZPAR0G05110	ZYBA0D03026g	A	5	YIL063C	NA	YRB2	NA	NA	FALSE	http://www.yeastgenome.org/locus/S000001325/overview
ZPAR0B01530_A	ZPAR0B01530	BZL39_B01530	153	ZPAR0G05100	ZYBA0D03048g	A	5	YIL062C	NA	ARC15	NA	NA	FALSE	http://www.yeastgenome.org/locus/S000001324/overview
ZPAR0B01540_A	ZPAR0B01540	BZL39_B01540	864	ZPAR0G05090	ZYBA0D03070g	A	5	YER069W	NA	ARG5,6	NA	NA	FALSE	http://www.yeastgenome.org/locus/S000000871/overview
ZPAR0B01550_A	ZPAR0B01550	BZL39_B01550	299	ZPAR0G05080	ZYBA0D03092g	A	5	YIL061C	NA	SNP1	NA	NA	FALSE	http://www.yeastgenome.org/locus/S000001323/overview
ZPAR0B01560_A	ZPAR0B01560	BZL39_B01560	610	ZPAR0G05070	ZYBA0D03114g	A	5	YER068W	NA	MOT2	NA	NA	FALSE	http://www.yeastgenome.org/locus/S000000870/overview
ZPAR0B01570_A	ZPAR0B01570	BZL39_B01570	161	ZPAR0G05060	ZYBA0D03136g	A	5	YER067W	YIL057C	RGI1	RGI2	NA	FALSE	http://www.yeastgenome.org/locus/S000000869/overview
ZPAR0B01580_A	ZPAR0B01580	BZL39_B01580	556	ZPAR0G05050	ZYBA0D03180g	A	5	YER065C	NA	ICL1	NA	NA	FALSE	http://www.yeastgenome.org/locus/S000000867/overview
ZPAR0B01590_A	ZPAR0B01590	BZL39_B01590	630	ZPAR0G05040	ZYBA0D03202g	A	5	YER064C	YIL056W	VHR2	VHR1	NA	FALSE	http://www.yeastgenome.org/locus/S000000866/overview
ZPAR0B01600_N	ZPAR0B01600	BZL39_B01600	665	NA	NA	N	2	YIL055C	NA	NA	NA	NA	FALSE	http://www.yeastgenome.org/locus/S000001317/overview
ZPAR0B01610_A	ZPAR0B01610	BZL39_B01610	194	ZPAR0G05020	ZYBA0D03246g	A	132	YER063W	NA	THO1	NA	NA	FALSE	http://www.yeastgenome.org/locus/S000000865/overview
ZPAR0B01620_N	ZPAR0B01620	BZL39_B01620	250	NA	NA	N	2	YER062C	YIL053W	GPP2	GPP1	NA	FALSE	http://www.yeastgenome.org/locus/S000000864/overview
ZPAR0B01630_A	ZPAR0B01630	BZL39_B01630	438	ZPAR0G04990	ZYBA0D03290g	A	5	YER061C	NA	CEM1	NA	NA	FALSE	http://www.yeastgenome.org/locus/S000000863/overview
ZPAR0B01640_A	ZPAR0B01640	BZL39_B01640	552	ZPAR0G04980	ZYBA0D03312g	A	5	YER060W-A	NA	FCY22	NA	Transp_cyt_pur	TRUE	http://www.yeastgenome.org/locus/S000002958/overview
ZPAR0B01650_A	ZPAR0B01650	BZL39_B01650	389	ZPAR0G04970	ZYBA0D03334g	A	5	YER059W	YIL050W	PCL6	PCL7	NA	FALSE	http://www.yeastgenome.org/locus/S000000861/overview
ZPAR0B01660_A	ZPAR0B01660	BZL39_B01660	104	ZPAR0G04960	ZYBA0D03356g	A	5	YER058W	NA	PET117	NA	PET117	FALSE	http://www.yeastgenome.org/locus/S000000860/overview
ZPAR0B01670_A	ZPAR0B01670	BZL39_B01670	143	ZPAR0G04950	ZYBA0D03378g	A	5	YER057C	YIL051C	HMF1	MMF1	NA	FALSE	http://www.yeastgenome.org/locus/S000000859/overview
ZPAR0B01680_A	ZPAR0B01680	BZL39_B01680	184	ZPAR0G04940	ZYBA0D03400g	A	5	YJL177W	YKL180W	RPL17B	RPL17A	NA	FALSE	http://www.yeastgenome.org/locus/S000003713/overview
ZPAR0B01690_A	ZPAR0B01690	BZL39_B01690	702	ZPAR0G04930	ZYBA0D03422g	A	5	YKL179C	NA	COY1	NA	CASP_C	FALSE	http://www.yeastgenome.org/locus/S000001662/overview
ZPAR0B01700_N	ZPAR0B01700	BZL39_B01700	806	NA	NA	N	2	YJL176C	NA	SWI3	NA	NA	FALSE	http://www.yeastgenome.org/locus/S000003712/overview
ZPAR0B01710_A	ZPAR0B01710	BZL39_B01710	1013	ZPAR0G04910	ZYBA0D03466g	A	5	YGR125W	NA	NA	NA	STAS	TRUE	http://www.yeastgenome.org/locus/S000003357/overview
ZPAR0B01720_A	ZPAR0B01720	BZL39_B01720	503	ZPAR0G04900	ZYBA0D03488g	A	5	YPL262W	NA	FUM1	NA	NA	FALSE	http://www.yeastgenome.org/locus/S000006183/overview
ZPAR0B01730_A	ZPAR0B01730	BZL39_B01730	546	ZPAR0G04890	ZYBA0D03510g	A	5	YEL060C	YOR003W	PRB1	YSP3	NA	FALSE	http://www.yeastgenome.org/locus/S000000786/overview
ZPAR0B01740_A	ZPAR0B01740	BZL39_B01740	269	ZPAR0G04880	ZYBA0D03532g	A	5	YOR004W	NA	UTP23	NA	NA	FALSE	http://www.yeastgenome.org/locus/S000005530/overview
ZPAR0B01750_A	ZPAR0B01750	BZL39_B01750	981	ZPAR0G04870	ZYBA0D03554g	A	5	YEL061C	NA	CIN8	NA	NA	FALSE	http://www.yeastgenome.org/locus/S000000787/overview
ZPAR0B01760_A	ZPAR0B01760	BZL39_B01760	668	ZPAR0G04860	ZYBA0D03576g	A	5	YEL062W	NA	NPR2	NA	NA	FALSE	http://www.yeastgenome.org/locus/S000000788/overview
ZPAR0B01770_A	ZPAR0B01770	BZL39_B01770	945	ZPAR0G04850	ZYBA0D03598g	A	5	YOR005C	NA	DNL4	NA	NA	FALSE	http://www.yeastgenome.org/locus/S000005531/overview
ZPAR0B01780_A	ZPAR0B01780	BZL39_B01780	280	ZPAR0G04840	ZYBA0D03620g	A	5	YOR006C	NA	TSR3	NA	NA	FALSE	http://www.yeastgenome.org/locus/S000005532/overview
ZPAR0B01790_A	ZPAR0B01790	BZL39_B01790	1100	ZPAR0G04830	ZYBA0D03642g	A	5	YML002W	NA	NA	NA	NA	FALSE	http://www.yeastgenome.org/locus/S000004461/overview
ZPAR0B01800_A	ZPAR0B01800	BZL39_B01800	336	ZPAR0G04820	ZYBA0D03664g	A	5	YOR007C	NA	SGT2	NA	NA	FALSE	http://www.yeastgenome.org/locus/S000005533/overview
ZPAR0B01810_A	ZPAR0B01810	BZL39_B01810	547	ZPAR0G04810	ZYBA0D03708g	A	5	YOR002W	NA	ALG6	NA	Alg6_Alg8	FALSE	http://www.yeastgenome.org/locus/S000005528/overview
ZPAR0B01820_A	ZPAR0B01820	BZL39_B01820	314	ZPAR0G04800	ZYBA0D03730g	A	5	NA	NA	NA	NA	NA	FALSE	NA
ZPAR0B01830_A	ZPAR0B01830	BZL39_B01830	207	ZPAR0G04790	ZYBA0D03752g	A	5	YML001W	NA	YPT7	NA	NA	FALSE	http://www.yeastgenome.org/locus/S000004460/overview
ZPAR0B01840_A	ZPAR0B01840	BZL39_B01840	743	ZPAR0G04780	ZYBA0D03774g	A	5	YOR001W	NA	RRP6	NA	NA	FALSE	http://www.yeastgenome.org/locus/S000005527/overview
ZPAR0B01850_A	ZPAR0B01850	BZL39_B01850	384	ZPAR0G04770	ZYBA0D03796g	A	5	YOL001W	NA	PHO80	NA	NA	FALSE	http://www.yeastgenome.org/locus/S000005361/overview
ZPAR0B01860_A	ZPAR0B01860	BZL39_B01860	322	ZPAR0G04760	ZYBA0D03818g	A	5	YOL002C	NA	IZH2	NA	HlyIII	FALSE	http://www.yeastgenome.org/locus/S000005362/overview
ZPAR0B01870_A	ZPAR0B01870	BZL39_B01870	377	ZPAR0G04750	ZYBA0D03862g	A	5	YOL003C	NA	PFA4	NA	zf-DHHC	FALSE	http://www.yeastgenome.org/locus/S000005363/overview
ZPAR0B01880_A	ZPAR0B01880	BZL39_B01880	1645	ZPAR0G04740	ZYBA0D03884g	A	5	YOL004W	NA	SIN3	NA	NA	FALSE	http://www.yeastgenome.org/locus/S000005364/overview
ZPAR0B01890_A	ZPAR0B01890	BZL39_B01890	122	ZPAR0G04730	ZYBA0D03906g	A	5	YOL005C	NA	RPB11	NA	NA	FALSE	http://www.yeastgenome.org/locus/S000005365/overview
ZPAR0B01900_N	ZPAR0B01900	BZL39_B01900	750	NA	NA	N	2	YMR001C	NA	CDC5	NA	NA	FALSE	http://www.yeastgenome.org/locus/S000004603/overview
ZPAR0B01910_N	ZPAR0B01910	BZL39_B01910	830	NA	NA	N	2	YOL006C	NA	TOP1	NA	NA	FALSE	http://www.yeastgenome.org/locus/S000005366/overview
ZPAR0B01920_A	ZPAR0B01920	BZL39_B01920	320	ZPAR0G04700	ZYBA0D03972g	A	5	YOL007C	NA	CSI2	NA	NA	FALSE	http://www.yeastgenome.org/locus/S000005367/overview
ZPAR0B01930_A	ZPAR0B01930	BZL39_B01930	152	ZPAR0G04690	ZYBA0D03994g	A	5	YMR002W	NA	MIX17	NA	NA	FALSE	http://www.yeastgenome.org/locus/S000004604/overview
ZPAR0B01940_A	ZPAR0B01940	BZL39_B01940	301	ZPAR0G04680	ZYBA0D04016g	A	5	YMR003W	NA	AIM34	NA	NA	FALSE	http://www.yeastgenome.org/locus/S000004605/overview
ZPAR0B01950_A	ZPAR0B01950	BZL39_B01950	208	ZPAR0G04670	ZYBA0D04038g	A	5	YOL008W	NA	COQ10	NA	NA	FALSE	http://www.yeastgenome.org/locus/S000005368/overview
ZPAR0B01960_A	ZPAR0B01960	BZL39_B01960	245	ZPAR0G04660	ZYBA0D04060g	A	5	YOL009C	NA	MDM12	NA	NA	FALSE	http://www.yeastgenome.org/locus/S000005369/overview
ZPAR0B01970_A	ZPAR0B01970	BZL39_B01970	541	ZPAR0G04650	ZYBA0D04082g	A	5	YMR004W	NA	MVP1	NA	NA	FALSE	http://www.yeastgenome.org/locus/S000004606/overview
ZPAR0B01980_A	ZPAR0B01980	BZL39_B01980	365	ZPAR0G04640	ZYBA0D04104g	A	5	YOL010W	NA	RCL1	NA	NA	FALSE	http://www.yeastgenome.org/locus/S000005370/overview
ZPAR0B01990_A	ZPAR0B01990	BZL39_B01990	383	ZPAR0G04630	ZYBA0D04126g	A	5	YMR005W	NA	TAF4	NA	NA	FALSE	http://www.yeastgenome.org/locus/S000004607/overview
ZPAR0B02000_A	ZPAR0B02000	BZL39_B02000	585	ZPAR0G04620	ZYBA0D04148g	A	5	YMR006C	NA	PLB2	NA	NA	FALSE	http://www.yeastgenome.org/locus/S000004608/overview
ZPAR0B02010_A	ZPAR0B02010	BZL39_B02010	661	ZPAR0G04610	ZYBA0D04170g	A	5	YMR008C	YOL011W	PLB1	PLB3	NA	FALSE	http://www.yeastgenome.org/locus/S000004610/overview
ZPAR0B02020_A	ZPAR0B02020	BZL39_B02020	131	ZPAR0G04600	ZYBA0D04192g	A	5	YOL012C	NA	HTZ1	NA	NA	FALSE	http://www.yeastgenome.org/locus/S000005372/overview
ZPAR0B02030_A	ZPAR0B02030	BZL39_B02030	548	ZPAR0G04590	ZYBA0D04214g	A	5	YOL013C	NA	HRD1	NA	zf-C3HC4	TRUE	http://www.yeastgenome.org/locus/S000005373/overview
ZPAR0B02040_A	ZPAR0B02040	BZL39_B02040	444	ZPAR0G04580	ZYBA0D04236g	A	5	YML043C	NA	RRN11	NA	NA	FALSE	http://www.yeastgenome.org/locus/S000004507/overview
ZPAR0B02050_A	ZPAR0B02050	BZL39_B02050	124	ZPAR0G04570	ZYBA0D04258g	A	5	YGL029W	NA	CGR1	NA	NA	FALSE	http://www.yeastgenome.org/locus/S000002997/overview
ZPAR0B02060_A	ZPAR0B02060	BZL39_B02060	836	ZPAR0G04560	ZYBA0D04280g	A	5	YGR150C	NA	CCM1	NA	NA	FALSE	http://www.yeastgenome.org/locus/S000003382/overview
ZPAR0B02070_A	ZPAR0B02070	BZL39_B02070	424	ZPAR0G04550	ZYBA0D04302g	A	5	YGR149W	NA	NA	NA	DUF2838	FALSE	http://www.yeastgenome.org/locus/S000003381/overview
ZPAR0B02080_A	ZPAR0B02080	BZL39_B02080	105	ZPAR0G04540	ZYBA0D04324g	A	5	YGL030W	NA	RPL30	NA	NA	FALSE	http://www.yeastgenome.org/locus/S000002998/overview
ZPAR0B02090_A	ZPAR0B02090	BZL39_B02090	156	ZPAR0G04530	ZYBA0D04346g	A	4	YGL031C	YGR148C	RPL24A	RPL24B	NA	FALSE	http://www.yeastgenome.org/locus/S000002999/overview
ZPAR0B02100_N	ZPAR0B02100	BZL39_B02100	103	NA	NA	N	2	YGL032C	NA	AGA2	NA	NA	FALSE	http://www.yeastgenome.org/locus/S000003000/overview
ZPAR0B02110_A	ZPAR0B02110	BZL39_B02110	222	ZPAR0G04520	ZYBA0D04368g	A	5	YGR147C	NA	NAT2	NA	NA	FALSE	http://www.yeastgenome.org/locus/S000003379/overview
ZPAR0B02120_A	ZPAR0B02120	BZL39_B02120	305	ZPAR0G04510	ZYBA0D04390g	A	5	NA	NA	NA	NA	NA	FALSE	NA
ZPAR0B02130_A	ZPAR0B02130	BZL39_B02130	204	ZPAR0G04500	ZYBA0D04412g	A	5	YGL033W	NA	HOP2	NA	NA	FALSE	http://www.yeastgenome.org/locus/S000003001/overview
ZPAR0B02140_A	ZPAR0B02140	BZL39_B02140	372	ZPAR0G04490	ZYBA0D04434g	A	5	YGL035C	NA	MIG1	NA	NA	FALSE	http://www.yeastgenome.org/locus/S000003003/overview
ZPAR0B02150_A	ZPAR0B02150	BZL39_B02150	135	ZPAR0G04480	ZYBA0D04456g	A	5	YGR146C	NA	ECL1	NA	NA	FALSE	http://www.yeastgenome.org/locus/S000003378/overview
ZPAR0B02160_A	ZPAR0B02160	BZL39_B02160	656	ZPAR0G04470	ZYBA0D04478g	A	5	YGR009C	NA	SEC9	NA	NA	FALSE	http://www.yeastgenome.org/locus/S000003241/overview
ZPAR0B02170_A	ZPAR0B02170	BZL39_B02170	687	ZPAR0G04460	ZYBA0D04500g	A	5	YGR145W	NA	ENP2	NA	NA	FALSE	http://www.yeastgenome.org/locus/S000003377/overview
ZPAR0B02180_A	ZPAR0B02180	BZL39_B02180	803	ZPAR0G04450	ZYBA0D04522g	A	5	YGL036W	NA	NA	NA	NA	FALSE	http://www.yeastgenome.org/locus/S000003004/overview
ZPAR0B02190_N	ZPAR0B02190	BZL39_B02190	299	NA	NA	N	2	NA	NA	NA	NA	NA	FALSE	NA
ZPAR0B02200_A	ZPAR0B02200	BZL39_B02200	212	ZPAR0G04430	ZYBA0D04566g	A	5	YGL037C	NA	PNC1	NA	NA	FALSE	http://www.yeastgenome.org/locus/S000003005/overview
ZPAR0B02210_A	ZPAR0B02210	BZL39_B02210	465	ZPAR0G04420	ZYBA0D04588g	A	5	YGL038C	NA	OCH1	NA	Gly_transf_sug	FALSE	http://www.yeastgenome.org/locus/S000003006/overview
ZPAR0B02220_A	ZPAR0B02220	BZL39_B02220	252	ZPAR0G04410	ZYBA0D04610g	A	5	YGR152C	NA	RSR1	NA	NA	FALSE	http://www.yeastgenome.org/locus/S000003384/overview
ZPAR0B02230_A	ZPAR0B02230	BZL39_B02230	194	ZPAR0G04400	ZYBA0D04632g	A	5	NA	NA	NA	NA	NA	FALSE	NA
ZPAR0B02240_A	ZPAR0B02240	BZL39_B02240	239	ZPAR0G04390	ZYBA0D04676g	A	5	NA	NA	NA	NA	NA	FALSE	NA
ZPAR0B02250_A	ZPAR0B02250	BZL39_B02250	340	ZPAR0G04380	ZYBA0D04698g	A	5	YGL040C	NA	HEM2	NA	NA	FALSE	http://www.yeastgenome.org/locus/S000003008/overview
ZPAR0B02260_A	ZPAR0B02260	BZL39_B02260	500	ZPAR0G04370	ZYBA0D04720g	A	5	YGR155W	NA	CYS4	NA	NA	FALSE	http://www.yeastgenome.org/locus/S000003387/overview
ZPAR0B02270_A	ZPAR0B02270	BZL39_B02270	144	ZPAR0G04360	ZYBA0D04742g	A	5	YGL041W-A	NA	NA	NA	NA	FALSE	http://www.yeastgenome.org/locus/S000028826/overview
ZPAR0B02280_A	ZPAR0B02280	BZL39_B02280	290	ZPAR0G04350	ZYBA0D04764g	A	5	YGL043W	NA	DST1	NA	NA	FALSE	http://www.yeastgenome.org/locus/S000003011/overview
ZPAR0B02290_A	ZPAR0B02290	BZL39_B02290	260	ZPAR0G04340	ZYBA0D04786g	A	5	YGL044C	NA	RNA15	NA	NA	FALSE	http://www.yeastgenome.org/locus/S000003012/overview
ZPAR0B02300_N	ZPAR0B02300	BZL39_B02300	408	NA	NA	N	2	YGR156W	NA	PTI1	NA	NA	FALSE	http://www.yeastgenome.org/locus/S000003388/overview
ZPAR0B02310_A	ZPAR0B02310	BZL39_B02310	417	ZPAR0G04320	ZYBA0D04830g	A	5	YGR157W	NA	CHO2	NA	NA	FALSE	http://www.yeastgenome.org/locus/S000003389/overview
ZPAR0B02320_A	ZPAR0B02320	BZL39_B02320	243	ZPAR0G04310	ZYBA0D04852g	A	5	YGR158C	NA	MTR3	NA	NA	FALSE	http://www.yeastgenome.org/locus/S000003390/overview
ZPAR0B02330_A	ZPAR0B02330	BZL39_B02330	519	ZPAR0G04300	ZYBA0D04874g	A	5	YGL045W	NA	RIM8	NA	NA	FALSE	http://www.yeastgenome.org/locus/S000003013/overview
ZPAR0B02340_A	ZPAR0B02340	BZL39_B02340	514	ZPAR0G04290	ZYBA0D04896g	A	5	YGR159C	NA	NSR1	NA	NA	FALSE	http://www.yeastgenome.org/locus/S000003391/overview
ZPAR0B02350_A	ZPAR0B02350	BZL39_B02350	892	ZPAR0G04280	ZYBA0D04918g	A	5	NA	NA	NA	NA	NA	FALSE	NA
ZPAR0B02360_A	ZPAR0B02360	BZL39_B02360	168	ZPAR0G04270	ZYBA0D04940g	A	5	YGR161C	NA	NA	NA	NA	FALSE	http://www.yeastgenome.org/locus/S000003393/overview
ZPAR0B02370_A	ZPAR0B02370	BZL39_B02370	679	ZPAR0G04260	ZYBA0D04962g	A	5	NA	NA	NA	NA	FAD_binding_8	TRUE	NA
ZPAR0B02380_A	ZPAR0B02380	BZL39_B02380	714	ZPAR0G04250	ZYBA0D04984g	A	5	NA	NA	NA	NA	MFS_1	TRUE	NA
ZPAR0B02390_A	ZPAR0B02390	BZL39_B02390	643	ZPAR0G04240	ZYBA0D05006g	A	5	NA	NA	NA	NA	NA	FALSE	NA
ZPAR0B02400_A	ZPAR0B02400	BZL39_B02400	632	ZPAR0G04230	ZYBA0D05028g	A	5	NA	NA	NA	NA	Cu-oxidase	FALSE	NA
ZPAR0B02410_N	ZPAR0B02410	BZL39_B02410	404	NA	NA	N	2	NA	NA	NA	NA	NA	FALSE	NA
ZPAR0B02420_A	ZPAR0B02420	BZL39_B02420	561	ZPAR0G04210	ZYBA0D05072g	A	5	YHL039W	NA	EFM1	NA	NA	FALSE	http://www.yeastgenome.org/locus/S000001031/overview
ZPAR0B02430_A	ZPAR0B02430	BZL39_B02430	143	ZPAR0G04200	ZYBA0D05094g	A	5	YLL050C	NA	COF1	NA	NA	FALSE	http://www.yeastgenome.org/locus/S000003973/overview
ZPAR0B02440_A	ZPAR0B02440	BZL39_B02440	171	ZPAR0G04190	ZYBA0D05116g	A	5	YLL049W	NA	LDB18	NA	NA	FALSE	http://www.yeastgenome.org/locus/S000003972/overview
ZPAR0B02450_A	ZPAR0B02450	BZL39_B02450	626	ZPAR0G04180	ZYBA0D05138g	A	5	YHL038C	NA	CBP2	NA	NA	FALSE	http://www.yeastgenome.org/locus/S000001030/overview
ZPAR0B02460_A	ZPAR0B02460	BZL39_B02460	544	ZPAR0G04170	ZYBA0D05160g	A	5	YHL036W	NA	MUP3	NA	AA_permease	TRUE	http://www.yeastgenome.org/locus/S000001028/overview
ZPAR0B02470_A	ZPAR0B02470	BZL39_B02470	1643	ZPAR0G04160	ZYBA0D05182g	A	5	YHL035C	YLL048C	VMR1	YBT1	AAA_15	TRUE	http://www.yeastgenome.org/locus/S000001027/overview
ZPAR0B02480_A	ZPAR0B02480	BZL39_B02480	294	ZPAR0G04150	ZYBA0D05204g	A	5	YHL034C	YLL046C	SBP1	RNP1	NA	FALSE	http://www.yeastgenome.org/locus/S000001026/overview
ZPAR0B02490_A	ZPAR0B02490	BZL39_B02490	256	ZPAR0G04140	ZYBA0D05226g	A	5	YHL033C	YLL045C	RPL8A	RPL8B	NA	FALSE	http://www.yeastgenome.org/locus/S000001025/overview
ZPAR0B02500_A	ZPAR0B02500	BZL39_B02500	706	ZPAR0G04130	ZYBA0D05248g	A	5	YHL032C	NA	GUT1	NA	NA	FALSE	http://www.yeastgenome.org/locus/S000001024/overview
ZPAR0B02510_N	ZPAR0B02510	BZL39_B02510	228	NA	NA	N	2	NA	NA	NA	NA	NA	FALSE	NA
ZPAR0B02520_A	ZPAR0B02520	BZL39_B02520	686	ZPAR0G04110	ZYBA0D05270g	A	5	YLL043W	NA	FPS1	NA	MIP	TRUE	http://www.yeastgenome.org/locus/S000003966/overview
ZPAR0B02530_A	ZPAR0B02530	BZL39_B02530	225	ZPAR0G04100	ZYBA0D05292g	A	5	YHL031C	NA	GOS1	NA	V-SNARE_C	FALSE	http://www.yeastgenome.org/locus/S000001023/overview
ZPAR0B02540_N	ZPAR0B02540	BZL39_B02540	161	NA	NA	N	2	YLL042C	NA	ATG10	NA	NA	FALSE	http://www.yeastgenome.org/locus/S000003965/overview
ZPAR0B02550_A	ZPAR0B02550	BZL39_B02550	263	ZPAR0G04080	ZYBA0D05336g	A	5	YLL041C	NA	SDH2	NA	NA	FALSE	http://www.yeastgenome.org/locus/S000003964/overview
ZPAR0B02560_A	ZPAR0B02560	BZL39_B02560	3110	ZPAR0G04070	ZYBA0D05358g	A	5	YLL040C	NA	VPS13	NA	NA	FALSE	http://www.yeastgenome.org/locus/S000003963/overview
ZPAR0B02570_A	ZPAR0B02570	BZL39_B02570	1851	ZPAR0G04060	ZYBA0D05380g	A	5	YHL030W	NA	ECM29	NA	NA	FALSE	http://www.yeastgenome.org/locus/S000001022/overview
ZPAR0B02580_N	ZPAR0B02580	BZL39_B02580	457	NA	NA	N	Multi	YLL039C	NA	UBI4	NA	NA	FALSE	http://www.yeastgenome.org/locus/S000003962/overview
ZPAR0B02590_A	ZPAR0B02590	BZL39_B02590	227	ZPAR0G04040	ZYBA0D05424g	A	5	YLL038C	NA	ENT4	NA	NA	FALSE	http://www.yeastgenome.org/locus/S000003961/overview
ZPAR0B02600_A	ZPAR0B02600	BZL39_B02600	499	ZPAR0G04030	ZYBA0D05446g	A	5	YLL036C	NA	PRP19	NA	NA	FALSE	http://www.yeastgenome.org/locus/S000003959/overview
ZPAR0B02610_A	ZPAR0B02610	BZL39_B02610	555	ZPAR0G04020	ZYBA0D05468g	A	5	YHL029C	NA	NA	NA	NA	FALSE	http://www.yeastgenome.org/locus/S000001021/overview
ZPAR0B02620_A	ZPAR0B02620	BZL39_B02620	333	ZPAR0G04010	ZYBA0D05490g	A	5	NA	NA	NA	NA	NA	FALSE	NA
ZPAR0B02630_A	ZPAR0B02630	BZL39_B02630	407	ZPAR0G04000	ZYBA0D05512g	A	5	YDR247W	YPL026C	VHS1	SKS1	NA	FALSE	http://www.yeastgenome.org/locus/S000002655/overview
ZPAR0B02640_A	ZPAR0B02640	BZL39_B02640	181	ZPAR0G03990	ZYBA0D05534g	A	5	YDR248C	NA	NA	NA	NA	FALSE	http://www.yeastgenome.org/locus/S000002656/overview
ZPAR0B02650_A	ZPAR0B02650	BZL39_B02650	398	ZPAR0G03980	ZYBA0D05556g	A	5	YPL028W	NA	ERG10	NA	NA	FALSE	http://www.yeastgenome.org/locus/S000005949/overview
ZPAR0B02660_A	ZPAR0B02660	BZL39_B02660	739	ZPAR0G03970	ZYBA0D05578g	A	5	YPL029W	NA	SUV3	NA	NA	FALSE	http://www.yeastgenome.org/locus/S000005950/overview
ZPAR0B02670_A	ZPAR0B02670	BZL39_B02670	753	ZPAR0G03960	ZYBA0D05600g	A	5	YDL116W	NA	NUP84	NA	NA	FALSE	http://www.yeastgenome.org/locus/S000002274/overview
ZPAR0B02680_A	ZPAR0B02680	BZL39_B02680	884	ZPAR0G03950	ZYBA0D05622g	A	5	YDL117W	NA	CYK3	NA	NA	FALSE	http://www.yeastgenome.org/locus/S000002275/overview
ZPAR0B02690_A	ZPAR0B02690	BZL39_B02690	376	ZPAR0G03940	ZYBA0D05644g	A	5	YGL148W	NA	ARO2	NA	NA	FALSE	http://www.yeastgenome.org/locus/S000003116/overview
ZPAR0B02700_A	ZPAR0B02700	BZL39_B02700	1411	ZPAR0G03930	ZYBA0D05666g	A	5	YGL150C	NA	INO80	NA	NA	FALSE	http://www.yeastgenome.org/locus/S000003118/overview
ZPAR0B02710_N	ZPAR0B02710	BZL39_B02710	1083	NA	NA	N	2	YGL151W	NA	NUT1	NA	NA	FALSE	http://www.yeastgenome.org/locus/S000003119/overview
ZPAR0B02720_A	ZPAR0B02720	BZL39_B02720	357	ZPAR0G03910	ZYBA0D05710g	A	5	YGL153W	NA	PEX14	NA	NA	FALSE	http://www.yeastgenome.org/locus/S000003121/overview
ZPAR0B02730_A	ZPAR0B02730	BZL39_B02730	273	ZPAR0G03900	ZYBA0D05732g	A	5	YGL154C	NA	LYS5	NA	NA	FALSE	http://www.yeastgenome.org/locus/S000003122/overview
ZPAR0B02740_A	ZPAR0B02740	BZL39_B02740	299	ZPAR0G03890	ZYBA0D05754g	A	5	YDL119C	NA	HEM25	NA	NA	FALSE	http://www.yeastgenome.org/locus/S000002277/overview
ZPAR0B02750_A	ZPAR0B02750	BZL39_B02750	383	ZPAR0G03880	ZYBA0D05776g	A	5	YGL155W	NA	CDC43	NA	NA	FALSE	http://www.yeastgenome.org/locus/S000003123/overview
ZPAR0B02760_A	ZPAR0B02760	BZL39_B02760	1079	ZPAR0G03870	ZYBA0D05798g	A	5	YGL156W	NA	AMS1	NA	NA	FALSE	http://www.yeastgenome.org/locus/S000003124/overview
ZPAR0B02770_N	ZPAR0B02770	BZL39_B02770	76	NA	NA	N	2	YNL015W	NA	PBI2	NA	NA	FALSE	http://www.yeastgenome.org/locus/S000004960/overview
ZPAR0B02780_A	ZPAR0B02780	BZL39_B02780	172	ZPAR0G03850	ZYBA0D05820g	A	5	YDL120W	NA	YFH1	NA	NA	FALSE	http://www.yeastgenome.org/locus/S000002278/overview
ZPAR0B02790_A	ZPAR0B02790	BZL39_B02790	121	ZPAR0G03840	ZYBA0D05842g	A	5	YDL121C	NA	NA	NA	NA	FALSE	http://www.yeastgenome.org/locus/S000002279/overview
ZPAR0B02800_A	ZPAR0B02800	BZL39_B02800	729	ZPAR0G03830	ZYBA0D05864g	A	5	YDL122W	NA	UBP1	NA	UCH	FALSE	http://www.yeastgenome.org/locus/S000002280/overview
ZPAR0B02810_A	ZPAR0B02810	BZL39_B02810	427	ZPAR0G03820	ZYBA0D05886g	A	5	YNL016W	NA	PUB1	NA	NA	FALSE	http://www.yeastgenome.org/locus/S000004961/overview
ZPAR0B02820_A	ZPAR0B02820	BZL39_B02820	356	ZPAR0G03810	ZYBA0D05908g	A	5	YIL083C	NA	CAB2	NA	NA	FALSE	http://www.yeastgenome.org/locus/S000001345/overview
ZPAR0B02830_A	ZPAR0B02830	BZL39_B02830	492	ZPAR0G03800	ZYBA0D05930g	A	5	YNL026W	NA	SAM50	NA	NA	FALSE	http://www.yeastgenome.org/locus/S000004971/overview
ZPAR0B02840_A	ZPAR0B02840	BZL39_B02840	522	ZPAR0G03790	ZYBA0D05952g	A	5	YNL027W	NA	CRZ1	NA	NA	FALSE	http://www.yeastgenome.org/locus/S000004972/overview
ZPAR0B02850_A	ZPAR0B02850	BZL39_B02850	408	ZPAR0G03780	ZYBA0D05974g	A	5	YML005W	NA	TRM12	NA	NA	FALSE	http://www.yeastgenome.org/locus/S000004464/overview
ZPAR0B02860_A	ZPAR0B02860	BZL39_B02860	325	ZPAR0G03770	ZYBA0D05996g	A	5	YIL084C	NA	SDS3	NA	NA	FALSE	http://www.yeastgenome.org/locus/S000001346/overview
ZPAR0B02870_N	ZPAR0B02870	BZL39_B02870	514	NA	NA	N	2	YIL085C	YNL029C	KTR7	KTR5	Glyco_transf_15	FALSE	http://www.yeastgenome.org/locus/S000001347/overview
ZPAR0B02880_A	ZPAR0B02880	BZL39_B02880	157	ZPAR0G03750	ZYBA0D06040g	A	5	YIL087C	NA	AIM19	NA	NA	FALSE	http://www.yeastgenome.org/locus/S000001349/overview
ZPAR0B02890_A	ZPAR0B02890	BZL39_B02890	236	ZPAR0G03740	ZYBA0D06062g	A	5	YNL032W	NA	SIW14	NA	NA	FALSE	http://www.yeastgenome.org/locus/S000004977/overview
ZPAR0B02900_A	ZPAR0B02900	BZL39_B02900	469	ZPAR0G03730	ZYBA0D06084g	A	5	YIL088C	NA	AVT7	NA	Aa_trans	TRUE	http://www.yeastgenome.org/locus/S000001350/overview
ZPAR0B02910_A	ZPAR0B02910	BZL39_B02910	372	ZPAR0G03720	ZYBA0D06106g	A	5	YNL025C	NA	SSN8	NA	NA	FALSE	http://www.yeastgenome.org/locus/S000004970/overview
ZPAR0B02920_A	ZPAR0B02920	BZL39_B02920	485	ZPAR0G03710	ZYBA0D06128g	A	5	YIL090W	NA	ICE2	NA	ICE2	FALSE	http://www.yeastgenome.org/locus/S000001352/overview
ZPAR0B02930_A	ZPAR0B02930	BZL39_B02930	702	ZPAR0G03700	ZYBA0D06150g	A	5	YIL091C	NA	UTP25	NA	NA	FALSE	http://www.yeastgenome.org/locus/S000001353/overview
ZPAR0B02940_A	ZPAR0B02940	BZL39_B02940	72	ZPAR0G03690	ZYBA0D06172g	A	5	YNL024C-A	NA	KSH1	NA	NA	FALSE	http://www.yeastgenome.org/locus/S000028698/overview
ZPAR0B02950_A	ZPAR0B02950	BZL39_B02950	262	ZPAR0G03680	ZYBA0D06194g	A	5	YIL093C	NA	RSM25	NA	NA	FALSE	http://www.yeastgenome.org/locus/S000001355/overview
ZPAR0B02960_A	ZPAR0B02960	BZL39_B02960	973	ZPAR0G03670	ZYBA0D06216g	A	5	YNL023C	NA	FAP1	NA	NA	FALSE	http://www.yeastgenome.org/locus/S000004968/overview
ZPAR0B02970_N	ZPAR0B02970	BZL39_B02970	368	NA	NA	N	2	YIL094C	NA	LYS12	NA	NA	FALSE	http://www.yeastgenome.org/locus/S000001356/overview
ZPAR0B02980_A	ZPAR0B02980	BZL39_B02980	476	ZPAR0G03650	ZYBA0D06260g	A	5	YNL022C	NA	RCM1	NA	NA	FALSE	http://www.yeastgenome.org/locus/S000004967/overview
ZPAR0B02990_N	ZPAR0B02990	BZL39_B02990	715	NA	NA	N	2	YNL021W	NA	HDA1	NA	NA	FALSE	http://www.yeastgenome.org/locus/S000004966/overview
ZPAR0B03000_A	ZPAR0B03000	BZL39_B03000	710	ZPAR0G03630	ZYBA0D06304g	A	5	YIL095W	YNL020C	PRK1	ARK1	NA	FALSE	http://www.yeastgenome.org/locus/S000001357/overview
ZPAR0B03010_A	ZPAR0B03010	BZL39_B03010	378	ZPAR0G03620	ZYBA0D06348g	A	5	YNL035C	NA	NA	NA	NA	FALSE	http://www.yeastgenome.org/locus/S000004980/overview
ZPAR0B03020_A	ZPAR0B03020	BZL39_B03020	462	ZPAR0G03610	ZYBA0D06370g	A	5	YNL040W	NA	NA	NA	NA	FALSE	http://www.yeastgenome.org/locus/S000004985/overview
ZPAR0B03030_A	ZPAR0B03030	BZL39_B03030	566	ZPAR0G03600	ZYBA0D06392g	A	5	YNL039W	NA	BDP1	NA	NA	FALSE	http://www.yeastgenome.org/locus/S000004984/overview
ZPAR0B03040_B	ZPAR0B03040	BZL39_B03040	198	ZPAR0G03590	ZYBA0D06414g	B	7	YNL038W	NA	GPI15	NA	PIG-H	FALSE	http://www.yeastgenome.org/locus/S000004983/overview
ZPAR0B03050_A	ZPAR0B03050	BZL39_B03050	319	ZPAR0G03580	ZYBA0D06436g	A	5	YIL096C	NA	BMT5	NA	NA	FALSE	http://www.yeastgenome.org/locus/S000001358/overview
ZPAR0B03060_A	ZPAR0B03060	BZL39_B03060	499	ZPAR0G03570	ZYBA0D06458g	A	5	YIL097W	NA	FYV10	NA	NA	FALSE	http://www.yeastgenome.org/locus/S000001359/overview
ZPAR0B03070_A	ZPAR0B03070	BZL39_B03070	361	ZPAR0G03560	ZYBA0D06480g	A	5	YNL037C	NA	IDH1	NA	NA	FALSE	http://www.yeastgenome.org/locus/S000004982/overview
ZPAR0B03080_A	ZPAR0B03080	BZL39_B03080	140	ZPAR0G03550	ZYBA0D06502g	A	5	NA	NA	NA	NA	NA	FALSE	NA
ZPAR0B03090_A	ZPAR0B03090	BZL39_B03090	376	ZPAR0G03540	ZYBA0D06546g	A	5	NA	NA	NA	NA	EamA	FALSE	NA
ZPAR0B03100_A	ZPAR0B03100	BZL39_B03100	386	ZPAR0G03530	ZYBA0D06568g	A	5	NA	NA	NA	NA	EamA	FALSE	NA
ZPAR0B03110_A	ZPAR0B03110	BZL39_B03110	394	ZPAR0G03520	ZYBA0D06590g	A	5	YMR253C	NA	NA	NA	EamA	FALSE	http://www.yeastgenome.org/locus/S000004866/overview
ZPAR0B03120_A	ZPAR0B03120	BZL39_B03120	298	ZPAR0G03510	ZYBA0D06612g	A	5	YMR255W	NA	GFD1	NA	NA	FALSE	http://www.yeastgenome.org/locus/S000004868/overview
ZPAR0B03130_A	ZPAR0B03130	BZL39_B03130	306	ZPAR0G03500	ZYBA0D06634g	A	5	YOL053W	NA	AIM39	NA	NA	FALSE	http://www.yeastgenome.org/locus/S000005414/overview
ZPAR0B03140_A	ZPAR0B03140	BZL39_B03140	58	ZPAR0G03490	ZYBA0D06656g	A	5	YMR256C	NA	COX7	NA	COX7a	FALSE	http://www.yeastgenome.org/locus/S000004869/overview
ZPAR0B03150_A	ZPAR0B03150	BZL39_B03150	425	ZPAR0G03480	ZYBA0D06678g	A	5	YOL054W	NA	PSH1	NA	NA	FALSE	http://www.yeastgenome.org/locus/S000005415/overview
ZPAR0B03160_A	ZPAR0B03160	BZL39_B03160	806	ZPAR0G03470	ZYBA0D06700g	A	5	YMR257C	NA	PET111	NA	NA	FALSE	http://www.yeastgenome.org/locus/S000004870/overview
ZPAR0B03170_A	ZPAR0B03170	BZL39_B03170	552	ZPAR0G03460	ZYBA0D06722g	A	5	YMR258C	NA	ROY1	NA	NA	FALSE	http://www.yeastgenome.org/locus/S000004871/overview
ZPAR0B03180_A	ZPAR0B03180	BZL39_B03180	1415	ZPAR0G03450	ZYBA0D06766g	A	5	YMR259C	NA	TRM732	NA	NA	FALSE	http://www.yeastgenome.org/locus/S000004872/overview
ZPAR0B03190_A	ZPAR0B03190	BZL39_B03190	153	ZPAR0G03440	ZYBA0D06788g	A	5	YMR260C	NA	TIF11	NA	NA	FALSE	http://www.yeastgenome.org/locus/S000004873/overview
ZPAR0B03200_A	ZPAR0B03200	BZL39_B03200	1071	ZPAR0G03430	ZYBA0D06810g	A	5	YML100W	YMR261C	TSL1	TPS3	NA	FALSE	http://www.yeastgenome.org/locus/S000004566/overview
ZPAR0B03210_A	ZPAR0B03210	BZL39_B03210	293	ZPAR0G03420	ZYBA0D06832g	A	5	YMR262W	NA	NA	NA	NA	FALSE	http://www.yeastgenome.org/locus/S000004875/overview
ZPAR0B03220_A	ZPAR0B03220	BZL39_B03220	168	ZPAR0G03410	ZYBA0D06854g	A	5	YMR263W	NA	SAP30	NA	NA	FALSE	http://www.yeastgenome.org/locus/S000004876/overview
ZPAR0B03230_A	ZPAR0B03230	BZL39_B03230	195	ZPAR0G03400	ZYBA0D06876g	A	5	YMR264W	YML101C	CUE1	CUE4	CUE	FALSE	http://www.yeastgenome.org/locus/S000004877/overview
ZPAR0B03240_A	ZPAR0B03240	BZL39_B03240	456	ZPAR0G03390	ZYBA0D06898g	A	5	YML102W	NA	CAC2	NA	NA	FALSE	http://www.yeastgenome.org/locus/S000004570/overview
ZPAR0B03250_A	ZPAR0B03250	BZL39_B03250	406	ZPAR0G03380	ZYBA0D06920g	A	5	YMR265C	NA	NA	NA	NA	FALSE	http://www.yeastgenome.org/locus/S000004878/overview
ZPAR0B03260_A	ZPAR0B03260	BZL39_B03260	911	ZPAR0G03370	ZYBA0D06942g	A	5	YMR266W	NA	RSN1	NA	PHM7_cyt	TRUE	http://www.yeastgenome.org/locus/S000004879/overview
ZPAR0B03270_A	ZPAR0B03270	BZL39_B03270	298	ZPAR0G03360	ZYBA0D06964g	A	5	YMR267W	NA	PPA2	NA	NA	FALSE	http://www.yeastgenome.org/locus/S000004880/overview
ZPAR0B03280_A	ZPAR0B03280	BZL39_B03280	1622	ZPAR0G03350	ZYBA0D06986g	A	5	YML103C	NA	NUP188	NA	NA	FALSE	http://www.yeastgenome.org/locus/S000004571/overview
ZPAR0B03290_A	ZPAR0B03290	BZL39_B03290	414	ZPAR0G03340	ZYBA0D07008g	A	5	YMR268C	NA	PRP24	NA	NA	FALSE	http://www.yeastgenome.org/locus/S000004881/overview
ZPAR0B03300_A	ZPAR0B03300	BZL39_B03300	215	ZPAR0G03330	ZYBA0D07030g	A	5	YMR269W	NA	TMA23	NA	NA	FALSE	http://www.yeastgenome.org/locus/S000004882/overview
ZPAR0B03310_A	ZPAR0B03310	BZL39_B03310	1141	ZPAR0G03320	ZYBA0D07052g	A	5	YML104C	NA	MDM1	NA	Nexin_C	FALSE	http://www.yeastgenome.org/locus/S000004572/overview
ZPAR0B03320_A	ZPAR0B03320	BZL39_B03320	369	ZPAR0G03310	ZYBA0D07074g	A	5	YMR270C	NA	RRN9	NA	NA	FALSE	http://www.yeastgenome.org/locus/S000004883/overview
ZPAR0B03330_A	ZPAR0B03330	BZL39_B03330	266	ZPAR0G03300	ZYBA0D07096g	A	5	YML105C	NA	SEC65	NA	NA	FALSE	http://www.yeastgenome.org/locus/S000004573/overview
ZPAR0B03340_A	ZPAR0B03340	BZL39_B03340	224	ZPAR0G03290	ZYBA0D07118g	A	5	YML106W	YMR271C	URA5	URA10	NA	FALSE	http://www.yeastgenome.org/locus/S000004574/overview
ZPAR0B03350_A	ZPAR0B03350	BZL39_B03350	325	ZPAR0G03280	ZYBA0D07140g	A	5	YML107C	NA	PML39	NA	NA	FALSE	http://www.yeastgenome.org/locus/S000004575/overview
ZPAR0B03360_A	ZPAR0B03360	BZL39_B03360	385	ZPAR0G03270	ZYBA0D07184g	A	5	YMR272C	NA	SCS7	NA	Cyt-b5	FALSE	http://www.yeastgenome.org/locus/S000004885/overview
ZPAR0B03370_A	ZPAR0B03370	BZL39_B03370	106	ZPAR0G03260	ZYBA0D07206g	A	5	YML108W	NA	NA	NA	NA	FALSE	http://www.yeastgenome.org/locus/S000004576/overview
ZPAR0B03380_A	ZPAR0B03380	BZL39_B03380	1126	ZPAR0G03250	ZYBA0D07228g	A	5	YML109W	YMR273C	ZDS2	ZDS1	NA	FALSE	http://www.yeastgenome.org/locus/S000004577/overview
ZPAR0B03390_A	ZPAR0B03390	BZL39_B03390	302	ZPAR0G03240	ZYBA0D07250g	A	5	YMR274C	NA	RCE1	NA	Abi	TRUE	http://www.yeastgenome.org/locus/S000004887/overview
ZPAR0B03400_A	ZPAR0B03400	BZL39_B03400	305	ZPAR0G03230	ZYBA0D07272g	A	5	YML110C	NA	COQ5	NA	NA	FALSE	http://www.yeastgenome.org/locus/S000004578/overview
ZPAR0B03410_A	ZPAR0B03410	BZL39_B03410	906	ZPAR0G03220	ZYBA0D07294g	A	5	YML111W	YMR275C	BUL2	BUL1	NA	FALSE	http://www.yeastgenome.org/locus/S000004579/overview
ZPAR0B03420_A	ZPAR0B03420	BZL39_B03420	272	ZPAR0G03210	ZYBA0D07316g	A	5	YML112W	NA	CTK3	NA	NA	FALSE	http://www.yeastgenome.org/locus/S000004580/overview
ZPAR0B03430_A	ZPAR0B03430	BZL39_B03430	223	ZPAR0G03200	ZYBA0D07338g	A	5	YML113W	NA	DAT1	NA	NA	FALSE	http://www.yeastgenome.org/locus/S000004581/overview
ZPAR0B03440_A	ZPAR0B03440	BZL39_B03440	380	ZPAR0G03190	ZYBA0D07360g	A	5	YMR276W	NA	DSK2	NA	NA	FALSE	http://www.yeastgenome.org/locus/S000004889/overview
ZPAR0B03450_A	ZPAR0B03450	BZL39_B03450	539	ZPAR0G03180	ZYBA0D07382g	A	5	YML114C	NA	TAF8	NA	NA	FALSE	http://www.yeastgenome.org/locus/S000004582/overview
ZPAR0B03460_A	ZPAR0B03460	BZL39_B03460	730	ZPAR0G03170	ZYBA0D07404g	A	5	YMR277W	NA	FCP1	NA	NA	FALSE	http://www.yeastgenome.org/locus/S000004890/overview
ZPAR0B03470_A	ZPAR0B03470	BZL39_B03470	611	ZPAR0G03160	ZYBA0D07426g	A	5	YMR278W	NA	PRM15	NA	NA	FALSE	http://www.yeastgenome.org/locus/S000004891/overview
ZPAR0B03480_A	ZPAR0B03480	BZL39_B03480	321	ZPAR0G03150	ZYBA0D07448g	A	5	YPL273W	NA	SAM4	NA	NA	FALSE	http://www.yeastgenome.org/locus/S000006194/overview
ZPAR0B03490_A	ZPAR0B03490	BZL39_B03490	505	ZPAR0G03140	ZYBA0D07470g	A	5	YML115C	NA	VAN1	NA	Anp1	FALSE	http://www.yeastgenome.org/locus/S000004583/overview
ZPAR0B03500_A	ZPAR0B03500	BZL39_B03500	1127	ZPAR0G03130	ZYBA0D07492g	A	5	YML117W	NA	NAB6	NA	NA	FALSE	http://www.yeastgenome.org/locus/S000004585/overview
ZPAR0B03510_A	ZPAR0B03510	BZL39_B03510	1257	ZPAR0G03120	ZYBA0D07514g	A	5	YMR280C	NA	CAT8	NA	NA	FALSE	http://www.yeastgenome.org/locus/S000004893/overview
ZPAR0B03520_A	ZPAR0B03520	BZL39_B03520	281	ZPAR0G03110	ZYBA0D07536g	A	5	YMR281W	NA	GPI12	NA	NA	FALSE	http://www.yeastgenome.org/locus/S000004894/overview
ZPAR0B03530_A	ZPAR0B03530	BZL39_B03530	543	ZPAR0G03100	ZYBA0D07558g	A	5	YMR282C	NA	AEP2	NA	NA	FALSE	http://www.yeastgenome.org/locus/S000004895/overview
ZPAR0B03540_A	ZPAR0B03540	BZL39_B03540	472	ZPAR0G03090	ZYBA0D07580g	A	5	YMR283C	NA	RIT1	NA	NA	FALSE	http://www.yeastgenome.org/locus/S000004896/overview
ZPAR0B03550_A	ZPAR0B03550	BZL39_B03550	671	ZPAR0G03080	ZYBA0D07624g	A	5	YMR284W	NA	YKU70	NA	NA	FALSE	http://www.yeastgenome.org/locus/S000004897/overview
ZPAR0B03560_A	ZPAR0B03560	BZL39_B03560	482	ZPAR0G03070	ZYBA0D07646g	A	5	YML118W	YMR285C	NGL3	NGL2	NA	FALSE	http://www.yeastgenome.org/locus/S000004587/overview
ZPAR0B03570_A	ZPAR0B03570	BZL39_B03570	85	ZPAR0G03060	ZYBA0D07668g	A	5	YMR286W	NA	MRPL33	NA	NA	FALSE	http://www.yeastgenome.org/locus/S000004899/overview
ZPAR0B03580_A	ZPAR0B03580	BZL39_B03580	312	ZPAR0G03050	ZYBA0D07690g	A	5	YML119W	NA	NA	NA	NA	FALSE	http://www.yeastgenome.org/locus/S000004588/overview
ZPAR0B03590_A	ZPAR0B03590	BZL39_B03590	950	ZPAR0G03040	ZYBA0D07712g	A	5	YMR287C	NA	DSS1	NA	NA	FALSE	http://www.yeastgenome.org/locus/S000004900/overview
ZPAR0B03600_A	ZPAR0B03600	BZL39_B03600	507	ZPAR0G03030	ZYBA0D07734g	A	5	YML120C	NA	NDI1	NA	Pyr_redox	FALSE	http://www.yeastgenome.org/locus/S000004589/overview
ZPAR0B03610_A	ZPAR0B03610	BZL39_B03610	285	ZPAR0G03020	ZYBA0D07756g	A	5	YNL075W	NA	IMP4	NA	NA	FALSE	http://www.yeastgenome.org/locus/S000005019/overview
ZPAR0B03620_A	ZPAR0B03620	BZL39_B03620	448	ZPAR0G03010	ZYBA0D07778g	A	5	YNL076W	NA	MKS1	NA	NA	FALSE	http://www.yeastgenome.org/locus/S000005020/overview
ZPAR0B03630_A	ZPAR0B03630	BZL39_B03630	488	ZPAR0G02990	ZYBA0D07800g	A	5	YIL136W	NA	OM45	NA	NA	FALSE	http://www.yeastgenome.org/locus/S000001398/overview
ZPAR0B03640_A	ZPAR0B03640	BZL39_B03640	482	ZPAR0G02980	ZYBA0D07822g	A	5	YNL077W	NA	APJ1	NA	NA	FALSE	http://www.yeastgenome.org/locus/S000005021/overview
ZPAR0B03650_A	ZPAR0B03650	BZL39_B03650	918	ZPAR0G02970	ZYBA0D07844g	A	5	YIL137C	NA	TMA108	NA	NA	FALSE	http://www.yeastgenome.org/locus/S000001399/overview
ZPAR0B03660_A	ZPAR0B03660	BZL39_B03660	320	ZPAR0G02960	ZYBA0D07866g	A	5	YNL078W	NA	NIS1	NA	NA	FALSE	http://www.yeastgenome.org/locus/S000005022/overview
ZPAR0B03670_A	ZPAR0B03670	BZL39_B03670	161	ZPAR0G02950	ZYBA0D07888g	A	5	YIL138C	YNL079C	TPM2	TPM1	NA	FALSE	http://www.yeastgenome.org/locus/S000001400/overview
ZPAR0B03680_A	ZPAR0B03680	BZL39_B03680	264	ZPAR0G02940	ZYBA0D07910g	A	5	YNL080C	NA	EOS1	NA	EOS1	FALSE	http://www.yeastgenome.org/locus/S000005024/overview
ZPAR0B03690_N	ZPAR0B03690	BZL39_B03690	121	NA	NA	N	2	YNL081C	NA	SWS2	NA	NA	FALSE	http://www.yeastgenome.org/locus/S000005025/overview
ZPAR0B03700_A	ZPAR0B03700	BZL39_B03700	914	ZPAR0G02920	ZYBA0D07954g	A	5	YNL082W	NA	PMS1	NA	NA	FALSE	http://www.yeastgenome.org/locus/S000005026/overview
ZPAR0B03710_A	ZPAR0B03710	BZL39_B03710	244	ZPAR0G02910	ZYBA0D07976g	A	5	YIL139C	NA	REV7	NA	NA	FALSE	http://www.yeastgenome.org/locus/S000001401/overview
ZPAR0B03720_A	ZPAR0B03720	BZL39_B03720	523	ZPAR0G02900	ZYBA0D07998g	A	5	YNL083W	NA	SAL1	NA	EF-hand_1	TRUE	http://www.yeastgenome.org/locus/S000005027/overview
ZPAR0B03730_A	ZPAR0B03730	BZL39_B03730	487	ZPAR0G02890	ZYBA0D08020g	A	5	NA	NA	NA	NA	MFS_1	TRUE	NA
ZPAR0B03740_A	ZPAR0B03740	BZL39_B03740	543	ZPAR0G02880	ZYBA0D08042g	A	5	NA	NA	NA	NA	NA	FALSE	NA
ZPAR0B03750_A	ZPAR0B03750	BZL39_B03750	823	ZPAR0G02870	ZYBA0D08064g	A	5	YIL140W	NA	AXL2	NA	He_PIG	FALSE	http://www.yeastgenome.org/locus/S000001402/overview
ZPAR0B03760_A	ZPAR0B03760	BZL39_B03760	366	ZPAR0G02860	ZYBA0D08086g	A	5	YNL084C	NA	END3	NA	NA	FALSE	http://www.yeastgenome.org/locus/S000005028/overview
ZPAR0B03770_A	ZPAR0B03770	BZL39_B03770	527	ZPAR0G02850	ZYBA0D08108g	A	5	YIL142W	NA	CCT2	NA	NA	FALSE	http://www.yeastgenome.org/locus/S000001404/overview
ZPAR0B03780_A	ZPAR0B03780	BZL39_B03780	815	ZPAR0G02840	ZYBA0D08130g	A	5	YNL085W	NA	MKT1	NA	NA	FALSE	http://www.yeastgenome.org/locus/S000005029/overview
ZPAR0B03790_A	ZPAR0B03790	BZL39_B03790	346	ZPAR0G02830	ZYBA0D08152g	A	5	YOR085W	NA	OST3	NA	OST3_OST6	FALSE	http://www.yeastgenome.org/locus/S000005611/overview
ZPAR0B03800_A	ZPAR0B03800	BZL39_B03800	105	ZPAR0G02820	ZYBA0D08174g	A	5	YNL086W	NA	SNN1	NA	NA	FALSE	http://www.yeastgenome.org/locus/S000005030/overview
ZPAR0B03810_A	ZPAR0B03810	BZL39_B03810	1179	ZPAR0G02810	ZYBA0D08196g	A	5	YNL087W	YOR086C	TCB2	TCB1	C2	FALSE	http://www.yeastgenome.org/locus/S000005031/overview
ZPAR0B03820_A	ZPAR0B03820	BZL39_B03820	1401	ZPAR0G02800	ZYBA0D08218g	A	5	YNL088W	NA	TOP2	NA	NA	FALSE	http://www.yeastgenome.org/locus/S000005032/overview
ZPAR0B03830_A	ZPAR0B03830	BZL39_B03830	188	ZPAR0G02790	ZYBA0D08262g	A	5	YNL090W	NA	RHO2	NA	NA	FALSE	http://www.yeastgenome.org/locus/S000005034/overview
ZPAR0B03840_A	ZPAR0B03840	BZL39_B03840	1392	ZPAR0G02780	ZYBA0D08284g	A	5	YNL091W	NA	NST1	NA	NA	FALSE	http://www.yeastgenome.org/locus/S000005035/overview
ZPAR0B03850_A	ZPAR0B03850	BZL39_B03850	668	ZPAR0G02770	ZYBA0D08306g	A	5	YOR087W	NA	YVC1	NA	NA	TRUE	http://www.yeastgenome.org/locus/S000005613/overview
ZPAR0B03860_N	ZPAR0B03860	BZL39_B03860	407	NA	NA	N	2	YNL092W	NA	NA	NA	NA	FALSE	http://www.yeastgenome.org/locus/S000005036/overview
ZPAR0B03870_A	ZPAR0B03870	BZL39_B03870	211	ZPAR0G02750	ZYBA0D08328g	A	5	YNL093W	YOR089C	YPT53	VPS21	NA	FALSE	http://www.yeastgenome.org/locus/S000005037/overview
ZPAR0B03880_A	ZPAR0B03880	BZL39_B03880	561	ZPAR0G02740	ZYBA0D08350g	A	5	YOR090C	NA	PTC5	NA	NA	FALSE	http://www.yeastgenome.org/locus/S000005616/overview
ZPAR0B03890_A	ZPAR0B03890	BZL39_B03890	340	ZPAR0G02730	ZYBA0D08372g	A	5	YOR091W	NA	TMA46	NA	NA	FALSE	http://www.yeastgenome.org/locus/S000005617/overview
ZPAR0B03900_A	ZPAR0B03900	BZL39_B03900	553	ZPAR0G02720	ZYBA0D08394g	A	5	YNL094W	NA	APP1	NA	NA	FALSE	http://www.yeastgenome.org/locus/S000005038/overview
ZPAR0B03910_A	ZPAR0B03910	BZL39_B03910	459	ZPAR0G02710	ZYBA0D08416g	A	5	YPR047W	NA	MSF1	NA	NA	FALSE	http://www.yeastgenome.org/locus/S000006251/overview
ZPAR0B03920_N	ZPAR0B03920	BZL39_B03920	622	NA	NA	N	2	YPR048W	NA	TAH18	NA	NA	FALSE	http://www.yeastgenome.org/locus/S000006252/overview
ZPAR0B03930_A	ZPAR0B03930	BZL39_B03930	1106	ZPAR0G02690	ZYBA0D08460g	A	5	YPR049C	NA	ATG11	NA	NA	FALSE	http://www.yeastgenome.org/locus/S000006253/overview
ZPAR0B03940_A	ZPAR0B03940	BZL39_B03940	176	ZPAR0G02680	ZYBA0D08482g	A	5	YPR051W	NA	MAK3	NA	NA	FALSE	http://www.yeastgenome.org/locus/S000006255/overview
ZPAR0B03950_A	ZPAR0B03950	BZL39_B03950	258	ZPAR0G02670	ZYBA0D08504g	A	5	YBR088C	NA	POL30	NA	NA	FALSE	http://www.yeastgenome.org/locus/S000000292/overview
ZPAR0B03960_A	ZPAR0B03960	BZL39_B03960	98	ZPAR0G02660	ZYBA0D08526g	A	5	YBR089C-A	YPR052C	NHP6B	NHP6A	NA	FALSE	http://www.yeastgenome.org/locus/S000002157/overview
ZPAR0B03970_A	ZPAR0B03970	BZL39_B03970	105	ZPAR0G02650	ZYBA0D08548g	A	5	YBR091C	NA	TIM12	NA	NA	FALSE	http://www.yeastgenome.org/locus/S000000295/overview
ZPAR0B03980_A	ZPAR0B03980	BZL39_B03980	720	ZPAR0G02640	ZYBA0D08570g	A	5	YBR094W	NA	PBY1	NA	NA	FALSE	http://www.yeastgenome.org/locus/S000000298/overview
ZPAR0B03990_A	ZPAR0B03990	BZL39_B03990	365	ZPAR0G02630	ZYBA0D08592g	A	5	YBR095C	NA	RXT2	NA	NA	FALSE	http://www.yeastgenome.org/locus/S000000299/overview
ZPAR0B04000_A	ZPAR0B04000	BZL39_B04000	228	ZPAR0G02620	ZYBA0D08614g	A	5	YBR096W	NA	NA	NA	4HBT_2	FALSE	http://www.yeastgenome.org/locus/S000000300/overview
ZPAR0B04010_A	ZPAR0B04010	BZL39_B04010	436	ZPAR0G02610	ZYBA0D08636g	A	5	YPR054W	NA	SMK1	NA	NA	FALSE	http://www.yeastgenome.org/locus/S000006258/overview
ZPAR0B04020_A	ZPAR0B04020	BZL39_B04020	1413	ZPAR0G02600	ZYBA0D08658g	A	5	YBR097W	NA	VPS15	NA	NA	FALSE	http://www.yeastgenome.org/locus/S000000301/overview
ZPAR0B04030_A	ZPAR0B04030	BZL39_B04030	1014	ZPAR0G02590	ZYBA0D08680g	A	5	YPR055W	NA	SEC8	NA	NA	FALSE	http://www.yeastgenome.org/locus/S000006259/overview
ZPAR0B04040_A	ZPAR0B04040	BZL39_B04040	648	ZPAR0G02580	ZYBA0D08702g	A	5	YBR098W	NA	MMS4	NA	NA	FALSE	http://www.yeastgenome.org/locus/S000000302/overview
ZPAR0B04050_A	ZPAR0B04050	BZL39_B04050	288	ZPAR0G02570	ZYBA0D08724g	A	5	YBR101C	NA	FES1	NA	NA	FALSE	http://www.yeastgenome.org/locus/S000000305/overview
ZPAR0B04060_A	ZPAR0B04060	BZL39_B04060	727	ZPAR0G02560	ZYBA0D08746g	A	5	YBR102C	NA	EXO84	NA	NA	FALSE	http://www.yeastgenome.org/locus/S000000306/overview
ZPAR0B04070_A	ZPAR0B04070	BZL39_B04070	507	ZPAR0G02550	ZYBA0D08768g	A	5	YBR103W	NA	SIF2	NA	NA	FALSE	http://www.yeastgenome.org/locus/S000000307/overview
ZPAR0B04080_A	ZPAR0B04080	BZL39_B04080	321	ZPAR0G02540	ZYBA0D08790g	A	5	YPR056W	NA	TFB4	NA	NA	FALSE	http://www.yeastgenome.org/locus/S000006260/overview
ZPAR0B04090_N	ZPAR0B04090	BZL39_B04090	124	NA	NA	N	2	NA	NA	NA	NA	NA	FALSE	NA
ZPAR0B04100_A	ZPAR0B04100	BZL39_B04100	339	ZPAR0G02520	ZYBA0D08834g	A	5	YPR057W	NA	BRR1	NA	NA	FALSE	http://www.yeastgenome.org/locus/S000006261/overview
ZPAR0B04110_A	ZPAR0B04110	BZL39_B04110	305	ZPAR0G02510	ZYBA0D08856g	A	5	YBR104W	YPR058W	YMC2	YMC1	NA	FALSE	http://www.yeastgenome.org/locus/S000000308/overview
ZPAR0B04120_A	ZPAR0B04120	BZL39_B04120	273	ZPAR0G02500	ZYBA0D08878g	A	2	YPR060C	NA	ARO7	NA	NA	FALSE	http://www.yeastgenome.org/locus/S000006264/overview
ZPAR0B04130_A	ZPAR0B04130	BZL39_B04130	275	ZPAR0G02490	ZYBA0D08900g	A	5	YPR061C	NA	JID1	NA	NA	FALSE	http://www.yeastgenome.org/locus/S000006265/overview
ZPAR0B04140_N	ZPAR0B04140	BZL39_B04140	173	NA	NA	N	2	YPR062W	NA	FCY1	NA	NA	FALSE	http://www.yeastgenome.org/locus/S000006266/overview
ZPAR0B04150_A	ZPAR0B04150	BZL39_B04150	126	ZPAR0G02470	ZYBA0D08944g	A	5	YPR063C	NA	NA	NA	NA	FALSE	http://www.yeastgenome.org/locus/S000006267/overview
ZPAR0B04160_A	ZPAR0B04160	BZL39_B04160	329	ZPAR0G02460	ZYBA0D08966g	A	5	YBR105C	NA	VID24	NA	NA	FALSE	http://www.yeastgenome.org/locus/S000000309/overview
ZPAR0B04170_A	ZPAR0B04170	BZL39_B04170	243	ZPAR0G02450	ZYBA0D08988g	A	5	YPR065W	NA	ROX1	NA	NA	FALSE	http://www.yeastgenome.org/locus/S000006269/overview
ZPAR0B04180_N	ZPAR0B04180	BZL39_B04180	112	NA	NA	N	2	NA	NA	NA	NA	NA	FALSE	NA
ZPAR0B04190_A	ZPAR0B04190	BZL39_B04190	188	ZPAR0G02420	ZYBA0D09032g	A	5	YBR106W	NA	PHO88	NA	Pho88	FALSE	http://www.yeastgenome.org/locus/S000000310/overview
ZPAR0B04200_A	ZPAR0B04200	BZL39_B04200	296	ZPAR0G02410	ZYBA0D09054g	A	5	YPR066W	NA	UBA3	NA	NA	FALSE	http://www.yeastgenome.org/locus/S000006270/overview
ZPAR0B04210_A	ZPAR0B04210	BZL39_B04210	191	ZPAR0G02400	ZYBA0D09076g	A	5	YPR067W	NA	ISA2	NA	NA	FALSE	http://www.yeastgenome.org/locus/S000006271/overview
ZPAR0B04220_A	ZPAR0B04220	BZL39_B04220	211	ZPAR0G02390	ZYBA0D09098g	A	5	YBR107C	NA	IML3	NA	NA	FALSE	http://www.yeastgenome.org/locus/S000000311/overview
ZPAR0B04230_N	ZPAR0B04230	BZL39_B04230	820	NA	NA	N	2	YBR108W	NA	AIM3	NA	NA	FALSE	http://www.yeastgenome.org/locus/S000000312/overview
ZPAR0B04240_A	ZPAR0B04240	BZL39_B04240	147	ZPAR0G02370	ZYBA0D09142g	A	5	YBR109C	NA	CMD1	NA	NA	FALSE	http://www.yeastgenome.org/locus/S000000313/overview
ZPAR0B04250_A	ZPAR0B04250	BZL39_B04250	446	ZPAR0G02360	ZYBA0D09164g	A	5	YBR110W	NA	ALG1	NA	Glycos_transf_1	FALSE	http://www.yeastgenome.org/locus/S000000314/overview
ZPAR0B04260_A	ZPAR0B04260	BZL39_B04260	438	ZPAR0G02350	ZYBA0D09186g	A	5	YPR068C	NA	HOS1	NA	NA	FALSE	http://www.yeastgenome.org/locus/S000006272/overview
ZPAR0B04270_A	ZPAR0B04270	BZL39_B04270	293	ZPAR0G02340	ZYBA0D09208g	A	5	YPR069C	NA	SPE3	NA	NA	FALSE	http://www.yeastgenome.org/locus/S000006273/overview
ZPAR0B04280_A	ZPAR0B04280	BZL39_B04280	496	ZPAR0G02330	ZYBA0D09230g	A	5	YPR070W	NA	MED1	NA	NA	FALSE	http://www.yeastgenome.org/locus/S000006274/overview
ZPAR0B04290_A	ZPAR0B04290	BZL39_B04290	227	ZPAR0G02320	ZYBA0D09274g	A	5	YBR111C	NA	YSA1	NA	NA	FALSE	http://www.yeastgenome.org/locus/S000000315/overview
ZPAR0B04300_N	ZPAR0B04300	BZL39_B04300	102	NA	NA	N	2	YBR111W-A	NA	SUS1	NA	NA	FALSE	http://www.yeastgenome.org/locus/S000028510/overview
ZPAR0B04310_A	ZPAR0B04310	BZL39_B04310	918	ZPAR0G02300	ZYBA0D09318g	A	5	YBR112C	NA	CYC8	NA	NA	FALSE	http://www.yeastgenome.org/locus/S000000316/overview
ZPAR0B04320_A	ZPAR0B04320	BZL39_B04320	774	ZPAR0G02290	ZYBA0D09340g	A	5	YBR114W	NA	RAD16	NA	NA	FALSE	http://www.yeastgenome.org/locus/S000000318/overview
ZPAR0B04330_A	ZPAR0B04330	BZL39_B04330	1374	ZPAR0G02280	ZYBA0D09362g	A	5	YBR115C	NA	LYS2	NA	NA	FALSE	http://www.yeastgenome.org/locus/S000000319/overview
ZPAR0B04340_A	ZPAR0B04340	BZL39_B04340	615	ZPAR0G02270	ZYBA0D09384g	A	4	YPR072W	NA	NOT5	NA	NA	FALSE	http://www.yeastgenome.org/locus/S000006276/overview
ZPAR0B04350_A	ZPAR0B04350	BZL39_B04350	159	ZPAR0G02260	ZYBA0D09406g	A	4	YPR073C	NA	LTP1	NA	NA	FALSE	http://www.yeastgenome.org/locus/S000006277/overview
ZPAR0B04360_A	ZPAR0B04360	BZL39_B04360	682	ZPAR0G02250	ZYBA0D09428g	A	4	YBR117C	YPR074C	TKL2	TKL1	NA	FALSE	http://www.yeastgenome.org/locus/S000000321/overview
ZPAR0B04370_A	ZPAR0B04370	BZL39_B04370	349	ZPAR0G02240	ZYBA0D09450g	A	4	YPR075C	NA	OPY2	NA	Opy2	FALSE	http://www.yeastgenome.org/locus/S000006279/overview
ZPAR0B04380_A	ZPAR0B04380	BZL39_B04380	240	ZPAR0G02230	ZYBA0D09472g	A	4	NA	NA	NA	NA	NA	FALSE	NA
ZPAR0B04385_A	ZPAR0B04385	BZL39_B04385	47	NA	NA	A	Multi	NA	NA	MT-47	NA	NA	FALSE	NA
ZPAR0B04390_A	ZPAR0B04390	BZL39_B04390	58	NA	NA	A	Multi	NA	NA	MT-58	NA	NA	FALSE	NA
ZPAR0B04395_A	ZPAR0B04395	BZL39_B04395	47	NA	NA	A	Multi	NA	NA	MT-47	NA	NA	FALSE	NA
ZPAR0B04397_A	ZPAR0B04397	BZL39_B04397	58	NA	NA	A	Multi	NA	NA	MT-58	NA	NA	FALSE	NA
ZPAR0B04400_A	ZPAR0B04400	BZL39_B04400	306	ZPAR0G02170	ZYBA0D09538g	A	4	YPR078C	NA	NA	NA	NA	FALSE	http://www.yeastgenome.org/locus/S000006282/overview
ZPAR0B04410_A	ZPAR0B04410	BZL39_B04410	406	ZPAR0G02160	ZYBA0D09560g	A	4	YPR079W	NA	MRL1	NA	CIMR	FALSE	http://www.yeastgenome.org/locus/S000006283/overview
ZPAR0B04420_A	ZPAR0B04420	BZL39_B04420	459	ZPAR0G02150	ZYBA0D09582g	A	4	YBR118W	YPR080W	TEF2	TEF1	NA	FALSE	http://www.yeastgenome.org/locus/S000000322/overview
ZPAR0B04430_A	ZPAR0B04430	BZL39_B04430	271	ZPAR0G02140	ZYBA0D09604g	A	4	YBR119W	NA	MUD1	NA	NA	FALSE	http://www.yeastgenome.org/locus/S000000323/overview
ZPAR0B04440_A	ZPAR0B04440	BZL39_B04440	156	ZPAR0G02130	ZYBA0D09626g	A	4	YBR120C	NA	CBP6	NA	NA	FALSE	http://www.yeastgenome.org/locus/S000000324/overview
ZPAR0B04450_B	ZPAR0B04450	BZL39_B04450	663	ZPAR0G02120	ZYBA0D09648g	B	6	YBR121C	YPR081C	GRS1	GRS2	NA	FALSE	http://www.yeastgenome.org/locus/S000000325/overview
ZPAR0B04460_B	ZPAR0B04460	BZL39_B04460	142	ZPAR0G02110	ZYBA0D09670g	B	6	YPR082C	NA	DIB1	NA	NA	FALSE	http://www.yeastgenome.org/locus/S000006286/overview
ZPAR0B04470_B	ZPAR0B04470	BZL39_B04470	177	ZPAR0G02100	ZYBA0D09692g	B	6	YBR122C	NA	MRPL36	NA	NA	FALSE	http://www.yeastgenome.org/locus/S000000326/overview
ZPAR0B04480_B	ZPAR0B04480	BZL39_B04480	641	ZPAR0G02090	ZYBA0D09714g	B	6	YBR123C	NA	TFC1	NA	NA	FALSE	http://www.yeastgenome.org/locus/S000000327/overview
ZPAR0B04490_B	ZPAR0B04490	BZL39_B04490	410	ZPAR0G02080	ZYBA0D09736g	B	6	YBR125C	NA	PTC4	NA	NA	FALSE	http://www.yeastgenome.org/locus/S000000329/overview
ZPAR0B04500_B	ZPAR0B04500	BZL39_B04500	485	ZPAR0G02070	ZYBA0D09758g	B	6	YBR126C	NA	TPS1	NA	NA	FALSE	http://www.yeastgenome.org/locus/S000000330/overview
ZPAR0B04510_B	ZPAR0B04510	BZL39_B04510	422	ZPAR0G02060	ZYBA0D09780g	B	6	YPR083W	NA	MDM36	NA	NA	FALSE	http://www.yeastgenome.org/locus/S000006287/overview
ZPAR0B04520_B	ZPAR0B04520	BZL39_B04520	517	ZPAR0G02050	ZYBA0D09802g	B	6	YBR127C	NA	VMA2	NA	NA	FALSE	http://www.yeastgenome.org/locus/S000000331/overview
ZPAR0B04530_B	ZPAR0B04530	BZL39_B04530	362	ZPAR0G02040	ZYBA0D09824g	B	6	YBR128C	NA	ATG14	NA	NA	FALSE	http://www.yeastgenome.org/locus/S000000332/overview
ZPAR0B04540_B	ZPAR0B04540	BZL39_B04540	446	ZPAR0G02030	ZYBA0D09846g	B	6	YPR084W	NA	NA	NA	NA	FALSE	http://www.yeastgenome.org/locus/S000006288/overview
ZPAR0B04550_B	ZPAR0B04550	BZL39_B04550	412	ZPAR0G02020	ZYBA0D09868g	B	6	YPR085C	NA	ASA1	NA	NA	FALSE	http://www.yeastgenome.org/locus/S000006289/overview
ZPAR0B04560_B	ZPAR0B04560	BZL39_B04560	339	ZPAR0G02010	ZYBA0D09890g	B	6	YBR129C	NA	OPY1	NA	NA	FALSE	http://www.yeastgenome.org/locus/S000000333/overview
ZPAR0B04570_B	ZPAR0B04570	BZL39_B04570	455	ZPAR0G02000	ZYBA0D09912g	B	6	YBR130C	NA	SHE3	NA	NA	FALSE	http://www.yeastgenome.org/locus/S000000334/overview
ZPAR0B04580_B	ZPAR0B04580	BZL39_B04580	529	ZPAR0G01990	ZYBA0D09934g	B	6	YPR088C	NA	SRP54	NA	NA	FALSE	http://www.yeastgenome.org/locus/S000006292/overview
ZPAR0B04590_B	ZPAR0B04590	BZL39_B04590	548	ZPAR0G01980	ZYBA0D09956g	B	6	YBR131W	NA	CCZ1	NA	NA	FALSE	http://www.yeastgenome.org/locus/S000000335/overview
ZPAR0B04600_B	ZPAR0B04600	BZL39_B04600	575	ZPAR0G01970	ZYBA0D09978g	B	6	YBR132C	NA	AGP2	NA	AA_permease	TRUE	http://www.yeastgenome.org/locus/S000000336/overview
ZPAR0B04610_B	ZPAR0B04610	BZL39_B04610	800	ZPAR0G01960	ZYBA0D10000g	B	6	YPR089W	NA	NA	NA	NA	FALSE	http://www.yeastgenome.org/locus/S000006293/overview
ZPAR0B04620_B	ZPAR0B04620	BZL39_B04620	866	ZPAR0G01950	ZYBA0D10022g	B	6	YBR133C	NA	HSL7	NA	NA	FALSE	http://www.yeastgenome.org/locus/S000000337/overview
ZPAR0B04630_B	ZPAR0B04630	BZL39_B04630	140	ZPAR0G01940	ZYBA0D10044g	B	6	YBR135W	NA	CKS1	NA	NA	FALSE	http://www.yeastgenome.org/locus/S000000339/overview
ZPAR0B04640_B	ZPAR0B04640	BZL39_B04640	2300	ZPAR0G01930	ZYBA0D10066g	B	6	YBR136W	NA	MEC1	NA	NA	FALSE	http://www.yeastgenome.org/locus/S000000340/overview
ZPAR0B04650_B	ZPAR0B04650	BZL39_B04650	814	ZPAR0G01920	ZYBA0D10088g	B	6	YPR091C	NA	NVJ2	NA	MMM1	FALSE	http://www.yeastgenome.org/locus/S000006295/overview
ZPAR0B04660_B	ZPAR0B04660	BZL39_B04660	257	ZPAR0G01910	ZYBA0D10110g	B	6	YGR079W	NA	NA	NA	NA	FALSE	http://www.yeastgenome.org/locus/S000003311/overview
ZPAR0B04670_B	ZPAR0B04670	BZL39_B04670	327	ZPAR0G01900	ZYBA0D10132g	B	6	YGR080W	NA	TWF1	NA	NA	FALSE	http://www.yeastgenome.org/locus/S000003312/overview
ZPAR0B04680_B	ZPAR0B04680	BZL39_B04680	293	ZPAR0G01890	ZYBA0D10154g	B	6	YPR093C	NA	ASR1	NA	NA	FALSE	http://www.yeastgenome.org/locus/S000006297/overview
ZPAR0B04690_B	ZPAR0B04690	BZL39_B04690	108	ZPAR0G01880	ZYBA0D10176g	B	6	YPR094W	NA	RDS3	NA	NA	FALSE	http://www.yeastgenome.org/locus/S000006298/overview
ZPAR0B04700_B	ZPAR0B04700	BZL39_B04700	1119	ZPAR0G01870	ZYBA0D10198g	B	6	YPR095C	NA	SYT1	NA	NA	FALSE	http://www.yeastgenome.org/locus/S000006299/overview
ZPAR0B04710_B	ZPAR0B04710	BZL39_B04710	1014	ZPAR0G01860	ZYBA0D10220g	B	6	YPR097W	NA	NA	NA	NA	FALSE	http://www.yeastgenome.org/locus/S000006301/overview
ZPAR0B04720_B	ZPAR0B04720	BZL39_B04720	189	ZPAR0G01850	ZYBA0D10242g	B	6	YGR081C	NA	SLX9	NA	NA	FALSE	http://www.yeastgenome.org/locus/S000003313/overview
ZPAR0B04730_N	ZPAR0B04730	BZL39_B04730	186	NA	NA	N	2	YGR082W	NA	TOM20	NA	MAS20	FALSE	http://www.yeastgenome.org/locus/S000003314/overview
ZPAR0B04740_B	ZPAR0B04740	BZL39_B04740	161	ZPAR0G01830	ZYBA0D10286g	B	6	YPR098C	NA	NA	NA	DUF4149	FALSE	http://www.yeastgenome.org/locus/S000006302/overview
ZPAR0B04750_B	ZPAR0B04750	BZL39_B04750	140	ZPAR0G01820	ZYBA0D10308g	B	6	YPR100W	NA	MRPL51	NA	NA	FALSE	http://www.yeastgenome.org/locus/S000006304/overview
ZPAR0B04760_B	ZPAR0B04760	BZL39_B04760	594	ZPAR0G01810	ZYBA0D10330g	B	6	YGR083C	NA	GCD2	NA	NA	FALSE	http://www.yeastgenome.org/locus/S000003315/overview
ZPAR0B04770_B	ZPAR0B04770	BZL39_B04770	327	ZPAR0G01800	ZYBA0D10352g	B	6	YGR084C	NA	MRP13	NA	NA	FALSE	http://www.yeastgenome.org/locus/S000003316/overview
ZPAR0B04780_B	ZPAR0B04780	BZL39_B04780	199	ZPAR0G01790	ZYBA0D10374g	B	6	YPR101W	NA	SNT309	NA	NA	FALSE	http://www.yeastgenome.org/locus/S000006305/overview
ZPAR0B04790_B	ZPAR0B04790	BZL39_B04790	174	ZPAR0G01780	ZYBA0D10396g	B	6	YGR085C	YPR102C	RPL11B	RPL11A	NA	FALSE	http://www.yeastgenome.org/locus/S000003317/overview
ZPAR0B04800_B	ZPAR0B04800	BZL39_B04800	287	ZPAR0G01770	ZYBA0D10418g	B	6	YPR103W	NA	PRE2	NA	NA	FALSE	http://www.yeastgenome.org/locus/S000006307/overview
ZPAR0B04810_B	ZPAR0B04810	BZL39_B04810	941	ZPAR0G01760	ZYBA0D10440g	B	6	YPR104C	NA	FHL1	NA	NA	FALSE	http://www.yeastgenome.org/locus/S000006308/overview
ZPAR0B04820_N	ZPAR0B04820	BZL39_B04820	815	NA	NA	N	2	YPR105C	NA	COG4	NA	NA	FALSE	http://www.yeastgenome.org/locus/S000006309/overview
ZPAR0B04830_B	ZPAR0B04830	BZL39_B04830	352	ZPAR0G01740	ZYBA0D10484g	B	6	YGR086C	NA	PIL1	NA	NA	FALSE	http://www.yeastgenome.org/locus/S000003318/overview
ZPAR0B04840_B	ZPAR0B04840	BZL39_B04840	210	ZPAR0G01730	ZYBA0D10506g	B	6	YPR107C	NA	YTH1	NA	NA	FALSE	http://www.yeastgenome.org/locus/S000006311/overview
ZPAR0B04850_B	ZPAR0B04850	BZL39_B04850	488	ZPAR0G01720	ZYBA0D10528g	B	6	YPR108W	NA	RPN7	NA	NA	FALSE	http://www.yeastgenome.org/locus/S000006312/overview
ZPAR0B04860_N	ZPAR0B04860	BZL39_B04860	556	NA	NA	N	2	YGR088W	NA	CTT1	NA	NA	FALSE	http://www.yeastgenome.org/locus/S000003320/overview
ZPAR0B04870_B	ZPAR0B04870	BZL39_B04870	351	ZPAR0G01700	ZYBA0D10572g	B	6	YCR034W	YJL196C	ELO2	ELO1	ELO	FALSE	http://www.yeastgenome.org/locus/S000000630/overview
ZPAR0B04880_B	ZPAR0B04880	BZL39_B04880	383	ZPAR0G01690	ZYBA0D10594g	B	7	YCR035C	NA	RRP43	NA	NA	FALSE	http://www.yeastgenome.org/locus/S000000631/overview
ZPAR0B04890_B	ZPAR0B04890	BZL39_B04890	333	ZPAR0G01680	ZYBA0D10616g	B	7	YCR036W	NA	RBK1	NA	NA	FALSE	http://www.yeastgenome.org/locus/S000000632/overview
ZPAR0B04900_B	ZPAR0B04900	BZL39_B04900	1180	ZPAR0G01670	ZYBA0D10638g	B	7	YJL197W	NA	UBP12	NA	NA	FALSE	http://www.yeastgenome.org/locus/S000003733/overview
ZPAR0B04910_B	ZPAR0B04910	BZL39_B04910	928	ZPAR0G01660	ZYBA0D10660g	B	6	YCR037C	YJL198W	PHO87	PHO90	CitMHS	TRUE	http://www.yeastgenome.org/locus/S000000633/overview
ZPAR0B04920_B	ZPAR0B04920	BZL39_B04920	789	ZPAR0G01650	ZYBA0D10682g	B	6	YJL200C	NA	ACO2	NA	NA	FALSE	http://www.yeastgenome.org/locus/S000003736/overview
ZPAR0B04930_B	ZPAR0B04930	BZL39_B04930	1412	ZPAR0G01640	ZYBA0D10704g	B	6	YCR038C	NA	BUD5	NA	NA	FALSE	http://www.yeastgenome.org/locus/S000000634/overview
ZPAR0B04940_B	ZPAR0B04940	BZL39_B04940	601	ZPAR0G01630	ZYBA0D10726g	B	6	YJL201W	NA	ECM25	NA	NA	FALSE	http://www.yeastgenome.org/locus/S000003737/overview
ZPAR0B04950_B	ZPAR0B04950	BZL39_B04950	343	ZPAR0G01620	ZYBA0D10770g	B	6	YJL203W	NA	PRP21	NA	NA	FALSE	http://www.yeastgenome.org/locus/S000003739/overview
ZPAR0B04960_B	ZPAR0B04960	BZL39_B04960	778	ZPAR0G01610	ZYBA0D10792g	B	6	YJL204C	NA	RCY1	NA	NA	FALSE	http://www.yeastgenome.org/locus/S000003740/overview
ZPAR0B04970_B	ZPAR0B04970	BZL39_B04970	331	ZPAR0G01600	ZYBA0D10814g	B	6	NA	NA	NA	NA	NA	FALSE	NA
ZPAR0B04980_N	ZPAR0B04980	BZL39_B04980	99	NA	NA	N	2	NA	NA	NA	NA	NA	FALSE	NA
ZPAR0B04990_N	ZPAR0B04990	BZL39_B04990	51	NA	NA	N	2	YJL205C	NA	NCE101	NA	NA	FALSE	http://www.yeastgenome.org/locus/S000003742/overview
ZPAR0B05000_N	ZPAR0B05000	BZL39_B05000	117	NA	NA	N	2	NA	NA	NA	NA	NA	FALSE	NA
ZPAR0B05010_B	ZPAR0B05010	BZL39_B05010	558	ZPAR0G01560	ZYBA0D10836g	B	6	YJL206C	NA	NA	NA	NA	FALSE	http://www.yeastgenome.org/locus/S000003741/overview
ZPAR0B05020_B	ZPAR0B05020	BZL39_B05020	2009	ZPAR0G01550	ZYBA0D10858g	B	6	YJL207C	NA	LAA1	NA	NA	FALSE	http://www.yeastgenome.org/locus/S000003743/overview
ZPAR0B05030_N	ZPAR0B05030	BZL39_B05030	330	ZPAR0G01540	ZYBA0D10880g	N	133	YJL208C	NA	NUC1	NA	NA	FALSE	http://www.yeastgenome.org/locus/S000003744/overview
ZPAR0B05040_N	ZPAR0B05040	BZL39_B05040	623	ZPAR0G01530	ZYBA0D10902g	N	133	YJL209W	NA	CBP1	NA	NA	FALSE	http://www.yeastgenome.org/locus/S000003745/overview
ZPAR0B05050_N	ZPAR0B05050	BZL39_B05050	261	ZPAR0G01520	ZYBA0D10924g	N	2	YJL210W	NA	PEX2	NA	NA	FALSE	http://www.yeastgenome.org/locus/S000003746/overview
ZPAR0B05060_B	ZPAR0B05060	BZL39_B05060	704	ZPAR0G01510	ZYBA0D10946g	B	6	NA	NA	NA	NA	NA	FALSE	NA
ZPAR0B05070_A	ZPAR0B05070	BZL39_B05070	289	ZPAR0G01500	ZYBA0D10968g	A	4	YLR348C	NA	DIC1	NA	NA	FALSE	http://www.yeastgenome.org/locus/S000004340/overview
ZPAR0B05090_B	ZPAR0B05090	BZL39_B05090	57	NA	NA	B	6	NA	NA	NA	NA	NA	FALSE	NA
ZPAR0B05110_A	ZPAR0B05110	BZL39_B05110	528	ZPAR0H04880	ZYBA0I01838g	A	5	YEL042W	NA	GDA1	NA	GDA1_CD39	FALSE	http://www.yeastgenome.org/locus/S000000768/overview
ZPAR0B05120_A	ZPAR0B05120	BZL39_B05120	225	ZPAR0H04870	ZYBA0I01860g	A	5	YJR050W	NA	ISY1	NA	NA	FALSE	http://www.yeastgenome.org/locus/S000003811/overview
ZPAR0B05130_N	ZPAR0B05130	BZL39_B05130	1002	NA	NA	N	2	YEL043W	NA	NA	NA	NA	FALSE	http://www.yeastgenome.org/locus/S000000769/overview
ZPAR0B05140_A	ZPAR0B05140	BZL39_B05140	145	ZPAR0H04850	ZYBA0I01904g	A	5	YEL044W	NA	IES6	NA	NA	FALSE	http://www.yeastgenome.org/locus/S000000770/overview
ZPAR0B05150_A	ZPAR0B05150	BZL39_B05150	388	ZPAR0H04840	ZYBA0I01926g	A	5	YEL046C	NA	GLY1	NA	NA	FALSE	http://www.yeastgenome.org/locus/S000000772/overview
ZPAR0B05160_A	ZPAR0B05160	BZL39_B05160	495	ZPAR0H04830	ZYBA0I01948g	A	5	YEL047C	YJR051W	FRD1	OSM1	DAO	FALSE	http://www.yeastgenome.org/locus/S000000773/overview
ZPAR0B05170_A	ZPAR0B05170	BZL39_B05170	168	ZPAR0H04820	ZYBA0I01970g	A	5	YEL048C	NA	TCA17	NA	NA	FALSE	http://www.yeastgenome.org/locus/S000000774/overview
ZPAR0B05180_A	ZPAR0B05180	BZL39_B05180	542	ZPAR0H04810	ZYBA0I01992g	A	5	NA	NA	NA	NA	DUF676	FALSE	NA
ZPAR0B05190_A	ZPAR0B05190	BZL39_B05190	231	ZPAR0H04800	ZYBA0I02014g	A	5	YDL186W	NA	NA	NA	NA	FALSE	http://www.yeastgenome.org/locus/S000002345/overview
ZPAR0B05200_A	ZPAR0B05200	BZL39_B05200	373	ZPAR0H04790	ZYBA0I02036g	A	5	YDL188C	YDL134C	PPH22	PPH21	NA	FALSE	http://www.yeastgenome.org/locus/S000002347/overview
ZPAR0B05210_A	ZPAR0B05210	BZL39_B05210	185	ZPAR0H04780	ZYBA0I02058g	A	5	NA	NA	NA	NA	NA	FALSE	NA
ZPAR0B05220_A	ZPAR0B05220	BZL39_B05220	202	ZPAR0H04770	ZYBA0I02080g	A	5	YDL135C	NA	RDI1	NA	NA	FALSE	http://www.yeastgenome.org/locus/S000002294/overview
ZPAR0B05230_A	ZPAR0B05230	BZL39_B05230	437	ZPAR0H04760	ZYBA0I02102g	A	5	YDL189W	NA	RBS1	NA	NA	FALSE	http://www.yeastgenome.org/locus/S000002348/overview
ZPAR0B05240_A	ZPAR0B05240	BZL39_B05240	953	ZPAR0H04750	ZYBA0I02124g	A	5	YDL190C	NA	UFD2	NA	NA	FALSE	http://www.yeastgenome.org/locus/S000002349/overview
ZPAR0B05250_A	ZPAR0B05250	BZL39_B05250	120	ZPAR0H04740	ZYBA0I02146g	A	5	YDL191W	YDL136W	RPL35A	RPL35B	NA	FALSE	http://www.yeastgenome.org/locus/S000002350/overview
ZPAR0B05260_A	ZPAR0B05260	BZL39_B05260	181	ZPAR0H04730	ZYBA0I02168g	A	5	YDL137W	YDL192W	ARF2	ARF1	NA	FALSE	http://www.yeastgenome.org/locus/S000002296/overview
ZPAR0B05270_A	ZPAR0B05270	BZL39_B05270	388	ZPAR0H04720	ZYBA0I02190g	A	5	YDL193W	NA	NUS1	NA	NA	FALSE	http://www.yeastgenome.org/locus/S000002352/overview
ZPAR0B05280_A	ZPAR0B05280	BZL39_B05280	686	ZPAR0H04710	ZYBA0I02212g	A	5	YGR289C	NA	MAL11	NA	MFS_1	TRUE	http://www.yeastgenome.org/locus/S000003521/overview
ZPAR0B05290_A	ZPAR0B05290	BZL39_B05290	1259	ZPAR0H04700	ZYBA0I02234g	A	5	YDL195W	NA	SEC31	NA	NA	FALSE	http://www.yeastgenome.org/locus/S000002354/overview
ZPAR0B05300_A	ZPAR0B05300	BZL39_B05300	79	ZPAR0H04690	ZYBA0I02256g	A	5	YLR218C	NA	COA4	NA	NA	FALSE	http://www.yeastgenome.org/locus/S000004208/overview
ZPAR0B05310_A	ZPAR0B05310	BZL39_B05310	211	ZPAR0H04680	ZYBA0I02278g	A	5	YDL139C	NA	SCM3	NA	NA	FALSE	http://www.yeastgenome.org/locus/S000002298/overview
ZPAR0B05320_A	ZPAR0B05320	BZL39_B05320	370	ZPAR0H04670	ZYBA0I02300g	A	5	YLR216C	NA	CPR6	NA	NA	FALSE	http://www.yeastgenome.org/locus/S000004206/overview
ZPAR0B05330_A	ZPAR0B05330	BZL39_B05330	1744	ZPAR0H04660	ZYBA0I02322g	A	5	YDL140C	NA	RPO21	NA	NA	FALSE	http://www.yeastgenome.org/locus/S000002299/overview
ZPAR0B05340_N	ZPAR0B05340	BZL39_B05340	690	NA	NA	N	2	YDL141W	NA	BPL1	NA	NA	FALSE	http://www.yeastgenome.org/locus/S000002300/overview
ZPAR0B05350_A	ZPAR0B05350	BZL39_B05350	259	ZPAR0H04640	ZYBA0I02366g	A	5	YDL142C	NA	CRD1	NA	CDP-OH_P_transf	FALSE	http://www.yeastgenome.org/locus/S000002301/overview
ZPAR0B05360_A	ZPAR0B05360	BZL39_B05360	528	ZPAR0H04630	ZYBA0I02388g	A	5	YDL143W	NA	CCT4	NA	NA	FALSE	http://www.yeastgenome.org/locus/S000002302/overview
ZPAR0B05370_A	ZPAR0B05370	BZL39_B05370	338	ZPAR0H04620	ZYBA0I02410g	A	5	YLR215C	NA	CDC123	NA	NA	FALSE	http://www.yeastgenome.org/locus/S000004205/overview
ZPAR0B05380_A	ZPAR0B05380	BZL39_B05380	358	ZPAR0H04610	ZYBA0I02432g	A	5	YDL144C	NA	NA	NA	NA	FALSE	http://www.yeastgenome.org/locus/S000002303/overview
ZPAR0B05390_A	ZPAR0B05390	BZL39_B05390	474	ZPAR0H04600	ZYBA0I02454g	A	5	YLR213C	NA	CRR1	NA	NA	FALSE	http://www.yeastgenome.org/locus/S000004203/overview
ZPAR0B05400_A	ZPAR0B05400	BZL39_B05400	427	ZPAR0H04590	ZYBA0I02476g	A	5	YPL123C	NA	RNY1	NA	NA	FALSE	http://www.yeastgenome.org/locus/S000006044/overview
ZPAR0B05410_A	ZPAR0B05410	BZL39_B05410	615	ZPAR0H04580	ZYBA0I02498g	A	5	NA	NA	NA	NA	Transp_cyt_pur	TRUE	NA
ZPAR0B05420_A	ZPAR0B05420	BZL39_B05420	177	ZPAR0H04570	ZYBA0I02520g	A	5	YPL124W	NA	SPC29	NA	NA	FALSE	http://www.yeastgenome.org/locus/S000006045/overview
ZPAR0B05430_A	ZPAR0B05430	BZL39_B05430	903	ZPAR0H04560	ZYBA0I02542g	A	5	YOR208W	NA	PTP2	NA	NA	FALSE	http://www.yeastgenome.org/locus/S000005734/overview
ZPAR0B05440_A	ZPAR0B05440	BZL39_B05440	1029	ZPAR0H04550	ZYBA0I02564g	A	5	YPL125W	NA	KAP120	NA	NA	FALSE	http://www.yeastgenome.org/locus/S000006046/overview
ZPAR0B05450_A	ZPAR0B05450	BZL39_B05450	428	ZPAR0H04540	ZYBA0I02586g	A	5	YOR209C	NA	NPT1	NA	NA	FALSE	http://www.yeastgenome.org/locus/S000005735/overview
ZPAR0B05460_A	ZPAR0B05460	BZL39_B05460	861	ZPAR0H04530	ZYBA0I02608g	A	5	YPL126W	NA	NAN1	NA	NA	FALSE	http://www.yeastgenome.org/locus/S000006047/overview
ZPAR0B05470_A	ZPAR0B05470	BZL39_B05470	70	ZPAR0H04520	ZYBA0I02630g	A	5	YOR210W	NA	RPB10	NA	NA	FALSE	http://www.yeastgenome.org/locus/S000005736/overview
ZPAR0B05480_A	ZPAR0B05480	BZL39_B05480	898	ZPAR0H04510	ZYBA0I02652g	A	5	YOR211C	NA	MGM1	NA	NA	FALSE	http://www.yeastgenome.org/locus/S000005737/overview
ZPAR0B05490_A	ZPAR0B05490	BZL39_B05490	322	ZPAR0H04500	ZYBA0I02674g	A	5	YPL127C	NA	HHO1	NA	NA	FALSE	http://www.yeastgenome.org/locus/S000006048/overview
ZPAR0B05500_A	ZPAR0B05500	BZL39_B05500	536	ZPAR0H04490	ZYBA0I02696g	A	5	YPL128C	NA	TBF1	NA	NA	FALSE	http://www.yeastgenome.org/locus/S000006049/overview
ZPAR0B05510_A	ZPAR0B05510	BZL39_B05510	427	ZPAR0H04480	ZYBA0I02718g	A	5	YOR212W	NA	STE4	NA	NA	FALSE	http://www.yeastgenome.org/locus/S000005738/overview
ZPAR0B05520_A	ZPAR0B05520	BZL39_B05520	227	ZPAR0H04470	ZYBA0I02740g	A	5	YOR213C	NA	SAS5	NA	NA	FALSE	http://www.yeastgenome.org/locus/S000005739/overview
ZPAR0B05530_A	ZPAR0B05530	BZL39_B05530	239	ZPAR0H04460	ZYBA0I02762g	A	5	YPL129W	NA	TAF14	NA	NA	FALSE	http://www.yeastgenome.org/locus/S000006050/overview
ZPAR0B05540_A	ZPAR0B05540	BZL39_B05540	291	ZPAR0H04450	ZYBA0I02784g	A	5	YPL130W	YOR214C	SPO19	SPR2	NA	FALSE	http://www.yeastgenome.org/locus/S000006051/overview
ZPAR0B05550_A	ZPAR0B05550	BZL39_B05550	182	ZPAR0H04440	ZYBA0I02806g	A	5	YOR215C	NA	AIM41	NA	NA	FALSE	http://www.yeastgenome.org/locus/S000005741/overview
ZPAR0B05560_A	ZPAR0B05560	BZL39_B05560	467	ZPAR0H04430	ZYBA0I02828g	A	5	YOR216C	NA	RUD3	NA	NA	FALSE	http://www.yeastgenome.org/locus/S000005742/overview
ZPAR0B05570_A	ZPAR0B05570	BZL39_B05570	859	ZPAR0H04420	ZYBA0I02850g	A	5	YOR217W	NA	RFC1	NA	NA	FALSE	http://www.yeastgenome.org/locus/S000005743/overview
ZPAR0B05580_A	ZPAR0B05580	BZL39_B05580	879	ZPAR0H04410	ZYBA0I02872g	A	5	YOR219C	NA	STE13	NA	DPPIV_N	FALSE	http://www.yeastgenome.org/locus/S000005745/overview
ZPAR0B05590_A	ZPAR0B05590	BZL39_B05590	298	ZPAR0H04400	ZYBA0I02894g	A	5	YPL131W	NA	RPL5	NA	NA	FALSE	http://www.yeastgenome.org/locus/S000006052/overview
ZPAR0B05600_A	ZPAR0B05600	BZL39_B05600	179	ZPAR0H04390	ZYBA0I02916g	A	5	YOR220W	NA	RCN2	NA	NA	FALSE	http://www.yeastgenome.org/locus/S000005746/overview
ZPAR0B05610_A	ZPAR0B05610	BZL39_B05610	268	ZPAR0H04380	ZYBA0I02938g	A	5	YPL132W	NA	COX11	NA	CtaG_Cox11	FALSE	http://www.yeastgenome.org/locus/S000006053/overview
ZPAR0B05620_A	ZPAR0B05620	BZL39_B05620	330	ZPAR0H04370	ZYBA0I02960g	A	132	YPL133C	NA	RDS2	NA	NA	FALSE	http://www.yeastgenome.org/locus/S000006054/overview
ZPAR0B05630_A	ZPAR0B05630	BZL39_B05630	312	ZPAR0H04360	ZYBA0I02982g	A	5	YOR221C	NA	MCT1	NA	NA	FALSE	http://www.yeastgenome.org/locus/S000005747/overview
ZPAR0B05640_A	ZPAR0B05640	BZL39_B05640	296	ZPAR0H04350	ZYBA0I03004g	A	5	YOR222W	YPL134C	ODC2	ODC1	NA	FALSE	http://www.yeastgenome.org/locus/S000005748/overview
ZPAR0B05650_A	ZPAR0B05650	BZL39_B05650	273	ZPAR0H04340	ZYBA0I03026g	A	5	YOR223W	NA	DSC3	NA	DUF2407	FALSE	http://www.yeastgenome.org/locus/S000005749/overview
ZPAR0B05660_A	ZPAR0B05660	BZL39_B05660	145	ZPAR0H04330	ZYBA0I03048g	A	5	YOR224C	NA	RPB8	NA	NA	FALSE	http://www.yeastgenome.org/locus/S000005750/overview
ZPAR0B05670_A	ZPAR0B05670	BZL39_B05670	173	ZPAR0H04320	ZYBA0I03070g	A	5	YOR226C	YPL135W	ISU2	ISU1	NA	FALSE	http://www.yeastgenome.org/locus/S000005752/overview
ZPAR0B05680_A	ZPAR0B05680	BZL39_B05680	1109	ZPAR0H04310	ZYBA0I03092g	A	5	YOR227W	YPL137C	HER1	GIP3	NA	FALSE	http://www.yeastgenome.org/locus/S000005753/overview
ZPAR0B05690_A	ZPAR0B05690	BZL39_B05690	298	ZPAR0H04300	ZYBA0I03114g	A	5	YOR228C	NA	MCP1	NA	DUF1691	TRUE	http://www.yeastgenome.org/locus/S000005754/overview
ZPAR0B05700_A	ZPAR0B05700	BZL39_B05700	338	ZPAR0H04290	ZYBA0I03136g	A	5	YPL138C	NA	SPP1	NA	NA	FALSE	http://www.yeastgenome.org/locus/S000006059/overview
ZPAR0B05710_N	ZPAR0B05710	BZL39_B05710	429	NA	NA	N	2	YOR229W	YPL139C	WTM2	UME1	NA	FALSE	http://www.yeastgenome.org/locus/S000005755/overview
ZPAR0B05720_A	ZPAR0B05720	BZL39_B05720	480	ZPAR0H04270	ZYBA0I03180g	A	5	YOR231W	YPL140C	MKK1	MKK2	NA	FALSE	http://www.yeastgenome.org/locus/S000005757/overview
ZPAR0B05730_A	ZPAR0B05730	BZL39_B05730	224	ZPAR0H04260	ZYBA0I03202g	A	5	YOR232W	NA	MGE1	NA	NA	FALSE	http://www.yeastgenome.org/locus/S000005758/overview
ZPAR0B05740_A	ZPAR0B05740	BZL39_B05740	873	ZPAR0H04250	ZYBA0I03224g	A	5	YOR233W	YPL141C	KIN4	FRK1	NA	FALSE	http://www.yeastgenome.org/locus/S000005759/overview
ZPAR0B05750_A	ZPAR0B05750	BZL39_B05750	107	ZPAR0H04240	ZYBA0I03246g	A	5	YOR234C	YPL143W	RPL33B	RPL33A	NA	FALSE	http://www.yeastgenome.org/locus/S000005760/overview
ZPAR0B05760_A	ZPAR0B05760	BZL39_B05760	128	ZPAR0H04230	ZYBA0I03290g	A	132	YPL144W	NA	POC4	NA	NA	FALSE	http://www.yeastgenome.org/locus/S000006065/overview
ZPAR0B05770_A	ZPAR0B05770	BZL39_B05770	209	ZPAR0H04220	ZYBA0I03312g	A	5	YOR236W	NA	DFR1	NA	NA	FALSE	http://www.yeastgenome.org/locus/S000005762/overview
ZPAR0B05780_A	ZPAR0B05780	BZL39_B05780	429	ZPAR0H04210	ZYBA0I03334g	A	5	YOR237W	YPL145C	HES1	KES1	NA	FALSE	http://www.yeastgenome.org/locus/S000005763/overview
ZPAR0B05790_A	ZPAR0B05790	BZL39_B05790	439	ZPAR0H04200	ZYBA0I03356g	A	5	YPL146C	NA	NOP53	NA	NA	FALSE	http://www.yeastgenome.org/locus/S000006067/overview
ZPAR0B05800_A	ZPAR0B05800	BZL39_B05800	297	ZPAR0H04190	ZYBA0I03378g	A	5	YOR238W	NA	NA	NA	NA	FALSE	http://www.yeastgenome.org/locus/S000005764/overview
ZPAR0B05810_A	ZPAR0B05810	BZL39_B05810	859	ZPAR0H04180	ZYBA0I03400g	A	5	YPL147W	NA	PXA1	NA	ABC_membrane_2	TRUE	http://www.yeastgenome.org/locus/S000006068/overview
ZPAR0B05820_A	ZPAR0B05820	BZL39_B05820	283	ZPAR0H04170	ZYBA0I03422g	A	5	NA	NA	NA	NA	NA	FALSE	NA
ZPAR0B05830_A	ZPAR0B05830	BZL39_B05830	225	ZPAR0H04160	ZYBA0I03444g	A	5	NA	NA	NA	NA	NA	FALSE	NA
ZPAR0B05850_A	ZPAR0B05850	BZL39_B05850	563	ZPAR0H04140	ZYBA0I03510g	A	5	YOR239W	NA	ABP140	NA	NA	FALSE	http://www.yeastgenome.org/locus/S000005765/overview
ZPAR0B05860_A	ZPAR0B05860	BZL39_B05860	288	ZPAR0H04130	ZYBA0I03532g	A	5	YPL149W	NA	ATG5	NA	NA	FALSE	http://www.yeastgenome.org/locus/S000006070/overview
ZPAR0B05870_A	ZPAR0B05870	BZL39_B05870	493	ZPAR0H04120	ZYBA0I03554g	A	5	NA	NA	NA	NA	NA	FALSE	NA
ZPAR0B05880_A	ZPAR0B05880	BZL39_B05880	904	ZPAR0H04110	ZYBA0I03576g	A	5	YPL150W	NA	NA	NA	NA	FALSE	http://www.yeastgenome.org/locus/S000006071/overview
ZPAR0B05890_A	ZPAR0B05890	BZL39_B05890	488	ZPAR0H04100	ZYBA0I03598g	A	5	YOR241W	NA	MET7	NA	NA	FALSE	http://www.yeastgenome.org/locus/S000005767/overview
ZPAR0B05900_A	ZPAR0B05900	BZL39_B05900	384	ZPAR0H04090	ZYBA0I03620g	A	5	YOR242C	NA	SSP2	NA	NA	FALSE	http://www.yeastgenome.org/locus/S000005768/overview
ZPAR0B05910_A	ZPAR0B05910	BZL39_B05910	674	ZPAR0H04080	ZYBA0I03642g	A	5	YOR243C	NA	PUS7	NA	NA	FALSE	http://www.yeastgenome.org/locus/S000005769/overview
ZPAR0B05920_A	ZPAR0B05920	BZL39_B05920	428	ZPAR0H04070	ZYBA0I03664g	A	5	YPL151C	NA	PRP46	NA	NA	FALSE	http://www.yeastgenome.org/locus/S000006072/overview
ZPAR0B05930_A	ZPAR0B05930	BZL39_B05930	436	ZPAR0H04060	ZYBA0I03686g	A	5	YOR244W	NA	ESA1	NA	NA	FALSE	http://www.yeastgenome.org/locus/S000005770/overview
ZPAR0B05940_A	ZPAR0B05940	BZL39_B05940	352	ZPAR0H04050	ZYBA0I03708g	A	5	YPL152W	NA	RRD2	NA	NA	FALSE	http://www.yeastgenome.org/locus/S000006073/overview
ZPAR0B05950_A	ZPAR0B05950	BZL39_B05950	392	ZPAR0H04040	ZYBA0I03730g	A	5	YOR245C	NA	DGA1	NA	DAGAT	FALSE	http://www.yeastgenome.org/locus/S000005771/overview
ZPAR0B05960_A	ZPAR0B05960	BZL39_B05960	756	ZPAR0H04030	ZYBA0I03752g	A	5	YPL153C	NA	RAD53	NA	NA	FALSE	http://www.yeastgenome.org/locus/S000006074/overview
ZPAR0B05970_A	ZPAR0B05970	BZL39_B05970	416	ZPAR0H04020	ZYBA0I03774g	A	5	YPL154C	NA	PEP4	NA	NA	FALSE	http://www.yeastgenome.org/locus/S000006075/overview
ZPAR0B05980_A	ZPAR0B05980	BZL39_B05980	637	ZPAR0H04010	ZYBA0I03796g	A	5	YPL155C	NA	KIP2	NA	NA	FALSE	http://www.yeastgenome.org/locus/S000006076/overview
ZPAR0B05990_A	ZPAR0B05990	BZL39_B05990	290	ZPAR0H04000	ZYBA0I03818g	A	5	YPL157W	NA	TGS1	NA	NA	FALSE	http://www.yeastgenome.org/locus/S000006078/overview
ZPAR0B06000_A	ZPAR0B06000	BZL39_B06000	710	ZPAR0H03990	ZYBA0I03840g	A	5	YPL158C	NA	AIM44	NA	NA	FALSE	http://www.yeastgenome.org/locus/S000006079/overview
ZPAR0B06010_A	ZPAR0B06010	BZL39_B06010	235	ZPAR0H03980	ZYBA0I03862g	A	5	YPL159C	NA	PET20	NA	NA	FALSE	http://www.yeastgenome.org/locus/S000006080/overview
ZPAR0B06020_A	ZPAR0B06020	BZL39_B06020	1097	ZPAR0H03970	ZYBA0I03884g	A	5	YPL160W	NA	CDC60	NA	NA	FALSE	http://www.yeastgenome.org/locus/S000006081/overview
ZPAR0B06030_A	ZPAR0B06030	BZL39_B06030	324	ZPAR0H03960	ZYBA0I03906g	A	5	YOR246C	NA	ENV9	NA	adh_short	FALSE	http://www.yeastgenome.org/locus/S000005772/overview
ZPAR0B06040_A	ZPAR0B06040	BZL39_B06040	588	ZPAR0H03950	ZYBA0I03928g	A	5	YPL161C	NA	BEM4	NA	NA	FALSE	http://www.yeastgenome.org/locus/S000006082/overview
ZPAR0B06050_A	ZPAR0B06050	BZL39_B06050	263	ZPAR0H03940	ZYBA0I03950g	A	5	YPL162C	NA	NA	NA	STIMATE	FALSE	http://www.yeastgenome.org/locus/S000006083/overview
ZPAR0B06060_A	ZPAR0B06060	BZL39_B06060	250	ZPAR0H03930	ZYBA0I03972g	A	5	YOR247W	YPL163C	SRL1	SVS1	NA	FALSE	http://www.yeastgenome.org/locus/S000005773/overview
ZPAR0B06070_A	ZPAR0B06070	BZL39_B06070	751	ZPAR0H03920	ZYBA0I03994g	A	5	YPL164C	NA	MLH3	NA	NA	FALSE	http://www.yeastgenome.org/locus/S000006085/overview
ZPAR0B06080_A	ZPAR0B06080	BZL39_B06080	635	ZPAR0H03910	ZYBA0I04016g	A	5	YOR249C	NA	APC5	NA	NA	FALSE	http://www.yeastgenome.org/locus/S000005775/overview
ZPAR0B06090_A	ZPAR0B06090	BZL39_B06090	448	ZPAR0H03900	ZYBA0I04038g	A	5	YOR250C	NA	CLP1	NA	NA	FALSE	http://www.yeastgenome.org/locus/S000005776/overview
ZPAR0B06100_A	ZPAR0B06100	BZL39_B06100	304	ZPAR0H03890	ZYBA0I04060g	A	5	YOR251C	NA	TUM1	NA	NA	FALSE	http://www.yeastgenome.org/locus/S000005777/overview
ZPAR0B06110_A	ZPAR0B06110	BZL39_B06110	367	ZPAR0H03880	ZYBA0I04082g	A	5	YPL165C	NA	SET6	NA	NA	FALSE	http://www.yeastgenome.org/locus/S000006086/overview
ZPAR0B06120_A	ZPAR0B06120	BZL39_B06120	194	ZPAR0H03870	ZYBA0I04104g	A	5	YPL166W	NA	ATG29	NA	NA	FALSE	http://www.yeastgenome.org/locus/S000006087/overview
ZPAR0B06130_A	ZPAR0B06130	BZL39_B06130	1468	ZPAR0H03860	ZYBA0I04126g	A	5	YPL167C	NA	REV3	NA	NA	FALSE	http://www.yeastgenome.org/locus/S000006088/overview
ZPAR0B06140_A	ZPAR0B06140	BZL39_B06140	188	ZPAR0H03850	ZYBA0I04148g	A	5	YOR252W	NA	TMA16	NA	NA	FALSE	http://www.yeastgenome.org/locus/S000005778/overview
ZPAR0B06150_A	ZPAR0B06150	BZL39_B06150	405	ZPAR0H03840	ZYBA0I04170g	A	5	YPL168W	NA	NA	NA	NA	FALSE	http://www.yeastgenome.org/locus/S000006089/overview
ZPAR0B06160_A	ZPAR0B06160	BZL39_B06160	675	ZPAR0H03830	ZYBA0I04192g	A	5	YDL109C	YGL144C	NA	ROG1	NA	FALSE	http://www.yeastgenome.org/locus/S000002267/overview
ZPAR0B06170_A	ZPAR0B06170	BZL39_B06170	670	ZPAR0H03820	ZYBA0I04214g	A	5	YGL145W	NA	TIP20	NA	NA	FALSE	http://www.yeastgenome.org/locus/S000003113/overview
ZPAR0B06180_A	ZPAR0B06180	BZL39_B06180	141	ZPAR0H03810	ZYBA0I04236g	A	5	YDL110C	NA	TMA17	NA	NA	FALSE	http://www.yeastgenome.org/locus/S000002268/overview
ZPAR0B06190_A	ZPAR0B06190	BZL39_B06190	252	ZPAR0H03800	ZYBA0I04258g	A	5	YGL146C	NA	NA	NA	EMP24_GP25L	FALSE	http://www.yeastgenome.org/locus/S000003114/overview
ZPAR0B06200_A	ZPAR0B06200	BZL39_B06200	265	ZPAR0H03790	ZYBA0I04280g	A	5	YDL111C	NA	RRP42	NA	NA	FALSE	http://www.yeastgenome.org/locus/S000002269/overview
ZPAR0B06210_A	ZPAR0B06210	BZL39_B06210	1444	ZPAR0H03780	ZYBA0I04302g	A	5	YDL112W	NA	TRM3	NA	NA	FALSE	http://www.yeastgenome.org/locus/S000002270/overview
ZPAR0B06220_A	ZPAR0B06220	BZL39_B06220	617	ZPAR0H03770	ZYBA0I04324g	A	5	YDL113C	NA	ATG20	NA	NA	FALSE	http://www.yeastgenome.org/locus/S000002271/overview
ZPAR0B06230_A	ZPAR0B06230	BZL39_B06230	285	ZPAR0H03760	ZYBA0I04346g	A	5	YDL114W	NA	NA	NA	NA	FALSE	http://www.yeastgenome.org/locus/S000002272/overview
ZPAR0B06240_A	ZPAR0B06240	BZL39_B06240	334	ZPAR0H03750	ZYBA0I04368g	A	5	YDL115C	NA	IWR1	NA	NA	FALSE	http://www.yeastgenome.org/locus/S000002273/overview
ZPAR0B06250_A	ZPAR0B06250	BZL39_B06250	190	ZPAR0H03740	ZYBA0I04390g	A	5	YGL147C	NA	RPL9A	NA	NA	FALSE	http://www.yeastgenome.org/locus/S000003115/overview
ZPAR0B06260_A	ZPAR0B06260	BZL39_B06260	539	ZPAR0H03730	ZYBA0I04412g	A	5	YPL030W	NA	TRM44	NA	NA	FALSE	http://www.yeastgenome.org/locus/S000005951/overview
ZPAR0B06270_A	ZPAR0B06270	BZL39_B06270	304	ZPAR0H03720	ZYBA0I04434g	A	5	YPL031C	NA	PHO85	NA	NA	FALSE	http://www.yeastgenome.org/locus/S000005952/overview
ZPAR0B06280_A	ZPAR0B06280	BZL39_B06280	313	ZPAR0H03710	ZYBA0I04456g	A	5	YDR249C	NA	NA	NA	NA	FALSE	http://www.yeastgenome.org/locus/S000002657/overview
ZPAR0B06290_N	ZPAR0B06290	BZL39_B06290	926	NA	NA	N	2	YDR251W	YPL032C	PAM1	SVL3	NA	FALSE	http://www.yeastgenome.org/locus/S000002659/overview
ZPAR0B06300_A	ZPAR0B06300	BZL39_B06300	168	ZPAR0H03690	ZYBA0I04500g	A	5	YDR252W	YPL037C	BTT1	EGD1	NA	FALSE	http://www.yeastgenome.org/locus/S000002660/overview
ZPAR0B06310_A	ZPAR0B06310	BZL39_B06310	175	ZPAR0H03680	ZYBA0I04522g	A	5	YDR253C	YPL038W	MET32	MET31	NA	FALSE	http://www.yeastgenome.org/locus/S000002661/overview
ZPAR0B06320_A	ZPAR0B06320	BZL39_B06320	220	ZPAR0H03670	ZYBA0I04544g	A	5	YPL039W	NA	NA	NA	NA	FALSE	http://www.yeastgenome.org/locus/S000005960/overview
ZPAR0B06330_A	ZPAR0B06330	BZL39_B06330	988	ZPAR0H03660	ZYBA0I04566g	A	5	YPL040C	NA	ISM1	NA	NA	FALSE	http://www.yeastgenome.org/locus/S000005961/overview
ZPAR0B06340_A	ZPAR0B06340	BZL39_B06340	207	ZPAR0H03650	ZYBA0I04588g	A	5	YPL041C	NA	NA	NA	FLILHELTA	FALSE	http://www.yeastgenome.org/locus/S000005962/overview
ZPAR0B06350_A	ZPAR0B06350	BZL39_B06350	605	ZPAR0H03640	ZYBA0I04610g	A	5	YPL042C	NA	SSN3	NA	NA	FALSE	http://www.yeastgenome.org/locus/S000005963/overview
ZPAR0B06360_A	ZPAR0B06360	BZL39_B06360	688	ZPAR0H03630	ZYBA0I04632g	A	5	YPL043W	NA	NOP4	NA	NA	FALSE	http://www.yeastgenome.org/locus/S000005964/overview
ZPAR0B06370_A	ZPAR0B06370	BZL39_B06370	429	ZPAR0H03620	ZYBA0I04654g	A	5	YDR254W	NA	CHL4	NA	NA	FALSE	http://www.yeastgenome.org/locus/S000002662/overview
ZPAR0B06380_A	ZPAR0B06380	BZL39_B06380	795	ZPAR0H03610	ZYBA0I04676g	A	5	YPL045W	NA	VPS16	NA	NA	FALSE	http://www.yeastgenome.org/locus/S000005966/overview
ZPAR0B06390_A	ZPAR0B06390	BZL39_B06390	96	ZPAR0H03600	ZYBA0I04698g	A	5	YPL046C	NA	ELC1	NA	NA	FALSE	http://www.yeastgenome.org/locus/S000005967/overview
ZPAR0B06400_A	ZPAR0B06400	BZL39_B06400	410	ZPAR0H03590	ZYBA0I04720g	A	5	YDR255C	NA	RMD5	NA	NA	FALSE	http://www.yeastgenome.org/locus/S000002663/overview
ZPAR0B06410_A	ZPAR0B06410	BZL39_B06410	96	ZPAR0H03580	ZYBA0I04742g	A	5	YPL047W	NA	SGF11	NA	NA	FALSE	http://www.yeastgenome.org/locus/S000005968/overview
ZPAR0B06420_A	ZPAR0B06420	BZL39_B06420	574	ZPAR0H03570	ZYBA0I04764g	A	5	YDR256C	NA	CTA1	NA	NA	FALSE	http://www.yeastgenome.org/locus/S000002664/overview
ZPAR0B06430_A	ZPAR0B06430	BZL39_B06430	409	ZPAR0H03560	ZYBA0I04786g	A	5	YPL048W	NA	CAM1	NA	NA	FALSE	http://www.yeastgenome.org/locus/S000005969/overview
ZPAR0B06440_A	ZPAR0B06440	BZL39_B06440	372	ZPAR0H03550	ZYBA0I04808g	A	5	YDR480W	YPL049C	DIG2	DIG1	NA	FALSE	http://www.yeastgenome.org/locus/S000002888/overview
ZPAR0B06450_A	ZPAR0B06450	BZL39_B06450	396	ZPAR0H03540	ZYBA0I04830g	A	5	YPL050C	NA	MNN9	NA	Anp1	FALSE	http://www.yeastgenome.org/locus/S000005971/overview
ZPAR0B06460_A	ZPAR0B06460	BZL39_B06460	542	ZPAR0H03530	ZYBA0I04852g	A	5	YDR481C	NA	PHO8	NA	Alk_phosphatase	FALSE	http://www.yeastgenome.org/locus/S000002889/overview
ZPAR0B06470_A	ZPAR0B06470	BZL39_B06470	198	ZPAR0H03520	ZYBA0I04874g	A	5	YPL051W	NA	ARL3	NA	NA	FALSE	http://www.yeastgenome.org/locus/S000005972/overview
ZPAR0B06490_N	ZPAR0B06490	BZL39_B06490	264	NA	NA	N	2	YPL052W	NA	OAZ1	NA	NA	FALSE	http://www.yeastgenome.org/locus/S000005973/overview
ZPAR0B06500_A	ZPAR0B06500	BZL39_B06500	479	ZPAR0H03490	ZYBA0I04940g	A	5	YDR483W	YPL053C	KRE2	KTR6	NA	FALSE	http://www.yeastgenome.org/locus/S000002891/overview
ZPAR0B06510_A	ZPAR0B06510	BZL39_B06510	376	ZPAR0H03480	ZYBA0I04962g	A	5	YBR155W	NA	CNS1	NA	NA	FALSE	http://www.yeastgenome.org/locus/S000000359/overview
ZPAR0B06520_A	ZPAR0B06520	BZL39_B06520	549	ZPAR0H03470	ZYBA0I04984g	A	5	YBR156C	NA	SLI15	NA	NA	FALSE	http://www.yeastgenome.org/locus/S000000360/overview
ZPAR0B06530_A	ZPAR0B06530	BZL39_B06530	183	ZPAR0H03460	ZYBA0I05006g	A	5	YBR157C	NA	ICS2	NA	NA	FALSE	http://www.yeastgenome.org/locus/S000000361/overview
ZPAR0B06540_A	ZPAR0B06540	BZL39_B06540	337	ZPAR0H03450	ZYBA0I05028g	A	5	YPL054W	NA	LEE1	NA	NA	FALSE	http://www.yeastgenome.org/locus/S000005975/overview
ZPAR0B06550_A	ZPAR0B06550	BZL39_B06550	514	ZPAR0H03440	ZYBA0I05050g	A	5	YBR158W	NA	AMN1	NA	NA	FALSE	http://www.yeastgenome.org/locus/S000000362/overview
ZPAR0B06560_A	ZPAR0B06560	BZL39_B06560	294	ZPAR0H03430	ZYBA0I05072g	A	5	YPL055C	NA	LGE1	NA	NA	FALSE	http://www.yeastgenome.org/locus/S000005976/overview
ZPAR0B06570_A	ZPAR0B06570	BZL39_B06570	343	ZPAR0H03420	ZYBA0I05094g	A	5	YBR159W	NA	IFA38	NA	adh_short	FALSE	http://www.yeastgenome.org/locus/S000000363/overview
ZPAR0B06580_A	ZPAR0B06580	BZL39_B06580	297	ZPAR0H03410	ZYBA0I05116g	A	5	YBR160W	NA	CDC28	NA	NA	FALSE	http://www.yeastgenome.org/locus/S000000364/overview
ZPAR0B06590_A	ZPAR0B06590	BZL39_B06590	348	ZPAR0H03400	ZYBA0I05138g	A	5	YBR161W	YPL057C	CSH1	SUR1	Gly_transf_sug	FALSE	http://www.yeastgenome.org/locus/S000000365/overview
ZPAR0B06600_A	ZPAR0B06600	BZL39_B06600	534	ZPAR0H03390	ZYBA0I05160g	A	5	YBR162C	NA	TOS1	NA	DUF2401	FALSE	http://www.yeastgenome.org/locus/S000000366/overview
ZPAR0B06610_A	ZPAR0B06610	BZL39_B06610	65	ZPAR0H03380	ZYBA0I05182g	A	4	YBR162W-A	NA	YSY6	NA	RAMP4	FALSE	http://www.yeastgenome.org/locus/S000002158/overview
ZPAR0B06620_N	ZPAR0B06620	BZL39_B06620	1523	NA	NA	N	2	NA	NA	NA	NA	AAA_16	TRUE	NA
ZPAR0B06630_N	ZPAR0B06630	BZL39_B06630	1523	NA	NA	N	2	YPL058C	NA	PDR12	NA	AAA_16	TRUE	http://www.yeastgenome.org/locus/S000005979/overview
ZPAR0B06640_B	ZPAR0B06640	BZL39_B06640	540	ZPAR0H03350	ZYBA0H00122g	B	7	YBR163W	NA	EXO5	NA	NA	FALSE	http://www.yeastgenome.org/locus/S000000367/overview
ZPAR0B06650_A	ZPAR0B06650	BZL39_B06650	140	ZPAR0H03340	ZYBA0H00144g	A	5	YPL059W	NA	GRX5	NA	NA	FALSE	http://www.yeastgenome.org/locus/S000005980/overview
ZPAR0B06660_A	ZPAR0B06660	BZL39_B06660	1833	ZPAR0H03330	ZYBA0H00188g	A	5	YBR208C	NA	DUR1,2	NA	NA	FALSE	http://www.yeastgenome.org/locus/S000000412/overview
ZPAR0B06670_A	ZPAR0B06670	BZL39_B06670	432	ZPAR0H03320	ZYBA0H00210g	A	5	YBR207W	NA	FTH1	NA	FTR1	TRUE	http://www.yeastgenome.org/locus/S000000411/overview
ZPAR0B06680_A	ZPAR0B06680	BZL39_B06680	385	ZPAR0H03310	ZYBA0H00232g	A	5	YPL060W	NA	MFM1	NA	NA	TRUE	http://www.yeastgenome.org/locus/S000005981/overview
ZPAR0B06690_A	ZPAR0B06690	BZL39_B06690	397	ZPAR0H03300	ZYBA0H00254g	A	5	YBR205W	NA	KTR3	NA	Glyco_transf_15	FALSE	http://www.yeastgenome.org/locus/S000000409/overview
ZPAR0B06700_A	ZPAR0B06700	BZL39_B06700	347	ZPAR0H03290	ZYBA0H00276g	A	5	YBR204C	NA	LDH1	NA	NA	FALSE	http://www.yeastgenome.org/locus/S000000408/overview
ZPAR0B06710_A	ZPAR0B06710	BZL39_B06710	651	ZPAR0H03280	ZYBA0H00298g	A	5	NA	NA	NA	NA	FAD_binding_8	FALSE	NA
ZPAR0B06720_A	ZPAR0B06720	BZL39_B06720	528	ZPAR0H03270	ZYBA0H00320g	A	5	YBR203W	NA	COS111	NA	NA	FALSE	http://www.yeastgenome.org/locus/S000000407/overview
ZPAR0B06730_A	ZPAR0B06730	BZL39_B06730	486	ZPAR0H03260	ZYBA0H00342g	A	5	YPL063W	NA	TIM50	NA	NA	FALSE	http://www.yeastgenome.org/locus/S000005984/overview
ZPAR0B06740_A	ZPAR0B06740	BZL39_B06740	289	ZPAR0H03250	ZYBA0H00364g	A	5	YPL064C	NA	CWC27	NA	NA	FALSE	http://www.yeastgenome.org/locus/S000005985/overview
ZPAR0B06750_A	ZPAR0B06750	BZL39_B06750	502	ZPAR0H03240	ZYBA0H00386g	A	5	NA	NA	NA	NA	NA	FALSE	NA
ZPAR0B06760_A	ZPAR0B06760	BZL39_B06760	231	ZPAR0H03230	ZYBA0H00408g	A	5	YPL065W	NA	VPS28	NA	NA	FALSE	http://www.yeastgenome.org/locus/S000005986/overview
ZPAR0B06770_A	ZPAR0B06770	BZL39_B06770	447	ZPAR0H03220	ZYBA0H00430g	A	5	YPL066W	NA	RGL1	NA	NA	FALSE	http://www.yeastgenome.org/locus/S000005987/overview
ZPAR0B06780_A	ZPAR0B06780	BZL39_B06780	836	ZPAR0H03210	ZYBA0H00452g	A	5	YBR202W	NA	MCM7	NA	NA	FALSE	http://www.yeastgenome.org/locus/S000000406/overview
ZPAR0B06790_A	ZPAR0B06790	BZL39_B06790	527	ZPAR0H03200	ZYBA0H00474g	A	5	NA	NA	NA	NA	NA	FALSE	NA
ZPAR0B06800_A	ZPAR0B06800	BZL39_B06800	427	ZPAR0H03190	ZYBA0H00496g	A	5	YOR269W	NA	PAC1	NA	NA	FALSE	http://www.yeastgenome.org/locus/S000005795/overview
ZPAR0B06810_A	ZPAR0B06810	BZL39_B06810	814	ZPAR0H03180	ZYBA0H00518g	A	5	YOR270C	NA	VPH1	NA	V_ATPase_I	TRUE	http://www.yeastgenome.org/locus/S000005796/overview
ZPAR0B06820_A	ZPAR0B06820	BZL39_B06820	417	ZPAR0H03170	ZYBA0H00540g	A	5	YMR208W	NA	ERG12	NA	NA	FALSE	http://www.yeastgenome.org/locus/S000004821/overview
ZPAR0B06830_A	ZPAR0B06830	BZL39_B06830	324	ZPAR0H03160	ZYBA0H00562g	A	5	YOR271C	NA	NA	NA	Mtc	TRUE	http://www.yeastgenome.org/locus/S000005797/overview
ZPAR0B06840_A	ZPAR0B06840	BZL39_B06840	512	ZPAR0H03150	ZYBA0H00584g	A	5	YOR272W	NA	YTM1	NA	NA	FALSE	http://www.yeastgenome.org/locus/S000005798/overview
ZPAR0B06850_A	ZPAR0B06850	BZL39_B06850	448	ZPAR0H03140	ZYBA0H00606g	A	5	YMR209C	NA	NA	NA	N2227	FALSE	http://www.yeastgenome.org/locus/S000004822/overview
ZPAR0B06860_A	ZPAR0B06860	BZL39_B06860	455	ZPAR0H03130	ZYBA0H00628g	A	5	YMR211W	NA	DML1	NA	NA	FALSE	http://www.yeastgenome.org/locus/S000004824/overview
ZPAR0B06870_N	ZPAR0B06870	BZL39_B06870	426	NA	NA	N	2	YOR274W	NA	MOD5	NA	NA	FALSE	http://www.yeastgenome.org/locus/S000005800/overview
ZPAR0B06880_A	ZPAR0B06880	BZL39_B06880	647	ZPAR0H03110	ZYBA0H00672g	A	5	YOR275C	NA	RIM20	NA	NA	FALSE	http://www.yeastgenome.org/locus/S000005801/overview
ZPAR0B06890_A	ZPAR0B06890	BZL39_B06890	748	ZPAR0H03100	ZYBA0H00694g	A	5	YMR212C	NA	EFR3	NA	NA	FALSE	http://www.yeastgenome.org/locus/S000004825/overview
ZPAR0B06900_A	ZPAR0B06900	BZL39_B06900	543	ZPAR0H03090	ZYBA0H00716g	A	5	YMR213W	NA	CEF1	NA	NA	FALSE	http://www.yeastgenome.org/locus/S000004826/overview
ZPAR0B06910_A	ZPAR0B06910	BZL39_B06910	388	ZPAR0H03080	ZYBA0H00738g	A	5	YDR354W	NA	TRP4	NA	NA	FALSE	http://www.yeastgenome.org/locus/S000002762/overview
ZPAR0B06920_A	ZPAR0B06920	BZL39_B06920	821	ZPAR0H03070	ZYBA0H00760g	A	5	YDR356W	NA	SPC110	NA	NA	FALSE	http://www.yeastgenome.org/locus/S000002764/overview
ZPAR0B06930_A	ZPAR0B06930	BZL39_B06930	113	ZPAR0H03060	ZYBA0H00782g	A	5	YDR357C	NA	CNL1	NA	NA	FALSE	http://www.yeastgenome.org/locus/S000002765/overview
ZPAR0B06940_A	ZPAR0B06940	BZL39_B06940	577	ZPAR0H03050	ZYBA0H00804g	A	5	YDR358W	YHR108W	GGA1	GGA2	NA	FALSE	http://www.yeastgenome.org/locus/S000002766/overview
ZPAR0B06950_A	ZPAR0B06950	BZL39_B06950	924	ZPAR0H03040	ZYBA0H00826g	A	5	YDR359C	NA	EAF1	NA	NA	FALSE	http://www.yeastgenome.org/locus/S000002767/overview
ZPAR0B06960_A	ZPAR0B06960	BZL39_B06960	285	ZPAR0H03030	ZYBA0H00848g	A	5	YDR361C	NA	BCP1	NA	NA	FALSE	http://www.yeastgenome.org/locus/S000002769/overview
ZPAR0B06970_A	ZPAR0B06970	BZL39_B06970	572	ZPAR0H03020	ZYBA0H00870g	A	5	YHR109W	NA	CTM1	NA	NA	FALSE	http://www.yeastgenome.org/locus/S000001151/overview
ZPAR0B06980_A	ZPAR0B06980	BZL39_B06980	208	ZPAR0H03010	ZYBA0H00892g	A	5	YHR110W	NA	ERP5	NA	EMP24_GP25L	FALSE	http://www.yeastgenome.org/locus/S000001152/overview
ZPAR0B06990_N	ZPAR0B06990	BZL39_B06990	434	NA	NA	N	2	YHR111W	NA	UBA4	NA	NA	FALSE	http://www.yeastgenome.org/locus/S000001153/overview
ZPAR0B07000_A	ZPAR0B07000	BZL39_B07000	631	ZPAR0H02990	ZYBA0H00936g	A	5	YDR362C	NA	TFC6	NA	NA	FALSE	http://www.yeastgenome.org/locus/S000002770/overview
ZPAR0B07010_A	ZPAR0B07010	BZL39_B07010	376	ZPAR0H02980	ZYBA0H00958g	A	5	YHR112C	NA	NA	NA	NA	FALSE	http://www.yeastgenome.org/locus/S000001154/overview
ZPAR0B07020_A	ZPAR0B07020	BZL39_B07020	489	ZPAR0H02970	ZYBA0H00980g	A	5	YHR113W	NA	APE4	NA	NA	FALSE	http://www.yeastgenome.org/locus/S000001155/overview
ZPAR0B07030_A	ZPAR0B07030	BZL39_B07030	413	ZPAR0H02960	ZYBA0H01002g	A	5	YDR363W	NA	ESC2	NA	NA	FALSE	http://www.yeastgenome.org/locus/S000002771/overview
ZPAR0B07040_A	ZPAR0B07040	BZL39_B07040	1458	ZPAR0H02950	ZYBA0H01046g	A	5	YOR116C	NA	RPO31	NA	NA	FALSE	http://www.yeastgenome.org/locus/S000005642/overview
ZPAR0B07050_N	ZPAR0B07050	BZL39_B07050	71	NA	NA	N	2	YDR363W-A	NA	SEM1	NA	NA	FALSE	http://www.yeastgenome.org/locus/S000007235/overview
ZPAR0B07060_A	ZPAR0B07060	BZL39_B07060	434	ZPAR0H02930	ZYBA0H01090g	A	5	YOR117W	NA	RPT5	NA	NA	FALSE	http://www.yeastgenome.org/locus/S000005643/overview
ZPAR0B07070_A	ZPAR0B07070	BZL39_B07070	448	ZPAR0H02920	ZYBA0H01112g	A	5	YDR364C	NA	CDC40	NA	NA	FALSE	http://www.yeastgenome.org/locus/S000002772/overview
ZPAR0B07080_A	ZPAR0B07080	BZL39_B07080	633	ZPAR0H02910	ZYBA0H01134g	A	5	YDR365C	NA	ESF1	NA	NA	FALSE	http://www.yeastgenome.org/locus/S000002773/overview
ZPAR0B07090_A	ZPAR0B07090	BZL39_B07090	558	ZPAR0H02900	ZYBA0H01156g	A	5	YOR118W	NA	RTC5	NA	NA	FALSE	http://www.yeastgenome.org/locus/S000005644/overview
ZPAR0B07100_A	ZPAR0B07100	BZL39_B07100	321	ZPAR0H02890	ZYBA0H01178g	A	5	YOR119C	NA	RIO1	NA	NA	FALSE	http://www.yeastgenome.org/locus/S000005645/overview
ZPAR0B07110_A	ZPAR0B07110	BZL39_B07110	209	ZPAR0H02880	ZYBA0H01200g	A	5	YDR367W	NA	KEI1	NA	Kei1	FALSE	http://www.yeastgenome.org/locus/S000002775/overview
ZPAR0B07120_A	ZPAR0B07120	BZL39_B07120	317	ZPAR0H02870	ZYBA0H01222g	A	5	YDR368W	YOR120W	YPR1	GCY1	NA	FALSE	http://www.yeastgenome.org/locus/S000002776/overview
ZPAR0B07130_A	ZPAR0B07130	BZL39_B07130	736	ZPAR0H02860	ZYBA0H01244g	A	5	YDR369C	NA	XRS2	NA	NA	FALSE	http://www.yeastgenome.org/locus/S000002777/overview
ZPAR0B07140_A	ZPAR0B07140	BZL39_B07140	481	ZPAR0H02850	ZYBA0H01266g	A	5	NA	NA	NA	NA	NA	FALSE	NA
ZPAR0B07150_N	ZPAR0B07150	BZL39_B07150	388	NA	NA	N	2	YDR370C	NA	DXO1	NA	NA	FALSE	http://www.yeastgenome.org/locus/S000002778/overview
ZPAR0B07160_A	ZPAR0B07160	BZL39_B07160	124	ZPAR0H02830	ZYBA0H01310g	A	5	NA	NA	NA	NA	NA	FALSE	NA
ZPAR0B07170_A	ZPAR0B07170	BZL39_B07170	126	ZPAR0H02820	ZYBA0H01332g	A	5	YOR122C	NA	PFY1	NA	NA	FALSE	http://www.yeastgenome.org/locus/S000005648/overview
ZPAR0B07180_A	ZPAR0B07180	BZL39_B07180	426	ZPAR0H02810	ZYBA0H01354g	A	5	YOR123C	NA	LEO1	NA	NA	FALSE	http://www.yeastgenome.org/locus/S000005649/overview
ZPAR0B07190_A	ZPAR0B07190	BZL39_B07190	522	ZPAR0H02800	ZYBA0H01376g	A	5	YDR371W	NA	NA	NA	Glyco_hydro_18	FALSE	http://www.yeastgenome.org/locus/S000002779/overview
ZPAR0B07200_A	ZPAR0B07200	BZL39_B07200	333	ZPAR0H02790	ZYBA0H01398g	A	5	YDR372C	NA	VPS74	NA	NA	FALSE	http://www.yeastgenome.org/locus/S000002780/overview
ZPAR0B07210_A	ZPAR0B07210	BZL39_B07210	543	ZPAR0H02780	ZYBA0H01420g	A	5	YDR144C	YLR120C	MKC7	YPS1	NA	FALSE	http://www.yeastgenome.org/locus/S000002551/overview
ZPAR0B07220_A	ZPAR0B07220	BZL39_B07220	566	ZPAR0H02770	ZYBA0H01442g	A	5	NA	NA	NA	NA	NA	FALSE	NA
ZPAR0B07230_A	ZPAR0B07230	BZL39_B07230	532	ZPAR0H02760	ZYBA0H01464g	A	5	NA	NA	NA	NA	NA	FALSE	NA
ZPAR0B07250_A	ZPAR0B07250	BZL39_B07250	807	ZPAR0H02740	ZYBA0H01508g	A	5	YLR127C	NA	APC2	NA	NA	FALSE	http://www.yeastgenome.org/locus/S000004117/overview
ZPAR0B07260_N	ZPAR0B07260	BZL39_B07260	256	NA	NA	N	2	YLR128W	NA	DCN1	NA	NA	FALSE	http://www.yeastgenome.org/locus/S000004118/overview
ZPAR0B07270_A	ZPAR0B07270	BZL39_B07270	528	ZPAR0H02720	ZYBA0H01552g	A	5	YDR145W	NA	TAF12	NA	NA	FALSE	http://www.yeastgenome.org/locus/S000002552/overview
ZPAR0B07280_N	ZPAR0B07280	BZL39_B07280	938	NA	NA	N	2	YLR129W	NA	DIP2	NA	NA	FALSE	http://www.yeastgenome.org/locus/S000004119/overview
ZPAR0B07290_A	ZPAR0B07290	BZL39_B07290	763	ZPAR0H02700	ZYBA0H01596g	A	5	YDR146C	YLR131C	SWI5	ACE2	NA	FALSE	http://www.yeastgenome.org/locus/S000002553/overview
ZPAR0B07300_A	ZPAR0B07300	BZL39_B07300	264	ZPAR0H02690	ZYBA0H01618g	A	5	YLR132C	NA	USB1	NA	NA	FALSE	http://www.yeastgenome.org/locus/S000004122/overview
ZPAR0B07310_A	ZPAR0B07310	BZL39_B07310	592	ZPAR0H02680	ZYBA0H01640g	A	5	YDR147W	YLR133W	EKI1	CKI1	NA	FALSE	http://www.yeastgenome.org/locus/S000002554/overview
ZPAR0B07320_A	ZPAR0B07320	BZL39_B07320	448	ZPAR0H02670	ZYBA0H01662g	A	5	YDR148C	NA	KGD2	NA	NA	FALSE	http://www.yeastgenome.org/locus/S000002555/overview
ZPAR0B07330_A	ZPAR0B07330	BZL39_B07330	549	ZPAR0H02660	ZYBA0H01684g	A	5	YLR135W	NA	SLX4	NA	NA	FALSE	http://www.yeastgenome.org/locus/S000004125/overview
ZPAR0B07340_A	ZPAR0B07340	BZL39_B07340	2478	ZPAR0H02650	ZYBA0H01706g	A	5	YDR150W	NA	NUM1	NA	NA	FALSE	http://www.yeastgenome.org/locus/S000002557/overview
ZPAR0B07350_A	ZPAR0B07350	BZL39_B07350	276	ZPAR0H02640	ZYBA0H01728g	A	5	YDR151C	YLR136C	CTH1	TIS11	NA	FALSE	http://www.yeastgenome.org/locus/S000002558/overview
ZPAR0B07360_A	ZPAR0B07360	BZL39_B07360	481	ZPAR0H02630	ZYBA0H01750g	A	5	YOR043W	NA	WHI2	NA	NA	FALSE	http://www.yeastgenome.org/locus/S000005569/overview
ZPAR0B07370_A	ZPAR0B07370	BZL39_B07370	57	ZPAR0H02610	ZYBA0H01772g	A	5	YOR045W	NA	TOM6	NA	Tom6	FALSE	http://www.yeastgenome.org/locus/S000005571/overview
ZPAR0B07380_B	ZPAR0B07380	BZL39_B07380	56	ZPAR0H02600	ZYBA0H01794g	B	130	YDR276C	NA	PMP3	NA	Pmp3	TRUE	http://www.yeastgenome.org/locus/S000002684/overview
ZPAR0B07390_A	ZPAR0B07390	BZL39_B07390	478	ZPAR0H02590	ZYBA0H01816g	A	5	YOR046C	NA	DBP5	NA	NA	FALSE	http://www.yeastgenome.org/locus/S000005572/overview
ZPAR0B07400_A	ZPAR0B07400	BZL39_B07400	425	ZPAR0H02580	ZYBA0H01838g	A	5	YDR277C	YOR047C	MTH1	STD1	NA	FALSE	http://www.yeastgenome.org/locus/S000002685/overview
ZPAR0B07410_A	ZPAR0B07410	BZL39_B07410	1008	ZPAR0H02570	ZYBA0H01882g	A	5	YOR048C	NA	RAT1	NA	NA	FALSE	http://www.yeastgenome.org/locus/S000005574/overview
ZPAR0B07420_A	ZPAR0B07420	BZL39_B07420	397	ZPAR0H02560	ZYBA0H01904g	A	5	YKL162C	NA	NA	NA	NA	FALSE	http://www.yeastgenome.org/locus/S000001645/overview
ZPAR0B07430_A	ZPAR0B07430	BZL39_B07430	448	ZPAR0H02550	ZYBA0H01926g	A	5	YOR049C	NA	RSB1	NA	RTA1	TRUE	http://www.yeastgenome.org/locus/S000005575/overview
ZPAR0B07440_A	ZPAR0B07440	BZL39_B07440	716	ZPAR0H02540	ZYBA0H01948g	A	5	YKR067W	NA	GPT2	NA	Acyltransferase	FALSE	http://www.yeastgenome.org/locus/S000001775/overview
ZPAR0B07450_A	ZPAR0B07450	BZL39_B07450	193	ZPAR0H02530	ZYBA0H01970g	A	5	YKR068C	NA	BET3	NA	NA	FALSE	http://www.yeastgenome.org/locus/S000001776/overview
ZPAR0B07460_A	ZPAR0B07460	BZL39_B07460	406	ZPAR0H02520	ZYBA0H01992g	A	5	YOR051C	NA	ETT1	NA	NA	FALSE	http://www.yeastgenome.org/locus/S000005577/overview
ZPAR0B07470_A	ZPAR0B07470	BZL39_B07470	583	ZPAR0H02510	ZYBA0H02014g	A	5	YKR069W	NA	MET1	NA	NA	FALSE	http://www.yeastgenome.org/locus/S000001777/overview
ZPAR0B07480_N	ZPAR0B07480	BZL39_B07480	352	NA	NA	N	2	YKR070W	NA	NA	NA	NA	FALSE	http://www.yeastgenome.org/locus/S000001778/overview
ZPAR0B07490_A	ZPAR0B07490	BZL39_B07490	112	ZPAR0H02490	ZYBA0H02058g	A	5	YOR052C	NA	TMC1	NA	NA	FALSE	http://www.yeastgenome.org/locus/S000005578/overview
ZPAR0B07500_N	ZPAR0B07500	BZL39_B07500	332	NA	NA	N	2	YKR071C	NA	DRE2	NA	NA	FALSE	http://www.yeastgenome.org/locus/S000001779/overview
ZPAR0B07510_A	ZPAR0B07510	BZL39_B07510	651	ZPAR0H02470	ZYBA0H02102g	A	5	YKR072C	YOR054C	SIS2	VHS3	NA	FALSE	http://www.yeastgenome.org/locus/S000001780/overview
ZPAR0B07520_A	ZPAR0B07520	BZL39_B07520	465	ZPAR0H02460	ZYBA0H02124g	A	5	YOR056C	NA	NOB1	NA	NA	FALSE	http://www.yeastgenome.org/locus/S000005582/overview
ZPAR0B07530_A	ZPAR0B07530	BZL39_B07530	390	ZPAR0H02450	ZYBA0H02146g	A	5	YOR057W	NA	SGT1	NA	NA	FALSE	http://www.yeastgenome.org/locus/S000005583/overview
ZPAR0B07540_A	ZPAR0B07540	BZL39_B07540	899	ZPAR0H02440	ZYBA0H02168g	A	5	YOR058C	NA	ASE1	NA	NA	FALSE	http://www.yeastgenome.org/locus/S000005584/overview
ZPAR0B07550_A	ZPAR0B07550	BZL39_B07550	146	ZPAR0H02430	ZYBA0H02212g	A	5	YKR074W	NA	AIM29	NA	NA	FALSE	http://www.yeastgenome.org/locus/S000001782/overview
ZPAR0B07560_A	ZPAR0B07560	BZL39_B07560	445	ZPAR0H02420	ZYBA0H02234g	A	5	YOR059C	NA	LPL1	NA	DUF676	FALSE	http://www.yeastgenome.org/locus/S000005585/overview
ZPAR0B07570_A	ZPAR0B07570	BZL39_B07570	337	ZPAR0H02410	ZYBA0H02256g	A	5	YOR060C	NA	SLD7	NA	NA	FALSE	http://www.yeastgenome.org/locus/S000005586/overview
ZPAR0B07580_A	ZPAR0B07580	BZL39_B07580	343	ZPAR0H02400	ZYBA0H02278g	A	5	YOR061W	NA	CKA2	NA	NA	FALSE	http://www.yeastgenome.org/locus/S000005587/overview
ZPAR0B07590_A	ZPAR0B07590	BZL39_B07590	211	ZPAR0H02380	ZYBA0H02322g	A	5	YKR075C	YOR062C	NA	NA	NA	FALSE	http://www.yeastgenome.org/locus/S000001783/overview
ZPAR0B07600_A	ZPAR0B07600	BZL39_B07600	388	ZPAR0H02360	ZYBA0H02344g	A	5	YOR063W	NA	RPL3	NA	NA	FALSE	http://www.yeastgenome.org/locus/S000005589/overview
ZPAR0B07610_N	ZPAR0B07610	BZL39_B07610	210	NA	NA	N	2	YOR064C	NA	YNG1	NA	NA	FALSE	http://www.yeastgenome.org/locus/S000005590/overview
ZPAR0B07620_A	ZPAR0B07620	BZL39_B07620	247	ZPAR0H02340	ZYBA0H02388g	A	5	YBL064C	NA	PRX1	NA	NA	FALSE	http://www.yeastgenome.org/locus/S000000160/overview
ZPAR0B07630_A	ZPAR0B07630	BZL39_B07630	1157	ZPAR0H02330	ZYBA0H02410g	A	5	YBL066C	NA	SEF1	NA	NA	FALSE	http://www.yeastgenome.org/locus/S000000162/overview
ZPAR0B07640_A	ZPAR0B07640	BZL39_B07640	816	ZPAR0H02320	ZYBA0H02432g	A	5	YBL067C	YER098W	UBP13	UBP9	NA	FALSE	http://www.yeastgenome.org/locus/S000000163/overview
ZPAR0B07650_A	ZPAR0B07650	BZL39_B07650	325	ZPAR0H02310	ZYBA0H02454g	A	5	YBL068W	YER099C	PRS4	PRS2	NA	FALSE	http://www.yeastgenome.org/locus/S000000164/overview
ZPAR0B07660_A	ZPAR0B07660	BZL39_B07660	324	ZPAR0H02300	ZYBA0H02476g	A	5	YER100W	NA	UBC6	NA	UQ_con	FALSE	http://www.yeastgenome.org/locus/S000000902/overview
ZPAR0B07670_A	ZPAR0B07670	BZL39_B07670	433	ZPAR0H02290	ZYBA0H02498g	A	5	YBL069W	YER101C	AST1	AST2	NA	FALSE	http://www.yeastgenome.org/locus/S000000165/overview
ZPAR0B07680_A	ZPAR0B07680	BZL39_B07680	82	ZPAR0H02280	ZYBA0H02520g	A	5	YBL071W-A	NA	KTI11	NA	NA	FALSE	http://www.yeastgenome.org/locus/S000007587/overview
ZPAR0B07690_A	ZPAR0B07690	BZL39_B07690	202	ZPAR0H02270	ZYBA0H02542g	A	4	YBL072C	YER102W	RPS8A	RPS8B	NA	FALSE	http://www.yeastgenome.org/locus/S000000168/overview
ZPAR0B07700_A	ZPAR0B07700	BZL39_B07700	325	ZPAR0H02260	ZYBA0H02564g	A	5	YBL074C	NA	AAR2	NA	NA	FALSE	http://www.yeastgenome.org/locus/S000000170/overview
ZPAR0B07710_A	ZPAR0B07710	BZL39_B07710	644	ZPAR0H02250	ZYBA0H02586g	A	5	YBL075C	YER103W	SSA3	SSA4	NA	FALSE	http://www.yeastgenome.org/locus/S000000171/overview
ZPAR0B07720_A	ZPAR0B07720	BZL39_B07720	1071	ZPAR0H02240	ZYBA0H02608g	A	5	YBL076C	NA	ILS1	NA	NA	FALSE	http://www.yeastgenome.org/locus/S000000172/overview
ZPAR0B07730_A	ZPAR0B07730	BZL39_B07730	161	ZPAR0H02230	ZYBA0H02630g	A	5	YER104W	NA	RTT105	NA	NA	FALSE	http://www.yeastgenome.org/locus/S000000906/overview
ZPAR0B07740_A	ZPAR0B07740	BZL39_B07740	118	ZPAR0H02220	ZYBA0H02652g	A	5	YBL078C	NA	ATG8	NA	NA	FALSE	http://www.yeastgenome.org/locus/S000000174/overview
ZPAR0B07750_A	ZPAR0B07750	BZL39_B07750	1472	ZPAR0H02210	ZYBA0H02674g	A	5	YBL079W	YER105C	NUP170	NUP157	NA	FALSE	http://www.yeastgenome.org/locus/S000000175/overview
ZPAR0B07760_A	ZPAR0B07760	BZL39_B07760	301	ZPAR0H02200	ZYBA0H02696g	A	5	YER106W	NA	MAM1	NA	NA	FALSE	http://www.yeastgenome.org/locus/S000000908/overview
ZPAR0B07770_A	ZPAR0B07770	BZL39_B07770	544	ZPAR0H02190	ZYBA0H02718g	A	5	YBL080C	NA	PET112	NA	NA	FALSE	http://www.yeastgenome.org/locus/S000000176/overview
ZPAR0B07780_A	ZPAR0B07780	BZL39_B07780	364	ZPAR0H02180	ZYBA0H02740g	A	5	YBL081W	NA	NA	NA	NA	FALSE	http://www.yeastgenome.org/locus/S000000177/overview
ZPAR0B07790_A	ZPAR0B07790	BZL39_B07790	360	ZPAR0H02170	ZYBA0H02762g	A	5	YER107C	NA	GLE2	NA	NA	FALSE	http://www.yeastgenome.org/locus/S000000909/overview
ZPAR0B07800_A	ZPAR0B07800	BZL39_B07800	242	ZPAR0H02160	ZYBA0H02784g	A	5	YER109C	NA	NA	NA	NA	FALSE	NA
ZPAR0B07810_A	ZPAR0B07810	BZL39_B07810	432	ZPAR0H02150	ZYBA0H02806g	A	5	YBL082C	NA	ALG3	NA	ALG3	FALSE	http://www.yeastgenome.org/locus/S000000178/overview
ZPAR0B07820_A	ZPAR0B07820	BZL39_B07820	1115	ZPAR0H02140	ZYBA0H02828g	A	5	YER110C	NA	KAP123	NA	NA	FALSE	http://www.yeastgenome.org/locus/S000000912/overview
ZPAR0B07830_A	ZPAR0B07830	BZL39_B07830	1098	ZPAR0H02130	ZYBA0H02850g	A	5	YER111C	NA	SWI4	NA	NA	FALSE	http://www.yeastgenome.org/locus/S000000913/overview
ZPAR0B07840_A	ZPAR0B07840	BZL39_B07840	162	ZPAR0H02120	ZYBA0H02872g	A	5	YER112W	NA	LSM4	NA	NA	FALSE	http://www.yeastgenome.org/locus/S000000914/overview
ZPAR0B07850_A	ZPAR0B07850	BZL39_B07850	661	ZPAR0H02110	ZYBA0H02894g	A	5	YER113C	NA	TMN3	NA	EMP70	FALSE	http://www.yeastgenome.org/locus/S000000915/overview
ZPAR0B07860_A	ZPAR0B07860	BZL39_B07860	740	ZPAR0H02100	ZYBA0H02938g	A	5	YBL084C	NA	CDC27	NA	NA	FALSE	http://www.yeastgenome.org/locus/S000000180/overview
ZPAR0B07870_A	ZPAR0B07870	BZL39_B07870	1101	ZPAR0H02090	ZYBA0H02960g	A	5	YBL085W	YER114C	BOI1	BOI2	NA	FALSE	http://www.yeastgenome.org/locus/S000000181/overview
ZPAR0B07880_A	ZPAR0B07880	BZL39_B07880	460	ZPAR0H02080	ZYBA0H02982g	A	5	YBL086C	NA	NA	NA	NA	FALSE	http://www.yeastgenome.org/locus/S000000182/overview
ZPAR0B07890_A	ZPAR0B07890	BZL39_B07890	154	ZPAR0H02070	ZYBA0H03004g	A	5	YER115C	NA	SPR6	NA	NA	FALSE	http://www.yeastgenome.org/locus/S000000917/overview
ZPAR0B07900_A	ZPAR0B07900	BZL39_B07900	188	ZPAR0H02060	ZYBA0H03026g	A	5	YER116C	NA	SLX8	NA	NA	FALSE	http://www.yeastgenome.org/locus/S000000918/overview
ZPAR0B07910_B	ZPAR0B07910	BZL39_B07910	136	ZPAR0H02050	ZYBA0H03048g	B	7	YBL087C	YER117W	RPL23A	RPL23B	NA	FALSE	http://www.yeastgenome.org/locus/S000000183/overview
ZPAR0B07920_A	ZPAR0B07920	BZL39_B07920	2794	ZPAR0H02040	ZYBA0H03070g	A	5	YBL088C	NA	TEL1	NA	NA	FALSE	http://www.yeastgenome.org/locus/S000000184/overview
ZPAR0B07930_A	ZPAR0B07930	BZL39_B07930	359	ZPAR0H02030	ZYBA0H03092g	A	5	YER118C	NA	SHO1	NA	SH3_1	FALSE	http://www.yeastgenome.org/locus/S000000920/overview
ZPAR0B07940_A	ZPAR0B07940	BZL39_B07940	445	ZPAR0H02020	ZYBA0H03114g	A	5	YBL089W	YER119C	AVT5	AVT6	Aa_trans	TRUE	http://www.yeastgenome.org/locus/S000000185/overview
ZPAR0B07950_A	ZPAR0B07950	BZL39_B07950	169	ZPAR0H02010	ZYBA0H03136g	A	5	YBL090W	NA	MRP21	NA	NA	FALSE	http://www.yeastgenome.org/locus/S000000186/overview
ZPAR0B07960_A	ZPAR0B07960	BZL39_B07960	409	ZPAR0H02000	ZYBA0H03158g	A	5	YBL091C	NA	MAP2	NA	NA	FALSE	http://www.yeastgenome.org/locus/S000000187/overview
ZPAR0B07970_A	ZPAR0B07970	BZL39_B07970	211	ZPAR0H01990	ZYBA0H03180g	A	4	YBL091C-A	YER120W	SCS22	SCS2	Motile_Sperm	FALSE	http://www.yeastgenome.org/locus/S000007228/overview
ZPAR0B07980_A	ZPAR0B07980	BZL39_B07980	131	ZPAR0H01980	ZYBA0H03202g	A	5	YBL092W	NA	RPL32	NA	NA	FALSE	http://www.yeastgenome.org/locus/S000000188/overview
ZPAR0B07990_A	ZPAR0B07990	BZL39_B07990	572	ZPAR0H01970	ZYBA0H03224g	A	5	YGR124W	YPR145W	ASN2	ASN1	NA	FALSE	http://www.yeastgenome.org/locus/S000003356/overview
ZPAR0B08000_B	ZPAR0B08000	BZL39_B08000	530	ZPAR0H01960	ZYBA0H03268g	B	7	YPR144C	NA	NOC4	NA	NA	FALSE	http://www.yeastgenome.org/locus/S000006348/overview
ZPAR0B08010_A	ZPAR0B08010	BZL39_B08010	513	ZPAR0H01950	ZYBA0H03312g	A	5	YGR123C	NA	PPT1	NA	NA	FALSE	http://www.yeastgenome.org/locus/S000003355/overview
ZPAR0B08020_N	ZPAR0B08020	BZL39_B08020	233	NA	NA	N	2	YPR143W	NA	RRP15	NA	NA	FALSE	http://www.yeastgenome.org/locus/S000006347/overview
ZPAR0B08030_A	ZPAR0B08030	BZL39_B08030	719	ZPAR0H01930	ZYBA0H03356g	A	5	YPR141C	NA	KAR3	NA	NA	FALSE	http://www.yeastgenome.org/locus/S000006345/overview
ZPAR0B08040_A	ZPAR0B08040	BZL39_B08040	400	ZPAR0H01920	ZYBA0H03378g	A	5	YPR140W	NA	TAZ1	NA	NA	FALSE	http://www.yeastgenome.org/locus/S000006344/overview
ZPAR0B08050_N	ZPAR0B08050	BZL39_B08050	290	NA	NA	N	2	YPR139C	NA	LOA1	NA	NA	FALSE	http://www.yeastgenome.org/locus/S000006343/overview
ZPAR0B08060_A	ZPAR0B08060	BZL39_B08060	391	ZPAR0H01900	ZYBA0H03422g	A	5	YGR122W	NA	NA	NA	NA	FALSE	http://www.yeastgenome.org/locus/S000003354/overview
ZPAR0B08070_A	ZPAR0B08070	BZL39_B08070	506	ZPAR0H01890	ZYBA0H03466g	A	5	YGR121C	YPR138C	MEP1	MEP3	Ammonium_transp	TRUE	http://www.yeastgenome.org/locus/S000003353/overview
ZPAR0B08080_A	ZPAR0B08080	BZL39_B08080	571	ZPAR0H01880	ZYBA0H03510g	A	5	YPR137W	NA	RRP9	NA	NA	FALSE	http://www.yeastgenome.org/locus/S000006341/overview
ZPAR0B08090_A	ZPAR0B08090	BZL39_B08090	893	ZPAR0H01870	ZYBA0H03532g	A	5	YPR135W	NA	CTF4	NA	NA	FALSE	http://www.yeastgenome.org/locus/S000006339/overview
ZPAR0B08100_A	ZPAR0B08100	BZL39_B08100	275	ZPAR0H01860	ZYBA0H03554g	A	5	YGR120C	NA	COG2	NA	NA	FALSE	http://www.yeastgenome.org/locus/S000003352/overview
ZPAR0B08110_A	ZPAR0B08110	BZL39_B08110	484	ZPAR0H01850	ZYBA0H03576g	A	5	YGR119C	NA	NUP57	NA	NA	FALSE	http://www.yeastgenome.org/locus/S000003351/overview
ZPAR0B08120_A	ZPAR0B08120	BZL39_B08120	229	ZPAR0H01840	ZYBA0H03598g	A	5	YPR134W	NA	MSS18	NA	NA	FALSE	http://www.yeastgenome.org/locus/S000006338/overview
ZPAR0B08130_A	ZPAR0B08130	BZL39_B08130	50	ZPAR0H01830	ZYBA0H03620g	A	5	YPR133W-A	NA	TOM5	NA	Tom5	FALSE	http://www.yeastgenome.org/locus/S000006433/overview
ZPAR0B08140_A	ZPAR0B08140	BZL39_B08140	376	ZPAR0H01820	ZYBA0H03642g	A	5	YPR133C	NA	SPN1	NA	NA	FALSE	http://www.yeastgenome.org/locus/S000006337/overview
ZPAR0B08150_A	ZPAR0B08150	BZL39_B08150	145	ZPAR0H01810	ZYBA0H03664g	A	5	YGR118W	YPR132W	RPS23A	RPS23B	NA	FALSE	http://www.yeastgenome.org/locus/S000003350/overview
ZPAR0B08160_A	ZPAR0B08160	BZL39_B08160	443	ZPAR0H01800	ZYBA0H03686g	A	5	YGR117C	NA	NA	NA	NA	FALSE	http://www.yeastgenome.org/locus/S000003349/overview
ZPAR0B08170_A	ZPAR0B08170	BZL39_B08170	188	ZPAR0H01790	ZYBA0H03708g	A	132	YPR131C	NA	NAT3	NA	NA	FALSE	http://www.yeastgenome.org/locus/S000006335/overview
ZPAR0B08180_A	ZPAR0B08180	BZL39_B08180	334	ZPAR0H01780	ZYBA0H03730g	A	132	YPR129W	NA	SCD6	NA	NA	FALSE	http://www.yeastgenome.org/locus/S000006333/overview
ZPAR0B08190_A	ZPAR0B08190	BZL39_B08190	351	ZPAR0H01760	ZYBA0H03752g	A	5	YPR128C	NA	ANT1	NA	Mito_carr	FALSE	http://www.yeastgenome.org/locus/S000006332/overview
ZPAR0B08200_A	ZPAR0B08200	BZL39_B08200	341	ZPAR0H01750	ZYBA0H03774g	A	5	YPR127W	NA	NA	NA	NA	FALSE	http://www.yeastgenome.org/locus/S000006331/overview
ZPAR0B08210_A	ZPAR0B08210	BZL39_B08210	413	ZPAR0H01740	ZYBA0H03796g	A	5	YPR125W	NA	YLH47	NA	LETM1	FALSE	http://www.yeastgenome.org/locus/S000006329/overview
ZPAR0B08220_A	ZPAR0B08220	BZL39_B08220	1450	ZPAR0H01730	ZYBA0H03818g	A	5	YGR116W	NA	SPT6	NA	NA	FALSE	http://www.yeastgenome.org/locus/S000003348/overview
ZPAR0B08230_A	ZPAR0B08230	BZL39_B08230	371	ZPAR0H01720	ZYBA0H03840g	A	5	YPR124W	NA	CTR1	NA	Ctr	FALSE	http://www.yeastgenome.org/locus/S000006328/overview
ZPAR0B08240_A	ZPAR0B08240	BZL39_B08240	310	ZPAR0H01710	ZYBA0H03862g	A	5	YGR113W	NA	DAM1	NA	NA	FALSE	http://www.yeastgenome.org/locus/S000003345/overview
ZPAR0B08250_A	ZPAR0B08250	BZL39_B08250	355	ZPAR0H01700	ZYBA0H03884g	A	5	YGR112W	NA	SHY1	NA	SURF1	TRUE	http://www.yeastgenome.org/locus/S000003344/overview
ZPAR0B08260_N	ZPAR0B08260	BZL39_B08260	388	NA	NA	N	2	YGR111W	NA	NA	NA	NA	FALSE	http://www.yeastgenome.org/locus/S000003343/overview
ZPAR0B08270_A	ZPAR0B08270	BZL39_B08270	1189	ZPAR0H01680	ZYBA0H03928g	A	5	YPR122W	NA	AXL1	NA	NA	FALSE	http://www.yeastgenome.org/locus/S000006326/overview
ZPAR0B08280_A	ZPAR0B08280	BZL39_B08280	125	ZPAR0H01670	ZYBA0H03972g	A	5	NA	NA	NA	NA	NA	FALSE	NA
ZPAR0B08290_A	ZPAR0B08290	BZL39_B08290	427	ZPAR0H01660	ZYBA0H03994g	A	5	YGR110W	NA	CLD1	NA	NA	FALSE	http://www.yeastgenome.org/locus/S000003342/overview
ZPAR0B08300_A	ZPAR0B08300	BZL39_B08300	308	ZPAR0H01650	ZYBA0H04016g	A	5	NA	NA	NA	NA	NA	FALSE	NA
ZPAR0B08310_A	ZPAR0B08310	BZL39_B08310	82	ZPAR0H01640	ZYBA0H04060g	A	5	NA	NA	NA	NA	NA	FALSE	NA
ZPAR0B08320_A	ZPAR0B08320	BZL39_B08320	420	ZPAR0H01630	ZYBA0H04082g	A	5	YGR109C	YPR120C	CLB6	CLB5	NA	FALSE	http://www.yeastgenome.org/locus/S000003341/overview
ZPAR0B08330_N	ZPAR0B08330	BZL39_B08330	525	NA	NA	N	2	YGR108W	YPR119W	CLB1	CLB2	NA	FALSE	http://www.yeastgenome.org/locus/S000003340/overview
ZPAR0B08340_A	ZPAR0B08340	BZL39_B08340	999	ZPAR0H01610	ZYBA0H04148g	A	5	YGL201C	NA	MCM6	NA	NA	FALSE	http://www.yeastgenome.org/locus/S000003169/overview
ZPAR0B08350_A	ZPAR0B08350	BZL39_B08350	903	ZPAR0H01600	ZYBA0H04170g	A	5	YPR160W	NA	GPH1	NA	NA	FALSE	http://www.yeastgenome.org/locus/S000006364/overview
ZPAR0B08360_A	ZPAR0B08360	BZL39_B08360	496	ZPAR0H01590	ZYBA0H04192g	A	5	YGL202W	NA	ARO8	NA	NA	FALSE	http://www.yeastgenome.org/locus/S000003170/overview
ZPAR0B08370_A	ZPAR0B08370	BZL39_B08370	657	ZPAR0H01580	ZYBA0H04214g	A	5	YGL203C	NA	KEX1	NA	Peptidase_S10	FALSE	http://www.yeastgenome.org/locus/S000003171/overview
ZPAR0B08380_A	ZPAR0B08380	BZL39_B08380	288	ZPAR0H01570	ZYBA0H04258g	A	5	YER026C	NA	CHO1	NA	CDP-OH_P_transf	FALSE	http://www.yeastgenome.org/locus/S000000828/overview
ZPAR0B08390_A	ZPAR0B08390	BZL39_B08390	253	ZPAR0H01560	ZYBA0H04280g	A	5	YMR193W	NA	MRPL24	NA	NA	FALSE	http://www.yeastgenome.org/locus/S000004806/overview
ZPAR0B08400_A	ZPAR0B08400	BZL39_B08400	100	ZPAR0H01550	ZYBA0H04302g	A	4	YMR194W	YPL249C-A	RPL36A	RPL36B	NA	FALSE	http://www.yeastgenome.org/locus/S000004807/overview
ZPAR0B08410_A	ZPAR0B08410	BZL39_B08410	163	ZPAR0H01540	ZYBA0H04324g	A	5	NA	NA	NA	NA	NA	FALSE	NA
ZPAR0B08420_A	ZPAR0B08420	BZL39_B08420	72	ZPAR0H01530	ZYBA0H04346g	A	4	YMR194C-B	NA	CMC4	NA	NA	FALSE	http://www.yeastgenome.org/locus/S000028514/overview
ZPAR0B08430_A	ZPAR0B08430	BZL39_B08430	91	ZPAR0H01520	ZYBA0H04368g	A	5	YPL250C	YMR195W	ATG41	ICY1	NA	FALSE	http://www.yeastgenome.org/locus/S000006171/overview
ZPAR0B08440_A	ZPAR0B08440	BZL39_B08440	1075	ZPAR0H01510	ZYBA0H04390g	A	5	YMR196W	NA	NA	NA	NA	FALSE	http://www.yeastgenome.org/locus/S000004809/overview
ZPAR0B08450_A	ZPAR0B08450	BZL39_B08450	220	ZPAR0H01500	ZYBA0H04412g	A	5	YMR197C	NA	VTI1	NA	V-SNARE	FALSE	http://www.yeastgenome.org/locus/S000004810/overview
ZPAR0B08460_A	ZPAR0B08460	BZL39_B08460	180	ZPAR0H01490	ZYBA0H04434g	A	5	YPL252C	NA	YAH1	NA	NA	FALSE	http://www.yeastgenome.org/locus/S000006173/overview
ZPAR0B08470_A	ZPAR0B08470	BZL39_B08470	636	ZPAR0H01480	ZYBA0H04456g	A	5	YMR198W	YPL253C	CIK1	VIK1	NA	FALSE	http://www.yeastgenome.org/locus/S000004811/overview
ZPAR0B08480_A	ZPAR0B08480	BZL39_B08480	434	ZPAR0H01470	ZYBA0H04478g	A	5	YPL254W	NA	HFI1	NA	NA	FALSE	http://www.yeastgenome.org/locus/S000006175/overview
ZPAR0B08490_A	ZPAR0B08490	BZL39_B08490	362	ZPAR0H01460	ZYBA0H04500g	A	5	YPL255W	NA	BBP1	NA	NA	FALSE	http://www.yeastgenome.org/locus/S000006176/overview
ZPAR0B08500_A	ZPAR0B08500	BZL39_B08500	301	ZPAR0H01450	ZYBA0H04522g	A	5	NA	NA	NA	NA	NA	FALSE	NA
ZPAR0B08510_A	ZPAR0B08510	BZL39_B08510	524	ZPAR0H01440	ZYBA0H04544g	A	5	YMR199W	YPL256C	CLN1	CLN2	NA	FALSE	http://www.yeastgenome.org/locus/S000004812/overview
ZPAR0B08520_A	ZPAR0B08520	BZL39_B08520	249	ZPAR0H01430	ZYBA0H04566g	A	5	YMR200W	NA	ROT1	NA	NA	FALSE	http://www.yeastgenome.org/locus/S000004813/overview
ZPAR0B08530_A	ZPAR0B08530	BZL39_B08530	618	ZPAR0H01420	ZYBA0H04588g	A	5	YNR006W	NA	VPS27	NA	NA	FALSE	http://www.yeastgenome.org/locus/S000005289/overview
ZPAR0B08540_A	ZPAR0B08540	BZL39_B08540	357	ZPAR0H01410	ZYBA0H04610g	A	5	YMR201C	NA	RAD14	NA	NA	FALSE	http://www.yeastgenome.org/locus/S000004814/overview
ZPAR0B08550_A	ZPAR0B08550	BZL39_B08550	291	ZPAR0H01400	ZYBA0H04632g	A	5	YNR007C	NA	ATG3	NA	NA	FALSE	http://www.yeastgenome.org/locus/S000005290/overview
ZPAR0B08560_A	ZPAR0B08560	BZL39_B08560	645	ZPAR0H01390	ZYBA0H04654g	A	5	YNR008W	NA	LRO1	NA	LCAT	FALSE	http://www.yeastgenome.org/locus/S000005291/overview
ZPAR0B08570_A	ZPAR0B08570	BZL39_B08570	235	ZPAR0H01380	ZYBA0H04676g	A	5	YNR009W	NA	NRM1	NA	NA	FALSE	http://www.yeastgenome.org/locus/S000005292/overview
ZPAR0B08580_A	ZPAR0B08580	BZL39_B08580	220	ZPAR0H01370	ZYBA0H04698g	A	5	YMR202W	NA	ERG2	NA	ERG2_Sigma1R	FALSE	http://www.yeastgenome.org/locus/S000004815/overview
ZPAR0B08590_A	ZPAR0B08590	BZL39_B08590	114	ZPAR0H01360	ZYBA0H04720g	A	5	YNR010W	NA	CSE2	NA	NA	FALSE	http://www.yeastgenome.org/locus/S000005293/overview
ZPAR0B08600_A	ZPAR0B08600	BZL39_B08600	386	ZPAR0H01350	ZYBA0H04742g	A	5	YMR203W	NA	TOM40	NA	NA	FALSE	http://www.yeastgenome.org/locus/S000004816/overview
ZPAR0B08610_A	ZPAR0B08610	BZL39_B08610	206	ZPAR0H01340	ZYBA0H04764g	A	5	YIL007C	NA	NAS2	NA	NA	FALSE	http://www.yeastgenome.org/locus/S000001269/overview
ZPAR0B08620_A	ZPAR0B08620	BZL39_B08620	99	ZPAR0H01330	ZYBA0H04786g	A	5	YIL008W	NA	URM1	NA	NA	FALSE	http://www.yeastgenome.org/locus/S000001270/overview
ZPAR0B08630_A	ZPAR0B08630	BZL39_B08630	616	ZPAR0H01320	ZYBA0H04808g	A	5	NA	NA	NA	NA	NA	FALSE	NA
ZPAR0B08640_A	ZPAR0B08640	BZL39_B08640	1671	ZPAR0A08620	ZYBA0H04874g	A	5	YJL039C	NA	NUP192	NA	NA	FALSE	http://www.yeastgenome.org/locus/S000003576/overview
ZPAR0B08650_A	ZPAR0B08650	BZL39_B08650	923	ZPAR0A08630	ZYBA0H04896g	A	5	YJL041W	NA	NSP1	NA	NA	FALSE	http://www.yeastgenome.org/locus/S000003577/overview
ZPAR0B08660_A	ZPAR0B08660	BZL39_B08660	1351	ZPAR0A08640	ZYBA0H04918g	A	5	YJL042W	NA	MHP1	NA	NA	FALSE	http://www.yeastgenome.org/locus/S000003578/overview
ZPAR0B08670_A	ZPAR0B08670	BZL39_B08670	326	ZPAR0A08650	ZYBA0H04940g	A	5	YJL044C	NA	GYP6	NA	NA	FALSE	http://www.yeastgenome.org/locus/S000003580/overview
ZPAR0B08680_A	ZPAR0B08680	BZL39_B08680	247	ZPAR0A08660	ZYBA0H04962g	A	5	YKL152C	NA	GPM1	NA	NA	FALSE	http://www.yeastgenome.org/locus/S000001635/overview
ZPAR0B08690_A	ZPAR0B08690	BZL39_B08690	323	ZPAR0A08670	ZYBA0H04984g	A	5	YKL151C	NA	NA	NA	NA	FALSE	http://www.yeastgenome.org/locus/S000001634/overview
ZPAR0B08700_A	ZPAR0B08700	BZL39_B08700	328	ZPAR0A08680	ZYBA0H05006g	A	5	YKL150W	NA	MCR1	NA	NA	FALSE	http://www.yeastgenome.org/locus/S000001633/overview
ZPAR0B08710_A	ZPAR0B08710	BZL39_B08710	356	ZPAR0A08690	ZYBA0H05028g	A	5	YKL149C	NA	DBR1	NA	NA	FALSE	http://www.yeastgenome.org/locus/S000001632/overview
ZPAR0B08720_A	ZPAR0B08720	BZL39_B08720	644	ZPAR0A08700	ZYBA0H05050g	A	5	YJL045W	YKL148C	NA	SDH1	NA	FALSE	http://www.yeastgenome.org/locus/S000003581/overview
ZPAR0B08730_A	ZPAR0B08730	BZL39_B08730	576	ZPAR0A08710	ZYBA0H05094g	A	5	YBR170C	NA	NPL4	NA	NA	FALSE	http://www.yeastgenome.org/locus/S000000374/overview
ZPAR0B08740_A	ZPAR0B08740	BZL39_B08740	204	ZPAR0A08720	ZYBA0H05116g	A	5	YBR171W	NA	SEC66	NA	Sec66	FALSE	http://www.yeastgenome.org/locus/S000000375/overview
ZPAR0B08750_A	ZPAR0B08750	BZL39_B08750	780	ZPAR0A08730	ZYBA0H05138g	A	5	YBR172C	YPL105C	SMY2	SYH1	NA	FALSE	http://www.yeastgenome.org/locus/S000000376/overview
ZPAR0B08760_A	ZPAR0B08760	BZL39_B08760	146	ZPAR0A08740	ZYBA0H05160g	A	5	YBR173C	NA	UMP1	NA	NA	FALSE	http://www.yeastgenome.org/locus/S000000377/overview
ZPAR0B08770_A	ZPAR0B08770	BZL39_B08770	318	ZPAR0A08750	ZYBA0H05182g	A	5	YBR175W	NA	SWD3	NA	NA	FALSE	http://www.yeastgenome.org/locus/S000000379/overview
ZPAR0B08780_A	ZPAR0B08780	BZL39_B08780	642	ZPAR0A08760	ZYBA0H05204g	A	5	YPL104W	NA	MSD1	NA	NA	FALSE	http://www.yeastgenome.org/locus/S000006025/overview
ZPAR0B08790_A	ZPAR0B08790	BZL39_B08790	321	ZPAR0A08770	ZYBA0H05226g	A	5	YBR176W	NA	ECM31	NA	NA	FALSE	http://www.yeastgenome.org/locus/S000000380/overview
ZPAR0B08800_A	ZPAR0B08800	BZL39_B08800	451	ZPAR0A08780	ZYBA0H05248g	A	5	YPL103C	NA	FMP30	NA	Lactamase_B_2	FALSE	http://www.yeastgenome.org/locus/S000006024/overview
ZPAR0B08810_N	ZPAR0B08810	BZL39_B08810	434	NA	NA	N	2	YPL101W	NA	ELP4	NA	NA	FALSE	http://www.yeastgenome.org/locus/S000006022/overview
ZPAR0B08820_A	ZPAR0B08820	BZL39_B08820	427	ZPAR0A08800	ZYBA0H05292g	A	5	YPL100W	NA	ATG21	NA	NA	FALSE	http://www.yeastgenome.org/locus/S000006021/overview
ZPAR0B08830_A	ZPAR0B08830	BZL39_B08830	205	ZPAR0A08810	ZYBA0H05314g	A	5	YPL099C	NA	INA17	NA	NA	FALSE	http://www.yeastgenome.org/locus/S000006020/overview
ZPAR0B08840_A	ZPAR0B08840	BZL39_B08840	116	ZPAR0A08820	ZYBA0H05336g	A	5	YPL098C	NA	MGR2	NA	Romo1	TRUE	http://www.yeastgenome.org/locus/S000006019/overview
ZPAR0B08850_A	ZPAR0B08850	BZL39_B08850	455	ZPAR0A08830	ZYBA0H05358g	A	5	YPL097W	NA	MSY1	NA	NA	FALSE	http://www.yeastgenome.org/locus/S000006018/overview
ZPAR0B08860_N	ZPAR0B08860	BZL39_B08860	67	NA	NA	N	2	YPL096C-A	NA	ERI1	NA	NA	FALSE	http://www.yeastgenome.org/locus/S000028423/overview
ZPAR0B08870_A	ZPAR0B08870	BZL39_B08870	351	ZPAR0A08850	ZYBA0H05402g	A	5	YPL096W	NA	PNG1	NA	NA	FALSE	http://www.yeastgenome.org/locus/S000006017/overview
ZPAR0B08880_A	ZPAR0B08880	BZL39_B08880	450	ZPAR0A08860	ZYBA0H05424g	A	5	YBR177C	YPL095C	EHT1	EEB1	NA	FALSE	http://www.yeastgenome.org/locus/S000000381/overview
ZPAR0B08890_A	ZPAR0B08890	BZL39_B08890	871	ZPAR0A08870	ZYBA0H05446g	A	5	YBR179C	NA	FZO1	NA	NA	FALSE	http://www.yeastgenome.org/locus/S000000383/overview
ZPAR0B08900_A	ZPAR0B08900	BZL39_B08900	274	ZPAR0A08880	ZYBA0H05468g	A	5	YPL094C	NA	SEC62	NA	Sec62	TRUE	http://www.yeastgenome.org/locus/S000006015/overview
ZPAR0B08910_N	ZPAR0B08910	BZL39_B08910	647	NA	NA	N	2	YPL093W	NA	NOG1	NA	NA	FALSE	http://www.yeastgenome.org/locus/S000006014/overview
ZPAR0B08920_A	ZPAR0B08920	BZL39_B08920	584	ZPAR0A08900	ZYBA0H05512g	A	5	YBR180W	NA	DTR1	NA	MFS_1	TRUE	http://www.yeastgenome.org/locus/S000000384/overview
ZPAR0B08930_B	ZPAR0B08930	BZL39_B08930	458	ZPAR0A08910	ZYBA0H05534g	B	7	YPL092W	NA	SSU1	NA	SLAC1	TRUE	http://www.yeastgenome.org/locus/S000006013/overview
ZPAR0B08940_B	ZPAR0B08940	BZL39_B08940	485	ZPAR0A08920	ZYBA0H05556g	B	7	YPL091W	NA	GLR1	NA	NA	FALSE	http://www.yeastgenome.org/locus/S000006012/overview
ZPAR0B08950_A	ZPAR0B08950	BZL39_B08950	236	ZPAR0A08930	ZYBA0H05578g	A	5	YBR181C	YPL090C	RPS6B	RPS6A	NA	FALSE	http://www.yeastgenome.org/locus/S000000385/overview
ZPAR0B08960_A	ZPAR0B08960	BZL39_B08960	261	NA	NA	A	Multi	NA	NA	NA	NA	NA	FALSE	NA
ZPAR0B08970_A	ZPAR0B08970	BZL39_B08970	346	ZPAR0A08990	ZYBA0H05622g	A	5	NA	NA	NA	NA	CRCB	TRUE	NA
ZPAR0B08980_A	ZPAR0B08980	BZL39_B08980	471	ZPAR0A09000	ZYBA0H05644g	A	5	YBR182C	YPL089C	SMP1	RLM1	NA	FALSE	http://www.yeastgenome.org/locus/S000000386/overview
ZPAR0B09000_N	ZPAR0B09000	BZL39_B09000	368	NA	NA	N	2	NA	NA	NA	NA	DUP	FALSE	NA
ZPAR0B09010_N	ZPAR0B09010	BZL39_B09010	369	NA	NA	N	2	NA	NA	NA	NA	DUP	FALSE	NA
ZPAR0B09020_A	ZPAR0B09020	BZL39_B09020	939	ZPAR0A09060	ZYBA0M02608g	A	5	YMR080C	NA	NAM7	NA	NA	FALSE	http://www.yeastgenome.org/locus/S000004685/overview
ZPAR0B09030_A	ZPAR0B09030	BZL39_B09030	1019	ZPAR0A09070	ZYBA0M02586g	A	5	YKL092C	NA	BUD2	NA	NA	FALSE	http://www.yeastgenome.org/locus/S000001575/overview
ZPAR0B09040_A	ZPAR0B09040	BZL39_B09040	304	ZPAR0A09080	ZYBA0M02564g	A	5	YKL091C	YMR079W	NA	SEC14	NA	FALSE	http://www.yeastgenome.org/locus/S000001574/overview
ZPAR0B09050_A	ZPAR0B09050	BZL39_B09050	728	ZPAR0A09090	ZYBA0M02542g	A	5	YMR078C	NA	CTF18	NA	NA	FALSE	http://www.yeastgenome.org/locus/S000004683/overview
ZPAR0B09060_A	ZPAR0B09060	BZL39_B09060	207	ZPAR0A09100	ZYBA0M02520g	A	5	YMR077C	NA	VPS20	NA	NA	FALSE	http://www.yeastgenome.org/locus/S000004682/overview
ZPAR0B09070_A	ZPAR0B09070	BZL39_B09070	418	ZPAR0A09110	ZYBA0M02498g	A	5	YIR004W	NA	DJP1	NA	NA	FALSE	http://www.yeastgenome.org/locus/S000001443/overview
ZPAR0B09080_A	ZPAR0B09080	BZL39_B09080	1011	ZPAR0A09120	ZYBA0M02476g	A	5	YIR003W	NA	AIM21	NA	NA	FALSE	http://www.yeastgenome.org/locus/S000001442/overview
ZPAR0B09090_A	ZPAR0B09090	BZL39_B09090	125	ZPAR0A09130	ZYBA0M02454g	A	4	YER009W	NA	NTF2	NA	NA	FALSE	http://www.yeastgenome.org/locus/S000000811/overview
ZPAR0B09100_A	ZPAR0B09100	BZL39_B09100	1454	ZPAR0A09140	ZYBA0M02432g	A	5	YER008C	NA	SEC3	NA	NA	FALSE	http://www.yeastgenome.org/locus/S000000810/overview
ZPAR0B09110_A	ZPAR0B09110	BZL39_B09110	1089	ZPAR0A09150	ZYBA0M02410g	A	5	YIR002C	NA	MPH1	NA	NA	FALSE	http://www.yeastgenome.org/locus/S000001441/overview
ZPAR0B09120_A	ZPAR0B09120	BZL39_B09120	1597	ZPAR0A09160	ZYBA0M02388g	A	5	YIR006C	NA	PAN1	NA	NA	FALSE	http://www.yeastgenome.org/locus/S000001445/overview
ZPAR0B09130_A	ZPAR0B09130	BZL39_B09130	171	ZPAR0A09170	ZYBA0M02366g	A	5	YIR005W	NA	IST3	NA	NA	FALSE	http://www.yeastgenome.org/locus/S000001444/overview
ZPAR0B09140_A	ZPAR0B09140	BZL39_B09140	233	ZPAR0A09180	ZYBA0M02344g	A	5	YER010C	NA	NA	NA	NA	FALSE	http://www.yeastgenome.org/locus/S000000812/overview
ZPAR0B09150_A	ZPAR0B09150	BZL39_B09150	644	ZPAR0A09190	ZYBA0M02322g	A	5	YIL014W	NA	MNT3	NA	Mannosyl_trans3	FALSE	http://www.yeastgenome.org/locus/S000001276/overview
ZPAR0B09160_A	ZPAR0B09160	BZL39_B09160	209	ZPAR0A09200	ZYBA0M02300g	A	5	YIR017C	NA	MET28	NA	NA	FALSE	http://www.yeastgenome.org/locus/S000001456/overview
ZPAR0B09170_A	ZPAR0B09170	BZL39_B09170	676	ZPAR0A09210	ZYBA0M02278g	A	5	YOL036W	YIR016W	NA	NA	NA	FALSE	http://www.yeastgenome.org/locus/S000005396/overview
ZPAR0B09180_A	ZPAR0B09180	BZL39_B09180	254	ZPAR0A09220	ZYBA0M02256g	A	5	YOL038W	NA	PRE6	NA	NA	FALSE	http://www.yeastgenome.org/locus/S000005398/overview
ZPAR0B09190_A	ZPAR0B09190	BZL39_B09190	87	ZPAR0A09230	ZYBA0M02234g	A	5	YOL026C	NA	MIM1	NA	NA	FALSE	http://www.yeastgenome.org/locus/S000005386/overview
ZPAR0B09200_A	ZPAR0B09200	BZL39_B09200	132	ZPAR0A09240	ZYBA0M02212g	A	5	YIR015W	NA	RPR2	NA	NA	FALSE	http://www.yeastgenome.org/locus/S000001454/overview
ZPAR0B09210_A	ZPAR0B09210	BZL39_B09210	192	ZPAR0A09250	ZYBA0M02190g	A	5	YIR014W	NA	NA	NA	NA	FALSE	http://www.yeastgenome.org/locus/S000001453/overview
ZPAR0B09220_A	ZPAR0B09220	BZL39_B09220	548	ZPAR0A09260	ZYBA0M02168g	A	5	YOL027C	NA	MDM38	NA	LETM1	FALSE	http://www.yeastgenome.org/locus/S000005387/overview
ZPAR0B09230_A	ZPAR0B09230	BZL39_B09230	406	ZPAR0A09270	ZYBA0M02146g	A	5	YIR018W	YOL028C	YAP5	YAP7	NA	FALSE	http://www.yeastgenome.org/locus/S000001457/overview
ZPAR0B09240_A	ZPAR0B09240	BZL39_B09240	492	ZPAR0A09280	ZYBA0M02124g	A	5	YOL030W	NA	GAS5	NA	NA	FALSE	http://www.yeastgenome.org/locus/S000005390/overview
ZPAR0B09250_A	ZPAR0B09250	BZL39_B09250	550	ZPAR0A09290	ZYBA0M02102g	A	5	YFR012W	YOL019W	DCV1	NA	SUR7	FALSE	http://www.yeastgenome.org/locus/S000001908/overview
ZPAR0B09260_A	ZPAR0B09260	BZL39_B09260	367	ZPAR0A09300	ZYBA0M02080g	A	5	YOL018C	NA	TLG2	NA	SNARE	FALSE	http://www.yeastgenome.org/locus/S000005378/overview
ZPAR0B09270_A	ZPAR0B09270	BZL39_B09270	759	ZPAR0A09310	ZYBA0M02058g	A	5	YOR129C	NA	AFI1	NA	NA	FALSE	http://www.yeastgenome.org/locus/S000005655/overview
ZPAR0B09280_A	ZPAR0B09280	BZL39_B09280	615	ZPAR0A09320	ZYBA0M02036g	A	5	YDR380W	NA	ARO10	NA	NA	FALSE	http://www.yeastgenome.org/locus/S000002788/overview
ZPAR0B09290_A	ZPAR0B09290	BZL39_B09290	570	ZPAR0A09330	ZYBA0M02014g	A	5	YOR128C	NA	ADE2	NA	NA	FALSE	http://www.yeastgenome.org/locus/S000005654/overview
ZPAR0B09300_A	ZPAR0B09300	BZL39_B09300	79	ZPAR0A09340	ZYBA0M01992g	A	5	YDR379C-A	NA	SDH6	NA	NA	FALSE	http://www.yeastgenome.org/locus/S000007605/overview
ZPAR0B09310_A	ZPAR0B09310	BZL39_B09310	1164	ZPAR0A09350	ZYBA0M01970g	A	5	YDR379W	YOR127W	RGA2	RGA1	NA	FALSE	http://www.yeastgenome.org/locus/S000002787/overview
ZPAR0B09320_A	ZPAR0B09320	BZL39_B09320	82	ZPAR0A09360	ZYBA0M01948g	A	5	YDR378C	NA	LSM6	NA	NA	FALSE	http://www.yeastgenome.org/locus/S000002786/overview
ZPAR0B09330_A	ZPAR0B09330	BZL39_B09330	102	ZPAR0A09370	ZYBA0M01926g	A	5	YDR377W	NA	ATP17	NA	NA	FALSE	http://www.yeastgenome.org/locus/S000002785/overview
ZPAR0B09340_A	ZPAR0B09340	BZL39_B09340	490	ZPAR0A09380	ZYBA0M01904g	A	5	YDR376W	NA	ARH1	NA	NA	FALSE	http://www.yeastgenome.org/locus/S000002784/overview
ZPAR0B09350_A	ZPAR0B09350	BZL39_B09350	242	ZPAR0A09390	ZYBA0M01882g	A	5	YOR126C	NA	IAH1	NA	NA	FALSE	http://www.yeastgenome.org/locus/S000005652/overview
ZPAR0B09360_A	ZPAR0B09360	BZL39_B09360	457	ZPAR0A09400	ZYBA0M01860g	A	5	YDR375C	NA	BCS1	NA	AAA	FALSE	http://www.yeastgenome.org/locus/S000002783/overview
ZPAR0B09370_A	ZPAR0B09370	BZL39_B09370	117	ZPAR0A09410	ZYBA0M01838g	A	4	YDR374W-A	NA	WIP1	NA	NA	FALSE	http://www.yeastgenome.org/locus/S000113553/overview
ZPAR0B09380_A	ZPAR0B09380	BZL39_B09380	330	ZPAR0A09420	ZYBA0M01816g	A	4	YDR374C	NA	PHO92	NA	NA	FALSE	http://www.yeastgenome.org/locus/S000002782/overview
ZPAR0B09390_A	ZPAR0B09390	BZL39_B09390	226	ZPAR0A09430	ZYBA0M01794g	A	4	YOR125C	NA	CAT5	NA	NA	FALSE	http://www.yeastgenome.org/locus/S000005651/overview
ZPAR0B09400_A	ZPAR0B09400	BZL39_B09400	190	ZPAR0A09440	ZYBA0M01772g	A	5	YDR373W	NA	FRQ1	NA	NA	FALSE	http://www.yeastgenome.org/locus/S000002781/overview
ZPAR0B09410_A	ZPAR0B09410	BZL39_B09410	1301	ZPAR0A09450	ZYBA0M01750g	A	5	YOR124C	NA	UBP2	NA	NA	FALSE	http://www.yeastgenome.org/locus/S000005650/overview
ZPAR0B09420_A	ZPAR0B09420	BZL39_B09420	1087	ZPAR0A09460	ZYBA0M01728g	A	5	YOL034W	NA	SMC5	NA	NA	FALSE	http://www.yeastgenome.org/locus/S000005394/overview
ZPAR0B09430_A	ZPAR0B09430	BZL39_B09430	609	ZPAR0A09470	ZYBA0M01706g	A	5	YAL011W	NA	SWC3	NA	NA	FALSE	http://www.yeastgenome.org/locus/S000000009/overview
ZPAR0B09440_A	ZPAR0B09440	BZL39_B09440	448	ZPAR0A09480	ZYBA0M01684g	A	5	YAL010C	NA	MDM10	NA	NA	FALSE	http://www.yeastgenome.org/locus/S000000008/overview
ZPAR0B09450_A	ZPAR0B09450	BZL39_B09450	272	ZPAR0A09490	ZYBA0M01662g	A	5	YAL009W	NA	SPO7	NA	Spo7	FALSE	http://www.yeastgenome.org/locus/S000000007/overview
ZPAR0B09460_A	ZPAR0B09460	BZL39_B09460	573	ZPAR0A09500	ZYBA0M01640g	A	5	NA	NA	NA	NA	AA_permease	TRUE	NA
ZPAR0B09470_A	ZPAR0B09470	BZL39_B09470	235	ZPAR0A09510	ZYBA0M01618g	A	5	YOR012W	NA	NA	NA	NA	FALSE	http://www.yeastgenome.org/locus/S000005538/overview
ZPAR0B09480_A	ZPAR0B09480	BZL39_B09480	747	ZPAR0A09520	ZYBA0M01596g	A	5	YOR014W	NA	RTS1	NA	NA	FALSE	http://www.yeastgenome.org/locus/S000005540/overview
ZPAR0B09490_A	ZPAR0B09490	BZL39_B09490	196	ZPAR0A09530	ZYBA0M01574g	A	5	YAL008W	NA	FUN14	NA	FUN14	FALSE	http://www.yeastgenome.org/locus/S000000006/overview
ZPAR0B09500_A	ZPAR0B09500	BZL39_B09500	214	ZPAR0A09540	ZYBA0M01552g	A	5	YOR016C	YAL007C	ERP4	ERP2	EMP24_GP25L	FALSE	http://www.yeastgenome.org/locus/S000005542/overview
ZPAR0B09510_A	ZPAR0B09510	BZL39_B09510	364	ZPAR0A09550	ZYBA0M01530g	A	5	YHL022C	NA	SPO11	NA	NA	FALSE	http://www.yeastgenome.org/locus/S000001014/overview
ZPAR0B09520_A	ZPAR0B09520	BZL39_B09520	458	ZPAR0A09560	ZYBA0M01508g	A	5	YHL021C	NA	AIM17	NA	NA	FALSE	http://www.yeastgenome.org/locus/S000001013/overview
ZPAR0B09530_A	ZPAR0B09530	BZL39_B09530	715	ZPAR0A09570	ZYBA0M01486g	A	5	YOR017W	NA	PET127	NA	NA	FALSE	http://www.yeastgenome.org/locus/S000005543/overview
ZPAR0B09540_A	ZPAR0B09540	BZL39_B09540	421	ZPAR0A09580	ZYBA0M01464g	A	5	YMR010W	NA	NA	NA	PQ-loop	FALSE	http://www.yeastgenome.org/locus/S000004612/overview
ZPAR0B09550_A	ZPAR0B09550	BZL39_B09550	178	ZPAR0A09590	ZYBA0M01442g	A	5	YMR009W	NA	ADI1	NA	NA	FALSE	http://www.yeastgenome.org/locus/S000004611/overview
ZPAR0B09560_A	ZPAR0B09560	BZL39_B09560	153	ZPAR0A09600	ZYBA0M01376g	A	5	YFR011C	NA	MIC19	NA	NA	FALSE	http://www.yeastgenome.org/locus/S000001907/overview
ZPAR0B09570_A	ZPAR0B09570	BZL39_B09570	500	ZPAR0A09610	ZYBA0M01354g	A	5	YFR010W	NA	UBP6	NA	NA	FALSE	http://www.yeastgenome.org/locus/S000001906/overview
ZPAR0B09580_A	ZPAR0B09580	BZL39_B09580	379	ZPAR0A09620	ZYBA0M01332g	A	5	NA	NA	NA	NA	NA	FALSE	NA
ZPAR0B09590_A	ZPAR0B09590	BZL39_B09590	995	ZPAR0A09630	ZYBA0M01310g	A	5	YOL021C	NA	DIS3	NA	NA	FALSE	http://www.yeastgenome.org/locus/S000005381/overview
ZPAR0B09600_A	ZPAR0B09600	BZL39_B09600	752	ZPAR0A09640	ZYBA0M01288g	A	5	YFR009W	NA	GCN20	NA	NA	FALSE	http://www.yeastgenome.org/locus/S000001905/overview
ZPAR0B09610_A	ZPAR0B09610	BZL39_B09610	410	ZPAR0A09650	ZYBA0M01266g	A	5	YOL022C	NA	TSR4	NA	NA	FALSE	http://www.yeastgenome.org/locus/S000005382/overview
ZPAR0B09620_A	ZPAR0B09620	BZL39_B09620	675	ZPAR0A09660	ZYBA0M01244g	A	5	YOL023W	NA	IFM1	NA	NA	FALSE	http://www.yeastgenome.org/locus/S000005383/overview
ZPAR0B09630_A	ZPAR0B09630	BZL39_B09630	132	ZPAR0A09670	ZYBA0M01222g	A	5	YFR017C	YOL024W	IGD1	NA	NA	FALSE	http://www.yeastgenome.org/locus/S000001913/overview
ZPAR0B09640_A	ZPAR0B09640	BZL39_B09640	571	ZPAR0A09680	ZYBA0M01200g	A	5	YOL025W	NA	LAG2	NA	NA	FALSE	http://www.yeastgenome.org/locus/S000005385/overview
ZPAR0B09650_A	ZPAR0B09650	BZL39_B09650	320	ZPAR0A09690	ZYBA0M01178g	A	5	YFR018C	NA	NA	NA	NA	FALSE	http://www.yeastgenome.org/locus/S000001914/overview
ZPAR0B09660_A	ZPAR0B09660	BZL39_B09660	2094	ZPAR0A09700	ZYBA0M01156g	A	5	YFR019W	NA	FAB1	NA	NA	FALSE	http://www.yeastgenome.org/locus/S000001915/overview
ZPAR0B09670_A	ZPAR0B09670	BZL39_B09670	520	ZPAR0A09710	ZYBA0M01112g	A	5	YFR021W	NA	ATG18	NA	NA	FALSE	http://www.yeastgenome.org/locus/S000001917/overview
ZPAR0B09680_A	ZPAR0B09680	BZL39_B09680	765	ZPAR0A09720	ZYBA0M01090g	A	5	YFR022W	YOR018W	ROG3	ROD1	NA	FALSE	http://www.yeastgenome.org/locus/S000001918/overview
ZPAR0B09690_A	ZPAR0B09690	BZL39_B09690	199	ZPAR0A09730	ZYBA0M01068g	A	5	YNL246W	NA	VPS75	NA	NA	FALSE	http://www.yeastgenome.org/locus/S000005190/overview
ZPAR0B09700_A	ZPAR0B09700	BZL39_B09700	698	ZPAR0A09740	ZYBA0M01046g	A	5	NA	NA	NA	NA	Pyr_redox	FALSE	NA
ZPAR0B09710_A	ZPAR0B09710	BZL39_B09710	677	ZPAR0A09750	ZYBA0M01024g	A	5	YFR023W	YHR015W	PES4	MIP6	NA	FALSE	http://www.yeastgenome.org/locus/S000001919/overview
ZPAR0B09720_N	ZPAR0B09720	BZL39_B09720	518	NA	NA	N	2	YFR024C-A	YHR016C	LSB3	YSC84	NA	FALSE	http://www.yeastgenome.org/locus/S000002968/overview
ZPAR0B09730_A	ZPAR0B09730	BZL39_B09730	293	ZPAR0A09770	ZYBA0M00980g	A	132	NA	NA	NA	NA	DUP	FALSE	NA
ZPAR0B09740_A	ZPAR0B09740	BZL39_B09740	362	ZPAR0A09790	ZYBA0M00958g	A	5	YHR017W	NA	YSC83	NA	DUF1776	FALSE	http://www.yeastgenome.org/locus/S000001059/overview
ZPAR0B09750_A	ZPAR0B09750	BZL39_B09750	462	ZPAR0A09800	ZYBA0M00936g	A	5	YHR018C	NA	ARG4	NA	NA	FALSE	http://www.yeastgenome.org/locus/S000001060/overview
ZPAR0B09760_A	ZPAR0B09760	BZL39_B09760	551	ZPAR0A09810	ZYBA0M00914g	A	5	YHR019C	NA	DED81	NA	NA	FALSE	http://www.yeastgenome.org/locus/S000001061/overview
ZPAR0B09770_A	ZPAR0B09770	BZL39_B09770	678	ZPAR0A09820	ZYBA0M00892g	A	5	YHR020W	NA	NA	NA	NA	FALSE	http://www.yeastgenome.org/locus/S000001062/overview
ZPAR0B09780_A	ZPAR0B09780	BZL39_B09780	331	ZPAR0A09830	ZYBA0M00870g	A	5	YFR025C	NA	HIS2	NA	NA	FALSE	http://www.yeastgenome.org/locus/S000001921/overview
ZPAR0B09790_A	ZPAR0B09790	BZL39_B09790	259	ZPAR0A09840	ZYBA0M00826g	A	5	YFR027W	NA	ECO1	NA	NA	FALSE	http://www.yeastgenome.org/locus/S000001923/overview
ZPAR0B09800_A	ZPAR0B09800	BZL39_B09800	528	ZPAR0A09850	ZYBA0M00804g	A	5	YFR028C	NA	CDC14	NA	NA	FALSE	http://www.yeastgenome.org/locus/S000001924/overview
ZPAR0B09810_A	ZPAR0B09810	BZL39_B09810	592	ZPAR0A09860	ZYBA0M00760g	A	5	YHR202W	NA	NA	NA	NA	FALSE	http://www.yeastgenome.org/locus/S000001245/overview
ZPAR0B09820_A	ZPAR0B09820	BZL39_B09820	261	ZPAR0A09870	ZYBA0M00738g	A	5	YHR203C	YJR145C	RPS4B	RPS4A	NA	FALSE	http://www.yeastgenome.org/locus/S000001246/overview
ZPAR0B09830_A	ZPAR0B09830	BZL39_B09830	811	ZPAR0A09880	ZYBA0M00716g	A	5	YHR204W	NA	MNL1	NA	NA	FALSE	http://www.yeastgenome.org/locus/S000001247/overview
ZPAR0B09840_A	ZPAR0B09840	BZL39_B09840	763	ZPAR0A09890	ZYBA0M00694g	A	5	YHR205W	NA	SCH9	NA	NA	FALSE	http://www.yeastgenome.org/locus/S000001248/overview
ZPAR0B09850_A	ZPAR0B09850	BZL39_B09850	573	ZPAR0A09900	ZYBA0M00672g	A	5	YHR206W	YJR147W	SKN7	HMS2	NA	FALSE	http://www.yeastgenome.org/locus/S000001249/overview
ZPAR0B09860_A	ZPAR0B09860	BZL39_B09860	487	ZPAR0A09910	ZYBA0M00650g	A	5	YHR207C	NA	SET5	NA	NA	FALSE	http://www.yeastgenome.org/locus/S000001250/overview
ZPAR0B09870_A	ZPAR0B09870	BZL39_B09870	249	ZPAR0A09920	ZYBA0M00628g	A	5	YER182W	NA	NA	NA	NA	FALSE	http://www.yeastgenome.org/locus/S000000984/overview
ZPAR0B09880_A	ZPAR0B09880	BZL39_B09880	219	ZPAR0A09930	ZYBA0M00606g	A	5	YER183C	NA	FAU1	NA	NA	FALSE	http://www.yeastgenome.org/locus/S000000985/overview
ZPAR0B09890_A	ZPAR0B09890	BZL39_B09890	400	ZPAR0A09940	ZYBA0M00584g	A	5	YJR148W	YHR208W	BAT2	BAT1	NA	FALSE	http://www.yeastgenome.org/locus/S000003909/overview
ZPAR0B09900_A	ZPAR0B09900	BZL39_B09900	611	ZPAR0A09950	ZYBA0M00562g	A	5	NA	NA	NA	NA	NA	FALSE	NA
ZPAR0B09910_A	ZPAR0B09910	BZL39_B09910	393	ZPAR0A09960	ZYBA0M00540g	A	5	NA	NA	NA	NA	NA	FALSE	NA
ZPAR0B09920_A	ZPAR0B09920	BZL39_B09920	503	ZPAR0A09970	ZYBA0M00518g	A	5	NA	NA	NA	NA	MFS_1	TRUE	NA
ZPAR0B09930_A	ZPAR0B09930	BZL39_B09930	1290	ZPAR0A09980	ZYBA0M00496g	A	5	NA	NA	NA	NA	NA	FALSE	NA
ZPAR0B09940_A	ZPAR0B09940	BZL39_B09940	653	ZPAR0A09990	ZYBA0M00474g	A	5	NA	NA	NA	NA	NA	FALSE	NA
ZPAR0B09945_N	ZPAR0B09945	BZL39_B09945	56	NA	NA	N	2	NA	NA	NA	NA	NA	FALSE	NA
ZPAR0B09950_N	ZPAR0B09950	BZL39_B09950	380	NA	NA	N	2	NA	NA	NA	NA	NA	FALSE	NA
ZPAR0B09960_N	ZPAR0B09960	BZL39_B09960	81	NA	NA	N	Multi	NA	NA	NA	NA	NA	FALSE	NA
ZPAR0B09970_A	ZPAR0B09970	BZL39_B09970	413	ZPAR0A10010	ZYBA0M00452g	A	132	NA	NA	NA	NA	NA	FALSE	NA
ZPAR0B09990_A	ZPAR0B09990	BZL39_B09990	252	NA	NA	A	3	NA	NA	NA	NA	NA	FALSE	NA
ZPAR0B10000_A	ZPAR0B10000	BZL39_B10000	643	ZPAR0A10040	ZYBA0M00386g	A	5	NA	NA	NA	NA	MFS_1	FALSE	NA
ZPAR0B10020_A	ZPAR0B10020	BZL39_B10020	554	ZPAR0A10050	ZYBA0M00342g	A	132	NA	NA	NA	NA	NA	FALSE	NA
ZPAR0B10030_A	ZPAR0B10030	BZL39_B10030	521	ZPAR0A10060	ZYBA0M00320g	A	132	NA	NA	NA	NA	MFS_1	TRUE	NA
ZPAR0B10050_A	ZPAR0B10050	BZL39_B10050	523	ZPAR0A10080	ZYBA0M00232g	A	2	NA	NA	NA	NA	MFS_1	TRUE	NA
[truncated: 8,087 more rows]
