# Supplementary material for: Transcriptional Response to Lactic Acid Stress in the Hybrid Yeast Zygosaccharomyces parabailii
Source: Appl Environ Microbiol. 2018 Feb 14;84(5):e02294-17. doi: 10.1128/AEM.02294-17 (PMC5812937; doi:10.1128/AEM.02294-17)
Supplement: Supplemental material [file AEM.02294-17_zam005188353sd3.xlsx]

## Sheet: DatasetS2
Data Set S2. Z. parabailii functional annotation obtained using Blast2GO. The table includes a brief description of the best BLAST hit including the number of hits and e-Value found by Blast2GO as described in the software documentation. In addition, it shows the assigned Gene Ontology terms and Enzyme Classification codes with a brief description.
ID	Description	Length	X.Hits	e.Value	sim.mean	X.GO	GO.IDs	GO.Names	Enzyme.Codes	Enzyme.Names
ZPAR0A00100_N	Y element ATP-dependent helicase 1 copy 1	835	10	0	89.1	4	F:GO:0003676; F:GO:0005524; C:GO:0005739; F:GO:0004386	F:nucleic acid binding; F:ATP binding; C:mitochondrion; F:helicase activity	EC:3.6.1.15	Nucleoside-triphosphate phosphatase
ZPAR0A00110_N	Y element ATP-dependent helicase 1 copy 4	284	10	0	97.7	7	F:GO:0003676; C:GO:0005634; F:GO:0005524; F:GO:0003678; P:GO:0032508; C:GO:0005739; P:GO:0000722	F:nucleic acid binding; C:nucleus; F:ATP binding; F:DNA helicase activity; P:DNA duplex unwinding; C:mitochondrion; P:telomere maintenance via recombination	EC:3.6.1.15	Nucleoside-triphosphate phosphatase
ZPAR0A00120_N	probable Hypothetical protein	209	10	9.63e-145	95.5	NA
ZPAR0A00130_N	uncharacterized protein ZBAI_08165	277	10	2.2e-164	83.4	1	C:GO:0016021	C:integral component of membrane
ZPAR0A00140_N	related to L-lactate dehydrogenase	172	10	2.26e-90	80.7	6	P:GO:0005975; F:GO:0004459; C:GO:0005737; C:GO:0016021; P:GO:0055114; P:GO:0019752	P:carbohydrate metabolic process; F:L-lactate dehydrogenase activity; C:cytoplasm; C:integral component of membrane; P:oxidation-reduction process; P:carboxylic acid metabolic process	EC:1.1.1.27	L-lactate dehydrogenase
ZPAR0A00150_A	probable pyruvate decarboxylase	126	10	1.18e-85	86.1	5	F:GO:0000287; F:GO:0030976; C:GO:0005634; C:GO:0005829; F:GO:0016831	F:magnesium ion binding; F:thiamine pyrophosphate binding; C:nucleus; C:cytosol; F:carboxy-lyase activity
ZPAR0A00160_A	probable glycolate oxidase	406	10	0	92.2	3	F:GO:0010181; F:GO:0016491; P:GO:0055114	F:FMN binding; F:oxidoreductase activity; P:oxidation-reduction process
ZPAR0A00170_N	threonine dehydratase	73	10	2.6e-35	79.7	2	F:GO:0030170; P:GO:0006520	F:pyridoxal phosphate binding; P:cellular amino acid metabolic process
ZPAR0A00180_A	probable Allantoate permease	545	10	0	86.6	2	P:GO:0055085; C:GO:0016021	P:transmembrane transport; C:integral component of membrane
ZPAR0A00190_N	Pyruvate decarboxylase	563	10	0	94.2	3	F:GO:0000287; F:GO:0030976; F:GO:0004737	F:magnesium ion binding; F:thiamine pyrophosphate binding; F:pyruvate decarboxylase activity	EC:4.1.1.1	Pyruvate decarboxylase
ZPAR0A00200_N	probable Protoplast secreted 2	153	10	1.38e-97	87	6	F:GO:0042802; F:GO:0010181; P:GO:0045892; C:GO:0005737; F:GO:0016491; P:GO:0055114	F:identical protein binding; F:FMN binding; P:negative regulation of transcription, DNA-templated; C:cytoplasm; F:oxidoreductase activity; P:oxidation-reduction process
ZPAR0A00210_B	probable Constitutive acid phosphatase	465	10	0	83.4	2	P:GO:0016311; F:GO:0003993	P:dephosphorylation; F:acid phosphatase activity	EC:3.1.3.41; EC:3.1.3.2	4-nitrophenylphosphatase; Acid phosphatase
ZPAR0A00220_B	related to Weak similarity to probable oxidoreductase	295	10	0	77.8	NA
ZPAR0A00230_B	probable Similarity to Methanobacterium aryldialkylphosphatase related	443	10	0	90.8	1	F:GO:0016810	F:hydrolase activity, acting on carbon-nitrogen (but not peptide) bonds
ZPAR0A00240_B	probable S-adenosylmethionine permease SAM3	584	10	0	90.2	10	F:GO:0015489; F:GO:0000095; C:GO:0016021; P:GO:1903711; F:GO:0015606; F:GO:0015171; P:GO:0015847; P:GO:1901962; C:GO:0005886; P:GO:0003333	F:putrescine transmembrane transporter activity; F:S-adenosyl-L-methionine transmembrane transporter activity; C:integral component of membrane; P:spermidine transmembrane transport; F:spermidine transmembrane transporter activity; F:amino acid transmembrane transporter activity; P:putrescine transport; P:S-adenosyl-L-methionine transmembrane transport; C:plasma membrane; P:amino acid transmembra…
ZPAR0A00250_B	Sam4p	325	10	0	87.5	NA
ZPAR0A00260_B	meiotically up-regulated gene 14	285	10	0	87	NA
ZPAR0A00270_B	uncharacterized protein ZBAI_04982	647	10	0	70.2	4	C:GO:0005634; F:GO:0008270; F:GO:0000981; P:GO:0006357	C:nucleus; F:zinc ion binding; F:RNA polymerase II transcription factor activity, sequence-specific DNA binding; P:regulation of transcription from RNA polymerase II promoter
ZPAR0A00280_A	related to permease of the major facilitator superfamily	524	10	0	91.3	2	P:GO:0055085; C:GO:0016021	P:transmembrane transport; C:integral component of membrane
ZPAR0A00290_A	related to thermophilic desulfurizing enzyme	476	10	0	87.1	3	F:GO:0016705; P:GO:0055114; F:GO:0004497	F:oxidoreductase activity, acting on paired donors, with incorporation or reduction of molecular oxygen; P:oxidation-reduction process; F:monooxygenase activity
ZPAR0A00300_N	FLP recombinase (plasmid)	195	10	4.24e-104	78.6	3	F:GO:0003677; P:GO:0006310; P:GO:0015074	F:DNA binding; P:DNA recombination; P:DNA integration
ZPAR0A00310_N	fructose symporter	312	10	0	93.6	3	F:GO:0022891; P:GO:0055085; C:GO:0016021	F:substrate-specific transmembrane transporter activity; P:transmembrane transport; C:integral component of membrane
ZPAR0A00320_B	probable NADP-specific glutamate dehydrogenase 1	335	10	0	95	4	F:GO:0016639; C:GO:0005829; P:GO:0006520; P:GO:0055114	F:oxidoreductase activity, acting on the CH-NH2 group of donors, NAD or NADP as acceptor; C:cytosol; P:cellular amino acid metabolic process; P:oxidation-reduction process
ZPAR0A00330_A	probable Diacetyl reductase [(R)-acetoin forming]	387	10	0	83.1	4	F:GO:0008270; F:GO:0016491; P:GO:0006066; P:GO:0055114	F:zinc ion binding; F:oxidoreductase activity; P:alcohol metabolic process; P:oxidation-reduction process
ZPAR0A00340_A	Ecm1p	185	10	6.71e-129	76.5	4	C:GO:0005634; C:GO:0030529; C:GO:0043232; P:GO:0071840	C:nucleus; C:intracellular ribonucleoprotein complex; C:intracellular non-membrane-bounded organelle; P:cellular component organization or biogenesis
ZPAR0A00350_A	ZYBA0S07-05996g1_1	610	10	0	74.4	9	P:GO:0010033; F:GO:0005509; C:GO:0016021; C:GO:0005783; F:GO:0051082; P:GO:0044763; P:GO:0006457; P:GO:0051603; P:GO:0034976	P:response to organic substance; F:calcium ion binding; C:integral component of membrane; C:endoplasmic reticulum; F:unfolded protein binding; P:single-organism cellular process; P:protein folding; P:proteolysis involved in cellular protein catabolic process; P:response to endoplasmic reticulum stress
ZPAR0A00360_A	Ald4p	518	10	0	93.3	7	F:GO:0004029; F:GO:0004030; P:GO:0006740; P:GO:0006067; P:GO:0006090; P:GO:0019413; C:GO:0042645	F:aldehyde dehydrogenase (NAD) activity; F:aldehyde dehydrogenase [NAD(P)+] activity; P:NADPH regeneration; P:ethanol metabolic process; P:pyruvate metabolic process; P:acetate biosynthetic process; C:mitochondrial nucleoid	EC:1.2.1.5; EC:1.2.1.3	Aldehyde dehydrogenase (NAD(P)(+)); Aldehyde dehydrogenase (NAD(+))
ZPAR0A00370_A	uncharacterized protein ZBAI_06766	833	10	0	69.9	2	P:GO:0022402; P:GO:0006996	P:cell cycle process; P:organelle organization
ZPAR0A00380_A	related to Nuclear division defective 1	545	10	0	72.8	3	C:GO:0005634; F:GO:0003713; P:GO:0090282	C:nucleus; F:transcription coactivator activity; P:positive regulation of transcription involved in G2/M transition of mitotic cell cycle
ZPAR0A00390_A	Gpb1p	827	10	0	71.4	NA
ZPAR0A00400_N	probable Rab s geranylgeranyltransferase component A	608	10	0	90.9	14	F:GO:0005092; P:GO:0007264; F:GO:0004663; P:GO:0006612; C:GO:0005634; P:GO:0006888; C:GO:0005968; F:GO:0016491; C:GO:0016020; P:GO:0050790; C:GO:0005829; P:GO:0055114; P:GO:0018344; F:GO:0017137	F:GDP-dissociation inhibitor activity; P:small GTPase mediated signal transduction; F:Rab geranylgeranyltransferase activity; P:protein targeting to membrane; C:nucleus; P:ER to Golgi vesicle-mediated transport; C:Rab-protein geranylgeranyltransferase complex; F:oxidoreductase activity; C:membrane; P:regulation of catalytic activity; C:cytosol; P:oxidation-reduction process; P:protein geranylgera…	EC:2.5.1.60	Protein geranylgeranyltransferase type II
ZPAR0A00410_A	40S ribosomal S12	142	10	2.02e-92	95.7	3	F:GO:0003735; C:GO:0022627; P:GO:0006412	F:structural constituent of ribosome; C:cytosolic small ribosomal subunit; P:translation
ZPAR0A00420_A	Rad17p	394	10	0	82.5	7	P:GO:0000077; P:GO:0007131; F:GO:0003690; F:GO:0003684; C:GO:0030896; F:GO:0016787; P:GO:0006302	P:DNA damage checkpoint; P:reciprocal meiotic recombination; F:double-stranded DNA binding; F:damaged DNA binding; C:checkpoint clamp complex; F:hydrolase activity; P:double-strand break repair
ZPAR0A00430_A	Peroxisome assembly 22	160	10	2.85e-113	67.6	2	C:GO:0016021; C:GO:0005622	C:integral component of membrane; C:intracellular
ZPAR0A00440_A	probable Transgelin	201	10	5.52e-147	86.1	10	F:GO:0051015; C:GO:0005634; P:GO:0051764; C:GO:0032153; C:GO:0051286; P:GO:0000281; C:GO:0005829; F:GO:0030674; C:GO:0030479; P:GO:0001300	F:actin filament binding; C:nucleus; P:actin crosslink formation; C:cell division site; C:cell tip; P:mitotic cytokinesis; C:cytosol; F:protein binding, bridging; C:actin cortical patch; P:chronological cell aging
ZPAR0A00450_A	probable Acetyl-coenzyme A synthetase 1	725	10	0	92	9	F:GO:0005524; F:GO:0003987; F:GO:0016208; C:GO:0005739; C:GO:0005829; F:GO:0016880; P:GO:0016573; P:GO:0019654; P:GO:0019427	F:ATP binding; F:acetate-CoA ligase activity; F:AMP binding; C:mitochondrion; C:cytosol; F:acid-ammonia (or amide) ligase activity; P:histone acetylation; P:acetate fermentation; P:acetyl-CoA biosynthetic process from acetate	EC:6.2.1.1	Acetate--CoA ligase
ZPAR0A00460_A	Flavin carrier 2	773	10	0	86.8	6	P:GO:0009272; F:GO:0015230; P:GO:0035350; C:GO:0016021; C:GO:0005783; P:GO:0006457	P:fungal-type cell wall biogenesis; F:FAD transmembrane transporter activity; P:FAD transmembrane transport; C:integral component of membrane; C:endoplasmic reticulum; P:protein folding
ZPAR0A00470_A	related to Oleate-activated transcription factor 1	969	10	0	73.5	5	C:GO:0005634; F:GO:0008270; P:GO:0048522; F:GO:0000981; P:GO:0006357	C:nucleus; F:zinc ion binding; P:positive regulation of cellular process; F:RNA polymerase II transcription factor activity, sequence-specific DNA binding; P:regulation of transcription from RNA polymerase II promoter
ZPAR0A00480_A	probable AIM2	244	10	5.43e-180	83.7	1	F:GO:0016787	F:hydrolase activity
ZPAR0A00490_A	probable Mitochondrial Rho GTPase 1	624	10	0	89.8	12	C:GO:0005635; C:GO:0031307; F:GO:0005525; P:GO:0000001; P:GO:1990456; P:GO:0007264; F:GO:0003924; F:GO:0005509; C:GO:0005829; P:GO:0010821; C:GO:0032865; P:GO:0055091	C:nuclear envelope; C:integral component of mitochondrial outer membrane; F:GTP binding; P:mitochondrion inheritance; P:mitochondrion-ER tethering; P:small GTPase mediated signal transduction; F:GTPase activity; F:calcium ion binding; C:cytosol; P:regulation of mitochondrion organization; C:ERMES complex; P:phospholipid homeostasis	EC:3.6.1.15	Nucleoside-triphosphate phosphatase
ZPAR0A00500_A	Pre10p	284	10	0	90.4	8	C:GO:0005634; P:GO:0043161; C:GO:0042175; C:GO:0019773; F:GO:0003729; F:GO:0004298; C:GO:0034515; P:GO:0010499	C:nucleus; P:proteasome-mediated ubiquitin-dependent protein catabolic process; C:nuclear outer membrane-endoplasmic reticulum membrane network; C:proteasome core complex, alpha-subunit complex; F:mRNA binding; F:threonine-type endopeptidase activity; C:proteasome storage granule; P:proteasomal ubiquitin-independent protein catabolic process	EC:3.4.25	Acting on peptide bonds (peptidases)
ZPAR0A00510_A	ZYBA0S07-05644g1_1	737	10	0	70.6	3	P:GO:0050794; P:GO:0000070; P:GO:0000226	P:regulation of cellular process; P:mitotic sister chromatid segregation; P:microtubule cytoskeleton organization
ZPAR0A00520_A	Prt1p	734	10	0	88.6	12	F:GO:0000166; C:GO:0043614; F:GO:0003743; P:GO:0001731; C:GO:0010494; C:GO:0071541; C:GO:0016282; C:GO:0071540; C:GO:0005829; C:GO:0033290; F:GO:0031369; P:GO:0006446	F:nucleotide binding; C:multi-eIF complex; F:translation initiation factor activity; P:formation of translation preinitiation complex; C:cytoplasmic stress granule; C:eukaryotic translation initiation factor 3 complex, eIF3m; C:eukaryotic 43S preinitiation complex; C:eukaryotic translation initiation factor 3 complex, eIF3e; C:cytosol; C:eukaryotic 48S preinitiation complex; F:translation initiat…
ZPAR0A00530_A	ZYBA0S07-05600g1_1	97	10	1.42e-63	90.1	NA
ZPAR0A00540_A	related to DNA repair	121	10	4.56e-83	88.1	2	C:GO:0005634; C:GO:0005829	C:nucleus; C:cytosol
ZPAR0A00550_A	probable GCV3-Glycine subunit H	174	10	5.09e-123	85.8	6	C:GO:0005739; P:GO:0019464; P:GO:0055114; C:GO:0005960; P:GO:0006730; P:GO:0009249	C:mitochondrion; P:glycine decarboxylation via glycine cleavage system; P:oxidation-reduction process; C:glycine cleavage complex; P:one-carbon metabolic process; P:protein lipoylation
ZPAR0A00560_A	related to 3 ,5 -cyclic-nucleotide phosphodiesterase 2	569	10	0	71.3	3	F:GO:0046872; P:GO:0007165; F:GO:0004114	F:metal ion binding; P:signal transduction; F:3',5'-cyclic-nucleotide phosphodiesterase activity	EC:3.1.4.17	3',5'-cyclic-nucleotide phosphodiesterase
ZPAR0A00570_N	Vts1p	517	10	0	69.8	4	F:GO:0003676; C:GO:0043229; P:GO:0000956; C:GO:0044444	F:nucleic acid binding; C:intracellular organelle; P:nuclear-transcribed mRNA catabolic process; C:cytoplasmic part
ZPAR0A00580_A	related to Pre-tRNA-processing PTA1	772	10	0	80.8	6	P:GO:0030846; C:GO:0005847; P:GO:0008033; P:GO:0030847; P:GO:0006378; P:GO:0006379	P:termination of RNA polymerase II transcription, poly(A)-coupled; C:mRNA cleavage and polyadenylation specificity factor complex; P:tRNA processing; P:termination of RNA polymerase II transcription, exosome-dependent; P:mRNA polyadenylation; P:mRNA cleavage
ZPAR0A00590_A	related to Transcriptional activator HAP5	160	10	2.95e-113	93.9	7	C:GO:0016602; F:GO:0003677; F:GO:0003700; C:GO:0005737; F:GO:0046982; P:GO:0000436; P:GO:0043457	C:CCAAT-binding factor complex; F:DNA binding; F:transcription factor activity, sequence-specific DNA binding; C:cytoplasm; F:protein heterodimerization activity; P:carbon catabolite activation of transcription from RNA polymerase II promoter; P:regulation of cellular respiration
ZPAR0A00600_A	Snx3p	186	10	1.84e-134	90.3	12	C:GO:0031902; P:GO:0016050; C:GO:0000407; P:GO:0006914; C:GO:0000329; C:GO:0005829; C:GO:0000139; P:GO:0034499; F:GO:0032266; C:GO:0019898; P:GO:0006897; P:GO:0032258	C:late endosome membrane; P:vesicle organization; C:pre-autophagosomal structure; P:autophagy; C:fungal-type vacuole membrane; C:cytosol; C:Golgi membrane; P:late endosome to Golgi transport; F:phosphatidylinositol-3-phosphate binding; C:extrinsic component of membrane; P:endocytosis; P:CVT pathway
ZPAR0A00610_A	probable ER-derived vesicles ERV46	404	10	0	87.9	5	P:GO:0006888; C:GO:0030173; P:GO:0015031; C:GO:0030176; C:GO:0030134	P:ER to Golgi vesicle-mediated transport; C:integral component of Golgi membrane; P:protein transport; C:integral component of endoplasmic reticulum membrane; C:ER to Golgi transport vesicle
ZPAR0A00620_N	related to Cell division control 24	769	10	0	88.2	14	P:GO:0035023; P:GO:0007096; C:GO:0043332; F:GO:0005089; P:GO:0043547; C:GO:0005634; C:GO:0000131; C:GO:0005934; P:GO:0072697; C:GO:0005737; C:GO:0005935; P:GO:0000282; P:GO:0031106; P:GO:0035556	P:regulation of Rho protein signal transduction; P:regulation of exit from mitosis; C:mating projection tip; F:Rho guanyl-nucleotide exchange factor activity; P:positive regulation of GTPase activity; C:nucleus; C:incipient cellular bud site; C:cellular bud tip; P:protein localization to cell cortex; C:cytoplasm; C:cellular bud neck; P:cellular bud site selection; P:septin ring organization; P:in…
ZPAR0A00630_A	probable electron transfer flavo -ubiquinone mitochondrial	643	10	0	89.6	4	F:GO:0016491; C:GO:0005739; P:GO:0055114; F:GO:0051536	F:oxidoreductase activity; C:mitochondrion; P:oxidation-reduction process; F:iron-sulfur cluster binding
ZPAR0A00640_A	Gds1p	418	10	0	66.2	3	C:GO:0005634; C:GO:0005739; P:GO:0009060	C:nucleus; C:mitochondrion; P:aerobic respiration
ZPAR0A00650_A	ZYBA0S07-05314g1_1	515	10	0	74.3	1	C:GO:0005634	C:nucleus
ZPAR0A00660_A	G1 S-specific cyclin CLN3	490	10	0	72	3	P:GO:0065007; P:GO:0016043; P:GO:0044763	P:biological regulation; P:cellular component organization; P:single-organism cellular process
ZPAR0A00670_A	related to Meiotic sister-chromatid recombination mitochondrial	671	10	0	69.9	3	P:GO:0007131; C:GO:0005759; F:GO:0003729	P:reciprocal meiotic recombination; C:mitochondrial matrix; F:mRNA binding
ZPAR0A00680_A	probable Cytochrome c heme lyase	275	10	0	81	3	C:GO:0005758; P:GO:0018063; F:GO:0004408	C:mitochondrial intermembrane space; P:cytochrome c-heme linkage; F:holocytochrome-c synthase activity	EC:4.4.1.17	Holocytochrome-c synthase
ZPAR0A00690_A	related to Leucine-rich repeat-containing SOG2	841	10	0	75	6	C:GO:0000131; C:GO:0005933; P:GO:0007165; C:GO:0043332; P:GO:0000920; P:GO:0007118	C:incipient cellular bud site; C:cellular bud; P:signal transduction; C:mating projection tip; P:cell separation after cytokinesis; P:budding cell apical bud growth
ZPAR0A00700_A	uncharacterized protein ZBAI_06800	293	10	0	82.8	2	C:GO:0005737; C:GO:0005675	C:cytoplasm; C:holo TFIIH complex
ZPAR0A00720_N	Mek1p	487	10	0	85.4	12	C:GO:0030998; P:GO:0051598; F:GO:0005524; F:GO:0005516; P:GO:0090006; P:GO:0007131; C:GO:0005829; P:GO:0034599; F:GO:0004683; P:GO:0018105; P:GO:0018107; P:GO:0035556	C:linear element; P:meiotic recombination checkpoint; F:ATP binding; F:calmodulin binding; P:regulation of linear element assembly; P:reciprocal meiotic recombination; C:cytosol; P:cellular response to oxidative stress; F:calmodulin-dependent protein kinase activity; P:peptidyl-serine phosphorylation; P:peptidyl-threonine phosphorylation; P:intracellular signal transduction	EC:2.7.11; EC:2.7.11.17	Transferring phosphorus-containing groups; Calcium/calmodulin-dependent protein kinase
ZPAR0A00730_A	Mne1p	636	10	0	64.3	2	P:GO:0000372; C:GO:0030529	P:Group I intron splicing; C:intracellular ribonucleoprotein complex
ZPAR0A00740_A	ZYBA0S07-05116g1_1	1037	10	0	72.2	2	P:GO:0007021; P:GO:0006457	P:tubulin complex assembly; P:protein folding
ZPAR0A00750_A	Put4p	579	10	0	86.5	4	C:GO:0016021; F:GO:0015193; P:GO:0015812; P:GO:0035524	C:integral component of membrane; F:L-proline transmembrane transporter activity; P:gamma-aminobutyric acid transport; P:proline transmembrane transport
ZPAR0A00760_A	probable Pyruvate kinase	557	10	0	91.9	8	F:GO:0000287; P:GO:0042866; F:GO:0004743; F:GO:0005524; F:GO:0030955; C:GO:0005829; P:GO:0061621; F:GO:0016301	F:magnesium ion binding; P:pyruvate biosynthetic process; F:pyruvate kinase activity; F:ATP binding; F:potassium ion binding; C:cytosol; P:canonical glycolysis; F:kinase activity	EC:2.7.1.40	Pyruvate kinase
ZPAR0A00770_A	related to DNA repair REV1	901	10	0	79.4	6	C:GO:0005657; F:GO:0003887; C:GO:0005739; F:GO:0017125; F:GO:0003684; P:GO:0070987	C:replication fork; F:DNA-directed DNA polymerase activity; C:mitochondrion; F:deoxycytidyl transferase activity; F:damaged DNA binding; P:error-free translesion synthesis	EC:2.7.7.7	DNA-directed DNA polymerase
ZPAR0A00780_B	uncharacterized protein ZBAI_04930	192	10	3.39e-135	82.9	1	F:GO:0046983	F:protein dimerization activity
ZPAR0A00790_B	uncharacterized protein ZBAI_04929	260	10	0	67.8	NA
ZPAR0A00800_B	RBG1- interacts with ribosomes	369	10	0	98.4	5	C:GO:0005844; F:GO:0005525; C:GO:0005634; P:GO:0002181; C:GO:0005829	C:polysome; F:GTP binding; C:nucleus; P:cytoplasmic translation; C:cytosol
ZPAR0A00810_B	probable Eukaryotic translation initiation factor 5B	1002	10	0	88.3	12	F:GO:0005525; F:GO:0003743; P:GO:0000462; P:GO:0001732; C:GO:0022627; F:GO:0003924; F:GO:0043022; C:GO:0005739; P:GO:0042255; C:GO:0033290; F:GO:0031369; P:GO:0006446	F:GTP binding; F:translation initiation factor activity; P:maturation of SSU-rRNA from tricistronic rRNA transcript (SSU-rRNA, 5.8S rRNA, LSU-rRNA); P:formation of cytoplasmic translation initiation complex; C:cytosolic small ribosomal subunit; F:GTPase activity; F:ribosome binding; C:mitochondrion; P:ribosome assembly; C:eukaryotic 48S preinitiation complex; F:translation initiation factor bindi…	EC:3.6.1.15	Nucleoside-triphosphate phosphatase
ZPAR0A00820_B	DNA-directed RNA polymerase I subunit RPA190	1661	10	0	94.5	7	P:GO:0006406; F:GO:0003677; C:GO:0005736; F:GO:0008270; F:GO:0001054; P:GO:0042790; C:GO:0005829	P:mRNA export from nucleus; F:DNA binding; C:DNA-directed RNA polymerase I complex; F:zinc ion binding; F:RNA polymerase I activity; P:transcription of nuclear large rRNA transcript from RNA polymerase I promoter; C:cytosol	EC:2.7.7.6	DNA-directed RNA polymerase
ZPAR0A00830_B	Rpa43p	302	10	0	87.2	4	C:GO:0005736; F:GO:0001054; P:GO:0042790; C:GO:0005829	C:DNA-directed RNA polymerase I complex; F:RNA polymerase I activity; P:transcription of nuclear large rRNA transcript from RNA polymerase I promoter; C:cytosol	EC:2.7.7.6	DNA-directed RNA polymerase
ZPAR0A00840_B	related to Kinetochore-associated MTW1	277	10	0	79.3	6	C:GO:0015630; P:GO:0051276; C:GO:0044430; C:GO:0000778; P:GO:0007059; P:GO:0007067	C:microtubule cytoskeleton; P:chromosome organization; C:cytoskeletal part; C:condensed nuclear chromosome kinetochore; P:chromosome segregation; P:mitotic nuclear division
ZPAR0A00850_B	probable Ubiquitin-conjugating enzyme E2-18 kDa	164	10	3.33e-116	92	7	C:GO:0005634; F:GO:0005524; F:GO:0061631; P:GO:0090266; C:GO:0005829; P:GO:0045842; P:GO:0042787	C:nucleus; F:ATP binding; F:ubiquitin conjugating enzyme activity; P:regulation of mitotic cell cycle spindle assembly checkpoint; C:cytosol; P:positive regulation of mitotic metaphase/anaphase transition; P:protein ubiquitination involved in ubiquitin-dependent protein catabolic process
ZPAR0A00860_B	related to SWIRM domain-containing YOR338W	341	10	0	75.8	1	F:GO:0003677	F:DNA binding
ZPAR0A00870_B	related to TY1 enhancer activator	742	10	0	80.6	7	C:GO:0005634; F:GO:0003677; F:GO:0008270; P:GO:0006351; C:GO:0051285; F:GO:0000981; P:GO:0006357	C:nucleus; F:DNA binding; F:zinc ion binding; P:transcription, DNA-templated; C:cell cortex of cell tip; F:RNA polymerase II transcription factor activity, sequence-specific DNA binding; P:regulation of transcription from RNA polymerase II promoter
ZPAR0A00880_B	related to Killer toxin-resistance 5	1335	10	0	78.1	5	P:GO:0097359; P:GO:0006486; P:GO:0035967; F:GO:0003980; F:GO:0005488	P:UDP-glucosylation; P:protein glycosylation; P:cellular response to topologically incorrect protein; F:UDP-glucose:glycoprotein glucosyltransferase activity; F:binding
ZPAR0A00890_B	probable ALA1-Alanyl-tRNA synthetase,cytosolic	956	10	0	93.8	9	F:GO:0005524; F:GO:0008270; F:GO:0004813; C:GO:0005739; P:GO:0070143; C:GO:0005829; F:GO:0000049; F:GO:0016597; P:GO:0006400	F:ATP binding; F:zinc ion binding; F:alanine-tRNA ligase activity; C:mitochondrion; P:mitochondrial alanyl-tRNA aminoacylation; C:cytosol; F:tRNA binding; F:amino acid binding; P:tRNA modification	EC:6.1.1.7	Alanine--tRNA ligase
ZPAR0A00900_B	related to Ribonucleases P MRP subunit POP5	167	10	1.99e-118	84.5	5	C:GO:1902494; P:GO:0090501; C:GO:0030529; P:GO:0008033; F:GO:0004540	C:catalytic complex; P:RNA phosphodiester bond hydrolysis; C:intracellular ribonucleoprotein complex; P:tRNA processing; F:ribonuclease activity
ZPAR0A00910_B	related to Pre-mRNA-processing 45	444	10	0	80.4	7	P:GO:0045292; P:GO:0000350; C:GO:0071014; C:GO:0071006; C:GO:0071007; C:GO:0000974; C:GO:0044732	P:mRNA cis splicing, via spliceosome; P:generation of catalytic spliceosome for second transesterification step; C:post-mRNA release spliceosomal complex; C:U2-type catalytic step 1 spliceosome; C:U2-type catalytic step 2 spliceosome; C:Prp19 complex; C:mitotic spindle pole body
ZPAR0A00920_B	uncharacterized protein ZBAI_04916	837	10	0	72	3	C:GO:0005737; P:GO:0050790; F:GO:0008157	C:cytoplasm; P:regulation of catalytic activity; F:protein phosphatase 1 binding
ZPAR0A00930_N	uncharacterized protein ZBAI_04915	176	10	1.28e-107	56.7	2	C:GO:0016020; C:GO:0016021	C:membrane; C:integral component of membrane
ZPAR0A00950_B	related to Mitochondrial inner membrane magnesium transporter mrs2	482	10	0	89	5	C:GO:0016021; P:GO:0045016; F:GO:0015095; P:GO:1903830; C:GO:0005743	C:integral component of membrane; P:mitochondrial magnesium ion transport; F:magnesium ion transmembrane transporter activity; P:magnesium ion transmembrane transport; C:mitochondrial inner membrane
ZPAR0A00960_B	probable V-type proton ATPase subunit E	230	10	1.07e-160	87.5	4	C:GO:0000221; P:GO:0015991; C:GO:0000329; F:GO:0046961	C:vacuolar proton-transporting V-type ATPase, V1 domain; P:ATP hydrolysis coupled proton transport; C:fungal-type vacuole membrane; F:proton-transporting ATPase activity, rotational mechanism	EC:3.6.1.3; EC:3.6.1.15	Adenosinetriphosphatase; Nucleoside-triphosphate phosphatase
ZPAR0A00970_B	related to DNA polymerase gamma	1230	10	0	82.5	7	F:GO:0003677; F:GO:0008408; P:GO:0090305; F:GO:0003887; P:GO:0071897; P:GO:0006264; C:GO:0005760	F:DNA binding; F:3'-5' exonuclease activity; P:nucleic acid phosphodiester bond hydrolysis; F:DNA-directed DNA polymerase activity; P:DNA biosynthetic process; P:mitochondrial DNA replication; C:gamma DNA polymerase complex	EC:2.7.7.7	DNA-directed DNA polymerase
ZPAR0A00980_B	uncharacterized protein ZBAI_04911	238	10	1.74e-173	65.8	NA
ZPAR0A00990_B	uncharacterized protein ZBAI_04910	797	10	0	70.7	1	P:GO:0044763	P:single-organism cellular process
ZPAR0A01000_B	related to ASI1	627	10	0	72.8	7	C:GO:0005789; F:GO:0004842; P:GO:0071230; C:GO:0016021; C:GO:0097658; P:GO:0036369; P:GO:0016567	C:endoplasmic reticulum membrane; F:ubiquitin-protein transferase activity; P:cellular response to amino acid stimulus; C:integral component of membrane; C:Asi complex; P:transcription factor catabolic process; P:protein ubiquitination
ZPAR0A01010_B	Bifunctional purine biosynthesis ADE17	593	10	0	95.7	4	F:GO:0003937; P:GO:0006189; C:GO:0005829; F:GO:0004643	F:IMP cyclohydrolase activity; P:'de novo' IMP biosynthetic process; C:cytosol; F:phosphoribosylaminoimidazolecarboxamide formyltransferase activity	EC:3.5.4.10; EC:2.1.2.3	IMP cyclohydrolase; Phosphoribosylaminoimidazolecarboxamide formyltransferase
ZPAR0A01020_B	60S ribosomal L15-B	204	10	1.04e-143	96.9	3	F:GO:0003735; C:GO:0005840; P:GO:0006412	F:structural constituent of ribosome; C:ribosome; P:translation
ZPAR0A01030_B	uncharacterized protein ZBAI_04906	527	3	0	96.67	NA
ZPAR0A01040_B	uncharacterized protein ZBAI_04905	126	10	1.66e-75	87.3	1	C:GO:0005783	C:endoplasmic reticulum
ZPAR0A01050_B	related to V-type ATPase assembly factor PKR1	127	10	1.9e-86	79.2	3	P:GO:0070072; C:GO:0016021; C:GO:0005783	P:vacuolar proton-transporting V-type ATPase complex assembly; C:integral component of membrane; C:endoplasmic reticulum
ZPAR0A01060_B	uncharacterized protein ZBAI_04903	932	10	0	66.3	2	C:GO:0005737; P:GO:0061163	C:cytoplasm; P:endoplasmic reticulum polarization
ZPAR0A01070_B	Sto1p	863	10	0	89.1	11	C:GO:0000243; C:GO:0005844; C:GO:0005846; P:GO:0045292; C:GO:0072686; P:GO:0000184; F:GO:0000339; P:GO:0006970; C:GO:0005829; F:GO:0003729; P:GO:0051028	C:commitment complex; C:polysome; C:nuclear cap binding complex; P:mRNA cis splicing, via spliceosome; C:mitotic spindle; P:nuclear-transcribed mRNA catabolic process, nonsense-mediated decay; F:RNA cap binding; P:response to osmotic stress; C:cytosol; F:mRNA binding; P:mRNA transport
ZPAR0A01080_B	probable Defect at low temperature 1	333	10	0	84.1	1	C:GO:0016021	C:integral component of membrane
ZPAR0A01090_B	related to DNA repair RAD5	1215	10	0	81.3	15	F:GO:0008094; F:GO:0008270; C:GO:0035861; P:GO:0000209; P:GO:0006289; P:GO:0042276; F:GO:0000403; F:GO:0009378; F:GO:0000400; P:GO:0006302; C:GO:0000781; F:GO:0005524; C:GO:0000790; P:GO:0032508; P:GO:0010994	F:DNA-dependent ATPase activity; F:zinc ion binding; C:site of double-strand break; P:protein polyubiquitination; P:nucleotide-excision repair; P:error-prone translesion synthesis; F:Y-form DNA binding; F:four-way junction helicase activity; F:four-way junction DNA binding; P:double-strand break repair; C:chromosome, telomeric region; F:ATP binding; C:nuclear chromatin; P:DNA duplex unwinding; P:…	EC:3.6.1.3; EC:3.6.1.15	Adenosinetriphosphatase; Nucleoside-triphosphate phosphatase
ZPAR0A01100_B	Sas2p	302	10	0	85.4	7	F:GO:0004402; C:GO:0000790; P:GO:0043486; P:GO:0016573; C:GO:0033255; P:GO:0006348; C:GO:0000784	F:histone acetyltransferase activity; C:nuclear chromatin; P:histone exchange; P:histone acetylation; C:SAS acetyltransferase complex; P:chromatin silencing at telomere; C:nuclear chromosome, telomeric region	EC:2.3.1.48	Histone acetyltransferase
ZPAR0A01110_B	probable ATP-dependent RNA helicase DHR1	1258	10	0	84.5	9	F:GO:0003676; C:GO:0032040; F:GO:0005524; P:GO:0000462; F:GO:0003724; C:GO:0005739; F:GO:0008026; C:GO:0005730; C:GO:0030686	F:nucleic acid binding; C:small-subunit processome; F:ATP binding; P:maturation of SSU-rRNA from tricistronic rRNA transcript (SSU-rRNA, 5.8S rRNA, LSU-rRNA); F:RNA helicase activity; C:mitochondrion; F:ATP-dependent helicase activity; C:nucleolus; C:90S preribosome	EC:3.6.1.3; EC:3.6.1.15	Adenosinetriphosphatase; Nucleoside-triphosphate phosphatase
ZPAR0A01120_B	related to Chromatin structure-remodeling complex RSC58	494	10	0	85.5	5	P:GO:0043044; P:GO:0000082; C:GO:0016586; P:GO:0006337; P:GO:0006368	P:ATP-dependent chromatin remodeling; P:G1/S transition of mitotic cell cycle; C:RSC complex; P:nucleosome disassembly; P:transcription elongation from RNA polymerase II promoter
ZPAR0A01130_B	probable Iron transporter SMF3	466	10	0	91.3	5	P:GO:0006879; P:GO:0006826; C:GO:0000329; C:GO:0016021; F:GO:0005215	P:cellular iron ion homeostasis; P:iron ion transport; C:fungal-type vacuole membrane; C:integral component of membrane; F:transporter activity
ZPAR0A01140_B	probable Nucleoporin POM152	1306	10	0	85.6	7	P:GO:0006999; F:GO:0043495; P:GO:0006606; C:GO:0016021; C:GO:0070762; P:GO:0030474; C:GO:0005641	P:nuclear pore organization; F:protein anchor; P:protein import into nucleus; C:integral component of membrane; C:nuclear pore transmembrane ring; P:spindle pole body duplication; C:nuclear envelope lumen
ZPAR0A01150_B	probable Similarity to Dreg-2	302	10	0	83.3	4	C:GO:0005634; P:GO:0008152; C:GO:0005829; F:GO:0016787	C:nucleus; P:metabolic process; C:cytosol; F:hydrolase activity
ZPAR0A01160_B	Cytochrome c oxidase subunit 6B	84	10	8.39e-56	94.8	7	C:GO:0005634; P:GO:0033617; C:GO:0005758; F:GO:0004129; P:GO:1902600; C:GO:0005829; C:GO:0005751	C:nucleus; P:mitochondrial respiratory chain complex IV assembly; C:mitochondrial intermembrane space; F:cytochrome-c oxidase activity; P:hydrogen ion transmembrane transport; C:cytosol; C:mitochondrial respiratory chain complex IV	EC:1.9.3.1	Cytochrome-c oxidase
ZPAR0A01170_B	related to RIC1	973	10	0	82.7	7	C:GO:0005801; C:GO:0034066; C:GO:0005829; C:GO:0000139; P:GO:0006886; P:GO:0042147; P:GO:0043547	C:cis-Golgi network; C:RIC1-RGP1 guanyl-nucleotide exchange factor complex; C:cytosol; C:Golgi membrane; P:intracellular protein transport; P:retrograde transport, endosome to Golgi; P:positive regulation of GTPase activity
ZPAR0A01180_B	Rrb1p	513	10	0	91.8	3	C:GO:0005829; P:GO:0042254; C:GO:0005730	C:cytosol; P:ribosome biogenesis; C:nucleolus
ZPAR0A01190_B	Jlp2p	221	10	2.33e-160	85.2	1	C:GO:0005737	C:cytoplasm
ZPAR0A01200_B	uncharacterized protein ZBAI_04890	425	10	0	59.1	1	P:GO:0007131	P:reciprocal meiotic recombination
ZPAR0A01210_B	BN860_10726g1_1	156	5	2.85e-79	86.2	NA
ZPAR0A01220_B	probable involved in iron metabolism,localised to ER	243	10	2.83e-176	86.2	6	C:GO:0005635; P:GO:0006879; C:GO:0016021; P:GO:0006696; C:GO:0005783; P:GO:0007005	C:nuclear envelope; P:cellular iron ion homeostasis; C:integral component of membrane; P:ergosterol biosynthetic process; C:endoplasmic reticulum; P:mitochondrion organization
ZPAR0A01230_B	related to Glucose-induced degradation 8	314	10	0	75	4	P:GO:0043161; P:GO:0045721; P:GO:0007089; C:GO:0034657	P:proteasome-mediated ubiquitin-dependent protein catabolic process; P:negative regulation of gluconeogenesis; P:traversing start control point of mitotic cell cycle; C:GID complex
ZPAR0A01240_B	uncharacterized protein ZBAI_04886	488	10	0	72.1	4	F:GO:0003700; F:GO:0008270; P:GO:0006355; F:GO:0043565	F:transcription factor activity, sequence-specific DNA binding; F:zinc ion binding; P:regulation of transcription, DNA-templated; F:sequence-specific DNA binding
ZPAR0A01250_B	related to Azole resistance 1	593	10	0	78.3	2	P:GO:0055085; C:GO:0016021	P:transmembrane transport; C:integral component of membrane
ZPAR0A01260_B	related to DNA cross-link repair PSO2 SNM1	536	10	0	74.8	1	P:GO:0006281	P:DNA repair
ZPAR0A01270_B	Cin4p	173	10	7.73e-123	77	6	F:GO:0005525; C:GO:0005634; P:GO:0007021; P:GO:0007264; C:GO:0005829; P:GO:0006457	F:GTP binding; C:nucleus; P:tubulin complex assembly; P:small GTPase mediated signal transduction; C:cytosol; P:protein folding
ZPAR0A01280_B	Mdh3p	328	10	0	83	9	P:GO:0005975; F:GO:0030060; P:GO:0006635; P:GO:0006108; P:GO:0006735; F:GO:0003729; C:GO:1990429; P:GO:0006099; C:GO:0005782	P:carbohydrate metabolic process; F:L-malate dehydrogenase activity; P:fatty acid beta-oxidation; P:malate metabolic process; P:NADH regeneration; F:mRNA binding; C:peroxisomal importomer complex; P:tricarboxylic acid cycle; C:peroxisomal matrix	EC:1.1.1.37	Malate dehydrogenase
ZPAR0A01290_B	Rim11p	366	10	0	91.5	8	P:GO:0030437; F:GO:0005524; P:GO:0071472; P:GO:0034605; C:GO:0005737; P:GO:0006508; F:GO:0004674; P:GO:0006468	P:ascospore formation; F:ATP binding; P:cellular response to salt stress; P:cellular response to heat; C:cytoplasm; P:proteolysis; F:protein serine/threonine kinase activity; P:protein phosphorylation	EC:2.7.11	Transferring phosphorus-containing groups
ZPAR0A01300_B	probable Thiamine metabolism regulatory THI3	587	10	0	89.4	13	P:GO:0000949; P:GO:0009083; P:GO:0006067; P:GO:0045944; P:GO:0090180; F:GO:0001102; F:GO:0000287; F:GO:0030976; C:GO:0005634; P:GO:0006569; P:GO:0006559; P:GO:0006090; F:GO:0016831	P:aromatic amino acid family catabolic process to alcohol via Ehrlich pathway; P:branched-chain amino acid catabolic process; P:ethanol metabolic process; P:positive regulation of transcription from RNA polymerase II promoter; P:positive regulation of thiamine biosynthetic process; F:RNA polymerase II activating transcription factor binding; F:magnesium ion binding; F:thiamine pyrophosphate bindi…
ZPAR0A01310_B	related to ornithine aminotransferase	463	10	0	85.2	2	F:GO:0030170; F:GO:0008483	F:pyridoxal phosphate binding; F:transaminase activity
ZPAR0A01320_B	Sip5p	468	10	0	83.1	4	C:GO:0000329; C:GO:0005783; C:GO:0005794; P:GO:0042149	C:fungal-type vacuole membrane; C:endoplasmic reticulum; C:Golgi apparatus; P:cellular response to glucose starvation
ZPAR0A01330_B	related to 60S acidic ribosomal P1-alpha	107	10	4.2e-65	85.3	6	F:GO:0003735; F:GO:0030295; P:GO:0002181; P:GO:0032147; C:GO:0022625; P:GO:0006414	F:structural constituent of ribosome; F:protein kinase activator activity; P:cytoplasmic translation; P:activation of protein kinase activity; C:cytosolic large ribosomal subunit; P:translational elongation
ZPAR0A01340_B	probable 60S ribosomal L13	199	10	7.21e-138	92	4	F:GO:0003735; C:GO:0005829; C:GO:0005840; P:GO:0006412	F:structural constituent of ribosome; C:cytosol; C:ribosome; P:translation
ZPAR0A01350_A	Rps16bp	143	10	3.84e-97	98.7	6	P:GO:0000462; F:GO:0003735; C:GO:0022627; P:GO:0002181; P:GO:0006310; C:GO:0030686	P:maturation of SSU-rRNA from tricistronic rRNA transcript (SSU-rRNA, 5.8S rRNA, LSU-rRNA); F:structural constituent of ribosome; C:cytosolic small ribosomal subunit; P:cytoplasmic translation; P:DNA recombination; C:90S preribosome
ZPAR0A01360_B	uncharacterized protein ZBAI_04874	337	10	0	70.8	1	C:GO:0005634	C:nucleus
ZPAR0A01370_B	Sub2p	443	10	0	96	12	P:GO:0006406; C:GO:0000781; F:GO:0005524; F:GO:0003723; P:GO:0006283; C:GO:0005681; P:GO:0031124; C:GO:0000346; P:GO:0006348; F:GO:0004004; P:GO:0000398; P:GO:0006368	P:mRNA export from nucleus; C:chromosome, telomeric region; F:ATP binding; F:RNA binding; P:transcription-coupled nucleotide-excision repair; C:spliceosomal complex; P:mRNA 3'-end processing; C:transcription export complex; P:chromatin silencing at telomere; F:ATP-dependent RNA helicase activity; P:mRNA splicing, via spliceosome; P:transcription elongation from RNA polymerase II promoter	EC:3.6.1.3; EC:3.6.1.15	Adenosinetriphosphatase; Nucleoside-triphosphate phosphatase
ZPAR0A01380_B	uncharacterized protein ZBAI_04872	608	10	0	74.5	NA
ZPAR0A01390_B	Nde1p	538	10	0	90.2	5	C:GO:0005758; F:GO:0003954; P:GO:0006116; P:GO:0019655; P:GO:0001300	C:mitochondrial intermembrane space; F:NADH dehydrogenase activity; P:NADH oxidation; P:glycolytic fermentation to ethanol; P:chronological cell aging	EC:1.6.99.3	NADH dehydrogenase
ZPAR0A01400_B	SERF	64	10	2.03e-31	90.8	2	P:GO:0008150; F:GO:0003674	P:biological_process; F:molecular_function
ZPAR0A01410_B	probable Eukaryotic translation initiation factor 3 subunit I	346	10	0	91.9	12	C:GO:0043614; F:GO:0003743; P:GO:0001731; P:GO:0071470; C:GO:0071541; C:GO:0016282; C:GO:0022627; C:GO:0071540; C:GO:0034399; C:GO:0033290; P:GO:0006446; P:GO:0002188	C:multi-eIF complex; F:translation initiation factor activity; P:formation of translation preinitiation complex; P:cellular response to osmotic stress; C:eukaryotic translation initiation factor 3 complex, eIF3m; C:eukaryotic 43S preinitiation complex; C:cytosolic small ribosomal subunit; C:eukaryotic translation initiation factor 3 complex, eIF3e; C:nuclear periphery; C:eukaryotic 48S preinitiat…
ZPAR0A01420_B	related to carboxymethylenebutenolidase	272	10	0	89.7	2	C:GO:0005739; F:GO:0008806	C:mitochondrion; F:carboxymethylenebutenolidase activity	EC:3.1.1.45; EC:3.1.1.1	Carboxymethylenebutenolidase; Carboxylesterase
ZPAR0A01430_N	uncharacterized protein ZBAI_04867	184	10	1.04e-132	73.3	3	P:GO:0008150; C:GO:0005575; F:GO:0003674	P:biological_process; C:cellular_component; F:molecular_function
ZPAR0A01440_B	uncharacterized protein ZBAI_04866	206	10	1.98e-150	64.4	2	C:GO:0016020; C:GO:0016021	C:membrane; C:integral component of membrane
ZPAR0A01450_B	related to Outer spore wall 5	133	10	8.52e-90	71.1	2	C:GO:0016021; P:GO:0030435	C:integral component of membrane; P:sporulation resulting in formation of a cellular spore
ZPAR0A01460_B	Swp1p	275	10	0	71.2	4	C:GO:0008250; F:GO:0004579; C:GO:0016021; P:GO:0006487	C:oligosaccharyltransferase complex; F:dolichyl-diphosphooligosaccharide-protein glycotransferase activity; C:integral component of membrane; P:protein N-linked glycosylation	EC:2.4.1.119	Glycosyltransferases
ZPAR0A01470_B	probable Mitochondrial inner membrane protease subunit 1	192	10	1.9e-141	86.8	6	P:GO:0006627; C:GO:0016021; F:GO:0004252; P:GO:0006465; P:GO:0033108; C:GO:0042720	P:protein processing involved in protein targeting to mitochondrion; C:integral component of membrane; F:serine-type endopeptidase activity; P:signal peptide processing; P:mitochondrial respiratory chain complex assembly; C:mitochondrial inner membrane peptidase complex	EC:3.4.21	Acting on peptide bonds (peptidases)
ZPAR0A01480_B	Srl4p	281	10	0	70.8	1	P:GO:0009200	P:deoxyribonucleoside triphosphate metabolic process
ZPAR0A01490_B	Luc7p	243	10	7.91e-176	89.6	5	P:GO:0006376; C:GO:0005829; F:GO:0003729; C:GO:0071004; C:GO:0005685	P:mRNA splice site selection; C:cytosol; F:mRNA binding; C:U2-type prespliceosome; C:U1 snRNP
ZPAR0A01500_B	probable YIM1	362	10	0	82.3	6	C:GO:0005811; F:GO:0008270; F:GO:0016491; C:GO:0005739; P:GO:0055114; P:GO:0006974	C:lipid particle; F:zinc ion binding; F:oxidoreductase activity; C:mitochondrion; P:oxidation-reduction process; P:cellular response to DNA damage stimulus
ZPAR0A01510_N	uncharacterized protein ZBAI_04859	480	10	0	72.1	3	F:GO:0000166; C:GO:0034399; C:GO:0005643	F:nucleotide binding; C:nuclear periphery; C:nuclear pore
ZPAR0A01520_B	related to Nuclear rim 1	524	10	0	68.4	2	C:GO:0044428; C:GO:0016021	C:nuclear part; C:integral component of membrane
ZPAR0A01530_B	related to Calpain-like protease 1	697	10	0	73.2	3	P:GO:0006508; F:GO:0004198; C:GO:0005622	P:proteolysis; F:calcium-dependent cysteine-type endopeptidase activity; C:intracellular	EC:3.4.22	Acting on peptide bonds (peptidases)
ZPAR0A01540_B	farnesyltransferase subunit beta	418	10	0	81	4	C:GO:0005965; P:GO:0018343; F:GO:0004660; P:GO:0042127	C:protein farnesyltransferase complex; P:protein farnesylation; F:protein farnesyltransferase activity; P:regulation of cell proliferation	EC:2.5.1.58	Protein farnesyltransferase
ZPAR0A01550_B	related to UBX domain-containing 3	434	10	0	80.5	4	C:GO:0005737; C:GO:0016021; C:GO:0044695; P:GO:0033523	C:cytoplasm; C:integral component of membrane; C:Dsc E3 ubiquitin ligase complex; P:histone H2B ubiquitination
ZPAR0A01560_B	Srp14p	136	10	9.04e-94	82.5	4	F:GO:0030942; P:GO:0006616; F:GO:0008312; C:GO:0005786	F:endoplasmic reticulum signal peptide binding; P:SRP-dependent cotranslational protein targeting to membrane, translocation; F:7S RNA binding; C:signal recognition particle, endoplasmic reticulum targeting
ZPAR0A01570_B	related to Trans-aconitate 3-methyltransferase	294	10	0	80.5	NA
ZPAR0A01580_B	probable Monothiol glutaredoxin-4	236	10	6.15e-171	86.7	8	F:GO:0015038; P:GO:0006879; C:GO:0005634; F:GO:0015035; F:GO:0009055; C:GO:0005829; P:GO:0045454; P:GO:0055114	F:glutathione disulfide oxidoreductase activity; P:cellular iron ion homeostasis; C:nucleus; F:protein disulfide oxidoreductase activity; F:electron carrier activity; C:cytosol; P:cell redox homeostasis; P:oxidation-reduction process
ZPAR0A01590_B	related to Checkpoint RAD24	600	10	0	73.9	4	C:GO:0005634; P:GO:0006281; P:GO:0044818; P:GO:0044773	C:nucleus; P:DNA repair; P:mitotic G2/M transition checkpoint; P:mitotic DNA damage checkpoint
ZPAR0A01600_B	probable Pre-mRNA-splicing helicase BRR2	2137	10	0	83.5	8	F:GO:0003676; F:GO:0005524; C:GO:0046540; C:GO:0005682; C:GO:0005681; C:GO:0005829; P:GO:0000388; F:GO:0004004	F:nucleic acid binding; F:ATP binding; C:U4/U6 x U5 tri-snRNP complex; C:U5 snRNP; C:spliceosomal complex; C:cytosol; P:spliceosome conformational change to release U4 (or U4atac) and U1 (or U11); F:ATP-dependent RNA helicase activity	EC:3.6.1.3; EC:3.6.1.15	Adenosinetriphosphatase; Nucleoside-triphosphate phosphatase
ZPAR0A01610_B	Rad3p	771	10	0	97.4	16	P:GO:0070816; P:GO:0000717; P:GO:0033683; C:GO:0000439; P:GO:0045951; P:GO:0006366; C:GO:0005675; F:GO:0003684; C:GO:0000112; F:GO:0000990; F:GO:0005524; F:GO:0043141; F:GO:0046872; C:GO:0005829; P:GO:0010525; F:GO:0051539	P:phosphorylation of RNA polymerase II C-terminal domain; P:nucleotide-excision repair, DNA duplex unwinding; P:nucleotide-excision repair, DNA incision; C:core TFIIH complex; P:positive regulation of mitotic recombination; P:transcription from RNA polymerase II promoter; C:holo TFIIH complex; F:damaged DNA binding; C:nucleotide-excision repair factor 3 complex; F:transcription factor activity, c…	EC:3.6.1.3; EC:3.6.1.15	Adenosinetriphosphatase; Nucleoside-triphosphate phosphatase
ZPAR0A01620_B	Adk2p	228	10	8.78e-163	87.9	11	F:GO:0005525; F:GO:0004017; F:GO:0005524; P:GO:0046939; P:GO:0046041; C:GO:0005759; P:GO:0006172; P:GO:0046033; P:GO:0046039; C:GO:0005743; F:GO:0046899	F:GTP binding; F:adenylate kinase activity; F:ATP binding; P:nucleotide phosphorylation; P:ITP metabolic process; C:mitochondrial matrix; P:ADP biosynthetic process; P:AMP metabolic process; P:GTP metabolic process; C:mitochondrial inner membrane; F:nucleoside triphosphate adenylate kinase activity	EC:2.7.4.3; EC:2.7.4.10	Adenylate kinase; Nucleoside-triphosphate--adenylate kinase
ZPAR0A01630_B	probable DNA mismatch repair MSH6	1193	10	0	83.8	10	F:GO:0016887; F:GO:0005524; P:GO:0043570; P:GO:0036297; C:GO:0005829; C:GO:0032301; P:GO:0000710; F:GO:0000400; F:GO:0032137; F:GO:0032138	F:ATPase activity; F:ATP binding; P:maintenance of DNA repeat elements; P:interstrand cross-link repair; C:cytosol; C:MutSalpha complex; P:meiotic mismatch repair; F:four-way junction DNA binding; F:guanine/thymine mispair binding; F:single base insertion or deletion binding	EC:3.6.1.3; EC:3.6.1.15	Adenosinetriphosphatase; Nucleoside-triphosphate phosphatase
ZPAR0A01640_B	related to DNA damage-responsive transcriptional repressor RPH1	854	10	0	79.9	6	F:GO:0003676; F:GO:0046872; P:GO:0044763; C:GO:0044424; P:GO:0031326; P:GO:0080090	F:nucleic acid binding; F:metal ion binding; P:single-organism cellular process; C:intracellular part; P:regulation of cellular biosynthetic process; P:regulation of primary metabolic process
ZPAR0A01650_B	probable CCA tRNA nucleotidyltransferase,mitochondrial	536	10	0	83.4	4	F:GO:0004810; F:GO:0003723; C:GO:0005759; P:GO:0001680	F:tRNA adenylyltransferase activity; F:RNA binding; C:mitochondrial matrix; P:tRNA 3'-terminal CCA addition	EC:2.7.7.72; EC:2.7.7.25	CCA tRNA nucleotidyltransferase; Transferring phosphorus-containing groups
ZPAR0A01660_B	Bck2p	829	10	0	68.9	5	C:GO:0005634; C:GO:0005737; P:GO:0010628; P:GO:0000082; P:GO:0051726	C:nucleus; C:cytoplasm; P:positive regulation of gene expression; P:G1/S transition of mitotic cell cycle; P:regulation of cell cycle
ZPAR0A01670_B	Dnf1p	1695	10	0	87.9	11	F:GO:0000287; F:GO:0005524; P:GO:0000749; P:GO:0045332; C:GO:0005739; P:GO:0007163; C:GO:0016021; F:GO:0004012; C:GO:0070867; P:GO:0006886; P:GO:0006897	F:magnesium ion binding; F:ATP binding; P:response to pheromone involved in conjugation with cellular fusion; P:phospholipid translocation; C:mitochondrion; P:establishment or maintenance of cell polarity; C:integral component of membrane; F:phospholipid-translocating ATPase activity; C:mating projection tip membrane; P:intracellular protein transport; P:endocytosis	EC:3.6.1.3; EC:3.6.3.1; EC:3.6.1.15	Adenosinetriphosphatase; Phospholipid-translocating ATPase; Nucleoside-triphosphate phosphatase
ZPAR0A01680_B	Ubc13p	153	10	1.72e-105	95.9	10	C:GO:0005634; F:GO:0005524; F:GO:0061630; F:GO:0031625; C:GO:0005737; C:GO:0031371; P:GO:0070534; P:GO:0006513; P:GO:0006301; P:GO:0010994	C:nucleus; F:ATP binding; F:ubiquitin protein ligase activity; F:ubiquitin protein ligase binding; C:cytoplasm; C:ubiquitin conjugating enzyme complex; P:protein K63-linked ubiquitination; P:protein monoubiquitination; P:postreplication repair; P:free ubiquitin chain polymerization
ZPAR0A01690_B	Pab1p	584	10	0	93.7	11	F:GO:0000166; P:GO:0006406; C:GO:0005634; P:GO:0060211; C:GO:0010494; F:GO:0008428; P:GO:0043086; F:GO:0008143; C:GO:0005829; C:GO:0005840; P:GO:0006446	F:nucleotide binding; P:mRNA export from nucleus; C:nucleus; P:regulation of nuclear-transcribed mRNA poly(A) tail shortening; C:cytoplasmic stress granule; F:ribonuclease inhibitor activity; P:negative regulation of catalytic activity; F:poly(A) binding; C:cytosol; C:ribosome; P:regulation of translational initiation
ZPAR0A01700_B	probable Chromo domain-containing 1	1423	10	0	87.3	23	P:GO:1900050; F:GO:0031490; F:GO:0008094; F:GO:0035064; P:GO:0006363; P:GO:0006369; C:GO:0000124; P:GO:0006368; P:GO:0042766; P:GO:0001178; F:GO:0005524; C:GO:0046695; P:GO:0071894; F:GO:0000182; P:GO:0043044; C:GO:0005739; P:GO:0071441; P:GO:2000616; P:GO:0034401; P:GO:0016584; F:GO:0070615; P:GO:2000104; C:GO:0030874	P:negative regulation of histone exchange; F:chromatin DNA binding; F:DNA-dependent ATPase activity; F:methylated histone binding; P:termination of RNA polymerase I transcription; P:termination of RNA polymerase II transcription; C:SAGA complex; P:transcription elongation from RNA polymerase II promoter; P:nucleosome mobilization; P:regulation of transcriptional start site selection at RNA polyme…	EC:3.6.1.3; EC:3.6.1.15	Adenosinetriphosphatase; Nucleoside-triphosphate phosphatase
ZPAR0A01710_B	Translation initiation factor RLI1	607	10	0	95.9	13	F:GO:0016887; P:GO:0045727; C:GO:0022626; P:GO:0032790; P:GO:0006413; C:GO:0005634; F:GO:0003743; F:GO:0005524; P:GO:0000054; P:GO:0006415; F:GO:0005506; P:GO:0042273; P:GO:0034599	F:ATPase activity; P:positive regulation of translation; C:cytosolic ribosome; P:ribosome disassembly; P:translational initiation; C:nucleus; F:translation initiation factor activity; F:ATP binding; P:ribosomal subunit export from nucleus; P:translational termination; F:iron ion binding; P:ribosomal large subunit biogenesis; P:cellular response to oxidative stress	EC:3.6.1.3; EC:3.6.1.15	Adenosinetriphosphatase; Nucleoside-triphosphate phosphatase
ZPAR0A01720_B	related to Cation transport regulator	227	10	3.23e-164	77.7	4	C:GO:0005634; C:GO:0005829; F:GO:0003839; P:GO:0006751	C:nucleus; C:cytosol; F:gamma-glutamylcyclotransferase activity; P:glutathione catabolic process	EC:2.3.2.4	Gamma-glutamylcyclotransferase
ZPAR0A01730_B	related to Integral membrane	298	10	0	80.1	1	C:GO:0016021	C:integral component of membrane
ZPAR0A01740_B	Rad4p	739	10	0	75.7	5	C:GO:0000111; P:GO:0043161; C:GO:0005829; P:GO:0006289; F:GO:0003684	C:nucleotide-excision repair factor 2 complex; P:proteasome-mediated ubiquitin-dependent protein catabolic process; C:cytosol; P:nucleotide-excision repair; F:damaged DNA binding
ZPAR0A01750_B	Spt2p	340	10	0	77.7	7	P:GO:0000122; C:GO:0005634; C:GO:0005829; F:GO:0000217; P:GO:0043631; P:GO:0006325; P:GO:0006368	P:negative regulation of transcription from RNA polymerase II promoter; C:nucleus; C:cytosol; F:DNA secondary structure binding; P:RNA polyadenylation; P:chromatin organization; P:transcription elongation from RNA polymerase II promoter
ZPAR0A01760_B	Slu7p	318	10	0	76.3	5	F:GO:0003676; C:GO:0071021; F:GO:0008270; P:GO:0045292; P:GO:0000350	F:nucleic acid binding; C:U2-type post-spliceosomal complex; F:zinc ion binding; P:mRNA cis splicing, via spliceosome; P:generation of catalytic spliceosome for second transesterification step
ZPAR0A01770_B	rrp1p	279	10	0	83.9	3	P:GO:0006364; C:GO:0030688; C:GO:0030687	P:rRNA processing; C:preribosome, small subunit precursor; C:preribosome, large subunit precursor
ZPAR0A01780_B	related to Serine threonine- kinase KIC1	952	10	0	78.3	10	P:GO:0031505; F:GO:0005524; C:GO:0000131; C:GO:0005933; C:GO:0005737; P:GO:0000902; C:GO:0043332; F:GO:0004674; P:GO:0006468; P:GO:0007118	P:fungal-type cell wall organization; F:ATP binding; C:incipient cellular bud site; C:cellular bud; C:cytoplasm; P:cell morphogenesis; C:mating projection tip; F:protein serine/threonine kinase activity; P:protein phosphorylation; P:budding cell apical bud growth	EC:2.7.11	Transferring phosphorus-containing groups
ZPAR0A01790_B	related to Mitochondrial translation factor ATP22	679	10	0	75.5	1	P:GO:0006417	P:regulation of translation
ZPAR0A01800_B	Big1p	330	10	0	71.3	2	P:GO:0009272; C:GO:0030176	P:fungal-type cell wall biogenesis; C:integral component of endoplasmic reticulum membrane
ZPAR0A01810_B	probable Phosphatidylglycerophosphatase GEP4,mitochondrial	185	10	2.37e-134	86.2	5	P:GO:0046838; C:GO:0005759; F:GO:0008962; C:GO:0031314; P:GO:0032049	P:phosphorylated carbohydrate dephosphorylation; C:mitochondrial matrix; F:phosphatidylglycerophosphatase activity; C:extrinsic component of mitochondrial inner membrane; P:cardiolipin biosynthetic process	EC:3.1.3.27; EC:3.1.3.41	Phosphatidylglycerophosphatase; 4-nitrophenylphosphatase
ZPAR0A01820_B	probable Transcription-associated 1	3729	10	0	91.3	8	P:GO:0006281; C:GO:0035267; C:GO:0046695; P:GO:0016573; P:GO:0016310; P:GO:0045944; F:GO:0016301; C:GO:0000124	P:DNA repair; C:NuA4 histone acetyltransferase complex; C:SLIK (SAGA-like) complex; P:histone acetylation; P:phosphorylation; P:positive regulation of transcription from RNA polymerase II promoter; F:kinase activity; C:SAGA complex
ZPAR0A01830_B	Yps7p	651	10	0	76.1	5	P:GO:0031505; F:GO:0004190; P:GO:0006508; C:GO:0005783; C:GO:0044425	P:fungal-type cell wall organization; F:aspartic-type endopeptidase activity; P:proteolysis; C:endoplasmic reticulum; C:membrane part	EC:3.4.23	Acting on peptide bonds (peptidases)
ZPAR0A01840_B	Sfb3p	936	10	0	85.6	9	F:GO:0008270; C:GO:0043332; P:GO:0090110; C:GO:0000139; C:GO:0005783; F:GO:0005048; P:GO:0006886; C:GO:0030127; C:GO:0071944	F:zinc ion binding; C:mating projection tip; P:cargo loading into COPII-coated vesicle; C:Golgi membrane; C:endoplasmic reticulum; F:signal sequence binding; P:intracellular protein transport; C:COPII vesicle coat; C:cell periphery
ZPAR0A01850_B	uncharacterized protein ZBAI_04823	552	10	0	70	4	C:GO:0005634; C:GO:0030427; C:GO:0032153; C:GO:0005938	C:nucleus; C:site of polarized growth; C:cell division site; C:cell cortex
ZPAR0A01860_B	mitochondrial 37S ribosomal MRP1	306	10	0	83.6	6	F:GO:0003735; F:GO:0046872; P:GO:0019430; P:GO:0055114; C:GO:0005763; F:GO:0004784	F:structural constituent of ribosome; F:metal ion binding; P:removal of superoxide radicals; P:oxidation-reduction process; C:mitochondrial small ribosomal subunit; F:superoxide dismutase activity	EC:1.15.1.1	Superoxide dismutase
ZPAR0A01870_B	related to CDC25-like phosphatase YCH1	132	10	1.65e-94	77.4	1	F:GO:0003824	F:catalytic activity
ZPAR0A01880_B	Survival factor 1	459	10	0	83.6	2	C:GO:0005829; P:GO:0034599	C:cytosol; P:cellular response to oxidative stress
ZPAR0A01890_B	probable Low-affinity glucose transporter HXT3	580	10	0	88.1	7	P:GO:0015761; C:GO:0016021; F:GO:0005353; F:GO:0005355; P:GO:0015755; F:GO:0015578; P:GO:1904659	P:mannose transport; C:integral component of membrane; F:fructose transmembrane transporter activity; F:glucose transmembrane transporter activity; P:fructose transport; F:mannose transmembrane transporter activity; P:glucose transmembrane transport
ZPAR0A01900_B	Hxt6p	569	10	0	89.6	4	F:GO:0022891; P:GO:0055085; C:GO:0016021; P:GO:0008643	F:substrate-specific transmembrane transporter activity; P:transmembrane transport; C:integral component of membrane; P:carbohydrate transport
ZPAR0A01910_B	Arginine--tRNA cytoplasmic	646	10	0	90.7	4	F:GO:0005524; F:GO:0004814; C:GO:0005739; P:GO:0006420	F:ATP binding; F:arginine-tRNA ligase activity; C:mitochondrion; P:arginyl-tRNA aminoacylation	EC:6.1.1.19	Arginine--tRNA ligase
ZPAR0A01920_B	rRNA-processing FCF1	189	10	3.84e-135	96.2	5	C:GO:0032040; P:GO:0000472; P:GO:0000480; P:GO:0000447; C:GO:0005730	C:small-subunit processome; P:endonucleolytic cleavage to generate mature 5'-end of SSU-rRNA from (SSU-rRNA, 5.8S rRNA, LSU-rRNA); P:endonucleolytic cleavage in 5'-ETS of tricistronic rRNA transcript (SSU-rRNA, 5.8S rRNA, LSU-rRNA); P:endonucleolytic cleavage in ITS1 to separate SSU-rRNA from 5.8S rRNA and LSU-rRNA from tricistronic rRNA transcript (SSU-rRNA, 5.8S rRNA, LSU-rRNA); C:nucleolus
ZPAR0A01930_B	related to Chromatin modification-related YNG2	297	10	0	82.6	9	F:GO:0004402; P:GO:0006281; F:GO:0008270; F:GO:0035064; P:GO:2000873; C:GO:0005829; P:GO:0016573; C:GO:0032777; P:GO:1900404	F:histone acetyltransferase activity; P:DNA repair; F:zinc ion binding; F:methylated histone binding; P:regulation of histone H4 acetylation involved in response to DNA damage stimulus; C:cytosol; P:histone acetylation; C:Piccolo NuA4 histone acetyltransferase complex; P:positive regulation of DNA repair by positive regulation of transcription from RNA polymerase II promoter	EC:2.3.1.48	Histone acetyltransferase
ZPAR0A01940_B	uncharacterized protein ZBAI_04813	692	10	0	89.5	4	P:GO:0006855; F:GO:0015297; C:GO:0016021; F:GO:0015238	P:drug transmembrane transport; F:antiporter activity; C:integral component of membrane; F:drug transmembrane transporter activity
ZPAR0A01950_B	related to serine O-acetyltransferase	492	10	0	89.5	3	F:GO:0004414; P:GO:0009086; C:GO:0005737	F:homoserine O-acetyltransferase activity; P:methionine biosynthetic process; C:cytoplasm	EC:2.3.1.31	Homoserine O-acetyltransferase
ZPAR0A01960_B	Mrps28p	290	10	0	87.8	4	F:GO:0003735; P:GO:0032543; C:GO:0005763; F:GO:0019843	F:structural constituent of ribosome; P:mitochondrial translation; C:mitochondrial small ribosomal subunit; F:rRNA binding
ZPAR0A01970_B	related to H ACA ribonucleo complex subunit 1	200	10	6.7e-129	93.4	5	C:GO:0031429; P:GO:0031120; C:GO:0019013; P:GO:0006364; F:GO:0034513	C:box H/ACA snoRNP complex; P:snRNA pseudouridine synthesis; C:viral nucleocapsid; P:rRNA processing; F:box H/ACA snoRNA binding
ZPAR0A01980_B	uncharacterized protein ZBAI_04809	330	10	0	75.5	1	F:GO:0005525	F:GTP binding
ZPAR0A01990_B	probable MSN5	1224	10	0	93.3	4	C:GO:0005635; C:GO:0005829; F:GO:0008536; P:GO:0071528	C:nuclear envelope; C:cytosol; F:Ran GTPase binding; P:tRNA re-export from nucleus
ZPAR0A02000_B	Ribosome production factor 1	293	10	0	94.2	7	P:GO:0000463; P:GO:0000055; F:GO:0042134; C:GO:0005730; P:GO:0000027; P:GO:0000466; C:GO:0030687	P:maturation of LSU-rRNA from tricistronic rRNA transcript (SSU-rRNA, 5.8S rRNA, LSU-rRNA); P:ribosomal large subunit export from nucleus; F:rRNA primary transcript binding; C:nucleolus; P:ribosomal large subunit assembly; P:maturation of 5.8S rRNA from tricistronic rRNA transcript (SSU-rRNA, 5.8S rRNA, LSU-rRNA); C:preribosome, large subunit precursor
ZPAR0A02010_B	Rtc3p	102	10	3.83e-66	85.6	3	C:GO:0005634; C:GO:0005737; P:GO:0006364	C:nucleus; C:cytoplasm; P:rRNA processing
ZPAR0A02020_B	related to Helicase SWR1	1487	10	0	80.1	7	F:GO:0003676; F:GO:0005524; C:GO:0000812; F:GO:0005198; P:GO:0043486; C:GO:0005829; F:GO:0008026	F:nucleic acid binding; F:ATP binding; C:Swr1 complex; F:structural molecule activity; P:histone exchange; C:cytosol; F:ATP-dependent helicase activity	EC:3.6.1.3; EC:3.6.1.15	Adenosinetriphosphatase; Nucleoside-triphosphate phosphatase
ZPAR0A02030_B	Nam8p	520	10	0	76.4	8	C:GO:0000243; F:GO:0000166; P:GO:0048026; P:GO:0006376; C:GO:0005829; F:GO:0003729; C:GO:0071004; C:GO:0005685	C:commitment complex; F:nucleotide binding; P:positive regulation of mRNA splicing, via spliceosome; P:mRNA splice site selection; C:cytosol; F:mRNA binding; C:U2-type prespliceosome; C:U1 snRNP
ZPAR0A02040_B	probable Peptide chain release factor 1,mitochondrial	396	10	0	85.8	3	P:GO:0070126; C:GO:0005743; F:GO:0016149	P:mitochondrial translational termination; C:mitochondrial inner membrane; F:translation release factor activity, codon specific
ZPAR0A02050_B	Kin28p	300	10	0	95	19	F:GO:0019912; P:GO:0070817; P:GO:1904031; F:GO:0008353; P:GO:0006360; P:GO:0006366; P:GO:1903654; F:GO:0004693; P:GO:1903655; P:GO:1900018; P:GO:1901921; P:GO:0007049; P:GO:0051301; F:GO:0000990; F:GO:0005524; C:GO:0005829; C:GO:0070985; P:GO:0032147; P:GO:0010971	F:cyclin-dependent protein kinase activating kinase activity; P:P-TEFb-cap methyltransferase complex localization; P:positive regulation of cyclin-dependent protein kinase activity; F:RNA polymerase II carboxy-terminal domain kinase activity; P:transcription from RNA polymerase I promoter; P:transcription from RNA polymerase II promoter; P:phosphorylation of RNA polymerase II C-terminal domain se…	EC:2.7.11; EC:2.7.11.23; EC:2.7.11.22	Transferring phosphorus-containing groups; [RNA-polymerase]-subunit kinase; Cyclin-dependent kinase
ZPAR0A02060_B	related to dehydrogenase	401	10	0	84.3	2	F:GO:0016491; P:GO:0055114	F:oxidoreductase activity; P:oxidation-reduction process
ZPAR0A02070_B	related to MSS2-COX2 pre-mRNA splicing factor	376	10	0	80	3	P:GO:0032979; C:GO:0005759; C:GO:0031314	P:protein insertion into mitochondrial membrane from inner side; C:mitochondrial matrix; C:extrinsic component of mitochondrial inner membrane
ZPAR0A02080_B	related to GPI mannosyltransferase 3	553	10	0	74	3	F:GO:0016757; C:GO:0016021; P:GO:0044710	F:transferase activity, transferring glycosyl groups; C:integral component of membrane; P:single-organism metabolic process
ZPAR0A02090_B	related to E3 ubiquitin- ligase HUL5	916	10	0	78.7	3	F:GO:0004842; F:GO:0016874; P:GO:0016567	F:ubiquitin-protein transferase activity; F:ligase activity; P:protein ubiquitination
ZPAR0A02100_B	EAR1	557	10	0	83.1	3	P:GO:0043328; C:GO:0005768; C:GO:0016021	P:protein targeting to vacuole involved in ubiquitin-dependent protein catabolic process via the multivesicular body sorting pathway; C:endosome; C:integral component of membrane
ZPAR0A02110_B	related to PHO2-Homeodomain	478	10	0	72.3	14	P:GO:1901362; P:GO:0006355; F:GO:0043565; P:GO:0043388; P:GO:0044763; P:GO:1901566; P:GO:0044711; P:GO:0006139; P:GO:0044281; C:GO:0005634; P:GO:0044271; P:GO:0018130; P:GO:0031325; P:GO:0019438	P:organic cyclic compound biosynthetic process; P:regulation of transcription, DNA-templated; F:sequence-specific DNA binding; P:positive regulation of DNA binding; P:single-organism cellular process; P:organonitrogen compound biosynthetic process; P:single-organism biosynthetic process; P:nucleobase-containing compound metabolic process; P:small molecule metabolic process; C:nucleus; P:cellular …
ZPAR0A02120_B	related to aldehyde dehydrogenase	503	10	0	87.2	2	P:GO:0055114; F:GO:0016620	P:oxidation-reduction process; F:oxidoreductase activity, acting on the aldehyde or oxo group of donors, NAD or NADP as acceptor
ZPAR0A02130_B	probable Aldehyde dehydrogenase [NAD(P)+] 1	500	10	0	87.5	4	C:GO:0005634; C:GO:0005829; P:GO:0055114; F:GO:0016620	C:nucleus; C:cytosol; P:oxidation-reduction process; F:oxidoreductase activity, acting on the aldehyde or oxo group of donors, NAD or NADP as acceptor
ZPAR0A02140_B	Cep3p	608	10	0	78.3	10	P:GO:0007094; F:GO:0008270; C:GO:0031518; C:GO:0016021; C:GO:0000778; F:GO:0008301; P:GO:0000921; F:GO:0019237; F:GO:0000981; P:GO:0006357	P:mitotic spindle assembly checkpoint; F:zinc ion binding; C:CBF3 complex; C:integral component of membrane; C:condensed nuclear chromosome kinetochore; F:DNA binding, bending; P:septin ring assembly; F:centromeric DNA binding; F:RNA polymerase II transcription factor activity, sequence-specific DNA binding; P:regulation of transcription from RNA polymerase II promoter
ZPAR0A02150_B	related to DNA mismatch repair MLH1	736	10	0	82.7	14	F:GO:0016887; C:GO:0032390; P:GO:0007131; P:GO:0000713; F:GO:0000404; P:GO:0000710; C:GO:0044732; F:GO:0003697; F:GO:0005524; C:GO:0097587; C:GO:0005739; C:GO:0005829; C:GO:0032389; F:GO:0032139	F:ATPase activity; C:MutLbeta complex; P:reciprocal meiotic recombination; P:meiotic heteroduplex formation; F:heteroduplex DNA loop binding; P:meiotic mismatch repair; C:mitotic spindle pole body; F:single-stranded DNA binding; F:ATP binding; C:MutLgamma complex; C:mitochondrion; C:cytosol; C:MutLalpha complex; F:dinucleotide insertion or deletion binding	EC:3.6.1.3; EC:3.6.1.15	Adenosinetriphosphatase; Nucleoside-triphosphate phosphatase
ZPAR0A02160_B	related to NSE4-Nuclear that plays a role in the function of the Smc5p-Rhc18p DNA repair complex	377	10	0	81.3	3	C:GO:0005634; P:GO:0006281; C:GO:0030915	C:nucleus; P:DNA repair; C:Smc5-Smc6 complex
ZPAR0A02170_N	probable QRI7-Found in Mitochondrial Proteome,possible sialoglycoprotease (gcp)	378	10	0	85.1	7	P:GO:0072670; F:GO:0016747; C:GO:0005739; P:GO:0006508; F:GO:0004252; P:GO:0002949; F:GO:0004222	P:mitochondrial tRNA threonylcarbamoyladenosine modification; F:transferase activity, transferring acyl groups other than amino-acyl groups; C:mitochondrion; P:proteolysis; F:serine-type endopeptidase activity; P:tRNA threonylcarbamoyladenosine modification; F:metalloendopeptidase activity	EC:3.4.21; EC:3.4.24	Acting on peptide bonds (peptidases); Acting on peptide bonds (peptidases)
ZPAR0A02180_B	probable Member of the mitochondrial carrier family	359	10	0	81.6	4	C:GO:0016021; F:GO:0015095; P:GO:1990616; C:GO:0005743	C:integral component of membrane; F:magnesium ion transmembrane transporter activity; P:magnesium ion export from mitochondrion; C:mitochondrial inner membrane
ZPAR0A02190_B	related to Phosphatidic acid phosphohydrolase 1	815	10	0	83.8	16	F:GO:0008195; F:GO:0044212; P:GO:0008654; P:GO:0042144; P:GO:0006276; P:GO:0007029; C:GO:0005773; P:GO:0006997; P:GO:0006913; C:GO:0031965; P:GO:0019432; C:GO:0005829; P:GO:0034389; C:GO:0019898; P:GO:0009060; P:GO:0016311	F:phosphatidate phosphatase activity; F:transcription regulatory region DNA binding; P:phospholipid biosynthetic process; P:vacuole fusion, non-autophagic; P:plasmid maintenance; P:endoplasmic reticulum organization; C:vacuole; P:nucleus organization; P:nucleocytoplasmic transport; C:nuclear membrane; P:triglyceride biosynthetic process; C:cytosol; P:lipid particle organization; C:extrinsic compo…	EC:3.1.3.4; EC:3.1.3.41	Phosphatidate phosphatase; 4-nitrophenylphosphatase
ZPAR0A02200_B	BN860_03796g1_1	162	10	1.44e-110	74.3	2	P:GO:0070786; P:GO:0045944	P:positive regulation of growth of unicellular organism as a thread of attached cells; P:positive regulation of transcription from RNA polymerase II promoter
ZPAR0A02210_B	Inp2p	708	10	0	65.5	2	C:GO:0005779; P:GO:0045033	C:integral component of peroxisomal membrane; P:peroxisome inheritance
ZPAR0A02220_B	UDP-N-acetylglucosamine pyrophosphorylase	472	10	0	85.5	3	C:GO:0005634; F:GO:0003977; P:GO:0006048	C:nucleus; F:UDP-N-acetylglucosamine diphosphorylase activity; P:UDP-N-acetylglucosamine biosynthetic process	EC:2.7.7.23	UDP-N-acetylglucosamine diphosphorylase
ZPAR0A02230_B	related to phospholipid-transporting ATPase DNF3	1487	10	0	74	6	F:GO:0000287; F:GO:0005524; P:GO:0045332; C:GO:0016021; C:GO:0044431; F:GO:0004012	F:magnesium ion binding; F:ATP binding; P:phospholipid translocation; C:integral component of membrane; C:Golgi apparatus part; F:phospholipid-translocating ATPase activity	EC:3.6.1.3; EC:3.6.3.1; EC:3.6.1.15	Adenosinetriphosphatase; Phospholipid-translocating ATPase; Nucleoside-triphosphate phosphatase
ZPAR0A02240_B	related to HLJ1	230	10	3.88e-162	78.8	2	C:GO:0016020; C:GO:0016021	C:membrane; C:integral component of membrane
ZPAR0A02250_B	probable CDC2-DNA-directed DNA polymerase delta,catalytic 125 KD subunit	1090	10	0	94	9	C:GO:0005657; F:GO:0000166; F:GO:0003677; F:GO:0003887; P:GO:0000738; F:GO:0008296; P:GO:0045005; P:GO:0006278; P:GO:0043137	C:replication fork; F:nucleotide binding; F:DNA binding; F:DNA-directed DNA polymerase activity; P:DNA catabolic process, exonucleolytic; F:3'-5'-exodeoxyribonuclease activity; P:DNA-dependent DNA replication maintenance of fidelity; P:RNA-dependent DNA biosynthetic process; P:DNA replication, removal of RNA primer	EC:3.1.11; EC:3.1.15; EC:2.7.7.7	Acting on ester bonds; Acting on ester bonds; DNA-directed DNA polymerase
ZPAR0A02260_B	probable DUN1- kinase	503	10	0	89.3	5	F:GO:0005524; P:GO:0000077; P:GO:0048478; F:GO:0004674; P:GO:0006468	F:ATP binding; P:DNA damage checkpoint; P:replication fork protection; F:protein serine/threonine kinase activity; P:protein phosphorylation	EC:2.7.11	Transferring phosphorus-containing groups
ZPAR0A02270_B	uncharacterized protein ZBAI_04779	760	10	0	81.1	1	C:GO:0000329	C:fungal-type vacuole membrane
ZPAR0A02280_B	related to Autophagy-related 16	126	10	5.58e-80	80.4	11	F:GO:0042802; P:GO:0034727; P:GO:0044805; C:GO:0000407; C:GO:0034274; P:GO:0006501; F:GO:0019776; F:GO:0030674; P:GO:0000422; P:GO:0016236; P:GO:0032258	F:identical protein binding; P:piecemeal microautophagy of nucleus; P:late nucleophagy; C:pre-autophagosomal structure; C:Atg12-Atg5-Atg16 complex; P:C-terminal protein lipidation; F:Atg8 ligase activity; F:protein binding, bridging; P:mitophagy; P:macroautophagy; P:CVT pathway
ZPAR0A02290_B	Get3p	353	10	0	94.4	19	F:GO:0016887; C:GO:0043529; F:GO:0042802; P:GO:0006890; F:GO:0005085; C:GO:0005794; F:GO:0051082; P:GO:0045048; P:GO:0006620; P:GO:0043547; P:GO:0000750; C:GO:0005634; F:GO:0005524; P:GO:0009408; F:GO:0046872; P:GO:0046685; C:GO:0005829; P:GO:0010038; P:GO:1990507	F:ATPase activity; C:GET complex; F:identical protein binding; P:retrograde vesicle-mediated transport, Golgi to ER; F:guanyl-nucleotide exchange factor activity; C:Golgi apparatus; F:unfolded protein binding; P:protein insertion into ER membrane; P:posttranslational protein targeting to membrane; P:positive regulation of GTPase activity; P:pheromone-dependent signal transduction involved in conj…	EC:3.6.1.3; EC:3.6.1.15	Adenosinetriphosphatase; Nucleoside-triphosphate phosphatase
ZPAR0A02300_B	Bug1p	296	10	0	62.3	4	P:GO:0006888; C:GO:0005801; C:GO:0005737; P:GO:0009306	P:ER to Golgi vesicle-mediated transport; C:cis-Golgi network; C:cytoplasm; P:protein secretion
ZPAR0A02310_B	Mrps8p	155	10	3.38e-108	93.3	3	F:GO:0003735; P:GO:0032543; C:GO:0005763	F:structural constituent of ribosome; P:mitochondrial translation; C:mitochondrial small ribosomal subunit
ZPAR0A02320_B	probable Altered inheritance of mitochondria mitochondrial	235	10	8e-171	79.5	2	C:GO:0005739; C:GO:0016020	C:mitochondrion; C:membrane
ZPAR0A02330_B	related to 23 kDa U4 small nuclear ribonucleo component	190	10	1.47e-138	77	4	F:GO:0003723; F:GO:0046872; C:GO:0046540; P:GO:0000398	F:RNA binding; F:metal ion binding; C:U4/U6 x U5 tri-snRNP complex; P:mRNA splicing, via spliceosome
ZPAR0A02340_B	Tpp1p	205	10	5.1e-151	76.2	4	C:GO:0005634; F:GO:0003690; F:GO:0046403; P:GO:0006302	C:nucleus; F:double-stranded DNA binding; F:polynucleotide 3'-phosphatase activity; P:double-strand break repair	EC:3.1.3.32; EC:3.1.3.41	Polynucleotide 3'-phosphatase; 4-nitrophenylphosphatase
ZPAR0A02350_B	Rpn6p	424	10	0	92.2	6	C:GO:0005634; F:GO:0005198; C:GO:0008541; P:GO:0043248; C:GO:0034515; P:GO:0006511	C:nucleus; F:structural molecule activity; C:proteasome regulatory particle, lid subcomplex; P:proteasome assembly; C:proteasome storage granule; P:ubiquitin-dependent protein catabolic process
ZPAR0A02360_B	probable Dolichyl-phosphate-mannose-- mannosyltransferase 1	761	10	0	90.3	6	C:GO:0005789; P:GO:0000032; C:GO:0016021; P:GO:0035269; P:GO:0044845; F:GO:0004169	C:endoplasmic reticulum membrane; P:cell wall mannoprotein biosynthetic process; C:integral component of membrane; P:protein O-linked mannosylation; P:chain elongation of O-linked mannose residue; F:dolichyl-phosphate-mannose-protein mannosyltransferase activity	EC:2.4.1.109	Dolichyl-phosphate-mannose--protein mannosyltransferase
ZPAR0A02370_B	uncharacterized protein ZBAI_04769	631	10	0	78.5	1	C:GO:0016021	C:integral component of membrane
ZPAR0A02380_N	uncharacterized protein ZBAI_04768	372	10	0	56.7	2	C:GO:0016020; C:GO:0016021	C:membrane; C:integral component of membrane
ZPAR0A02390_N	uncharacterized protein ZBAI_04767	155	1	5.39e-109	100	NA
ZPAR0A02400_B	uncharacterized protein ZBAI_04766	270	10	0	62.1	5	C:GO:0005634; F:GO:0043565; P:GO:0001080; P:GO:0006367; P:GO:0000256	C:nucleus; F:sequence-specific DNA binding; P:nitrogen catabolite activation of transcription from RNA polymerase II promoter; P:transcription initiation from RNA polymerase II promoter; P:allantoin catabolic process
ZPAR0A02410_B	uncharacterized protein ZBAI_04765	904	10	0	83.8	3	P:GO:0031505; C:GO:0005634; C:GO:0005737	P:fungal-type cell wall organization; C:nucleus; C:cytoplasm
ZPAR0A02420_B	Rfa2p	274	10	0	88.6	16	P:GO:0007131; P:GO:0030491; F:GO:0003690; P:GO:0000724; P:GO:0006289; P:GO:0007004; C:GO:0005662; F:GO:0043565; P:GO:0000722; P:GO:0006265; P:GO:0006268; C:GO:0000794; F:GO:0003697; P:GO:0045184; C:GO:0000781; P:GO:0016567	P:reciprocal meiotic recombination; P:heteroduplex formation; F:double-stranded DNA binding; P:double-strand break repair via homologous recombination; P:nucleotide-excision repair; P:telomere maintenance via telomerase; C:DNA replication factor A complex; F:sequence-specific DNA binding; P:telomere maintenance via recombination; P:DNA topological change; P:DNA unwinding involved in DNA replicati…
ZPAR0A02430_B	related to GAS4- 1,3-beta-glucanosyltransferase	486	10	0	82.1	6	P:GO:0005975; C:GO:0009277; F:GO:0042124; P:GO:0030476; C:GO:0005886; C:GO:0031225	P:carbohydrate metabolic process; C:fungal-type cell wall; F:1,3-beta-glucanosyltransferase activity; P:ascospore wall assembly; C:plasma membrane; C:anchored component of membrane
ZPAR0A02440_B	related to SKP2- member of ubiquitin ligase complex	674	10	0	76.8	3	C:GO:0019005; P:GO:0044257; P:GO:0031335	C:SCF ubiquitin ligase complex; P:cellular protein catabolic process; P:regulation of sulfur amino acid metabolic process
ZPAR0A02450_B	related to Mitochondrial import ZIM17	163	10	5.62e-117	82.8	3	F:GO:0008270; C:GO:0005739; P:GO:0007005	F:zinc ion binding; C:mitochondrion; P:mitochondrion organization
ZPAR0A02460_B	uncharacterized protein ZBAI_04760	254	10	0	65.6	2	C:GO:0090575; P:GO:0006355	C:RNA polymerase II transcription factor complex; P:regulation of transcription, DNA-templated
ZPAR0A02470_B	related to Magnesium transporter ALR2	697	10	0	84.4	5	P:GO:0055085; C:GO:0005737; C:GO:0016021; F:GO:0046873; P:GO:0030001	P:transmembrane transport; C:cytoplasm; C:integral component of membrane; F:metal ion transmembrane transporter activity; P:metal ion transport
ZPAR0A02480_B	related to KRI1-KRRI-Interacting 1	538	10	0	82.6	4	P:GO:0000447; C:GO:0005730; C:GO:0030686; C:GO:0044732	P:endonucleolytic cleavage in ITS1 to separate SSU-rRNA from 5.8S rRNA and LSU-rRNA from tricistronic rRNA transcript (SSU-rRNA, 5.8S rRNA, LSU-rRNA); C:nucleolus; C:90S preribosome; C:mitotic spindle pole body
ZPAR0A02490_B	Vps68p	183	10	1.4e-128	91.4	7	C:GO:0000329; C:GO:0005739; C:GO:0016021; C:GO:0034424; C:GO:0005794; P:GO:0006623; P:GO:0032511	C:fungal-type vacuole membrane; C:mitochondrion; C:integral component of membrane; C:Vps55/Vps68 complex; C:Golgi apparatus; P:protein targeting to vacuole; P:late endosome to vacuole transport via multivesicular body sorting pathway
ZPAR0A02500_B	probable MCK1-Ser thr tyr kinase	382	10	0	93.6	3	F:GO:0005524; F:GO:0004674; P:GO:0006468	F:ATP binding; F:protein serine/threonine kinase activity; P:protein phosphorylation	EC:2.7.11	Transferring phosphorus-containing groups
ZPAR0A02510_B	mitochondrial 37S ribosomal 18	207	10	2.92e-149	86.9	3	F:GO:0003735; C:GO:0005763; P:GO:0006412	F:structural constituent of ribosome; C:mitochondrial small ribosomal subunit; P:translation
ZPAR0A02520_B	60S ribosomal L25	142	10	7.74e-97	91.9	6	F:GO:0000166; F:GO:0003735; C:GO:0022625; F:GO:0019843; P:GO:0000027; P:GO:0006412	F:nucleotide binding; F:structural constituent of ribosome; C:cytosolic large ribosomal subunit; F:rRNA binding; P:ribosomal large subunit assembly; P:translation
ZPAR0A02530_B	related to Bax inhibitor 1	263	10	0	81.5	7	P:GO:0030968; C:GO:0005739; P:GO:0006915; C:GO:0016021; C:GO:0005783; C:GO:0000324; P:GO:0019722	P:endoplasmic reticulum unfolded protein response; C:mitochondrion; P:apoptotic process; C:integral component of membrane; C:endoplasmic reticulum; C:fungal-type vacuole; P:calcium-mediated signaling
ZPAR0A02540_B	Mdh2p	356	10	0	83.5	7	P:GO:0006094; P:GO:0016558; F:GO:0030060; P:GO:0006108; C:GO:0005829; P:GO:0006099; C:GO:0034399	P:gluconeogenesis; P:protein import into peroxisome matrix; F:L-malate dehydrogenase activity; P:malate metabolic process; C:cytosol; P:tricarboxylic acid cycle; C:nuclear periphery	EC:1.1.1.37	Malate dehydrogenase
ZPAR0A02550_N	uncharacterized protein ZBAI_04751	237	2	2.98e-178	71	NA
ZPAR0A02560_B	m(4)X modification enzyme TRM13	401	10	0	74.4	4	F:GO:0008175; C:GO:0005829; C:GO:0005730; P:GO:0030488	F:tRNA methyltransferase activity; C:cytosol; C:nucleolus; P:tRNA methylation
ZPAR0A02570_B	GTP-binding YPT11	350	10	0	75.6	3	F:GO:0005525; P:GO:0007264; C:GO:0005622	F:GTP binding; P:small GTPase mediated signal transduction; C:intracellular
ZPAR0A02580_B	probable TRM11-Catalytic subunit of an adoMet-dependent tRNA methyltransferase complex (Trm11p-Trm112p)	435	10	0	89.2	5	F:GO:0003676; C:GO:0005634; C:GO:0005829; F:GO:0008168; P:GO:0032259	F:nucleic acid binding; C:nucleus; C:cytosol; F:methyltransferase activity; P:methylation
ZPAR0A02590_B	Nuclear polyadenylated RNA-binding 4	517	10	0	80.4	7	F:GO:0000166; C:GO:0010494; C:GO:0005849; F:GO:0003729; P:GO:0072423; P:GO:0006378; P:GO:0006379	F:nucleotide binding; C:cytoplasmic stress granule; C:mRNA cleavage factor complex; F:mRNA binding; P:response to DNA damage checkpoint signaling; P:mRNA polyadenylation; P:mRNA cleavage
ZPAR0A02600_B	Smf1p	539	10	0	86.2	13	P:GO:0015992; F:GO:0015295; P:GO:0015691; P:GO:0006876; C:GO:0005886; F:GO:0022890; P:GO:0006825; P:GO:0006878; P:GO:0006828; P:GO:0006826; P:GO:0098655; C:GO:0016021; P:GO:0030026	P:proton transport; F:solute:proton symporter activity; P:cadmium ion transport; P:cellular cadmium ion homeostasis; C:plasma membrane; F:inorganic cation transmembrane transporter activity; P:copper ion transport; P:cellular copper ion homeostasis; P:manganese ion transport; P:iron ion transport; P:cation transmembrane transport; C:integral component of membrane; P:cellular manganese ion homeost…
ZPAR0A02610_A	Rps19ap	144	10	7.39e-100	96.4	5	P:GO:0006407; F:GO:0003735; C:GO:0022627; P:GO:0002181; P:GO:0000028	P:rRNA export from nucleus; F:structural constituent of ribosome; C:cytosolic small ribosomal subunit; P:cytoplasmic translation; P:ribosomal small subunit assembly
ZPAR0A02620_B	60S ribosomal L18-A	186	10	6.97e-130	92.9	4	F:GO:0003723; F:GO:0003735; C:GO:0022625; P:GO:0006412	F:RNA binding; F:structural constituent of ribosome; C:cytosolic large ribosomal subunit; P:translation
ZPAR0A02630_B	probable MCH4-Monocarboxylate not transporting monocarboxylic acids	524	10	0	83.7	2	P:GO:0055085; C:GO:0016021	P:transmembrane transport; C:integral component of membrane
ZPAR0A02640_B	uncharacterized protein ZBAI_04742	688	10	0	66.9	3	P:GO:0000754; C:GO:0008180; P:GO:0000338	P:adaptation of signaling pathway by response to pheromone involved in conjugation with cellular fusion; C:COP9 signalosome; P:protein deneddylation
ZPAR0A02650_B	uncharacterized protein ZBAI_04741	243	5	3.51e-154	71.8	NA
ZPAR0A02660_N	uncharacterized protein ZBAI_04740	235	10	2.05e-170	55.9	1	C:GO:0016020	C:membrane
ZPAR0A02670_N	uncharacterized protein ZBAI_04739	278	10	0	65.7	1	C:GO:0016021	C:integral component of membrane
ZPAR0A02680_N	uncharacterized protein ZBAI_04738	103	9	1.2e-67	59.89	2	C:GO:0016020; C:GO:0016021	C:membrane; C:integral component of membrane
ZPAR0A02690_B	Mcr1p	299	10	0	67.2	4	F:GO:0004128; C:GO:0005739; C:GO:0016020; P:GO:0055114	F:cytochrome-b5 reductase activity, acting on NAD(P)H; C:mitochondrion; C:membrane; P:oxidation-reduction process	EC:1.6.2.2	Cytochrome-b5 reductase
ZPAR0A02700_B	uncharacterized protein ZBAI_04736	583	10	0	66.5	6	C:GO:0005634; F:GO:0003677; F:GO:0008270; P:GO:0006351; F:GO:0000981; P:GO:0006357	C:nucleus; F:DNA binding; F:zinc ion binding; P:transcription, DNA-templated; F:RNA polymerase II transcription factor activity, sequence-specific DNA binding; P:regulation of transcription from RNA polymerase II promoter
ZPAR0A02710_B	MSN1	282	10	0	80.1	9	C:GO:0005634; P:GO:1900461; P:GO:0097239; F:GO:0043565; P:GO:0001403; P:GO:0035957; P:GO:0036095; P:GO:0061408; P:GO:0061404	C:nucleus; P:positive regulation of pseudohyphal growth by positive regulation of transcription from RNA polymerase II promoter; P:positive regulation of transcription from RNA polymerase II promoter in response to methylglyoxal; F:sequence-specific DNA binding; P:invasive growth in response to glucose limitation; P:positive regulation of starch catabolic process by positive regulation of transcr…
ZPAR0A02720_B	probable Adenylate kinase 1	225	10	2.36e-163	93.6	9	C:GO:0005634; F:GO:0004017; F:GO:0005524; P:GO:0046939; C:GO:0005758; P:GO:0006172; P:GO:0046033; P:GO:0046034; C:GO:0005829	C:nucleus; F:adenylate kinase activity; F:ATP binding; P:nucleotide phosphorylation; C:mitochondrial intermembrane space; P:ADP biosynthetic process; P:AMP metabolic process; P:ATP metabolic process; C:cytosol	EC:2.7.4.3	Adenylate kinase
ZPAR0A02730_B	related to Poly(A) RNA polymerase 1	574	10	0	80.6	5	P:GO:0071035; F:GO:0043023; C:GO:0005730; F:GO:0004652; C:GO:0031499	P:nuclear polyadenylation-dependent rRNA catabolic process; F:ribosomal large subunit binding; C:nucleolus; F:polynucleotide adenylyltransferase activity; C:TRAMP complex	EC:2.7.7.19	Polynucleotide adenylyltransferase
ZPAR0A02740_B	related to Similarity to human DS-1	188	10	7.66e-137	79.1	4	P:GO:0006415; F:GO:0003747; C:GO:0005762; C:GO:0005743	P:translational termination; F:translation release factor activity; C:mitochondrial large ribosomal subunit; C:mitochondrial inner membrane
ZPAR0A02750_B	related to Serine threonine- kinase CLA4	869	10	0	83	14	P:GO:0035376; P:GO:0042307; P:GO:0007096; C:GO:0000324; F:GO:0004674; P:GO:0006468; C:GO:0005634; F:GO:0005524; P:GO:0000011; P:GO:0010629; C:GO:0005933; C:GO:0005739; P:GO:0019236; P:GO:0031106	P:sterol import; P:positive regulation of protein import into nucleus; P:regulation of exit from mitosis; C:fungal-type vacuole; F:protein serine/threonine kinase activity; P:protein phosphorylation; C:nucleus; F:ATP binding; P:vacuole inheritance; P:negative regulation of gene expression; C:cellular bud; C:mitochondrion; P:response to pheromone; P:septin ring organization	EC:2.7.11	Transferring phosphorus-containing groups
ZPAR0A02760_B	related to MON2	1617	10	0	83.3	9	C:GO:0031901; C:GO:0005802; F:GO:0005085; C:GO:0005829; C:GO:0019898; P:GO:0006897; P:GO:0006623; P:GO:0006895; P:GO:0043547	C:early endosome membrane; C:trans-Golgi network; F:guanyl-nucleotide exchange factor activity; C:cytosol; C:extrinsic component of membrane; P:endocytosis; P:protein targeting to vacuole; P:Golgi to endosome transport; P:positive regulation of GTPase activity
ZPAR0A02770_B	uncharacterized protein ZBAI_04729	451	10	0	76	1	C:GO:0005739	C:mitochondrion
ZPAR0A02780_B	related to pH-response regulator palH RIM21	499	10	0	78.6	7	P:GO:0030437; P:GO:0009272; P:GO:0044088; C:GO:0016021; P:GO:0071469; P:GO:0001403; C:GO:0005886	P:ascospore formation; P:fungal-type cell wall biogenesis; P:regulation of vacuole organization; C:integral component of membrane; P:cellular response to alkaline pH; P:invasive growth in response to glucose limitation; C:plasma membrane
ZPAR0A02790_B	GTPase-activating GYP3	602	10	0	79.4	13	P:GO:0070649; P:GO:0032880; C:GO:0000329; C:GO:0005770; P:GO:0006897; P:GO:0006887; C:GO:0005886; C:GO:0000133; C:GO:0000131; C:GO:0005934; C:GO:0005935; P:GO:0043087; C:GO:0005829	P:formin-nucleated actin cable assembly; P:regulation of protein localization; C:fungal-type vacuole membrane; C:late endosome; P:endocytosis; P:exocytosis; C:plasma membrane; C:polarisome; C:incipient cellular bud site; C:cellular bud tip; C:cellular bud neck; P:regulation of GTPase activity; C:cytosol
ZPAR0A02800_B	Ubiquitin MDY2	192	10	8.83e-134	74.7	7	C:GO:0043229; P:GO:0016043; C:GO:0032991; C:GO:0044444; P:GO:0033365; P:GO:0044763; P:GO:0090150	C:intracellular organelle; P:cellular component organization; C:macromolecular complex; C:cytoplasmic part; P:protein localization to organelle; P:single-organism cellular process; P:establishment of protein localization to membrane
ZPAR0A02820_B	Pus4p	406	10	0	90.8	6	C:GO:0005634; F:GO:0003723; C:GO:0005739; F:GO:0009982; P:GO:1990481; P:GO:0006400	C:nucleus; F:RNA binding; C:mitochondrion; F:pseudouridine synthase activity; P:mRNA pseudouridine synthesis; P:tRNA modification	EC:5.4.99.12	tRNA pseudouridine(38-40) synthase
ZPAR0A02830_B	Mid1p	545	10	0	80.4	7	P:GO:0030437; P:GO:1901196; F:GO:0015275; P:GO:0000747; C:GO:0005783; P:GO:0098703; C:GO:0005886	P:ascospore formation; P:positive regulation of calcium-mediated signaling involved in cellular response to salt stress; F:stretch-activated, cation-selective, calcium channel activity; P:conjugation with cellular fusion; C:endoplasmic reticulum; P:calcium ion import across plasma membrane; C:plasma membrane
ZPAR0A02840_B	Rfc3p	338	10	0	94.1	11	C:GO:0031390; C:GO:0005634; C:GO:0031391; F:GO:0005524; P:GO:0007062; F:GO:0003689; P:GO:0006272; C:GO:0005829; P:GO:0006298; C:GO:0005663; C:GO:0031389	C:Ctf18 RFC-like complex; C:nucleus; C:Elg1 RFC-like complex; F:ATP binding; P:sister chromatid cohesion; F:DNA clamp loader activity; P:leading strand elongation; C:cytosol; P:mismatch repair; C:DNA replication factor C complex; C:Rad17 RFC-like complex	EC:3.6.1.3; EC:3.6.1.15	Adenosinetriphosphatase; Nucleoside-triphosphate phosphatase
ZPAR0A02850_B	Pcl1p	295	10	0	83.9	10	C:GO:0005634; F:GO:0019901; P:GO:0016239; C:GO:0000131; P:GO:0032878; F:GO:0016538; C:GO:0000307; P:GO:0044763; P:GO:0031106; P:GO:0000079	C:nucleus; F:protein kinase binding; P:positive regulation of macroautophagy; C:incipient cellular bud site; P:regulation of establishment or maintenance of cell polarity; F:cyclin-dependent protein serine/threonine kinase regulator activity; C:cyclin-dependent protein kinase holoenzyme complex; P:single-organism cellular process; P:septin ring organization; P:regulation of cyclin-dependent prote…
ZPAR0A02860_B	caf40p	355	10	0	96.5	3	P:GO:0032968; C:GO:0030015; P:GO:0006402	P:positive regulation of transcription elongation from RNA polymerase II promoter; C:CCR4-NOT core complex; P:mRNA catabolic process
ZPAR0A02870_B	Sec21p	934	10	0	93.6	7	P:GO:0006888; C:GO:0005768; P:GO:0006890; F:GO:0005198; C:GO:0000139; P:GO:0006886; C:GO:0030126	P:ER to Golgi vesicle-mediated transport; C:endosome; P:retrograde vesicle-mediated transport, Golgi to ER; F:structural molecule activity; C:Golgi membrane; P:intracellular protein transport; C:COPI vesicle coat
ZPAR0A02880_B	related to Cold sensitive U2 snRNA suppressor 2	263	10	0	70.7	4	F:GO:0000166; F:GO:0003676; C:GO:0044428; C:GO:0030529	F:nucleotide binding; F:nucleic acid binding; C:nuclear part; C:intracellular ribonucleoprotein complex
ZPAR0A02890_B	INO4	137	10	5.13e-92	80.9	8	C:GO:0005634; F:GO:0003677; F:GO:0001077; P:GO:0006021; P:GO:0008654; P:GO:0006366; F:GO:0046983; P:GO:0045944	C:nucleus; F:DNA binding; F:transcriptional activator activity, RNA polymerase II core promoter proximal region sequence-specific binding; P:inositol biosynthetic process; P:phospholipid biosynthetic process; P:transcription from RNA polymerase II promoter; F:protein dimerization activity; P:positive regulation of transcription from RNA polymerase II promoter
ZPAR0A02900_B	related to 54S ribosomal L10,mitochondrial	294	10	0	87.9	3	F:GO:0003735; C:GO:0005762; P:GO:0006412	F:structural constituent of ribosome; C:mitochondrial large ribosomal subunit; P:translation
ZPAR0A02910_B	uncharacterized protein ZBAI_04715	614	10	0	75.9	1	C:GO:0016021	C:integral component of membrane
ZPAR0A02920_B	related to Ribonucleases P MRP subunit POP3	234	10	3.62e-152	71.4	5	C:GO:0005634; C:GO:1902494; P:GO:0034470; P:GO:0090501; C:GO:0030529	C:nucleus; C:catalytic complex; P:ncRNA processing; P:RNA phosphodiester bond hydrolysis; C:intracellular ribonucleoprotein complex
ZPAR0A02930_B	related to Hsp90 co-chaperone HCH1	144	10	1.42e-100	74.2	4	P:GO:0032781; F:GO:0051087; C:GO:0005829; F:GO:0001671	P:positive regulation of ATPase activity; F:chaperone binding; C:cytosol; F:ATPase activator activity
ZPAR0A02940_B	Erg24p	436	10	0	87.8	4	C:GO:0030176; P:GO:0006696; P:GO:0055114; F:GO:0050613	C:integral component of endoplasmic reticulum membrane; P:ergosterol biosynthetic process; P:oxidation-reduction process; F:delta14-sterol reductase activity	EC:1.3.1.70	Delta(14)-sterol reductase
ZPAR0A02950_B	uncharacterized protein ZBAI_04711	323	10	0	70.2	5	P:GO:0007131; P:GO:0070197; P:GO:0007129; C:GO:0000784; P:GO:0010520	P:reciprocal meiotic recombination; P:meiotic attachment of telomere to nuclear envelope; P:synapsis; C:nuclear chromosome, telomeric region; P:regulation of reciprocal meiotic recombination
ZPAR0A02960_B	related to transport SEC20	353	10	0	75.2	2	C:GO:0016021; C:GO:0044444	C:integral component of membrane; C:cytoplasmic part
ZPAR0A02970_B	probable Myo-inositol transporter 1	581	10	0	86.3	3	F:GO:0022891; P:GO:0055085; C:GO:0016021	F:substrate-specific transmembrane transporter activity; P:transmembrane transport; C:integral component of membrane
ZPAR0A02980_B	Puf6p	651	10	0	88	6	C:GO:0005634; P:GO:0042273; F:GO:0000900; C:GO:0015934; P:GO:0017148; F:GO:0003730	C:nucleus; P:ribosomal large subunit biogenesis; F:translation repressor activity, nucleic acid binding; C:large ribosomal subunit; P:negative regulation of translation; F:mRNA 3'-UTR binding
ZPAR0A02990_B	related to Vacuolar sorting-associated 3	994	10	0	77.7	4	P:GO:0000011; C:GO:0033263; P:GO:0007035; P:GO:0006623	P:vacuole inheritance; C:CORVET complex; P:vacuolar acidification; P:protein targeting to vacuole
ZPAR0A03000_B	uncharacterized protein ZBAI_04706	313	10	0	68.3	1	P:GO:0006412	P:translation
ZPAR0A03010_B	related to TPT1-tRNA 2`-phosphotransferase	228	10	1.06e-163	83.2	4	C:GO:0005634; C:GO:0005737; P:GO:0006388; F:GO:0000215	C:nucleus; C:cytoplasm; P:tRNA splicing, via endonucleolytic cleavage and ligation; F:tRNA 2'-phosphotransferase activity	EC:2.7.1.160	2'-phosphotransferase
ZPAR0A03020_B	probable Mitochondrial zinc maintenance mitochondrial	119	10	7.87e-81	87.7	4	F:GO:0044183; C:GO:0005759; P:GO:0034551; P:GO:0006457	F:protein binding involved in protein folding; C:mitochondrial matrix; P:mitochondrial respiratory chain complex III assembly; P:protein folding
ZPAR0A03030_B	izh1p	314	10	0	82.1	3	C:GO:0016021; P:GO:0006882; C:GO:0005783	C:integral component of membrane; P:cellular zinc ion homeostasis; C:endoplasmic reticulum
ZPAR0A03040_B	uncharacterized protein ZBAI_04702	182	5	1.31e-130	80.2	NA
ZPAR0A03050_B	Serine threonine- kinase PKH2	1092	10	0	72.8	5	F:GO:0005524; P:GO:0050794; F:GO:0004672; P:GO:0006468; C:GO:0044424	F:ATP binding; P:regulation of cellular process; F:protein kinase activity; P:protein phosphorylation; C:intracellular part
ZPAR0A03060_B	related to zinc metalloprotease	1028	10	0	87.5	3	C:GO:0005737; F:GO:0003824; F:GO:0046872	C:cytoplasm; F:catalytic activity; F:metal ion binding
ZPAR0A03070_B	probable DNA replication complex GINS SLD5	287	10	0	82.3	4	C:GO:0005634; P:GO:0006260; C:GO:0005829; P:GO:0034613	C:nucleus; P:DNA replication; C:cytosol; P:cellular protein localization
ZPAR0A03080_B	uncharacterized protein ZBAI_04698	588	10	0	68.7	6	C:GO:0005868; P:GO:2000582; P:GO:0040001; P:GO:0008152; P:GO:0030473; C:GO:0005881	C:cytoplasmic dynein complex; P:positive regulation of ATP-dependent microtubule motor activity, plus-end-directed; P:establishment of mitotic spindle localization; P:metabolic process; P:nuclear migration along microtubule; C:cytoplasmic microtubule
ZPAR0A03090_B	3,4-dihydroxy-2-butanone 4-phosphate synthase	214	10	1.07e-155	90	6	C:GO:0005758; F:GO:0046872; P:GO:0009231; C:GO:0005829; F:GO:0008686; P:GO:0009060	C:mitochondrial intermembrane space; F:metal ion binding; P:riboflavin biosynthetic process; C:cytosol; F:3,4-dihydroxy-2-butanone-4-phosphate synthase activity; P:aerobic respiration	EC:4.1.99.12	3,4-dihydroxy-2-butanone-4-phosphate synthase
ZPAR0A03100_B	probable WRS1-Tryptophan--tRNA ligase	433	10	0	92.4	4	F:GO:0005524; C:GO:0005737; P:GO:0006436; F:GO:0004830	F:ATP binding; C:cytoplasm; P:tryptophanyl-tRNA aminoacylation; F:tryptophan-tRNA ligase activity	EC:6.1.1.2	Tryptophan--tRNA ligase
ZPAR0A03110_N	Vacuolar -sorting-associated 60	224	10	1.16e-156	89.7	3	P:GO:0030447; C:GO:0000329; P:GO:0032511	P:filamentous growth; C:fungal-type vacuole membrane; P:late endosome to vacuole transport via multivesicular body sorting pathway
ZPAR0A03120_B	Ubiquinone biosynthesis O- mitochondrial	305	10	0	86.1	6	F:GO:0061543; F:GO:0004395; C:GO:0031314; P:GO:0006744; F:GO:0008425; P:GO:0032259	F:3-demethylubiquinone-6 3-O-methyltransferase activity; F:hexaprenyldihydroxybenzoate methyltransferase activity; C:extrinsic component of mitochondrial inner membrane; P:ubiquinone biosynthetic process; F:2-polyprenyl-6-methoxy-1,4-benzoquinone methyltransferase activity; P:methylation	EC:2.1.1.114	Polyprenyldihydroxybenzoate methyltransferase
ZPAR0A03130_B	Vps72p	776	10	0	70.6	3	C:GO:0005634; P:GO:0043486; P:GO:0006355	C:nucleus; P:histone exchange; P:regulation of transcription, DNA-templated
ZPAR0A03140_N	related to HMI1-Mitochondrial DNA helicase	713	10	0	75.6	6	F:GO:0003677; F:GO:0005524; C:GO:0005759; F:GO:0043140; P:GO:0032508; P:GO:0032042	F:DNA binding; F:ATP binding; C:mitochondrial matrix; F:ATP-dependent 3'-5' DNA helicase activity; P:DNA duplex unwinding; P:mitochondrial DNA metabolic process	EC:3.6.1.3; EC:3.6.1.15	Adenosinetriphosphatase; Nucleoside-triphosphate phosphatase
ZPAR0A03150_B	related to Vacuolar sorting-associated 52	588	10	0	83.8	5	P:GO:0030029; C:GO:0000938; C:GO:0005829; P:GO:0042147; P:GO:0006896	P:actin filament-based process; C:GARP complex; C:cytosol; P:retrograde transport, endosome to Golgi; P:Golgi to vacuole transport
ZPAR0A03160_N	Replication factor C subunit 4	321	10	0	95.4	10	C:GO:0031390; C:GO:0005634; C:GO:0031391; F:GO:0003677; F:GO:0005524; P:GO:0007062; P:GO:0006272; C:GO:0005829; C:GO:0005663; C:GO:0031389	C:Ctf18 RFC-like complex; C:nucleus; C:Elg1 RFC-like complex; F:DNA binding; F:ATP binding; P:sister chromatid cohesion; P:leading strand elongation; C:cytosol; C:DNA replication factor C complex; C:Rad17 RFC-like complex
ZPAR0A03170_B	related to WD repeat-containing JIP5	498	10	0	77.4	1	C:GO:0005634	C:nucleus
ZPAR0A03180_B	probable Mediator of RNA polymerase II transcription subunit 10	158	10	7.01e-110	90.8	7	C:GO:0005635; P:GO:0000122; C:GO:0070847; C:GO:0016592; C:GO:0005829; P:GO:0045944; F:GO:0001104	C:nuclear envelope; P:negative regulation of transcription from RNA polymerase II promoter; C:core mediator complex; C:mediator complex; C:cytosol; P:positive regulation of transcription from RNA polymerase II promoter; F:RNA polymerase II transcription cofactor activity
ZPAR0A03190_B	probable Phosphoadenosine phosphosulfate reductase	261	10	0	90.2	5	P:GO:0009086; C:GO:0005634; F:GO:0004604; C:GO:0005829; P:GO:0019379	P:methionine biosynthetic process; C:nucleus; F:phosphoadenylyl-sulfate reductase (thioredoxin) activity; C:cytosol; P:sulfate assimilation, phosphoadenylyl sulfate reduction by phosphoadenylyl-sulfate reductase (thioredoxin)	EC:1.8.4.8	Phosphoadenylyl-sulfate reductase (thioredoxin)
ZPAR0A03200_B	related to mitochondrial	147	10	1.73e-93	78.3	NA
ZPAR0A03210_B	mitochondrial 37S ribosomal MRP2	115	10	2e-77	93.7	3	F:GO:0003735; C:GO:0005763; P:GO:0006412	F:structural constituent of ribosome; C:mitochondrial small ribosomal subunit; P:translation
ZPAR0A03220_B	probable GTP-binding RHO1	215	10	1.19e-156	91.6	19	P:GO:0060178; P:GO:0007264; P:GO:0090037; P:GO:0090334; P:GO:0045807; P:GO:0008361; C:GO:0043332; C:GO:0005794; C:GO:0000148; P:GO:0007117; P:GO:0060237; F:GO:0005525; C:GO:0005777; C:GO:0000131; C:GO:0005934; P:GO:0032889; C:GO:0005935; F:GO:0003924; P:GO:0031532	P:regulation of exocyst localization; P:small GTPase mediated signal transduction; P:positive regulation of protein kinase C signaling; P:regulation of cell wall (1->3)-beta-D-glucan biosynthetic process; P:positive regulation of endocytosis; P:regulation of cell size; C:mating projection tip; C:Golgi apparatus; C:1,3-beta-D-glucan synthase complex; P:budding cell bud growth; P:regulation of fung…	EC:3.6.1.15	Nucleoside-triphosphate phosphatase
ZPAR0A03230_B	related to Kinesin KIP1	1134	10	0	77.1	13	P:GO:0008152; F:GO:0005200; P:GO:0007018; P:GO:0007019; F:GO:0008017; C:GO:0005876; F:GO:0005524; P:GO:0000022; F:GO:0003777; P:GO:0000073; C:GO:0005816; P:GO:0030541; P:GO:0090307	P:metabolic process; F:structural constituent of cytoskeleton; P:microtubule-based movement; P:microtubule depolymerization; F:microtubule binding; C:spindle microtubule; F:ATP binding; P:mitotic spindle elongation; F:microtubule motor activity; P:spindle pole body separation; C:spindle pole body; P:plasmid partitioning; P:mitotic spindle assembly	EC:3.6.1.15	Nucleoside-triphosphate phosphatase
ZPAR0A03240_B	related to SKT5	666	10	0	79.2	5	C:GO:0000131; C:GO:0005935; P:GO:0034221; P:GO:0043085; F:GO:0008047	C:incipient cellular bud site; C:cellular bud neck; P:fungal-type cell wall chitin biosynthetic process; P:positive regulation of catalytic activity; F:enzyme activator activity
ZPAR0A03250_B	uncharacterized protein ZBAI_04681	496	10	0	72.4	2	F:GO:0003677; P:GO:0033554	F:DNA binding; P:cellular response to stress
ZPAR0A03260_B	related to Carbonic anhydrase	203	10	3.7e-148	76.9	7	C:GO:0005758; F:GO:0008270; P:GO:0071244; P:GO:0008152; P:GO:0034599; F:GO:0004089; P:GO:0015976	C:mitochondrial intermembrane space; F:zinc ion binding; P:cellular response to carbon dioxide; P:metabolic process; P:cellular response to oxidative stress; F:carbonate dehydratase activity; P:carbon utilization	EC:4.2.1.1	Carbonate dehydratase
ZPAR0A03270_B	related to intracellular sporulation-specific	606	10	0	80.6	7	F:GO:0004339; C:GO:0005628; C:GO:0016021; C:GO:0005783; C:GO:0005794; P:GO:0005980; C:GO:0000324	F:glucan 1,4-alpha-glucosidase activity; C:prospore membrane; C:integral component of membrane; C:endoplasmic reticulum; C:Golgi apparatus; P:glycogen catabolic process; C:fungal-type vacuole	EC:3.2.1.3	Glucan 1,4-alpha-glucosidase
ZPAR0A03280_N	ATP synthase assembly factor FMC1	157	10	1.79e-107	78.2	2	P:GO:0033615; C:GO:0005759	P:mitochondrial proton-transporting ATP synthase complex assembly; C:mitochondrial matrix
ZPAR0A03290_N	probable HRI1	246	10	5.71e-179	77.9	3	C:GO:0005789; C:GO:0005634; P:GO:0006613	C:endoplasmic reticulum membrane; C:nucleus; P:cotranslational protein targeting to membrane
ZPAR0A03300_B	related to ATP-dependent helicase ULS1	1180	10	0	83.8	8	F:GO:0005524; F:GO:0032183; F:GO:0008270; P:GO:2001033; C:GO:0005739; P:GO:0006333; C:GO:0005730; P:GO:0007533	F:ATP binding; F:SUMO binding; F:zinc ion binding; P:negative regulation of double-strand break repair via nonhomologous end joining; C:mitochondrion; P:chromatin assembly or disassembly; C:nucleolus; P:mating type switching
ZPAR0A03310_B	probable Glucan 1,3-beta-glucosidase I II	443	10	0	86.3	6	C:GO:0000935; P:GO:1904541; F:GO:0046557; C:GO:0005576; P:GO:0070879; C:GO:1990819	C:barrier septum; P:fungal-type cell wall disassembly involved in conjugation with cellular fusion; F:glucan endo-1,6-beta-glucosidase activity; C:extracellular region; P:fungal-type cell wall beta-glucan metabolic process; C:actin fusion focus	EC:3.2.1.75; EC:3.2.1.21	Glucan endo-1,6-beta-glucosidase; Beta-glucosidase
ZPAR0A03320_B	Ies4p	89	10	1.09e-40	71.7	3	C:GO:0031011; P:GO:0000722; P:GO:0006974	C:Ino80 complex; P:telomere maintenance via recombination; P:cellular response to DNA damage stimulus
ZPAR0A03330_B	related to Morphogenesis-related MSB1	1113	10	0	76.3	2	C:GO:0005739; P:GO:0030010	C:mitochondrion; P:establishment of cell polarity
ZPAR0A03340_B	probable Gamma-glutamyltransferase	613	10	0	86.4	4	P:GO:0006805; P:GO:0006751; C:GO:0000324; F:GO:0003840	P:xenobiotic metabolic process; P:glutathione catabolic process; C:fungal-type vacuole; F:gamma-glutamyltransferase activity	EC:2.3.2.2	Gamma-glutamyltransferase
ZPAR0A03350_B	Elongation factor mitochondrial	433	10	0	96.1	5	F:GO:0005525; F:GO:0003746; F:GO:0003924; C:GO:0005739; P:GO:0070125	F:GTP binding; F:translation elongation factor activity; F:GTPase activity; C:mitochondrion; P:mitochondrial translational elongation	EC:3.6.1.15	Nucleoside-triphosphate phosphatase
ZPAR0A03360_B	Yhc1p	196	10	2.47e-141	76	5	F:GO:0008270; F:GO:0003723; C:GO:0005684; C:GO:0005685; P:GO:0000387	F:zinc ion binding; F:RNA binding; C:U2-type spliceosomal complex; C:U1 snRNP; P:spliceosomal snRNP assembly
ZPAR0A03370_B	uncharacterized protein ZBAI_04670	116	5	7.32e-77	80.8	1	C:GO:0016021	C:integral component of membrane
ZPAR0A03380_B	uncharacterized protein ZBAI_04669	300	10	0	65.4	1	C:GO:0016021	C:integral component of membrane
ZPAR0A03390_B	related to ATP synthase subunit mitochondrial	118	10	3.65e-78	77.9	6	C:GO:0000276; P:GO:0033615; P:GO:0042407; F:GO:0046961; P:GO:0015986; F:GO:0046933	C:mitochondrial proton-transporting ATP synthase complex, coupling factor F(o); P:mitochondrial proton-transporting ATP synthase complex assembly; P:cristae formation; F:proton-transporting ATPase activity, rotational mechanism; P:ATP synthesis coupled proton transport; F:proton-transporting ATP synthase activity, rotational mechanism	EC:3.6.1.3; EC:3.6.1.15	Adenosinetriphosphatase; Nucleoside-triphosphate phosphatase
ZPAR0A03400_B	uncharacterized protein ZBAI_04667	275	8	0	65.63	NA
ZPAR0A03410_B	Mig2p	189	10	9.69e-131	82	3	F:GO:0003676; F:GO:0046872; P:GO:0006357	F:nucleic acid binding; F:metal ion binding; P:regulation of transcription from RNA polymerase II promoter
ZPAR0A03420_B	Gal83p	294	10	0	76.3	2	C:GO:0005829; P:GO:0009987	C:cytosol; P:cellular process
ZPAR0A03430_B	NADPH-dependent 1-acyldihydroxyacetone phosphate reductase	299	10	0	76.8	8	P:GO:0046486; F:GO:0016491; C:GO:0098588; C:GO:0005739; C:GO:0012505; P:GO:0055114; C:GO:0044446; C:GO:0098805	P:glycerolipid metabolic process; F:oxidoreductase activity; C:bounding membrane of organelle; C:mitochondrion; C:endomembrane system; P:oxidation-reduction process; C:intracellular organelle part; C:whole membrane
ZPAR0A03440_B	Spt16p	1059	10	0	94.2	10	C:GO:0035101; C:GO:0000790; P:GO:0006261; P:GO:0034401; C:GO:0031298; C:GO:0044732; P:GO:0034724; P:GO:0006334; P:GO:0006368; P:GO:0045899	C:FACT complex; C:nuclear chromatin; P:DNA-dependent DNA replication; P:chromatin organization involved in regulation of transcription; C:replication fork protection complex; C:mitotic spindle pole body; P:DNA replication-independent nucleosome organization; P:nucleosome assembly; P:transcription elongation from RNA polymerase II promoter; P:positive regulation of RNA polymerase II transcriptiona…
ZPAR0A03450_B	Clathrin heavy chain	1648	10	0	95.8	5	C:GO:0030130; C:GO:0030132; F:GO:0005198; P:GO:0006886; P:GO:0006897	C:clathrin coat of trans-Golgi network vesicle; C:clathrin coat of coated pit; F:structural molecule activity; P:intracellular protein transport; P:endocytosis
ZPAR0A03460_B	probable Acyl-coenzyme A oxidase	760	10	0	86.9	5	F:GO:0003995; F:GO:0003997; P:GO:0006635; F:GO:0050660; C:GO:0005782	F:acyl-CoA dehydrogenase activity; F:acyl-CoA oxidase activity; P:fatty acid beta-oxidation; F:flavin adenine dinucleotide binding; C:peroxisomal matrix	EC:1.3.99.3; EC:1.3.3.6	Acting on the CH-CH group of donors; Acyl-CoA oxidase
ZPAR0A03470_B	uncharacterized protein ZBAI_04660	1156	10	0	78.5	4	C:GO:0005933; C:GO:0030427; P:GO:0016192; C:GO:0044444	C:cellular bud; C:site of polarized growth; P:vesicle-mediated transport; C:cytoplasmic part
ZPAR0A03480_B	uncharacterized protein ZBAI_04659	351	10	0	71.6	2	F:GO:0070628; P:GO:0043248	F:proteasome binding; P:proteasome assembly
ZPAR0A03490_B	positive regulator of galactose inducible genes	769	10	0	72.8	6	C:GO:0005634; F:GO:0008270; P:GO:0006351; F:GO:0043565; F:GO:0000981; P:GO:0006357	C:nucleus; F:zinc ion binding; P:transcription, DNA-templated; F:sequence-specific DNA binding; F:RNA polymerase II transcription factor activity, sequence-specific DNA binding; P:regulation of transcription from RNA polymerase II promoter
ZPAR0A03500_B	related to ATP-dependent helicase SGS1	1294	10	0	79.2	19	P:GO:0000729; P:GO:1903047; P:GO:0000725; P:GO:1903046; P:GO:0045786; P:GO:0000723; C:GO:0005694; P:GO:0006312; P:GO:0048869; P:GO:0043007; F:GO:0003676; F:GO:0005524; F:GO:0043140; P:GO:0032508; P:GO:0000280; C:GO:0031981; P:GO:0031297; P:GO:0098813; P:GO:0010520	P:DNA double-strand break processing; P:mitotic cell cycle process; P:recombinational repair; P:meiotic cell cycle process; P:negative regulation of cell cycle; P:telomere maintenance; C:chromosome; P:mitotic recombination; P:cellular developmental process; P:maintenance of rDNA; F:nucleic acid binding; F:ATP binding; F:ATP-dependent 3'-5' DNA helicase activity; P:DNA duplex unwinding; P:nuclear …	EC:3.6.1.3; EC:3.6.1.15	Adenosinetriphosphatase; Nucleoside-triphosphate phosphatase
ZPAR0A03510_B	Seo1p	622	10	0	83.6	2	P:GO:0055085; C:GO:0016021	P:transmembrane transport; C:integral component of membrane
ZPAR0A03520_B	Gcv2p	1021	10	0	87.8	5	C:GO:0005739; P:GO:0019464; F:GO:0004375; P:GO:0055114; P:GO:0006730	C:mitochondrion; P:glycine decarboxylation via glycine cleavage system; F:glycine dehydrogenase (decarboxylating) activity; P:oxidation-reduction process; P:one-carbon metabolic process	EC:1.4.4.2	Glycine dehydrogenase (aminomethyl-transferring)
ZPAR0A03530_B	related to WD repeat-containing YPL247C	507	10	0	80.8	2	C:GO:0005829; C:GO:0005794	C:cytosol; C:Golgi apparatus
ZPAR0A03540_B	Mrps17p	232	10	1.82e-164	88.2	6	F:GO:0003735; C:GO:0022627; P:GO:0032543; C:GO:0005763; F:GO:0019843; P:GO:0030435	F:structural constituent of ribosome; C:cytosolic small ribosomal subunit; P:mitochondrial translation; C:mitochondrial small ribosomal subunit; F:rRNA binding; P:sporulation resulting in formation of a cellular spore
ZPAR0A03550_B	related to Rhomboid 2	268	10	0	82.2	5	P:GO:0006508; C:GO:0016021; F:GO:0004252; C:GO:0034399; C:GO:0030137	P:proteolysis; C:integral component of membrane; F:serine-type endopeptidase activity; C:nuclear periphery; C:COPI-coated vesicle	EC:3.4.21	Acting on peptide bonds (peptidases)
ZPAR0A03560_B	uncharacterized protein ZBAI_04651	429	10	0	87.1	3	C:GO:0005634; F:GO:0005524; C:GO:0005737	C:nucleus; F:ATP binding; C:cytoplasm
ZPAR0A03570_B	probable UDP-galactose transporter homolog 1	332	10	0	81.6	5	F:GO:0005459; P:GO:0015786; P:GO:0072334; C:GO:0016021; C:GO:0005783	F:UDP-galactose transmembrane transporter activity; P:UDP-glucose transport; P:UDP-galactose transmembrane transport; C:integral component of membrane; C:endoplasmic reticulum
ZPAR0A03580_B	related to Signal recognition particle subunit SRP68	602	10	0	81.7	6	F:GO:0030942; P:GO:0006614; C:GO:0005829; F:GO:0008312; F:GO:0005047; C:GO:0005786	F:endoplasmic reticulum signal peptide binding; P:SRP-dependent cotranslational protein targeting to membrane; C:cytosol; F:7S RNA binding; F:signal recognition particle binding; C:signal recognition particle, endoplasmic reticulum targeting
ZPAR0A03590_B	uncharacterized protein ZBAI_04648	435	10	0	70.5	2	C:GO:0016020; C:GO:0016021	C:membrane; C:integral component of membrane
ZPAR0A03600_B	Iqg1p	1563	10	0	79.3	7	P:GO:0007264; F:GO:0005096; P:GO:0007015; P:GO:0000920; F:GO:0008092; C:GO:0005622; P:GO:0043547	P:small GTPase mediated signal transduction; F:GTPase activator activity; P:actin filament organization; P:cell separation after cytokinesis; F:cytoskeletal protein binding; C:intracellular; P:positive regulation of GTPase activity
ZPAR0A03610_B	Cin2p	253	10	0	62.1	4	P:GO:0007021; F:GO:0005096; P:GO:0006457; P:GO:0043547	P:tubulin complex assembly; F:GTPase activator activity; P:protein folding; P:positive regulation of GTPase activity
ZPAR0A03620_N	Hsc82p	703	10	0	95.7	11	F:GO:0005524; P:GO:0034605; P:GO:0000492; C:GO:0005739; P:GO:0000723; F:GO:0051082; P:GO:0042026; P:GO:0043248; P:GO:0006458; C:GO:0005886; F:GO:0042623	F:ATP binding; P:cellular response to heat; P:box C/D snoRNP assembly; C:mitochondrion; P:telomere maintenance; F:unfolded protein binding; P:protein refolding; P:proteasome assembly; P:'de novo' protein folding; C:plasma membrane; F:ATPase activity, coupled	EC:3.6.1.3; EC:3.6.1.15	Adenosinetriphosphatase; Nucleoside-triphosphate phosphatase
ZPAR0A03630_B	uncharacterized protein ZBAI_04644	909	10	0	73	2	P:GO:0044376; C:GO:0005622	P:RNA polymerase II complex import to nucleus; C:intracellular
ZPAR0A03640_B	yar1p	229	10	1.07e-148	83.3	8	P:GO:0000056; C:GO:0005634; P:GO:0032880; P:GO:0042274; P:GO:0006970; C:GO:0005829; P:GO:0034599; F:GO:0051082	P:ribosomal small subunit export from nucleus; C:nucleus; P:regulation of protein localization; P:ribosomal small subunit biogenesis; P:response to osmotic stress; C:cytosol; P:cellular response to oxidative stress; F:unfolded protein binding
ZPAR0A03650_B	probable Eukaryotic translation initiation factor 2 subunit beta	284	10	0	89.6	8	C:GO:0043614; F:GO:0003743; P:GO:0001731; C:GO:0016282; F:GO:0046872; F:GO:0003729; F:GO:0031369; C:GO:0005850	C:multi-eIF complex; F:translation initiation factor activity; P:formation of translation preinitiation complex; C:eukaryotic 43S preinitiation complex; F:metal ion binding; F:mRNA binding; F:translation initiation factor binding; C:eukaryotic translation initiation factor 2 complex
ZPAR0A03660_B	uncharacterized protein ZBAI_04641	199	10	4.85e-145	65.9	2	C:GO:0005737; P:GO:0030433	C:cytoplasm; P:ER-associated ubiquitin-dependent protein catabolic process
ZPAR0A03670_B	probable Serine threonine- kinase ENV7	370	10	0	85	7	F:GO:0005524; P:GO:0018108; F:GO:0004713; P:GO:0006624; P:GO:0032889; C:GO:0000329; F:GO:0004674	F:ATP binding; P:peptidyl-tyrosine phosphorylation; F:protein tyrosine kinase activity; P:vacuolar protein processing; P:regulation of vacuole fusion, non-autophagic; C:fungal-type vacuole membrane; F:protein serine/threonine kinase activity	EC:2.7.10; EC:2.7.11	Transferring phosphorus-containing groups; Transferring phosphorus-containing groups
ZPAR0A03680_B	Rvb2p	461	10	0	96	18	P:GO:0006281; C:GO:0070209; C:GO:0035267; P:GO:0006351; C:GO:0000812; P:GO:0043486; P:GO:0006364; P:GO:0006357; F:GO:0005524; C:GO:0005724; C:GO:0097255; F:GO:0043141; P:GO:0000492; F:GO:0043140; P:GO:0032508; C:GO:0005829; C:GO:0031011; P:GO:0016573	P:DNA repair; C:ASTRA complex; C:NuA4 histone acetyltransferase complex; P:transcription, DNA-templated; C:Swr1 complex; P:histone exchange; P:rRNA processing; P:regulation of transcription from RNA polymerase II promoter; F:ATP binding; C:nuclear telomeric heterochromatin; C:R2TP complex; F:ATP-dependent 5'-3' DNA helicase activity; P:box C/D snoRNP assembly; F:ATP-dependent 3'-5' DNA helicase a…	EC:3.6.1.3; EC:3.6.1.15	Adenosinetriphosphatase; Nucleoside-triphosphate phosphatase
ZPAR0A03690_B	Vma11p	159	10	3.51e-103	96.8	8	C:GO:0000220; P:GO:0015991; C:GO:0000329; C:GO:0016021; C:GO:0005783; F:GO:0046961; P:GO:0007035; C:GO:0071944	C:vacuolar proton-transporting V-type ATPase, V0 domain; P:ATP hydrolysis coupled proton transport; C:fungal-type vacuole membrane; C:integral component of membrane; C:endoplasmic reticulum; F:proton-transporting ATPase activity, rotational mechanism; P:vacuolar acidification; C:cell periphery	EC:3.6.1.3; EC:3.6.1.15	Adenosinetriphosphatase; Nucleoside-triphosphate phosphatase
ZPAR0A03700_B	related to Kinetochore-associated NSL1	193	10	4.71e-137	69.1	2	C:GO:0043232; C:GO:0044446	C:intracellular non-membrane-bounded organelle; C:intracellular organelle part
ZPAR0A03710_B	probable SSO2	298	10	0	86.5	12	P:GO:0061025; C:GO:0005768; P:GO:0016192; C:GO:0032153; C:GO:0051286; C:GO:0070056; P:GO:0032120; C:GO:0016021; F:GO:0005484; C:GO:0005794; P:GO:0006886; C:GO:0044853	P:membrane fusion; C:endosome; P:vesicle-mediated transport; C:cell division site; C:cell tip; C:prospore membrane leading edge; P:ascospore-type prospore membrane assembly; C:integral component of membrane; F:SNAP receptor activity; C:Golgi apparatus; P:intracellular protein transport; C:plasma membrane raft
ZPAR0A03720_B	uncharacterized protein ZBAI_04635	258	10	0	85.3	1	C:GO:0016021	C:integral component of membrane
ZPAR0A03730_B	probable SNQ2	304	10	0	92.8	4	F:GO:0005524; F:GO:0042626; P:GO:0055085; C:GO:0016021	F:ATP binding; F:ATPase activity, coupled to transmembrane movement of substances; P:transmembrane transport; C:integral component of membrane	EC:3.6.1.3; EC:3.6.1.15	Adenosinetriphosphatase; Nucleoside-triphosphate phosphatase
ZPAR0A03740_B	probable SNQ2	1186	10	0	88.9	4	F:GO:0005524; F:GO:0042626; P:GO:0055085; C:GO:0016021	F:ATP binding; F:ATPase activity, coupled to transmembrane movement of substances; P:transmembrane transport; C:integral component of membrane	EC:3.6.1.3; EC:3.6.1.15	Adenosinetriphosphatase; Nucleoside-triphosphate phosphatase
ZPAR0A03750_B	related to Similarity to transcriptional regulatory	240	10	1.41e-177	82.4	4	F:GO:0010181; F:GO:0016491; C:GO:0005739; P:GO:0055114	F:FMN binding; F:oxidoreductase activity; C:mitochondrion; P:oxidation-reduction process
ZPAR0A03760_B	probable Fatty acid synthase subunit alpha	1925	10	0	93.9	9	F:GO:0000287; F:GO:0004315; C:GO:0005835; F:GO:0004316; P:GO:0042759; C:GO:0005739; P:GO:0055114; F:GO:0004321; F:GO:0008897	F:magnesium ion binding; F:3-oxoacyl-[acyl-carrier-protein] synthase activity; C:fatty acid synthase complex; F:3-oxoacyl-[acyl-carrier-protein] reductase (NADPH) activity; P:long-chain fatty acid biosynthetic process; C:mitochondrion; P:oxidation-reduction process; F:fatty-acyl-CoA synthase activity; F:holo-[acyl-carrier-protein] synthase activity	EC:2.3.1.85; EC:2.3.1.41; EC:2.3.1.86; EC:1.1.1.100; EC:2.7.8.7	Fatty-acid synthase; Beta-ketoacyl-[acyl-carrier-protein] synthase I; Fatty-acyl-CoA synthase; 3-oxoacyl-[acyl-carrier-protein] reductase; Holo-[acyl-carrier-protein] synthase
ZPAR0A03770_B	related to HSP26-Heat shock	204	10	3.58e-146	73.5	NA
ZPAR0A03780_B	uncharacterized protein ZBAI_04630	129	10	2.72e-88	72.8	NA
ZPAR0A03790_B	related to mRNA-capping enzyme subunit beta	423	10	0	89.7	7	F:GO:0016887; P:GO:0032968; P:GO:1900182; P:GO:0006370; P:GO:0098507; F:GO:0004651; C:GO:0031533	F:ATPase activity; P:positive regulation of transcription elongation from RNA polymerase II promoter; P:positive regulation of protein localization to nucleus; P:7-methylguanosine mRNA capping; P:polynucleotide 5' dephosphorylation; F:polynucleotide 5'-phosphatase activity; C:mRNA cap methyltransferase complex	EC:3.6.1.3; EC:3.1.3.33; EC:3.1.3.41; EC:3.6.1.15	Adenosinetriphosphatase; Polynucleotide 5'-phosphatase; 4-nitrophenylphosphatase; Nucleoside-triphosphate phosphatase
ZPAR0A03800_B	probable Dolichyl-phosphate beta-glucosyltransferase	333	10	0	87.2	4	C:GO:0005789; C:GO:0016021; F:GO:0004581; P:GO:0006487	C:endoplasmic reticulum membrane; C:integral component of membrane; F:dolichyl-phosphate beta-glucosyltransferase activity; P:protein N-linked glycosylation	EC:2.4.1.117	Dolichyl-phosphate beta-glucosyltransferase
ZPAR0A03810_B	uncharacterized protein ZBAI_04627	669	10	0	73	1	P:GO:0006342	P:chromatin silencing
ZPAR0A03820_B	probable [NU+] prion formation 1	1180	10	0	90.9	8	C:GO:0005844; F:GO:0016887; C:GO:0005634; F:GO:0005524; C:GO:0005739; P:GO:0042274; C:GO:0005829; P:GO:0016973	C:polysome; F:ATPase activity; C:nucleus; F:ATP binding; C:mitochondrion; P:ribosomal small subunit biogenesis; C:cytosol; P:poly(A)+ mRNA export from nucleus	EC:3.6.1.3; EC:3.6.1.15	Adenosinetriphosphatase; Nucleoside-triphosphate phosphatase
ZPAR0A03830_B	related to 3^-phosphoadenosine 5^-phosphosulfate sulfotransferase (PAPS reductase) FAD synthetase and related enzymes	290	10	0	87.5	3	C:GO:0005634; C:GO:0005737; P:GO:0055114	C:nucleus; C:cytoplasm; P:oxidation-reduction process
ZPAR0A03840_B	YPL225W	146	10	5.27e-102	89.9	1	C:GO:0005840	C:ribosome
ZPAR0A03850_B	related to Mitochondrial metal transporter 1	507	10	0	84	3	P:GO:0098655; C:GO:0016021; F:GO:0008324	P:cation transmembrane transport; C:integral component of membrane; F:cation transmembrane transporter activity
ZPAR0A03860_B	uncharacterized protein ZBAI_04622	1329	10	0	67.6	5	C:GO:0005634; F:GO:0003677; F:GO:0008270; F:GO:0016706; P:GO:0055114	C:nucleus; F:DNA binding; F:zinc ion binding; F:oxidoreductase activity, acting on paired donors, with incorporation or reduction of molecular oxygen, 2-oxoglutarate as one donor, and incorporation of one atom each of oxygen into both donors; P:oxidation-reduction process	EC:1.14.11	Acting on paired donors, with incorporation or reduction of molecular oxygen. The oxygen incorporated need not be derived from O(2)
ZPAR0A03870_N	BN860_05138g1_1	68	4	2.13e-29	84.5	2	F:GO:0004866; P:GO:0010951	F:endopeptidase inhibitor activity; P:negative regulation of endopeptidase activity
ZPAR0A03880_N	Ddr48p	483	10	4.5e-65	63.6	4	F:GO:0016887; P:GO:0006281; C:GO:0005737; F:GO:0003924	F:ATPase activity; P:DNA repair; C:cytoplasm; F:GTPase activity
ZPAR0A03890_B	uncharacterized protein ZBAI_04621	622	10	0	70.8	1	P:GO:0009987	P:cellular process
ZPAR0A03900_B	related to UPF0061 FMP40	668	10	0	79.7	NA
ZPAR0A03910_B	related to Lon protease homolog peroxisomal	998	10	0	79	7	F:GO:0005524; P:GO:0016558; P:GO:0006515; F:GO:0004252; P:GO:0016485; C:GO:0005782; F:GO:0004176	F:ATP binding; P:protein import into peroxisome matrix; P:misfolded or incompletely synthesized protein catabolic process; F:serine-type endopeptidase activity; P:protein processing; C:peroxisomal matrix; F:ATP-dependent peptidase activity	EC:3.4.21; EC:3.6.1.3; EC:3.6.1.15	Acting on peptide bonds (peptidases); Adenosinetriphosphatase; Nucleoside-triphosphate phosphatase
ZPAR0A03920_B	Flc1p	792	10	0	84	9	P:GO:0009272; P:GO:0015883; C:GO:0005935; F:GO:0015230; C:GO:0016021; C:GO:0005783; C:GO:0000324; P:GO:0006457; P:GO:0030148	P:fungal-type cell wall biogenesis; P:FAD transport; C:cellular bud neck; F:FAD transmembrane transporter activity; C:integral component of membrane; C:endoplasmic reticulum; C:fungal-type vacuole; P:protein folding; P:sphingolipid biosynthetic process
ZPAR0A03930_B	uncharacterized protein ZBAI_04617	445	10	0	67.6	NA
ZPAR0A03940_B	Sec27p	883	10	0	91.7	9	C:GO:0005634; P:GO:0006888; F:GO:0043130; P:GO:0006890; F:GO:0005198; C:GO:0005829; P:GO:0006886; P:GO:0032511; C:GO:0030126	C:nucleus; P:ER to Golgi vesicle-mediated transport; F:ubiquitin binding; P:retrograde vesicle-mediated transport, Golgi to ER; F:structural molecule activity; C:cytosol; P:intracellular protein transport; P:late endosome to vacuole transport via multivesicular body sorting pathway; C:COPI vesicle coat
ZPAR0A03950_B	Mrm2p	309	10	0	87.1	3	F:GO:0008650; C:GO:0005739; P:GO:0000453	F:rRNA (uridine-2'-O-)-methyltransferase activity; C:mitochondrion; P:enzyme-directed rRNA 2'-O-methylation
ZPAR0A03960_B	60S ribosomal L10a	217	10	3.11e-156	97	4	F:GO:0003723; F:GO:0003735; C:GO:0015934; P:GO:0006412	F:RNA binding; F:structural constituent of ribosome; C:large ribosomal subunit; P:translation
ZPAR0A03970_B	uncharacterized protein ZBAI_04613	451	10	0	68.1	2	F:GO:0019901; P:GO:0000079	F:protein kinase binding; P:regulation of cyclin-dependent protein serine/threonine kinase activity
ZPAR0A03980_B	SAR1_CANGA ame: Full=Small COPII coat GTPase SAR1	189	10	2.15e-135	97.6	11	C:GO:0005789; F:GO:0005525; P:GO:0006888; P:GO:0006998; P:GO:0016050; F:GO:0003924; C:GO:0000139; C:GO:0070971; P:GO:0006886; C:GO:0030127; P:GO:0003400	C:endoplasmic reticulum membrane; F:GTP binding; P:ER to Golgi vesicle-mediated transport; P:nuclear envelope organization; P:vesicle organization; F:GTPase activity; C:Golgi membrane; C:endoplasmic reticulum exit site; P:intracellular protein transport; C:COPII vesicle coat; P:regulation of COPII vesicle coating	EC:3.6.1.15	Nucleoside-triphosphate phosphatase
ZPAR0A03990_B	probable Ribosome biogenesis BMS1	1177	10	0	89.6	10	F:GO:0005525; F:GO:0005524; C:GO:0072686; F:GO:0003924; C:GO:0005739; F:GO:0034511; P:GO:0042255; P:GO:0006364; C:GO:0005730; C:GO:0030686	F:GTP binding; F:ATP binding; C:mitotic spindle; F:GTPase activity; C:mitochondrion; F:U3 snoRNA binding; P:ribosome assembly; P:rRNA processing; C:nucleolus; C:90S preribosome	EC:3.6.1.15	Nucleoside-triphosphate phosphatase
ZPAR0A04000_B	related to ITC1-Subunit of Isw2 chromatin remodelling complex	1123	10	0	82.2	4	P:GO:0046020; C:GO:0000781; P:GO:0006348; C:GO:0008623	P:negative regulation of transcription from RNA polymerase II promoter by pheromones; C:chromosome, telomeric region; P:chromatin silencing at telomere; C:CHRAC
ZPAR0A04010_B	probable mitochondrial	335	10	0	91.3	5	P:GO:0034551; F:GO:0043022; P:GO:0070131; C:GO:0032592; C:GO:0005761	P:mitochondrial respiratory chain complex III assembly; F:ribosome binding; P:positive regulation of mitochondrial translation; C:integral component of mitochondrial membrane; C:mitochondrial ribosome
ZPAR0A04020_B	probable Thiamine biosynthetic bifunctional enzyme	543	10	0	85.1	5	F:GO:0004789; F:GO:0004417; C:GO:0005829; P:GO:0016310; P:GO:0009228	F:thiamine-phosphate diphosphorylase activity; F:hydroxyethylthiazole kinase activity; C:cytosol; P:phosphorylation; P:thiamine biosynthetic process	EC:2.7.1.50; EC:2.5.1.3	Hydroxyethylthiazole kinase; Thiamine phosphate synthase
ZPAR0A04030_B	lea1p	235	10	2.49e-170	81.1	5	C:GO:0005829; C:GO:0071004; C:GO:0005686; F:GO:0030620; P:GO:0000398	C:cytosol; C:U2-type prespliceosome; C:U2 snRNP; F:U2 snRNA binding; P:mRNA splicing, via spliceosome
ZPAR0A04040_B	uncharacterized protein ZBAI_04607	1472	10	0	71.4	5	F:GO:0003677; F:GO:0008270; F:GO:0003682; C:GO:0044446; P:GO:0009987	F:DNA binding; F:zinc ion binding; F:chromatin binding; C:intracellular organelle part; P:cellular process
ZPAR0A04050_B	Ceg1p	446	10	0	89.6	6	F:GO:0005525; P:GO:0008033; P:GO:0006370; F:GO:0004484; P:GO:0045944; C:GO:0031533	F:GTP binding; P:tRNA processing; P:7-methylguanosine mRNA capping; F:mRNA guanylyltransferase activity; P:positive regulation of transcription from RNA polymerase II promoter; C:mRNA cap methyltransferase complex	EC:2.7.7.50	mRNA guanylyltransferase
ZPAR0A04060_B	mitochondrial 37S ribosomal RSM23	440	10	0	85.1	3	F:GO:0003735; P:GO:0032543; C:GO:0005763	F:structural constituent of ribosome; P:mitochondrial translation; C:mitochondrial small ribosomal subunit
ZPAR0A04070_B	probable tRNA pseudouridine synthase 1	531	10	0	90.7	6	C:GO:0005634; F:GO:0003723; P:GO:0031119; P:GO:0031120; F:GO:0009982; P:GO:1990481	C:nucleus; F:RNA binding; P:tRNA pseudouridine synthesis; P:snRNA pseudouridine synthesis; F:pseudouridine synthase activity; P:mRNA pseudouridine synthesis	EC:5.4.99.12	tRNA pseudouridine(38-40) synthase
ZPAR0A04080_B	Nip7p	181	10	4.76e-131	97.1	7	P:GO:0000463; F:GO:0003723; C:GO:0005737; P:GO:0042255; C:GO:0005730; P:GO:1902626; C:GO:0030687	P:maturation of LSU-rRNA from tricistronic rRNA transcript (SSU-rRNA, 5.8S rRNA, LSU-rRNA); F:RNA binding; C:cytoplasm; P:ribosome assembly; C:nucleolus; P:assembly of large subunit precursor of preribosome; C:preribosome, large subunit precursor
ZPAR0A04090_B	related to Signal recognition particle subunit SRP72	631	10	0	80.6	6	C:GO:0005634; P:GO:0006614; C:GO:0005829; F:GO:0008312; F:GO:0005048; C:GO:0005786	C:nucleus; P:SRP-dependent cotranslational protein targeting to membrane; C:cytosol; F:7S RNA binding; F:signal sequence binding; C:signal recognition particle, endoplasmic reticulum targeting
ZPAR0A04100_B	probable ATP-dependent RNA helicase MRH4,mitochondrial	534	10	0	84	6	F:GO:0005524; P:GO:0016070; F:GO:1990400; C:GO:0005759; P:GO:1902775; F:GO:0004004	F:ATP binding; P:RNA metabolic process; F:mitochondrial ribosomal large subunit rRNA binding; C:mitochondrial matrix; P:mitochondrial large ribosomal subunit assembly; F:ATP-dependent RNA helicase activity	EC:3.6.1.3; EC:3.6.1.15	Adenosinetriphosphatase; Nucleoside-triphosphate phosphatase
ZPAR0A04110_B	probable Spindle assembly checkpoint kinase	369	10	0	84.6	17	F:GO:0035174; P:GO:0090232; P:GO:1901673; C:GO:0000778; P:GO:0044774; P:GO:0006468; P:GO:1901925; C:GO:0031616; F:GO:0005524; C:GO:0051233; P:GO:0045144; C:GO:0005828; P:GO:0008608; P:GO:0045143; P:GO:0032465; C:GO:0032133; P:GO:0051228	F:histone serine kinase activity; P:positive regulation of spindle checkpoint; P:regulation of mitotic spindle assembly; C:condensed nuclear chromosome kinetochore; P:mitotic DNA integrity checkpoint; P:protein phosphorylation; P:negative regulation of protein import into nucleus during spindle assembly checkpoint; C:spindle pole centrosome; F:ATP binding; C:spindle midzone; P:meiotic sister chro…	EC:2.7.11	Transferring phosphorus-containing groups
ZPAR0A04120_B	YBR2_YEAST ame: Full=Uncharacterized RING finger YBR062C	178	10	9.23e-128	76.3	3	F:GO:0008270; P:GO:0006511; P:GO:0016567	F:zinc ion binding; P:ubiquitin-dependent protein catabolic process; P:protein ubiquitination
ZPAR0A04130_B	mitochondrial 37S ribosomal RSM10	213	10	3.29e-156	85.2	3	F:GO:0003735; C:GO:0005763; P:GO:0006412	F:structural constituent of ribosome; C:mitochondrial small ribosomal subunit; P:translation
ZPAR0A04140_B	Trm7p	299	10	0	86.5	5	C:GO:0005634; P:GO:0002128; F:GO:0008175; P:GO:0002181; C:GO:0005829	C:nucleus; P:tRNA nucleoside ribose methylation; F:tRNA methyltransferase activity; P:cytoplasmic translation; C:cytosol
ZPAR0A04150_B	Sodium transport ATPase 5	1050	10	0	88.4	9	F:GO:0005524; P:GO:0006814; F:GO:0019829; F:GO:0046872; F:GO:0046583; P:GO:0098655; C:GO:0016021; P:GO:0006883; C:GO:0005886	F:ATP binding; P:sodium ion transport; F:cation-transporting ATPase activity; F:metal ion binding; F:cation efflux transmembrane transporter activity; P:cation transmembrane transport; C:integral component of membrane; P:cellular sodium ion homeostasis; C:plasma membrane	EC:3.6.1.3; EC:3.6.1.15	Adenosinetriphosphatase; Nucleoside-triphosphate phosphatase
ZPAR0A04160_B	Lysine--tRNA cytoplasmic	594	10	0	96.1	5	F:GO:0003676; F:GO:0005524; C:GO:0005737; F:GO:0004824; P:GO:0006430	F:nucleic acid binding; F:ATP binding; C:cytoplasm; F:lysine-tRNA ligase activity; P:lysyl-tRNA aminoacylation	EC:6.1.1.6	Lysine--tRNA ligase
ZPAR0A04170_B	related to Origin recognition complex subunit 2	597	10	0	81.7	14	P:GO:0006270; C:GO:0032153; C:GO:0031261; P:GO:0006267; F:GO:0003682; C:GO:0005664; C:GO:0044732; P:GO:0006348; C:GO:0000781; C:GO:0005656; F:GO:0003688; C:GO:0000790; P:GO:0030466; P:GO:0051568	P:DNA replication initiation; C:cell division site; C:DNA replication preinitiation complex; P:pre-replicative complex assembly involved in nuclear cell cycle DNA replication; F:chromatin binding; C:nuclear origin of replication recognition complex; C:mitotic spindle pole body; P:chromatin silencing at telomere; C:chromosome, telomeric region; C:nuclear pre-replicative complex; F:DNA replication …
ZPAR0A04180_B	related to Serine threonine- kinase AKL1	1001	10	0	73.9	3	F:GO:0005524; F:GO:0004672; P:GO:0006468	F:ATP binding; F:protein kinase activity; P:protein phosphorylation
ZPAR0A04190_B	BN860_05842g1_1	79	10	7.84e-47	76.4	1	C:GO:0016021	C:integral component of membrane
ZPAR0A04200_B	Tsc3p	76	10	9.01e-48	77.9	5	C:GO:0016021; C:GO:0035339; P:GO:0090154; F:GO:0008047; P:GO:0006666	C:integral component of membrane; C:SPOTS complex; P:positive regulation of sphingolipid biosynthetic process; F:enzyme activator activity; P:3-keto-sphinganine metabolic process
ZPAR0A04210_B	tsc3p	76	10	1.9e-44	71.4	5	C:GO:0016021; C:GO:0035339; P:GO:0090154; F:GO:0008047; P:GO:0006666	C:integral component of membrane; C:SPOTS complex; P:positive regulation of sphingolipid biosynthetic process; F:enzyme activator activity; P:3-keto-sphinganine metabolic process
ZPAR0A04220_B	related to fatty acid desaturase (mld)	402	10	0	84.8	5	F:GO:0042284; C:GO:0016021; P:GO:0046512; C:GO:0005783; P:GO:0055114	F:sphingolipid delta-4 desaturase activity; C:integral component of membrane; P:sphingosine biosynthetic process; C:endoplasmic reticulum; P:oxidation-reduction process
ZPAR0A04230_B	related to 3-hydroxyisobutyryl- hydrolase,mitochondrial	502	10	0	80.6	4	C:GO:0005739; P:GO:0006574; F:GO:0003860; P:GO:0051403	C:mitochondrion; P:valine catabolic process; F:3-hydroxyisobutyryl-CoA hydrolase activity; P:stress-activated MAPK cascade	EC:3.1.2.4	3-hydroxyisobutyryl-CoA hydrolase
ZPAR0A04240_B	probable Ubiquitin carboxyl-terminal hydrolase 14	792	10	0	81	5	F:GO:0004843; P:GO:0016579; F:GO:0008270; P:GO:0043161; P:GO:0045721	F:thiol-dependent ubiquitin-specific protease activity; P:protein deubiquitination; F:zinc ion binding; P:proteasome-mediated ubiquitin-dependent protein catabolic process; P:negative regulation of gluconeogenesis	EC:3.4.19.12	Ubiquitinyl hydrolase 1
ZPAR0A04250_B	Mum2p	361	10	0	72.1	7	F:GO:0005515; C:GO:0036396; P:GO:2000221; C:GO:0005730; P:GO:0006279; P:GO:0007126; P:GO:0080009	F:protein binding; C:MIS complex; P:negative regulation of pseudohyphal growth; C:nucleolus; P:premeiotic DNA replication; P:meiotic nuclear division; P:mRNA methylation
ZPAR0A04260_B	Phospho-2-dehydro-3-deoxyheptonate phenylalanine-inhibited	372	10	0	95.8	5	C:GO:0005634; P:GO:0009073; C:GO:0005739; F:GO:0003849; P:GO:0009423	C:nucleus; P:aromatic amino acid family biosynthetic process; C:mitochondrion; F:3-deoxy-7-phosphoheptulonate synthase activity; P:chorismate biosynthetic process	EC:2.5.1.54	3-deoxy-7-phosphoheptulonate synthase
ZPAR0A04270_B	related to glucan 1,3-beta-glucosidase	492	10	0	82.3	7	C:GO:0005634; C:GO:0005758; P:GO:1904541; C:GO:0005829; F:GO:0046557; P:GO:0070879; C:GO:1990819	C:nucleus; C:mitochondrial intermembrane space; P:fungal-type cell wall disassembly involved in conjugation with cellular fusion; C:cytosol; F:glucan endo-1,6-beta-glucosidase activity; P:fungal-type cell wall beta-glucan metabolic process; C:actin fusion focus	EC:3.2.1.75; EC:3.2.1.21	Glucan endo-1,6-beta-glucosidase; Beta-glucosidase
ZPAR0A04280_B	related to Pre-mRNA-splicing factor 6	871	10	0	77.6	2	C:GO:0046540; P:GO:0000398	C:U4/U6 x U5 tri-snRNP complex; P:mRNA splicing, via spliceosome
ZPAR0A04290_B	probable Lysine biosynthesis regulatory LYS14	722	10	0	86.4	7	C:GO:0005634; P:GO:2001196; F:GO:0008270; F:GO:0000978; P:GO:0043457; P:GO:0045944; F:GO:0000981	C:nucleus; P:positive regulation of lysine biosynthetic process via alpha-aminoadipate and saccharopine; F:zinc ion binding; F:RNA polymerase II core promoter proximal region sequence-specific DNA binding; P:regulation of cellular respiration; P:positive regulation of transcription from RNA polymerase II promoter; F:RNA polymerase II transcription factor activity, sequence-specific DNA binding
ZPAR0A04300_B	related to agmatinase	419	10	0	86.2	1	F:GO:0046872	F:metal ion binding
ZPAR0A04310_B	uncharacterized protein ZBAI_04583	481	10	0	78.8	4	P:GO:0006855; F:GO:0015297; C:GO:0016021; F:GO:0015238	P:drug transmembrane transport; F:antiporter activity; C:integral component of membrane; F:drug transmembrane transporter activity
ZPAR0A04320_B	Pst2p	201	10	8.5e-142	82.8	4	F:GO:0010181; P:GO:0045892; F:GO:0016491; P:GO:0055114	F:FMN binding; P:negative regulation of transcription, DNA-templated; F:oxidoreductase activity; P:oxidation-reduction process
ZPAR0A04330_B	probable PAB-dependent poly(A)-specific ribonuclease subunit PAN2	1100	10	0	87.3	6	F:GO:0003676; P:GO:0090503; C:GO:0005737; F:GO:0004527; P:GO:0006301; P:GO:0000288	F:nucleic acid binding; P:RNA phosphodiester bond hydrolysis, exonucleolytic; C:cytoplasm; F:exonuclease activity; P:postreplication repair; P:nuclear-transcribed mRNA catabolic process, deadenylation-dependent decay
ZPAR0A04340_B	related to Regulator of Ty1 transposition 10	982	10	0	80.7	4	C:GO:0005634; C:GO:0005768; C:GO:0005829; P:GO:0032456	C:nucleus; C:endosome; C:cytosol; P:endocytic recycling
ZPAR0A04350_B	54S ribosomal YPL183W-A	87	10	3.61e-41	85.2	5	F:GO:0003735; C:GO:0005739; P:GO:0042254; C:GO:0005840; P:GO:0006412	F:structural constituent of ribosome; C:mitochondrion; P:ribosome biogenesis; C:ribosome; P:translation
ZPAR0A04360_B	probable Increased recombination centers 19	202	10	1.02e-146	73.4	2	P:GO:0006312; P:GO:0030435	P:mitotic recombination; P:sporulation resulting in formation of a cellular spore
ZPAR0A04370_N	related to KH domain-containing YLL032C	770	10	0	76.9	2	F:GO:0003723; C:GO:0005840	F:RNA binding; C:ribosome
ZPAR0A04380_B	related to YJU3-Serine localizes to lipid particles	312	10	0	80.7	4	C:GO:0005811; F:GO:0047372; C:GO:0016020; P:GO:0006641	C:lipid particle; F:acylglycerol lipase activity; C:membrane; P:triglyceride metabolic process	EC:3.1.1.23; EC:3.1.1.1	Acylglycerol lipase; Carboxylesterase
ZPAR0A04390_B	uncharacterized protein ZBAI_04576	227	6	2.68e-158	72.33	NA
ZPAR0A04400_B	related to YPC1-Alkaline Ceramidase	315	10	0	78.6	6	C:GO:0016021; F:GO:0050291; P:GO:0046513; C:GO:0032541; F:GO:0070774; P:GO:0046514	C:integral component of membrane; F:sphingosine N-acyltransferase activity; P:ceramide biosynthetic process; C:cortical endoplasmic reticulum; F:phytoceramidase activity; P:ceramide catabolic process	EC:3.5.1.23; EC:2.3.1.24	Ceramidase; Sphingosine N-acyltransferase
ZPAR0A04410_B	Elongator complex 3	561	10	0	97.8	8	C:GO:0005634; F:GO:0004402; C:GO:0033588; C:GO:0005829; P:GO:0016573; P:GO:0002098; F:GO:0051536; P:GO:0006357	C:nucleus; F:histone acetyltransferase activity; C:Elongator holoenzyme complex; C:cytosol; P:histone acetylation; P:tRNA wobble uridine modification; F:iron-sulfur cluster binding; P:regulation of transcription from RNA polymerase II promoter	EC:2.3.1.48	Histone acetyltransferase
ZPAR0A04420_B	uncharacterized protein ZBAI_04573	2590	10	0	68.8	2	C:GO:0000139; P:GO:0048208	C:Golgi membrane; P:COPII vesicle coating
ZPAR0A04430_B	related to MBA1-Respiratory chain assembly	315	10	0	86.9	7	P:GO:0032979; P:GO:0097034; P:GO:0097033; F:GO:0043022; P:GO:0070131; P:GO:0007007; C:GO:0005743	P:protein insertion into mitochondrial membrane from inner side; P:mitochondrial respiratory chain complex IV biogenesis; P:mitochondrial respiratory chain complex III biogenesis; F:ribosome binding; P:positive regulation of mitochondrial translation; P:inner mitochondrial membrane organization; C:mitochondrial inner membrane
ZPAR0A04440_B	related to Vacuolar-sorting BRO1	832	10	0	84.3	6	F:GO:0004843; P:GO:0016579; P:GO:0043328; P:GO:0070676; C:GO:0010008; P:GO:0007584	F:thiol-dependent ubiquitin-specific protease activity; P:protein deubiquitination; P:protein targeting to vacuole involved in ubiquitin-dependent protein catabolic process via the multivesicular body sorting pathway; P:intralumenal vesicle formation; C:endosome membrane; P:response to nutrient	EC:3.4.19.12	Ubiquitinyl hydrolase 1
ZPAR0A04450_B	related to tRNA-splicing endonuclease subunit SEN54	439	10	0	75.8	3	P:GO:0090501; C:GO:0043231; C:GO:0044446	P:RNA phosphodiester bond hydrolysis; C:intracellular membrane-bounded organelle; C:intracellular organelle part
ZPAR0A04460_B	related to PCH2- ATPase	512	10	0	79.5	6	F:GO:0016887; P:GO:0051598; F:GO:0005524; P:GO:0007131; C:GO:0005730; P:GO:0042138	F:ATPase activity; P:meiotic recombination checkpoint; F:ATP binding; P:reciprocal meiotic recombination; C:nucleolus; P:meiotic DNA double-strand break formation	EC:3.6.1.3; EC:3.6.1.15	Adenosinetriphosphatase; Nucleoside-triphosphate phosphatase
ZPAR0A04470_B	related to GDT1 4	257	10	0	87.9	5	C:GO:0005801; C:GO:0016021; C:GO:0000324; C:GO:0005797; P:GO:0006874	C:cis-Golgi network; C:integral component of membrane; C:fungal-type vacuole; C:Golgi medial cisterna; P:cellular calcium ion homeostasis
ZPAR0A04480_N	uncharacterized protein ZBAI_04567	138	4	9.43e-79	75.5	NA
ZPAR0A04490_B	Mot1p	1881	10	0	92	10	F:GO:0016887; F:GO:0003677; F:GO:0005524; P:GO:0045892; P:GO:0042790; C:GO:0005739; C:GO:0000228; F:GO:0017025; P:GO:0006364; P:GO:0045898	F:ATPase activity; F:DNA binding; F:ATP binding; P:negative regulation of transcription, DNA-templated; P:transcription of nuclear large rRNA transcript from RNA polymerase I promoter; C:mitochondrion; C:nuclear chromosome; F:TBP-class protein binding; P:rRNA processing; P:regulation of RNA polymerase II transcriptional preinitiation complex assembly	EC:3.6.1.3; EC:3.6.1.15	Adenosinetriphosphatase; Nucleoside-triphosphate phosphatase
ZPAR0A04500_B	probable LYS20-Homocitrate synthase	393	10	0	96.4	2	F:GO:0004410; P:GO:0019878	F:homocitrate synthase activity; P:lysine biosynthetic process via aminoadipic acid	EC:2.3.3.14	Homocitrate synthase
ZPAR0A04510_B	Rps9ap	198	10	5.55e-138	96.8	9	C:GO:0032040; P:GO:0000462; P:GO:0045903; F:GO:0003735; C:GO:0022627; P:GO:0002181; C:GO:0005730; C:GO:0030686; F:GO:0019843	C:small-subunit processome; P:maturation of SSU-rRNA from tricistronic rRNA transcript (SSU-rRNA, 5.8S rRNA, LSU-rRNA); P:positive regulation of translational fidelity; F:structural constituent of ribosome; C:cytosolic small ribosomal subunit; P:cytoplasmic translation; C:nucleolus; C:90S preribosome; F:rRNA binding
ZPAR0A04520_B	probable RPL21A-Ribosomal	160	10	1.12e-101	93.8	3	F:GO:0003735; C:GO:0005840; P:GO:0006412	F:structural constituent of ribosome; C:ribosome; P:translation
ZPAR0A04530_B	probable Mitochondrial carrier RIM2	379	10	0	89.4	9	P:GO:0070838; C:GO:0005634; P:GO:0055085; C:GO:0005739; C:GO:0016021; C:GO:0005829; F:GO:0015218; P:GO:0006864; P:GO:0000002	P:divalent metal ion transport; C:nucleus; P:transmembrane transport; C:mitochondrion; C:integral component of membrane; C:cytosol; F:pyrimidine nucleotide transmembrane transporter activity; P:pyrimidine nucleotide transport; P:mitochondrial genome maintenance
ZPAR0A04540_B	related to Mediator of RNA polymerase II transcription subunit 8	220	10	4.91e-160	83.9	10	P:GO:0000122; C:GO:0070847; C:GO:0016592; F:GO:0000978; F:GO:0005198; C:GO:0005829; F:GO:0001106; F:GO:0017025; P:GO:0045944; P:GO:0034613	P:negative regulation of transcription from RNA polymerase II promoter; C:core mediator complex; C:mediator complex; F:RNA polymerase II core promoter proximal region sequence-specific DNA binding; F:structural molecule activity; C:cytosol; F:RNA polymerase II transcription corepressor activity; F:TBP-class protein binding; P:positive regulation of transcription from RNA polymerase II promoter; P…
ZPAR0A04550_N	Altered inheritance of mitochondria 4	66	10	2.41e-30	78.7	1	C:GO:0005737	C:cytoplasm
ZPAR0A04560_B	probable ATP synthase subunit mitochondrial	239	10	1.11e-170	90.2	4	C:GO:0000274; F:GO:0046961; P:GO:0035786; P:GO:0015986	C:mitochondrial proton-transporting ATP synthase, stator stalk; F:proton-transporting ATPase activity, rotational mechanism; P:protein complex oligomerization; P:ATP synthesis coupled proton transport	EC:3.6.1.3; EC:3.6.1.15	Adenosinetriphosphatase; Nucleoside-triphosphate phosphatase
ZPAR0A04570_B	related to Chromatin assembly factor 1 subunit p50	417	10	0	82.3	1	C:GO:0005634	C:nucleus
ZPAR0A04580_B	Pgi1p	555	10	0	94.5	7	F:GO:0004347; P:GO:0006094; P:GO:0006098; C:GO:0005739; P:GO:0006096; C:GO:0005829; C:GO:0005886	F:glucose-6-phosphate isomerase activity; P:gluconeogenesis; P:pentose-phosphate shunt; C:mitochondrion; P:glycolytic process; C:cytosol; C:plasma membrane	EC:5.3.1.9	Glucose-6-phosphate isomerase
ZPAR0A04590_B	Taf5p	785	10	0	88.1	12	F:GO:0032947; F:GO:0042802; P:GO:0051123; C:GO:0005669; C:GO:0046695; F:GO:0001075; F:GO:0043130; C:GO:0016021; P:GO:0006355; P:GO:0016573; F:GO:0003682; C:GO:0000124	F:protein complex scaffold; F:identical protein binding; P:RNA polymerase II transcriptional preinitiation complex assembly; C:transcription factor TFIID complex; C:SLIK (SAGA-like) complex; F:transcription factor activity, RNA polymerase II core promoter sequence-specific binding involved in preinitiation complex assembly; F:ubiquitin binding; C:integral component of membrane; P:regulation of tr…
ZPAR0A04600_B	related to Phosphatidylinositol N-acetylglucosaminyltransferase GPI2 subunit	282	10	0	84.6	4	P:GO:0006506; C:GO:0000506; C:GO:0016021; F:GO:0017176	P:GPI anchor biosynthetic process; C:glycosylphosphatidylinositol-N-acetylglucosaminyltransferase (GPI-GnT) complex; C:integral component of membrane; F:phosphatidylinositol N-acetylglucosaminyltransferase activity	EC:2.4.1.198	Phosphatidylinositol N-acetylglucosaminyltransferase
ZPAR0A04610_N	uncharacterized protein ZBAI_04556	336	10	0	68.8	NA
ZPAR0A04620_B	uncharacterized protein ZBAI_04555	355	10	0	87.6	10	P:GO:0000122; C:GO:0005634; P:GO:0051038; F:GO:0046872; F:GO:0000978; P:GO:0006366; P:GO:0071931; P:GO:0036095; P:GO:0045835; F:GO:0000981	P:negative regulation of transcription from RNA polymerase II promoter; C:nucleus; P:negative regulation of transcription involved in meiotic cell cycle; F:metal ion binding; F:RNA polymerase II core promoter proximal region sequence-specific DNA binding; P:transcription from RNA polymerase II promoter; P:positive regulation of transcription involved in G1/S transition of mitotic cell cycle; P:po…
ZPAR0A04630_B	Transaldolase	333	10	0	92.6	5	C:GO:0005634; P:GO:0005975; F:GO:0004801; P:GO:0006098; C:GO:0005829	C:nucleus; P:carbohydrate metabolic process; F:sedoheptulose-7-phosphate:D-glyceraldehyde-3-phosphate glyceronetransferase activity; P:pentose-phosphate shunt; C:cytosol	EC:2.2.1.2	Transaldolase
ZPAR0A04640_B	uncharacterized protein ZBAI_04553	130	10	1.39e-88	71.1	4	P:GO:0008150; C:GO:0005634; C:GO:0005737; F:GO:0003674	P:biological_process; C:nucleus; C:cytoplasm; F:molecular_function
ZPAR0A04650_B	uncharacterized protein ZBAI_04552	640	10	0	67.7	1	C:GO:0016021	C:integral component of membrane
ZPAR0A04660_B	probable F-box YLR352W	792	10	0	86.4	1	C:GO:0019005	C:SCF ubiquitin ligase complex
ZPAR0A04670_B	Kss1p	366	10	0	95	14	P:GO:0043433; C:GO:0042597; F:GO:0008134; P:GO:0001403; P:GO:0001402; P:GO:0007049; P:GO:0000750; C:GO:0005634; F:GO:0005524; P:GO:0000165; C:GO:0005737; C:GO:0005935; F:GO:0004707; P:GO:0010973	P:negative regulation of sequence-specific DNA binding transcription factor activity; C:periplasmic space; F:transcription factor binding; P:invasive growth in response to glucose limitation; P:signal transduction involved in filamentous growth; P:cell cycle; P:pheromone-dependent signal transduction involved in conjugation with cellular fusion; C:nucleus; F:ATP binding; P:MAPK cascade; C:cytopla…	EC:2.7.11; EC:2.7.11.24	Transferring phosphorus-containing groups; Mitogen-activated protein kinase
ZPAR0A04680_B	related to D-amino-acid oxidase	357	10	0	87.5	5	F:GO:0071949; P:GO:0046436; P:GO:0055114; P:GO:1902114; F:GO:0003884	F:FAD binding; P:D-alanine metabolic process; P:oxidation-reduction process; P:D-valine metabolic process; F:D-amino-acid oxidase activity	EC:1.4.3.3	D-amino-acid oxidase
ZPAR0A04690_B	probable hydrolase NIT3	288	10	0	91.9	3	F:GO:0016810; P:GO:0006807; C:GO:0005739	F:hydrolase activity, acting on carbon-nitrogen (but not peptide) bonds; P:nitrogen compound metabolic process; C:mitochondrion
ZPAR0A04700_N	Orm1p	222	10	8.52e-161	92.7	5	P:GO:1900060; P:GO:0090156; C:GO:0016021; C:GO:0035339; P:GO:0006986	P:negative regulation of ceramide biosynthetic process; P:cellular sphingolipid homeostasis; C:integral component of membrane; C:SPOTS complex; P:response to unfolded protein
ZPAR0A04710_B	Acb1p	87	10	4.16e-54	91.9	9	C:GO:0005634; P:GO:0015909; F:GO:0000062; C:GO:0005829; F:GO:0008289; C:GO:0005576; P:GO:0006631; F:GO:0005324; P:GO:0001300	C:nucleus; P:long-chain fatty acid transport; F:fatty-acyl-CoA binding; C:cytosol; F:lipid binding; C:extracellular region; P:fatty acid metabolic process; F:long-chain fatty acid transporter activity; P:chronological cell aging
ZPAR0A04720_B	Kap95p	860	10	0	94.5	21	P:GO:0060188; F:GO:0005087; F:GO:0008565; P:GO:0051292; F:GO:0008536; P:GO:0000059; P:GO:0006612; P:GO:0006656; F:GO:0008139; P:GO:0043547; C:GO:0005643; P:GO:0006610; C:GO:1990023; C:GO:0000176; C:GO:0031965; C:GO:0005737; P:GO:0000060; P:GO:0006607; C:GO:0016021; C:GO:0034399; P:GO:0051028	P:regulation of protein desumoylation; F:Ran guanyl-nucleotide exchange factor activity; F:protein transporter activity; P:nuclear pore complex assembly; F:Ran GTPase binding; P:protein import into nucleus, docking; P:protein targeting to membrane; P:phosphatidylcholine biosynthetic process; F:nuclear localization sequence binding; P:positive regulation of GTPase activity; C:nuclear pore; P:ribos…
ZPAR0A04730_B	probable Dolichyldiphosphatase	229	10	5.06e-169	85.6	4	C:GO:0030176; P:GO:0008610; P:GO:0006487; F:GO:0047874	C:integral component of endoplasmic reticulum membrane; P:lipid biosynthetic process; P:protein N-linked glycosylation; F:dolichyldiphosphatase activity	EC:3.6.1.43	Dolichyldiphosphatase
ZPAR0A04740_B	BN860_07140g1_1	62	4	6.64e-35	80	1	C:GO:0016021	C:integral component of membrane
ZPAR0A04750_B	related to 6-phosphofructo-2-kinase fructose-2,6-bisphosphatase YLR345W	528	10	0	86.8	5	F:GO:0005524; P:GO:0006003; P:GO:0006000; P:GO:0046835; F:GO:0003873	F:ATP binding; P:fructose 2,6-bisphosphate metabolic process; P:fructose metabolic process; P:carbohydrate phosphorylation; F:6-phosphofructo-2-kinase activity	EC:2.7.1.105	6-phosphofructo-2-kinase
ZPAR0A04760_B	Rpl26ap	127	10	6.76e-83	96.6	6	F:GO:0003723; F:GO:0003735; P:GO:0002181; P:GO:0042273; C:GO:0022625; C:GO:0005730	F:RNA binding; F:structural constituent of ribosome; P:cytoplasmic translation; P:ribosomal large subunit biogenesis; C:cytosolic large ribosomal subunit; C:nucleolus
ZPAR0A04770_B	related to Mitochondrial import inner membrane translocase subunit TIM21	236	10	2.84e-174	86.3	3	C:GO:0005744; P:GO:0030150; C:GO:0016021	C:mitochondrial inner membrane presequence translocase complex; P:protein import into mitochondrial matrix; C:integral component of membrane
ZPAR0A04780_B	related to 1,3-beta-glucanosyltransferase GAS2	560	10	0	81.3	6	P:GO:0005975; C:GO:0005737; F:GO:0042124; P:GO:0030476; C:GO:0005886; C:GO:0031225	P:carbohydrate metabolic process; C:cytoplasm; F:1,3-beta-glucanosyltransferase activity; P:ascospore wall assembly; C:plasma membrane; C:anchored component of membrane
ZPAR0A04790_N	Fks1p	1882	10	0	92.9	4	F:GO:0003843; P:GO:0006075; C:GO:0016021; C:GO:0000148	F:1,3-beta-D-glucan synthase activity; P:(1->3)-beta-D-glucan biosynthetic process; C:integral component of membrane; C:1,3-beta-D-glucan synthase complex	EC:2.4.1.34	1,3-beta-glucan synthase
ZPAR0A04800_B	related to Abhydrolase domain-containing IMO32	387	10	0	85.5	1	C:GO:0005739	C:mitochondrion
ZPAR0A04810_B	uncharacterized protein ZBAI_04537	584	10	0	67.9	1	F:GO:0003674	F:molecular_function
ZPAR0A04820_B	60S acidic ribosomal P0	312	10	0	93.4	5	F:GO:0003735; P:GO:0002181; C:GO:0022625; F:GO:0070180; P:GO:0000027	F:structural constituent of ribosome; P:cytoplasmic translation; C:cytosolic large ribosomal subunit; F:large ribosomal subunit rRNA binding; P:ribosomal large subunit assembly
ZPAR0A04830_B	related to Ribonucleases P MRP subunit POP6	154	10	2.08e-110	77.2	6	F:GO:0003676; P:GO:0090501; C:GO:0000172; P:GO:0008033; P:GO:0006364; C:GO:0005655	F:nucleic acid binding; P:RNA phosphodiester bond hydrolysis; C:ribonuclease MRP complex; P:tRNA processing; P:rRNA processing; C:nucleolar ribonuclease P complex
ZPAR0A04840_B	DUF3445 super family conserved domain	482	10	0	82	NA
ZPAR0A04850_B	Vrp1p	834	10	1.09e-145	69.6	5	C:GO:0030427; P:GO:0051179; F:GO:0003779; C:GO:0044424; P:GO:0030036	C:site of polarized growth; P:localization; F:actin binding; C:intracellular part; P:actin cytoskeleton organization
ZPAR0A04860_B	Erv1p	179	10	2.36e-125	81.6	8	P:GO:0006879; P:GO:0045041; C:GO:0005758; F:GO:0015035; F:GO:0050660; P:GO:0034599; P:GO:0055114; F:GO:0016971	P:cellular iron ion homeostasis; P:protein import into mitochondrial intermembrane space; C:mitochondrial intermembrane space; F:protein disulfide oxidoreductase activity; F:flavin adenine dinucleotide binding; P:cellular response to oxidative stress; P:oxidation-reduction process; F:flavin-linked sulfhydryl oxidase activity	EC:1.8.3.2	Thiol oxidase
ZPAR0A04870_B	probable MSP1	362	10	0	92.4	4	C:GO:0005778; P:GO:0006626; F:GO:0005524; C:GO:0005741	C:peroxisomal membrane; P:protein targeting to mitochondrion; F:ATP binding; C:mitochondrial outer membrane
ZPAR0A04880_B	related to Suppressor of glycerol defect 1	893	10	0	78.1	5	C:GO:0097078; F:GO:0003723; P:GO:0042274; C:GO:0005730; P:GO:0006972	C:FAL1-SGD1 complex; F:RNA binding; P:ribosomal small subunit biogenesis; C:nucleolus; P:hyperosmotic response
ZPAR0A04890_B	uncharacterized protein ZBAI_04531	596	10	0	69.3	5	P:GO:0006605; P:GO:0006913; P:GO:0051276; P:GO:0044763; C:GO:0005643	P:protein targeting; P:nucleocytoplasmic transport; P:chromosome organization; P:single-organism cellular process; C:nuclear pore
ZPAR0A04900_A	Rps25ap	107	10	2.17e-69	95	3	F:GO:0003735; C:GO:0022627; P:GO:0002181	F:structural constituent of ribosome; C:cytosolic small ribosomal subunit; P:cytoplasmic translation
ZPAR0A04910_B	uncharacterized protein ZBAI_04529	274	10	0	79.6	1	C:GO:0016021	C:integral component of membrane
ZPAR0A04920_B	probable tRNA(His) guanylyltransferase	263	10	7.5e-175	92.2	6	F:GO:0000287; F:GO:0005525; F:GO:0008193; F:GO:0042802; C:GO:0005829; P:GO:0006400	F:magnesium ion binding; F:GTP binding; F:tRNA guanylyltransferase activity; F:identical protein binding; C:cytosol; P:tRNA modification
ZPAR0A04930_B	uncharacterized protein ZBAI_04527	399	10	0	60.4	NA
ZPAR0A04940_B	uncharacterized protein ZBAI_04526	617	10	0	85.4	1	C:GO:0016021	C:integral component of membrane
ZPAR0A04950_B	related to transcriptional regulatory HAH1	289	10	0	81.1	1	C:GO:0005739	C:mitochondrion
ZPAR0A04960_B	Vma7p	118	10	9.74e-79	93.2	8	C:GO:0000221; C:GO:0005634; P:GO:0015991; C:GO:0000329; C:GO:0016021; C:GO:0005829; F:GO:0046961; P:GO:0007035	C:vacuolar proton-transporting V-type ATPase, V1 domain; C:nucleus; P:ATP hydrolysis coupled proton transport; C:fungal-type vacuole membrane; C:integral component of membrane; C:cytosol; F:proton-transporting ATPase activity, rotational mechanism; P:vacuolar acidification	EC:3.6.1.3; EC:3.6.1.15	Adenosinetriphosphatase; Nucleoside-triphosphate phosphatase
ZPAR0A04970_B	Chitin biosynthesis CHS5	766	10	0	88.8	12	P:GO:0009250; P:GO:0032219; P:GO:0006031; P:GO:0000282; P:GO:0032220; C:GO:0034044; C:GO:0043332; P:GO:0006893; C:GO:0005829; P:GO:0006355; P:GO:0006039; P:GO:0030476	P:glucan biosynthetic process; P:cell wall macromolecule catabolic process involved in cytogamy; P:chitin biosynthetic process; P:cellular bud site selection; P:plasma membrane fusion involved in cytogamy; C:exomer complex; C:mating projection tip; P:Golgi to plasma membrane transport; C:cytosol; P:regulation of transcription, DNA-templated; P:cell wall chitin catabolic process; P:ascospore wall …
ZPAR0A04980_B	probable 4-aminobutyrate aminotransferase	515	10	0	91.1	5	F:GO:0030170; P:GO:0006536; F:GO:0003867; P:GO:0009450; C:GO:0005829	F:pyridoxal phosphate binding; P:glutamate metabolic process; F:4-aminobutyrate transaminase activity; P:gamma-aminobutyric acid catabolic process; C:cytosol	EC:2.6.1.19	4-aminobutyrate--2-oxoglutarate transaminase
ZPAR0A04990_B	uncharacterized protein ZBAI_04520	288	10	0	75	5	C:GO:0005634; F:GO:0010181; C:GO:0005737; F:GO:0016491; P:GO:0055114	C:nucleus; F:FMN binding; C:cytoplasm; F:oxidoreductase activity; P:oxidation-reduction process
ZPAR0A05000_B	probable Ribonucleoside-diphosphate reductase small chain 1	409	10	0	93.8	7	C:GO:0005634; P:GO:0006240; C:GO:0016021; F:GO:0051063; P:GO:0055114; C:GO:0005971; P:GO:0046704	C:nucleus; P:dCDP biosynthetic process; C:integral component of membrane; F:CDP reductase activity; P:oxidation-reduction process; C:ribonucleoside-diphosphate reductase complex; P:CDP metabolic process	EC:1.17.4; EC:1.17.4.1	Acting on CH or CH(2) groups; Ribonucleoside-diphosphate reductase
ZPAR0A05010_B	related to multidrug resistance	606	10	0	87	2	P:GO:0055085; C:GO:0016021	P:transmembrane transport; C:integral component of membrane
ZPAR0A05020_B	uncharacterized protein ZBAI_04517	345	10	0	75.2	2	C:GO:0000778; P:GO:0007059	C:condensed nuclear chromosome kinetochore; P:chromosome segregation
ZPAR0A05030_B	BN860_07932g1_1	739	10	0	73.5	8	C:GO:0005844; P:GO:0034063; C:GO:0010494; P:GO:0045727; C:GO:0032153; C:GO:0005829; P:GO:0006378; P:GO:0043007	C:polysome; P:stress granule assembly; C:cytoplasmic stress granule; P:positive regulation of translation; C:cell division site; C:cytosol; P:mRNA polyadenylation; P:maintenance of rDNA
ZPAR0A05040_B	Rrn7p	516	10	0	71.5	4	P:GO:0042790; C:GO:0016021; C:GO:0005730; F:GO:0005488	P:transcription of nuclear large rRNA transcript from RNA polymerase I promoter; C:integral component of membrane; C:nucleolus; F:binding
ZPAR0A05050_B	Erg1p	492	10	0	93.6	9	C:GO:0005789; C:GO:0005811; F:GO:0004506; F:GO:0008144; F:GO:0050660; C:GO:0016021; P:GO:0006696; P:GO:0055114; C:GO:0031090	C:endoplasmic reticulum membrane; C:lipid particle; F:squalene monooxygenase activity; F:drug binding; F:flavin adenine dinucleotide binding; C:integral component of membrane; P:ergosterol biosynthetic process; P:oxidation-reduction process; C:organelle membrane	EC:1.14.13.132; EC:1.14.13	Acting on paired donors, with incorporation or reduction of molecular oxygen. The oxygen incorporated need not be derived from O(2); Acting on paired donors, with incorporation or reduction of molecular oxygen. The oxygen incorporated need not be derived from O(2)
ZPAR0A05060_B	Cbp4p	186	10	3.19e-101	87.9	2	P:GO:0034551; C:GO:0032592	P:mitochondrial respiratory chain complex III assembly; C:integral component of mitochondrial membrane
ZPAR0A05070_B	Aps3p	193	10	2.21e-133	92.1	6	C:GO:0030659; F:GO:0008565; C:GO:0005794; C:GO:0030123; P:GO:0006623; P:GO:0006896	C:cytoplasmic vesicle membrane; F:protein transporter activity; C:Golgi apparatus; C:AP-3 adaptor complex; P:protein targeting to vacuole; P:Golgi to vacuole transport
ZPAR0A05080_B	probable TIM13-Translocase of the inner membrane	106	10	1.57e-69	90.5	6	C:GO:0005634; F:GO:0046872; C:GO:0042719; C:GO:0005829; F:GO:0008565; P:GO:0045039	C:nucleus; F:metal ion binding; C:mitochondrial intermembrane space protein transporter complex; C:cytosol; F:protein transporter activity; P:protein import into mitochondrial inner membrane
ZPAR0A05090_B	Cytochrome b-c1 complex subunit 9	71	10	7.1e-43	87.2	7	F:GO:0008121; P:GO:0034551; P:GO:1902600; C:GO:0005750; P:GO:0006122; P:GO:0009060; P:GO:0016226	F:ubiquinol-cytochrome-c reductase activity; P:mitochondrial respiratory chain complex III assembly; P:hydrogen ion transmembrane transport; C:mitochondrial respiratory chain complex III; P:mitochondrial electron transport, ubiquinol to cytochrome c; P:aerobic respiration; P:iron-sulfur cluster assembly	EC:1.10.2; EC:1.10.2.2	Acting on diphenols and related substances as donors; Quinol--cytochrome-c reductase
ZPAR0A05100_B	probable UBR1-Ubiquitin- ligase	1938	10	0	87.8	10	F:GO:0004842; F:GO:0008270; P:GO:0071629; C:GO:0008540; P:GO:0071596; C:GO:0005737; P:GO:1990116; P:GO:0000209; P:GO:0090089; P:GO:0030433	F:ubiquitin-protein transferase activity; F:zinc ion binding; P:ubiquitin-dependent catabolism of misfolded proteins by cytoplasm-associated proteasome; C:proteasome regulatory particle, base subcomplex; P:ubiquitin-dependent protein catabolic process via the N-end rule pathway; C:cytoplasm; P:ribosome-associated ubiquitin-dependent protein catabolic process; P:protein polyubiquitination; P:regul…
ZPAR0A05110_B	related to E3 ubiquitin- ligase UBR2	1836	10	0	81.7	2	F:GO:0008270; P:GO:0006513	F:zinc ion binding; P:protein monoubiquitination
ZPAR0A05120_B	Tys1p	398	10	0	92.1	9	F:GO:0004832; C:GO:0005634; F:GO:0004831; F:GO:0005524; P:GO:0006437; C:GO:0010494; P:GO:0006438; C:GO:0005829; F:GO:0003729	F:valine-tRNA ligase activity; C:nucleus; F:tyrosine-tRNA ligase activity; F:ATP binding; P:tyrosyl-tRNA aminoacylation; C:cytoplasmic stress granule; P:valyl-tRNA aminoacylation; C:cytosol; F:mRNA binding	EC:6.1.1.1; EC:6.1.1.9	Tyrosine--tRNA ligase; Valine--tRNA ligase
ZPAR0A05130_B	probable TFG1-TFIIF subunit (transcription initiation factor) 105 kD	670	10	0	82.2	12	F:GO:0000991; P:GO:0032968; F:GO:0003677; P:GO:0001174; P:GO:0080163; F:GO:0003824; F:GO:0072542; P:GO:0043085; P:GO:0070940; C:GO:0005829; C:GO:0005674; P:GO:0006368	F:transcription factor activity, core RNA polymerase II binding; P:positive regulation of transcription elongation from RNA polymerase II promoter; F:DNA binding; P:transcriptional start site selection at RNA polymerase II promoter; P:regulation of protein serine/threonine phosphatase activity; F:catalytic activity; F:protein phosphatase activator activity; P:positive regulation of catalytic acti…
ZPAR0A05140_B	HGH1	380	10	0	90.7	2	P:GO:0008150; F:GO:0003674	P:biological_process; F:molecular_function
ZPAR0A05150_N	ER membrane complex subunit 6	104	10	4.19e-68	83.7	2	C:GO:0072546; P:GO:0034975	C:ER membrane protein complex; P:protein folding in endoplasmic reticulum
ZPAR0A05160_B	related to PUF3-Transcript-specific regulator of mRNA degradation	874	10	0	76.4	8	P:GO:0008298; C:GO:0032473; C:GO:0005829; F:GO:0003729; P:GO:0009060; P:GO:0051646; P:GO:0007005; P:GO:0000288	P:intracellular mRNA localization; C:cytoplasmic side of mitochondrial outer membrane; C:cytosol; F:mRNA binding; P:aerobic respiration; P:mitochondrion localization; P:mitochondrion organization; P:nuclear-transcribed mRNA catabolic process, deadenylation-dependent decay
ZPAR0A05170_N	uncharacterized protein ZBAI_04502	292	10	0	71.4	2	C:GO:0016020; C:GO:0016021	C:membrane; C:integral component of membrane
ZPAR0A05180_N	uncharacterized protein ZBAI_04501	272	10	0	72.4	2	C:GO:0016020; C:GO:0016021	C:membrane; C:integral component of membrane
ZPAR0A05190_N	uncharacterized protein ZBAI_04500	265	2	0	95.5	NA
ZPAR0A05200_N	uncharacterized protein ZBAI_04498	272	10	0	69.8	2	C:GO:0016020; C:GO:0016021	C:membrane; C:integral component of membrane
ZPAR0A05210_N	uncharacterized protein ZBAI_04497	272	10	0	72.3	2	C:GO:0016020; C:GO:0016021	C:membrane; C:integral component of membrane
ZPAR0A05220_N	uncharacterized protein ZBAI_04496	272	10	0	72.5	2	C:GO:0016020; C:GO:0016021	C:membrane; C:integral component of membrane
ZPAR0A05230_N	uncharacterized protein ZBAI_04495	257	2	0	95.5	NA
ZPAR0A05240_B	related to ADIPOR-like receptor IZH3	492	10	0	81.4	1	C:GO:0016021	C:integral component of membrane
ZPAR0A05250_B	Sdo1p	242	10	8.05e-175	88.6	9	C:GO:0005844; F:GO:0003723; F:GO:0005085; C:GO:0005829; P:GO:0006364; P:GO:0042256; C:GO:0005730; P:GO:0043547; C:GO:0030687	C:polysome; F:RNA binding; F:guanyl-nucleotide exchange factor activity; C:cytosol; P:rRNA processing; P:mature ribosome assembly; C:nucleolus; P:positive regulation of GTPase activity; C:preribosome, large subunit precursor
ZPAR0A05260_B	Irc25p	104	10	1.8e-71	78.8	4	P:GO:0070481; P:GO:0051131; P:GO:0043248; C:GO:0005622	P:nuclear-transcribed mRNA catabolic process, non-stop decay; P:chaperone-mediated protein complex assembly; P:proteasome assembly; C:intracellular
ZPAR0A05270_B	probable Sterol esterase 2	537	10	0	83.2	5	P:GO:0000032; C:GO:0016021; F:GO:0004771; P:GO:0016125; C:GO:0005886	P:cell wall mannoprotein biosynthetic process; C:integral component of membrane; F:sterol esterase activity; P:sterol metabolic process; C:plasma membrane	EC:3.1.1.13; EC:3.1.1.1	Sterol esterase; Carboxylesterase
ZPAR0A05280_B	probable SOF1- involved in 18S pre-rRNA production	476	10	0	93.7	4	C:GO:0032040; P:GO:0000462; C:GO:0072686; C:GO:0005730	C:small-subunit processome; P:maturation of SSU-rRNA from tricistronic rRNA transcript (SSU-rRNA, 5.8S rRNA, LSU-rRNA); C:mitotic spindle; C:nucleolus
ZPAR0A05290_N	Phosphatase PSR1	481	10	0	73.5	3	F:GO:0016791; P:GO:0016311; P:GO:0006950	F:phosphatase activity; P:dephosphorylation; P:response to stress	EC:3.1.3.41	4-nitrophenylphosphatase
ZPAR0A05300_B	uncharacterized protein ZBAI_04488	339	10	0	63.8	8	P:GO:0006999; C:GO:0031309; P:GO:0006606; C:GO:0016020; C:GO:0016021; C:GO:0070762; P:GO:0030474; C:GO:0005643	P:nuclear pore organization; C:integral component of nuclear outer membrane; P:protein import into nucleus; C:membrane; C:integral component of membrane; C:nuclear pore transmembrane ring; P:spindle pole body duplication; C:nuclear pore
ZPAR0A05310_B	Meu1p	334	10	0	91.8	7	C:GO:0005634; F:GO:0017061; P:GO:0006537; P:GO:0019509; C:GO:0005829; F:GO:0003729; P:GO:0006166	C:nucleus; F:S-methyl-5-thioadenosine phosphorylase activity; P:glutamate biosynthetic process; P:L-methionine salvage from methylthioadenosine; C:cytosol; F:mRNA binding; P:purine ribonucleoside salvage	EC:2.4.2.1; EC:2.4.2.28	Purine-nucleoside phosphorylase; S-methyl-5'-thioadenosine phosphorylase
ZPAR0A05320_N	Cox17p	50	10	1.05e-25	93.3	6	P:GO:0033617; C:GO:0005758; P:GO:0015680; P:GO:0018343; C:GO:0005829; F:GO:0016531	P:mitochondrial respiratory chain complex IV assembly; C:mitochondrial intermembrane space; P:intracellular copper ion transport; P:protein farnesylation; C:cytosol; F:copper chaperone activity
ZPAR0A05330_B	related to Adenylate cyclase	2154	10	0	91.4	11	C:GO:0005789; F:GO:0000287; P:GO:0010619; P:GO:0006171; P:GO:0010515; C:GO:0005739; F:GO:0030145; P:GO:0007265; P:GO:0000433; C:GO:0005886; F:GO:0004016	C:endoplasmic reticulum membrane; F:magnesium ion binding; P:adenylate cyclase-activating glucose-activated G-protein coupled receptor signaling pathway; P:cAMP biosynthetic process; P:negative regulation of induction of conjugation with cellular fusion; C:mitochondrion; F:manganese ion binding; P:Ras protein signal transduction; P:negative regulation of transcription from RNA polymerase II promo…	EC:4.6.1.1	Adenylate cyclase
ZPAR0A05340_B	Sys1p	202	10	9.28e-144	89.4	7	C:GO:0005802; P:GO:0000042; P:GO:0016050; C:GO:0030173; C:GO:0005829; P:GO:0043001; P:GO:0006895	C:trans-Golgi network; P:protein targeting to Golgi; P:vesicle organization; C:integral component of Golgi membrane; C:cytosol; P:Golgi to plasma membrane protein transport; P:Golgi to endosome transport
ZPAR0A05350_B	probable DRS1-RNA helicase of the DEAD box family	745	10	0	86.7	3	F:GO:0003676; F:GO:0005524; F:GO:0004386	F:nucleic acid binding; F:ATP binding; F:helicase activity	EC:3.6.1.15	Nucleoside-triphosphate phosphatase
ZPAR0A05360_B	uncharacterized protein ZBAI_04483	640	10	0	74.7	3	C:GO:0016020; C:GO:0016021; F:GO:0003674	C:membrane; C:integral component of membrane; F:molecular_function
ZPAR0A05370_B	probable Maintenance of mitochondrial morphology 1	446	10	0	84.4	7	P:GO:0070096; P:GO:0045040; P:GO:1990456; C:GO:0030176; P:GO:0015914; C:GO:0032865; P:GO:0000002	P:mitochondrial outer membrane translocase complex assembly; P:protein import into mitochondrial outer membrane; P:mitochondrion-ER tethering; C:integral component of endoplasmic reticulum membrane; P:phospholipid transport; C:ERMES complex; P:mitochondrial genome maintenance
ZPAR0A05380_B	related to SPO75-Meiosis-specific required for spore wall formation during sporulation	918	10	0	75.1	2	C:GO:0016021; P:GO:0030476	C:integral component of membrane; P:ascospore wall assembly
ZPAR0A05390_B	probable Cytochrome c oxidase assembly mitochondrial	118	10	5.28e-80	88.8	2	C:GO:0031966; C:GO:0016021	C:mitochondrial membrane; C:integral component of membrane
ZPAR0A05400_B	probable ORC3-Origin recognition 62 kDa subunit	653	10	0	84.8	8	C:GO:0005656; F:GO:0003688; P:GO:0006270; C:GO:0031261; P:GO:0006267; F:GO:0003682; C:GO:0005664; P:GO:0030466	C:nuclear pre-replicative complex; F:DNA replication origin binding; P:DNA replication initiation; C:DNA replication preinitiation complex; P:pre-replicative complex assembly involved in nuclear cell cycle DNA replication; F:chromatin binding; C:nuclear origin of replication recognition complex; P:chromatin silencing at silent mating-type cassette
ZPAR0A05410_B	Ost1p	470	10	0	79.1	5	C:GO:0008250; F:GO:0004579; F:GO:0042802; C:GO:0016021; P:GO:0018279	C:oligosaccharyltransferase complex; F:dolichyl-diphosphooligosaccharide-protein glycotransferase activity; F:identical protein binding; C:integral component of membrane; P:protein N-linked glycosylation via asparagine	EC:2.4.1.119	Glycosyltransferases
ZPAR0A05420_B	uncharacterized protein ZBAI_04477	975	10	0	64.4	1	P:GO:0022402	P:cell cycle process
ZPAR0A05430_B	probable Proteasome component PRE3	215	10	3.03e-153	96.3	6	C:GO:0005634; P:GO:0043161; F:GO:0004298; C:GO:0019774; C:GO:0034515; P:GO:0010499	C:nucleus; P:proteasome-mediated ubiquitin-dependent protein catabolic process; F:threonine-type endopeptidase activity; C:proteasome core complex, beta-subunit complex; C:proteasome storage granule; P:proteasomal ubiquitin-independent protein catabolic process	EC:3.4.25	Acting on peptide bonds (peptidases)
ZPAR0A05440_B	related to RTT109-Regulator of Ty1 transposition	432	10	0	76.1	7	C:GO:0005634; P:GO:0043966; F:GO:0010484; P:GO:0043618; P:GO:0048523; P:GO:0006259; P:GO:0006974	C:nucleus; P:histone H3 acetylation; F:H3 histone acetyltransferase activity; P:regulation of transcription from RNA polymerase II promoter in response to stress; P:negative regulation of cellular process; P:DNA metabolic process; P:cellular response to DNA damage stimulus	EC:2.3.1.48	Histone acetyltransferase
ZPAR0A05450_B	probable DNM1-Dynamin-related	780	10	0	90.5	12	F:GO:0005525; P:GO:0000001; C:GO:0005777; P:GO:0016559; F:GO:0042803; P:GO:0090149; C:GO:0032153; F:GO:0003924; P:GO:0051260; P:GO:0034643; C:GO:0005741; P:GO:0001300	F:GTP binding; P:mitochondrion inheritance; C:peroxisome; P:peroxisome fission; F:protein homodimerization activity; P:mitochondrial membrane fission; C:cell division site; F:GTPase activity; P:protein homooligomerization; P:establishment of mitochondrion localization, microtubule-mediated; C:mitochondrial outer membrane; P:chronological cell aging	EC:3.6.1.15	Nucleoside-triphosphate phosphatase
ZPAR0A05460_B	uncharacterized protein ZBAI_04473	809	10	0	74.2	3	C:GO:0043231; C:GO:0016021; C:GO:0044444	C:intracellular membrane-bounded organelle; C:integral component of membrane; C:cytoplasmic part
ZPAR0A05470_B	probable Vacuolar amino acid transporter 1	607	10	0	84.3	11	P:GO:0006868; F:GO:0015188; P:GO:1902475; F:GO:0015186; C:GO:0000329; P:GO:0015828; P:GO:0098655; C:GO:0016021; P:GO:0007034; P:GO:0015803; F:GO:0005302	P:glutamine transport; F:L-isoleucine transmembrane transporter activity; P:L-alpha-amino acid transmembrane transport; F:L-glutamine transmembrane transporter activity; C:fungal-type vacuole membrane; P:tyrosine transport; P:cation transmembrane transport; C:integral component of membrane; P:vacuolar transport; P:branched-chain amino acid transport; F:L-tyrosine transmembrane transporter activity
ZPAR0A05480_B	related to U3 small nucleolar RNA-associated MPP10	609	10	0	79.7	7	C:GO:0032040; P:GO:0000472; P:GO:0000480; C:GO:0034457; C:GO:0005829; P:GO:0000447; C:GO:0005732	C:small-subunit processome; P:endonucleolytic cleavage to generate mature 5'-end of SSU-rRNA from (SSU-rRNA, 5.8S rRNA, LSU-rRNA); P:endonucleolytic cleavage in 5'-ETS of tricistronic rRNA transcript (SSU-rRNA, 5.8S rRNA, LSU-rRNA); C:Mpp10 complex; C:cytosol; P:endonucleolytic cleavage in ITS1 to separate SSU-rRNA from 5.8S rRNA and LSU-rRNA from tricistronic rRNA transcript (SSU-rRNA, 5.8S rRNA…
ZPAR0A05490_B	Noc3p	670	10	0	84.5	7	C:GO:0005656; P:GO:0006270; C:GO:0030691; P:GO:0006267; F:GO:0003682; P:GO:0006364; C:GO:0005730	C:nuclear pre-replicative complex; P:DNA replication initiation; C:Noc2p-Noc3p complex; P:pre-replicative complex assembly involved in nuclear cell cycle DNA replication; F:chromatin binding; P:rRNA processing; C:nucleolus
ZPAR0A05500_B	uncharacterized protein ZBAI_04469	242	5	1.24e-171	77.4	NA
ZPAR0A05510_B	uncharacterized protein ZBAI_04468	509	10	0	71.7	1	C:GO:0005739	C:mitochondrion
ZPAR0A05520_B	alpha	1011	10	0	75.1	3	C:GO:0005618; P:GO:0000128; P:GO:0007155	C:cell wall; P:flocculation; P:cell adhesion
ZPAR0A05530_B	probable AP-2 complex subunit beta	705	10	0	88.5	7	C:GO:0005634; P:GO:0016192; C:GO:0005829; F:GO:0008565; C:GO:0030122; P:GO:0006886; C:GO:0044732	C:nucleus; P:vesicle-mediated transport; C:cytosol; F:protein transporter activity; C:AP-2 adaptor complex; P:intracellular protein transport; C:mitotic spindle pole body
ZPAR0A05540_B	related to CMS1	291	10	0	80.5	1	C:GO:0030686	C:90S preribosome
ZPAR0A05550_B	probable Thiamine pathway transporter THI73	527	10	0	90.1	3	P:GO:0055085; C:GO:0016021; C:GO:0005783	P:transmembrane transport; C:integral component of membrane; C:endoplasmic reticulum
ZPAR0A05560_B	Ssl1p	473	10	0	91.9	12	F:GO:0003676; P:GO:0070816; F:GO:0000990; F:GO:0008270; F:GO:0061630; C:GO:0000439; C:GO:0005829; P:GO:0006289; P:GO:0006366; C:GO:0005675; C:GO:0000112; P:GO:0016567	F:nucleic acid binding; P:phosphorylation of RNA polymerase II C-terminal domain; F:transcription factor activity, core RNA polymerase binding; F:zinc ion binding; F:ubiquitin protein ligase activity; C:core TFIIH complex; C:cytosol; P:nucleotide-excision repair; P:transcription from RNA polymerase II promoter; C:holo TFIIH complex; C:nucleotide-excision repair factor 3 complex; P:protein ubiquit…
ZPAR0A05570_B	related to Osomolarity two-component system SSK1	737	10	0	74.7	9	P:GO:0043408; F:GO:0005515; P:GO:0000160; P:GO:0001934; P:GO:0033554; P:GO:0080135; F:GO:0004871; C:GO:0005622; P:GO:0010389	P:regulation of MAPK cascade; F:protein binding; P:phosphorelay signal transduction system; P:positive regulation of protein phosphorylation; P:cellular response to stress; P:regulation of cellular response to stress; F:signal transducer activity; C:intracellular; P:regulation of G2/M transition of mitotic cell cycle
ZPAR0A05580_B	Intracellular transport USO1	703	10	0	65.6	NA
ZPAR0A05590_B	Nse1p	325	10	0	73	2	P:GO:0006281; C:GO:0030915	P:DNA repair; C:Smc5-Smc6 complex
ZPAR0A05600_B	probable Mitochondrial import inner membrane translocase subunit TIM14	170	10	6.16e-118	82.9	4	P:GO:0030150; P:GO:0032781; C:GO:0001405; F:GO:0001671	P:protein import into mitochondrial matrix; P:positive regulation of ATPase activity; C:presequence translocase-associated import motor; F:ATPase activator activity
ZPAR0A05610_B	Rlp24p	199	10	2.7e-140	91.2	12	P:GO:0090305; F:GO:0003735; P:GO:0032781; F:GO:0004519; C:GO:0022625; P:GO:0006298; C:GO:0005730; P:GO:0000027; P:GO:1902626; F:GO:0001671; C:GO:0030687; P:GO:0006412	P:nucleic acid phosphodiester bond hydrolysis; F:structural constituent of ribosome; P:positive regulation of ATPase activity; F:endonuclease activity; C:cytosolic large ribosomal subunit; P:mismatch repair; C:nucleolus; P:ribosomal large subunit assembly; P:assembly of large subunit precursor of preribosome; F:ATPase activator activity; C:preribosome, large subunit precursor; P:translation
ZPAR0A05620_B	uncharacterized protein ZBAI_04457	392	10	0	81.3	3	C:GO:0031515; F:GO:0016429; P:GO:0030488	C:tRNA (m1A) methyltransferase complex; F:tRNA (adenine-N1-)-methyltransferase activity; P:tRNA methylation
ZPAR0A05630_B	uncharacterized protein ZBAI_04456	133	6	1.89e-90	72.67	NA
ZPAR0A05640_B	Thi11p	340	10	0	95.5	2	P:GO:0009229; P:GO:0009228	P:thiamine diphosphate biosynthetic process; P:thiamine biosynthetic process
ZPAR0A05650_B	related to PPR1-Transcription factor regulating pyrimidine pathway	851	10	0	80.6	7	C:GO:0005634; F:GO:0008270; P:GO:1900399; P:GO:0006366; F:GO:0043565; P:GO:0045944; F:GO:0000981	C:nucleus; F:zinc ion binding; P:positive regulation of pyrimidine nucleotide biosynthetic process; P:transcription from RNA polymerase II promoter; F:sequence-specific DNA binding; P:positive regulation of transcription from RNA polymerase II promoter; F:RNA polymerase II transcription factor activity, sequence-specific DNA binding
ZPAR0A05660_B	COMPASS component BRE2	456	10	0	82.4	8	C:GO:0048188; F:GO:0042800; C:GO:0000781; P:GO:0080182; C:GO:0048189; P:GO:0000723; P:GO:0006348; P:GO:0006357	C:Set1C/COMPASS complex; F:histone methyltransferase activity (H3-K4 specific); C:chromosome, telomeric region; P:histone H3-K4 trimethylation; C:Lid2 complex; P:telomere maintenance; P:chromatin silencing at telomere; P:regulation of transcription from RNA polymerase II promoter	EC:2.1.1.43	Histone-lysine N-methyltransferase
ZPAR0A05670_B	probable Sorting nexin-4	419	10	0	93.1	9	C:GO:0005769; P:GO:0034727; C:GO:0000407; C:GO:0005829; F:GO:0032266; P:GO:0034498; C:GO:0019898; P:GO:0000422; P:GO:0032258	C:early endosome; P:piecemeal microautophagy of nucleus; C:pre-autophagosomal structure; C:cytosol; F:phosphatidylinositol-3-phosphate binding; P:early endosome to Golgi transport; C:extrinsic component of membrane; P:mitophagy; P:CVT pathway
ZPAR0A05680_B	Tad2p	248	10	0	84.7	5	F:GO:0008270; P:GO:0006382; F:GO:0052717; C:GO:0052718; P:GO:0006400	F:zinc ion binding; P:adenosine to inosine editing; F:tRNA-specific adenosine-34 deaminase activity; C:tRNA-specific adenosine-34 deaminase complex; P:tRNA modification	EC:3.5.4.4	Adenosine deaminase
ZPAR0A05690_B	uncharacterized protein ZBAI_04450	457	10	0	64.5	1	F:GO:0008270	F:zinc ion binding
ZPAR0A05700_B	Eukaryotic peptide chain release factor subunit 1	440	10	0	95.7	7	C:GO:0005634; C:GO:0010494; C:GO:0005829; P:GO:0002184; C:GO:0018444; P:GO:0006353; F:GO:0016149	C:nucleus; C:cytoplasmic stress granule; C:cytosol; P:cytoplasmic translational termination; C:translation release factor complex; P:DNA-templated transcription, termination; F:translation release factor activity, codon specific
ZPAR0A05710_B	related to ATP-dependent RNA helicase MAK5	804	10	0	84.8	6	F:GO:0003676; P:GO:0000463; F:GO:0005524; F:GO:0004386; C:GO:0005730; P:GO:0000466	F:nucleic acid binding; P:maturation of LSU-rRNA from tricistronic rRNA transcript (SSU-rRNA, 5.8S rRNA, LSU-rRNA); F:ATP binding; F:helicase activity; C:nucleolus; P:maturation of 5.8S rRNA from tricistronic rRNA transcript (SSU-rRNA, 5.8S rRNA, LSU-rRNA)	EC:3.6.1.15	Nucleoside-triphosphate phosphatase
ZPAR0A05720_B	related to UPF0657 nucleolar YBR141C	334	10	0	79.8	3	P:GO:0031167; C:GO:0005730; F:GO:0016433	P:rRNA methylation; C:nucleolus; F:rRNA (adenine) methyltransferase activity
ZPAR0A05730_B	Inhibitory regulator IRA1	2993	10	0	81.9	2	P:GO:0007165; P:GO:0043087	P:signal transduction; P:regulation of GTPase activity
ZPAR0A05740_B	Rex4p	267	10	0	78.1	4	F:GO:0003676; P:GO:0006364; C:GO:0005730; P:GO:0000027	F:nucleic acid binding; P:rRNA processing; C:nucleolus; P:ribosomal large subunit assembly
ZPAR0A05750_B	related to Target of rapamycin complex 2 subunit AVO1	1133	10	0	74.7	7	P:GO:0031505; F:GO:0005546; C:GO:0031932; C:GO:0005737; P:GO:0001558; P:GO:0030950; C:GO:0005886	P:fungal-type cell wall organization; F:phosphatidylinositol-4,5-bisphosphate binding; C:TORC2 complex; C:cytoplasm; P:regulation of cell growth; P:establishment or maintenance of actin cytoskeleton polarity; C:plasma membrane
ZPAR0A05760_B	related to serine carboxypeptidase YBR139W	488	10	0	84.5	4	P:GO:0046938; P:GO:0006508; F:GO:0004185; C:GO:0000324	P:phytochelatin biosynthetic process; P:proteolysis; F:serine-type carboxypeptidase activity; C:fungal-type vacuole	EC:3.4.21; EC:3.4.16	Acting on peptide bonds (peptidases); Acting on peptide bonds (peptidases)
ZPAR0A05770_B	ATP synthase subunit mitochondrial	67	10	5.05e-39	82.1	5	C:GO:0000276; P:GO:0033615; P:GO:0035786; P:GO:0015986; F:GO:0046933	C:mitochondrial proton-transporting ATP synthase complex, coupling factor F(o); P:mitochondrial proton-transporting ATP synthase complex assembly; P:protein complex oligomerization; P:ATP synthesis coupled proton transport; F:proton-transporting ATP synthase activity, rotational mechanism	EC:3.6.1.3; EC:3.6.1.15	Adenosinetriphosphatase; Nucleoside-triphosphate phosphatase
ZPAR0A05780_B	Brx1p	286	10	0	93.5	7	C:GO:0032153; F:GO:0008097; C:GO:0005829; F:GO:0042134; C:GO:0005730; P:GO:0000027; C:GO:0030687	C:cell division site; F:5S rRNA binding; C:cytosol; F:rRNA primary transcript binding; C:nucleolus; P:ribosomal large subunit assembly; C:preribosome, large subunit precursor
ZPAR0A05790_B	related to N-terminal acetyltransferase B complex subunit MDM20	885	10	0	77.7	NA
ZPAR0A05800_B	related to High-Dosage Reductional segregation defective	452	10	0	71.1	NA
ZPAR0A05810_B	related to UPF0303 YBR137W	184	10	1.17e-131	77.9	2	C:GO:0072380; P:GO:0006620	C:TRC complex; P:posttranslational protein targeting to membrane
ZPAR0A05820_B	probable Prefoldin subunit 3	189	10	2.27e-135	90.6	6	C:GO:0005844; F:GO:0015631; P:GO:0007021; C:GO:0005737; C:GO:0016272; P:GO:0006457	C:polysome; F:tubulin binding; P:tubulin complex assembly; C:cytoplasm; C:prefoldin complex; P:protein folding
ZPAR0A05830_B	uncharacterized protein ZBAI_04437	291	10	0	80.2	2	C:GO:0016021; C:GO:0044695	C:integral component of membrane; C:Dsc E3 ubiquitin ligase complex
ZPAR0A05840_B	uncharacterized protein ZBAI_04436	571	10	0	70.9	4	P:GO:0016558; C:GO:0005780; C:GO:1990429; F:GO:0030674	P:protein import into peroxisome matrix; C:extrinsic component of intraperoxisomal membrane; C:peroxisomal importomer complex; F:protein binding, bridging
ZPAR0A05850_B	mitochondrial 54S ribosomal 25	154	10	2.09e-108	88.4	2	F:GO:0003735; C:GO:0005762	F:structural constituent of ribosome; C:mitochondrial large ribosomal subunit
ZPAR0A05860_B	related to Pre-mRNA-splicing factor 38	213	10	9.41e-156	82.3	2	C:GO:0046540; P:GO:0000388	C:U4/U6 x U5 tri-snRNP complex; P:spliceosome conformational change to release U4 (or U4atac) and U1 (or U11)
ZPAR0A05870_B	probable Small nuclear ribonucleo Sm D1	140	10	3e-93	88.7	8	C:GO:0000243; C:GO:0046540; C:GO:0005682; C:GO:0005829; F:GO:0003729; C:GO:0071004; C:GO:0005685; P:GO:0000398	C:commitment complex; C:U4/U6 x U5 tri-snRNP complex; C:U5 snRNP; C:cytosol; F:mRNA binding; C:U2-type prespliceosome; C:U1 snRNP; P:mRNA splicing, via spliceosome
ZPAR0A05880_B	uncharacterized protein ZBAI_04432	204	10	3.38e-142	79.4	1	C:GO:0016021	C:integral component of membrane
ZPAR0A05890_B	uncharacterized protein ZBAI_04431	351	10	0	69.2	4	F:GO:0000166; P:GO:0090304; C:GO:0005634; P:GO:0044260	F:nucleotide binding; P:nucleic acid metabolic process; C:nucleus; P:cellular macromolecule metabolic process
ZPAR0A05900_B	related to Nuclear mRNA export THP1	460	10	0	79.2	6	F:GO:0003676; C:GO:0044428; P:GO:0016071; P:GO:0070727; P:GO:0010467; P:GO:0006403	F:nucleic acid binding; C:nuclear part; P:mRNA metabolic process; P:cellular macromolecule localization; P:gene expression; P:RNA localization
ZPAR0A05910_B	Sit4p	311	10	0	97.4	20	P:GO:1900490; P:GO:0006281; P:GO:1900486; P:GO:0007067; P:GO:0031929; P:GO:0002098; C:GO:0000159; P:GO:0001302; F:GO:0004722; P:GO:0031505; P:GO:0051301; P:GO:0070262; C:GO:0000790; F:GO:0046872; P:GO:0000082; P:GO:0071963; C:GO:0005829; P:GO:0034599; P:GO:0033047; P:GO:0030036	P:positive regulation of hydroxymethylglutaryl-CoA reductase (NADPH) activity; P:DNA repair; P:positive regulation of isopentenyl diphosphate biosynthetic process, mevalonate pathway; P:mitotic nuclear division; P:TOR signaling; P:tRNA wobble uridine modification; C:protein phosphatase type 2A complex; P:replicative cell aging; F:protein serine/threonine phosphatase activity; P:fungal-type cell w…	EC:1.97.1; EC:3.1.3.16; EC:3.1.3.41	Other oxidoreductases; Protein-serine/threonine phosphatase; 4-nitrophenylphosphatase
ZPAR0A05920_B	Npc2p	181	10	2.39e-126	87	2	C:GO:0000328; P:GO:0032366	C:fungal-type vacuole lumen; P:intracellular sterol transport
ZPAR0A05930_B	Succinate dehydrogenase assembly factor mitochondrial	159	10	6.16e-112	82.9	9	P:GO:0030437; P:GO:0018293; C:GO:0005749; F:GO:0008177; C:GO:0005759; P:GO:0006099; P:GO:0006121; P:GO:0034553; P:GO:0045944	P:ascospore formation; P:protein-FAD linkage; C:mitochondrial respiratory chain complex II, succinate dehydrogenase complex (ubiquinone); F:succinate dehydrogenase (ubiquinone) activity; C:mitochondrial matrix; P:tricarboxylic acid cycle; P:mitochondrial electron transport, succinate to ubiquinone; P:mitochondrial respiratory chain complex II assembly; P:positive regulation of transcription from …	EC:1.3.99.1; EC:1.3.5.1	Deleted entry; Succinate dehydrogenase (quinone)
ZPAR0A05940_B	mitochondrial 37S ribosomal -T	95	10	1e-62	93.3	4	F:GO:0003735; P:GO:0032543; C:GO:0005763; P:GO:0033108	F:structural constituent of ribosome; P:mitochondrial translation; C:mitochondrial small ribosomal subunit; P:mitochondrial respiratory chain complex assembly
ZPAR0A05950_B	Fad1p	295	10	0	81	4	P:GO:0006747; C:GO:0005634; C:GO:0005829; F:GO:0003919	P:FAD biosynthetic process; C:nucleus; C:cytosol; F:FMN adenylyltransferase activity	EC:2.7.7.2	FAD synthetase
ZPAR0A05960_B	uncharacterized protein ZBAI_04424	398	10	0	70.9	4	P:GO:0044260; P:GO:0010467; P:GO:0034641; P:GO:0044238	P:cellular macromolecule metabolic process; P:gene expression; P:cellular nitrogen compound metabolic process; P:primary metabolic process
ZPAR0A05970_B	Nba1p	517	10	0	74	2	C:GO:0005935; C:GO:0005840	C:cellular bud neck; C:ribosome
ZPAR0A05980_B	uncharacterized protein ZBAI_04422	562	10	0	76.9	4	F:GO:0050661; F:GO:0050660; P:GO:0055114; F:GO:0004499	F:NADP binding; F:flavin adenine dinucleotide binding; P:oxidation-reduction process; F:N,N-dimethylaniline monooxygenase activity	EC:1.14.13.8; EC:1.14.13	Flavin-containing monooxygenase; Acting on paired donors, with incorporation or reduction of molecular oxygen. The oxygen incorporated need not be derived from O(2)
ZPAR0A05990_B	related to kinetochore NUF2	441	10	0	85.1	9	C:GO:0005876; C:GO:0031262; C:GO:0031617; P:GO:0007020; C:GO:0000778; F:GO:0005200; C:GO:0044732; C:GO:0035974; P:GO:0051315	C:spindle microtubule; C:Ndc80 complex; C:NMS complex; P:microtubule nucleation; C:condensed nuclear chromosome kinetochore; F:structural constituent of cytoskeleton; C:mitotic spindle pole body; C:meiotic spindle pole body; P:attachment of mitotic spindle microtubules to kinetochore
ZPAR0A06000_B	related to Pre-mRNA-splicing factor PRP11	256	10	0	78.3	6	F:GO:0003676; F:GO:0008270; C:GO:0071013; C:GO:0071004; C:GO:0005686; P:GO:0000245	F:nucleic acid binding; F:zinc ion binding; C:catalytic step 2 spliceosome; C:U2-type prespliceosome; C:U2 snRNP; P:spliceosomal complex assembly
ZPAR0A06010_B	probable NAD-dependent histone deacetylase SIR2	511	10	0	87.2	25	C:GO:1902377; P:GO:0006348; F:GO:0045129; C:GO:0031934; C:GO:0000781; C:GO:0034507; C:GO:0031618; F:GO:0031078; C:GO:0034967; P:GO:0030466; C:GO:1990707; F:GO:0070403; F:GO:0008270; F:GO:0046969; P:GO:0061647; P:GO:0045950; F:GO:1990162; P:GO:1990141; P:GO:1990596; F:GO:0046970; P:GO:0051570; P:GO:1990678; P:GO:0070198; P:GO:1990679; P:GO:1990619	C:nuclear rDNA heterochromatin; P:chromatin silencing at telomere; F:NAD-independent histone deacetylase activity; C:mating-type region heterochromatin; C:chromosome, telomeric region; C:chromosome, centromeric outer repeat region; C:nuclear pericentric heterochromatin; F:histone deacetylase activity (H3-K14 specific); C:Set3 complex; P:chromatin silencing at silent mating-type cassette; C:nuclea…	EC:3.5.1.98	Histone deacetylase
ZPAR0A06020_B	Retrograde regulation 1	200	10	1.48e-142	77.7	8	C:GO:0005634; C:GO:0005737; P:GO:0006366; F:GO:0046983; P:GO:0071400; P:GO:0031930; P:GO:0045944; F:GO:0000981	C:nucleus; C:cytoplasm; P:transcription from RNA polymerase II promoter; F:protein dimerization activity; P:cellular response to oleic acid; P:mitochondria-nucleus signaling pathway; P:positive regulation of transcription from RNA polymerase II promoter; F:RNA polymerase II transcription factor activity, sequence-specific DNA binding
ZPAR0A06030_B	Nat1p	841	10	0	83.3	5	C:GO:0031415; C:GO:0022626; C:GO:0005739; P:GO:0006474; F:GO:0004596	C:NatA complex; C:cytosolic ribosome; C:mitochondrion; P:N-terminal protein amino acid acetylation; F:peptide alpha-N-acetyltransferase activity	EC:2.3.1.88	Peptide alpha-N-acetyltransferase
ZPAR0A06040_B	probable Bifunctional RIB2	602	10	0	87.6	7	F:GO:0008270; F:GO:0003723; P:GO:0031119; P:GO:0009231; C:GO:0005829; F:GO:0009982; F:GO:0043723	F:zinc ion binding; F:RNA binding; P:tRNA pseudouridine synthesis; P:riboflavin biosynthetic process; C:cytosol; F:pseudouridine synthase activity; F:2,5-diamino-6-ribitylamino-4(3H)-pyrimidinone 5'-phosphate deaminase activity	EC:5.4.99.12	tRNA pseudouridine(38-40) synthase
ZPAR0A06050_B	related to Phosphatidylinositol 4,5-bisphosphate 5-phosphatase INP54	371	10	0	73.7	3	C:GO:0016021; F:GO:0016787; P:GO:0046856	C:integral component of membrane; F:hydrolase activity; P:phosphatidylinositol dephosphorylation
ZPAR0A06060_B	related to G -coupled receptor GPR1	921	10	0	73.5	4	P:GO:0009749; C:GO:0016021; P:GO:0044763; P:GO:0009757	P:response to glucose; C:integral component of membrane; P:single-organism cellular process; P:hexose mediated signaling
ZPAR0A06070_B	probable 3 (2 ),5 -bisphosphate nucleotidase	356	10	0	86.8	6	P:GO:0009086; P:GO:0042538; F:GO:0008441; P:GO:0046854; P:GO:0016311; P:GO:0000103	P:methionine biosynthetic process; P:hyperosmotic salinity response; F:3'(2'),5'-bisphosphate nucleotidase activity; P:phosphatidylinositol phosphorylation; P:dephosphorylation; P:sulfate assimilation	EC:3.1.3.7; EC:3.1.3.41; EC:3.1.3.31	3'(2'),5'-bisphosphate nucleotidase; 4-nitrophenylphosphatase; Nucleotidase
ZPAR0A06080_B	probable Mitochondrial tRNA-specific 2-thiouridylase 1	406	10	0	81.9	5	P:GO:0070903; C:GO:0005739; F:GO:0004808; F:GO:0016783; P:GO:0030488	P:mitochondrial tRNA thio-modification; C:mitochondrion; F:tRNA (5-methylaminomethyl-2-thiouridylate)-methyltransferase activity; F:sulfurtransferase activity; P:tRNA methylation	EC:2.1.1.61	tRNA (5-methylaminomethyl-2-thiouridylate)-methyltransferase
ZPAR0A06090_N	Dbp10p	966	10	0	87.3	9	P:GO:0000463; F:GO:0005524; F:GO:0003723; C:GO:0005730; P:GO:0000027; P:GO:1902626; P:GO:0000466; C:GO:0030687; F:GO:0004004	P:maturation of LSU-rRNA from tricistronic rRNA transcript (SSU-rRNA, 5.8S rRNA, LSU-rRNA); F:ATP binding; F:RNA binding; C:nucleolus; P:ribosomal large subunit assembly; P:assembly of large subunit precursor of preribosome; P:maturation of 5.8S rRNA from tricistronic rRNA transcript (SSU-rRNA, 5.8S rRNA, LSU-rRNA); C:preribosome, large subunit precursor; F:ATP-dependent RNA helicase activity	EC:3.6.1.3; EC:3.6.1.15	Adenosinetriphosphatase; Nucleoside-triphosphate phosphatase
ZPAR0A06100_B	related to Pre-mRNA-splicing factor PRP9	504	10	0	78.3	4	F:GO:0008270; F:GO:0003723; C:GO:0071004; P:GO:0000398	F:zinc ion binding; F:RNA binding; C:U2-type prespliceosome; P:mRNA splicing, via spliceosome
ZPAR0A06110_A	Arp2p	391	10	0	97.7	12	F:GO:0016887; P:GO:0000001; F:GO:0005524; P:GO:0051654; F:GO:0003779; C:GO:0005739; P:GO:0034314; P:GO:0030100; P:GO:0030476; C:GO:0030479; P:GO:0032258; C:GO:0005885	F:ATPase activity; P:mitochondrion inheritance; F:ATP binding; P:establishment of mitochondrion localization; F:actin binding; C:mitochondrion; P:Arp2/3 complex-mediated actin nucleation; P:regulation of endocytosis; P:ascospore wall assembly; C:actin cortical patch; P:CVT pathway; C:Arp2/3 protein complex	EC:3.6.1.3; EC:3.6.1.15	Adenosinetriphosphatase; Nucleoside-triphosphate phosphatase
ZPAR0A06120_A	related to MPS1-Serine threonine tyrosine kinase	768	10	0	77.4	9	P:GO:0051983; F:GO:0005524; P:GO:0022402; C:GO:0043232; F:GO:0004674; P:GO:0006468; P:GO:0006996; C:GO:0044446; P:GO:0010564	P:regulation of chromosome segregation; F:ATP binding; P:cell cycle process; C:intracellular non-membrane-bounded organelle; F:protein serine/threonine kinase activity; P:protein phosphorylation; P:organelle organization; C:intracellular organelle part; P:regulation of cell cycle process	EC:2.7.11	Transferring phosphorus-containing groups
ZPAR0A06130_B	CRT10	886	10	0	70.4	1	P:GO:0006357	P:regulation of transcription from RNA polymerase II promoter
ZPAR0A06140_B	uncharacterized protein ZBAI_04406	377	10	0	71.8	1	C:GO:0016021	C:integral component of membrane
ZPAR0A06150_B	Apm4p	474	10	0	87.2	9	C:GO:0005634; F:GO:0005515; C:GO:0032153; C:GO:0072686; C:GO:0005829; C:GO:0030122; P:GO:0006886; P:GO:0006897; C:GO:0044732	C:nucleus; F:protein binding; C:cell division site; C:mitotic spindle; C:cytosol; C:AP-2 adaptor complex; P:intracellular protein transport; P:endocytosis; C:mitotic spindle pole body
ZPAR0A06160_B	Ribose-phosphate pyrophosphokinase 5	454	10	0	86.8	9	F:GO:0000287; P:GO:0031505; P:GO:0009156; P:GO:0009165; F:GO:0004749; P:GO:0016310; F:GO:0016301; C:GO:0002189; P:GO:0006015	F:magnesium ion binding; P:fungal-type cell wall organization; P:ribonucleoside monophosphate biosynthetic process; P:nucleotide biosynthetic process; F:ribose phosphate diphosphokinase activity; P:phosphorylation; F:kinase activity; C:ribose phosphate diphosphokinase complex; P:5-phosphoribose 1-diphosphate biosynthetic process	EC:2.7.6.1	Ribose-phosphate diphosphokinase
ZPAR0A06170_N	related to serine threonine- kinase RTK1	693	10	0	72.6	3	F:GO:0005524; F:GO:0004674; P:GO:0006468	F:ATP binding; F:protein serine/threonine kinase activity; P:protein phosphorylation	EC:2.7.11	Transferring phosphorus-containing groups
ZPAR0A06180_B	related to MAM3	682	10	0	83.7	4	C:GO:0000329; C:GO:0016021; P:GO:0030026; P:GO:0007005	C:fungal-type vacuole membrane; C:integral component of membrane; P:cellular manganese ion homeostasis; P:mitochondrion organization
ZPAR0A06190_B	phospholipase	629	10	0	78	2	F:GO:0046872; C:GO:0005739	F:metal ion binding; C:mitochondrion
ZPAR0A06200_B	AHC1	560	10	0	70.5	2	F:GO:0009055; F:GO:0020037	F:electron carrier activity; F:heme binding
ZPAR0A06210_B	uncharacterized protein ZBAI_04399	273	9	0	58.89	NA
ZPAR0A06220_B	Trs31p	280	10	0	85.8	7	C:GO:0005635; P:GO:0006888; C:GO:1990070; C:GO:0005829; C:GO:1990071; C:GO:1990072; F:GO:0017112	C:nuclear envelope; P:ER to Golgi vesicle-mediated transport; C:TRAPPI protein complex; C:cytosol; C:TRAPPII protein complex; C:TRAPPIII protein complex; F:Rab guanyl-nucleotide exchange factor activity
ZPAR0A06230_B	probable N-terminal acetyltransferase A complex catalytic subunit ARD1	215	10	7.63e-158	91.6	8	C:GO:0031415; F:GO:0042802; C:GO:0022626; F:GO:0061607; P:GO:0016573; P:GO:0006474; P:GO:0061606; F:GO:0004596	C:NatA complex; F:identical protein binding; C:cytosolic ribosome; F:peptide alpha-N-propionyltransferase activity; P:histone acetylation; P:N-terminal protein amino acid acetylation; P:N-terminal protein amino acid propionylation; F:peptide alpha-N-acetyltransferase activity	EC:2.3.1.88	Peptide alpha-N-acetyltransferase
ZPAR0A06240_B	Vps29p	290	10	0	78.9	7	C:GO:0005634; C:GO:0005768; C:GO:0005829; C:GO:0030906; F:GO:0008565; P:GO:0006886; P:GO:0042147	C:nucleus; C:endosome; C:cytosol; C:retromer, cargo-selective complex; F:protein transporter activity; P:intracellular protein transport; P:retrograde transport, endosome to Golgi
ZPAR0A06250_B	probable Serine--tRNA mitochondrial	444	10	0	82.4	6	F:GO:0005524; C:GO:0005739; P:GO:0007124; F:GO:0004828; P:GO:0001403; P:GO:0070158	F:ATP binding; C:mitochondrion; P:pseudohyphal growth; F:serine-tRNA ligase activity; P:invasive growth in response to glucose limitation; P:mitochondrial seryl-tRNA aminoacylation	EC:6.1.1.11	Serine--tRNA ligase
ZPAR0A06260_B	60S ribosomal L27	136	10	4.61e-92	97.6	3	F:GO:0003735; C:GO:0005840; P:GO:0006412	F:structural constituent of ribosome; C:ribosome; P:translation
ZPAR0A06270_B	uncharacterized protein ZBAI_04393	249	10	0	67.7	NA
ZPAR0A06280_N	related to UGO1-Outer membrane required for mitochondrial fusion	456	10	0	78.5	2	C:GO:0031307; P:GO:0008053	C:integral component of mitochondrial outer membrane; P:mitochondrial fusion
ZPAR0A06290_B	BN860_09230g1_1	78	10	1.61e-43	83.1	4	C:GO:0048188; C:GO:0000781; P:GO:0006348; P:GO:0051568	C:Set1C/COMPASS complex; C:chromosome, telomeric region; P:chromatin silencing at telomere; P:histone H3-K4 methylation
ZPAR0A06300_B	related to T-SNARE affecting a late Golgi compartment 1	208	10	2.51e-148	82.6	9	C:GO:0005802; C:GO:0005768; P:GO:0006906; C:GO:0016021; F:GO:0005484; C:GO:0031201; C:GO:0005783; P:GO:0006886; P:GO:0006897	C:trans-Golgi network; C:endosome; P:vesicle fusion; C:integral component of membrane; F:SNAP receptor activity; C:SNARE complex; C:endoplasmic reticulum; P:intracellular protein transport; P:endocytosis
ZPAR0A06310_N	related to oxidoreductase TDA3	495	10	0	83.3	5	F:GO:0016491; C:GO:0005770; C:GO:0005829; P:GO:0055114; P:GO:0042147	F:oxidoreductase activity; C:late endosome; C:cytosol; P:oxidation-reduction process; P:retrograde transport, endosome to Golgi
ZPAR0A06320_B	uncharacterized protein ZBAI_04389	839	10	0	78.9	4	C:GO:0043229; F:GO:0005524; F:GO:0004674; P:GO:0006468	C:intracellular organelle; F:ATP binding; F:protein serine/threonine kinase activity; P:protein phosphorylation	EC:2.7.11	Transferring phosphorus-containing groups
ZPAR0A06330_B	Sod2p	226	10	7.28e-167	90.6	7	P:GO:0001320; C:GO:0005759; P:GO:0019430; F:GO:0030145; P:GO:0055114; F:GO:0004784; P:GO:0001302	P:age-dependent response to reactive oxygen species involved in chronological cell aging; C:mitochondrial matrix; P:removal of superoxide radicals; F:manganese ion binding; P:oxidation-reduction process; F:superoxide dismutase activity; P:replicative cell aging	EC:1.15.1.1	Superoxide dismutase
ZPAR0A06340_B	Rmt2p	397	10	0	83.4	4	C:GO:0005634; C:GO:0005829; P:GO:0035246; F:GO:0019702	C:nucleus; C:cytosol; P:peptidyl-arginine N-methylation; F:protein-arginine N5-methyltransferase activity	EC:2.1.1.322	Type IV protein arginine methyltransferase
ZPAR0A06350_B	related to homolog XDJ1	431	10	0	77.9	10	C:GO:0031307; C:GO:0005634; F:GO:0031072; P:GO:0030150; F:GO:0046872; P:GO:0032781; C:GO:0005783; F:GO:0051082; P:GO:0006457; F:GO:0001671	C:integral component of mitochondrial outer membrane; C:nucleus; F:heat shock protein binding; P:protein import into mitochondrial matrix; F:metal ion binding; P:positive regulation of ATPase activity; C:endoplasmic reticulum; F:unfolded protein binding; P:protein folding; F:ATPase activator activity
ZPAR0A06360_B	Pds1p	284	10	0	63.2	3	C:GO:0005634; C:GO:0005737; P:GO:0051276	C:nucleus; C:cytoplasm; P:chromosome organization
ZPAR0A06370_B	related to Genetic interactor of prohibitin 5,mitochondrial	279	10	0	69.5	2	C:GO:0005739; P:GO:0000002	C:mitochondrion; P:mitochondrial genome maintenance
ZPAR0A06380_B	mitochondrial 54S ribosomal	97	10	3.83e-58	73.1	3	F:GO:0003735; C:GO:0005840; P:GO:0006412	F:structural constituent of ribosome; C:ribosome; P:translation
ZPAR0A06390_N	mitochondrial 54S ribosomal MRPL1	290	10	0	85.8	4	F:GO:0003723; F:GO:0003735; C:GO:0005762; P:GO:0006412	F:RNA binding; F:structural constituent of ribosome; C:mitochondrial large ribosomal subunit; P:translation
ZPAR0A06400_B	Tma64p	554	10	0	84.9	3	F:GO:0003743; P:GO:0006364; P:GO:0006413	F:translation initiation factor activity; P:rRNA processing; P:translational initiation
ZPAR0A06410_B	uncharacterized protein ZBAI_04381	528	10	0	72.6	5	F:GO:0004842; P:GO:0030071; C:GO:0005680; P:GO:0031145; P:GO:0016567	F:ubiquitin-protein transferase activity; P:regulation of mitotic metaphase/anaphase transition; C:anaphase-promoting complex; P:anaphase-promoting complex-dependent catabolic process; P:protein ubiquitination
ZPAR0A06420_N	probable Sulfate permease 2	863	10	0	83.4	4	F:GO:0008271; C:GO:0016021; P:GO:1902358; C:GO:0005886	F:secondary active sulfate transmembrane transporter activity; C:integral component of membrane; P:sulfate transmembrane transport; C:plasma membrane
ZPAR0A06430_N	probable Sulfate permease 1	862	10	0	81.1	4	F:GO:0008271; C:GO:0016021; P:GO:1902358; C:GO:0005886	F:secondary active sulfate transmembrane transporter activity; C:integral component of membrane; P:sulfate transmembrane transport; C:plasma membrane
ZPAR0A06440_B	uncharacterized protein ZBAI_04378	583	10	0	85	2	P:GO:0055085; C:GO:0016021	P:transmembrane transport; C:integral component of membrane
ZPAR0A06450_B	probable Importin subunit beta-3	1092	10	0	93.9	12	P:GO:0006406; P:GO:0060188; C:GO:0031965; P:GO:0007088; P:GO:0000060; P:GO:0006607; C:GO:0005829; F:GO:0008565; C:GO:0034399; P:GO:0000059; F:GO:0008139; P:GO:0006610	P:mRNA export from nucleus; P:regulation of protein desumoylation; C:nuclear membrane; P:regulation of mitotic nuclear division; P:protein import into nucleus, translocation; P:NLS-bearing protein import into nucleus; C:cytosol; F:protein transporter activity; C:nuclear periphery; P:protein import into nucleus, docking; F:nuclear localization sequence binding; P:ribosomal protein import into nucl…
ZPAR0A06460_B	Yor1p	1463	10	0	87.4	6	F:GO:0005524; P:GO:0006855; C:GO:0016021; P:GO:0042908; F:GO:0008559; C:GO:0005886	F:ATP binding; P:drug transmembrane transport; C:integral component of membrane; P:xenobiotic transport; F:xenobiotic-transporting ATPase activity; C:plasma membrane	EC:3.6.1.3; EC:3.6.3.44; EC:3.6.1.15	Adenosinetriphosphatase; Xenobiotic-transporting ATPase; Nucleoside-triphosphate phosphatase
ZPAR0A06470_B	probable Eukaryotic translation initiation factor 3 subunit C	814	10	0	89.7	11	C:GO:0043614; F:GO:0003743; P:GO:0001731; C:GO:0010494; C:GO:0071541; C:GO:0016282; C:GO:0071540; C:GO:0005829; C:GO:0033290; F:GO:0031369; P:GO:0006446	C:multi-eIF complex; F:translation initiation factor activity; P:formation of translation preinitiation complex; C:cytoplasmic stress granule; C:eukaryotic translation initiation factor 3 complex, eIF3m; C:eukaryotic 43S preinitiation complex; C:eukaryotic translation initiation factor 3 complex, eIF3e; C:cytosol; C:eukaryotic 48S preinitiation complex; F:translation initiation factor binding; P:…
ZPAR0A06480_B	Bgl2p	310	10	0	90.2	10	P:GO:0031505; P:GO:0005975; F:GO:0008061; F:GO:0004338; C:GO:0009277; F:GO:0042124; C:GO:0000324; C:GO:0005576; F:GO:0042973; C:GO:0009986	P:fungal-type cell wall organization; P:carbohydrate metabolic process; F:chitin binding; F:glucan exo-1,3-beta-glucosidase activity; C:fungal-type cell wall; F:1,3-beta-glucanosyltransferase activity; C:fungal-type vacuole; C:extracellular region; F:glucan endo-1,3-beta-D-glucosidase activity; C:cell surface	EC:3.2.1.21; EC:3.2.1.58; EC:3.2.1.39	Beta-glucosidase; Glucan 1,3-beta-glucosidase; Glucan endo-1,3-beta-D-glucosidase
ZPAR0A06490_B	uncharacterized protein ZBAI_04373	349	10	0	82	2	C:GO:0005730; C:GO:0005840	C:nucleolus; C:ribosome
ZPAR0A06500_B	related to GLC8	197	10	1.18e-138	77.6	9	C:GO:0005634; F:GO:0004864; P:GO:0043086; C:GO:0005737; P:GO:0043085; P:GO:0007059; F:GO:0008047; P:GO:0043666; P:GO:0009966	C:nucleus; F:protein phosphatase inhibitor activity; P:negative regulation of catalytic activity; C:cytoplasm; P:positive regulation of catalytic activity; P:chromosome segregation; F:enzyme activator activity; P:regulation of phosphoprotein phosphatase activity; P:regulation of signal transduction
ZPAR0A06510_B	ER-derived vesicles ERV29	309	10	0	90.5	6	P:GO:0006888; C:GO:0016021; C:GO:0005783; C:GO:0005794; C:GO:0030134; F:GO:0097020	P:ER to Golgi vesicle-mediated transport; C:integral component of membrane; C:endoplasmic reticulum; C:Golgi apparatus; C:ER to Golgi transport vesicle; F:COPII adaptor activity
ZPAR0A06520_B	probable Zuotin	433	10	0	92.4	9	C:GO:0005844; P:GO:0000054; P:GO:0006450; C:GO:0005739; C:GO:0005829; P:GO:0006364; P:GO:0006452; C:GO:0005730; C:GO:0005840	C:polysome; P:ribosomal subunit export from nucleus; P:regulation of translational fidelity; C:mitochondrion; C:cytosol; P:rRNA processing; P:translational frameshifting; C:nucleolus; C:ribosome
ZPAR0A06530_B	related to Elongator complex 6	256	10	0	77.8	4	C:GO:0033588; P:GO:0002098; P:GO:0032447; P:GO:0006357	C:Elongator holoenzyme complex; P:tRNA wobble uridine modification; P:protein urmylation; P:regulation of transcription from RNA polymerase II promoter
ZPAR0A06540_B	probable Lipase 3	586	10	0	90.9	7	C:GO:0005811; F:GO:0071618; C:GO:0016021; F:GO:0004806; P:GO:0007114; P:GO:0019433; P:GO:0006642	C:lipid particle; F:lysophosphatidylethanolamine acyltransferase activity; C:integral component of membrane; F:triglyceride lipase activity; P:cell budding; P:triglyceride catabolic process; P:triglyceride mobilization	EC:3.1.1.1; EC:3.1.1.3	Carboxylesterase; Triacylglycerol lipase
ZPAR0A06550_B	Proteasome subunit alpha type-6	233	10	1.69e-168	94.8	6	C:GO:0005634; P:GO:0043161; C:GO:0019773; F:GO:0004298; C:GO:0034515; P:GO:0010499	C:nucleus; P:proteasome-mediated ubiquitin-dependent protein catabolic process; C:proteasome core complex, alpha-subunit complex; F:threonine-type endopeptidase activity; C:proteasome storage granule; P:proteasomal ubiquitin-independent protein catabolic process	EC:3.4.25	Acting on peptide bonds (peptidases)
ZPAR0A06560_B	related to Ubiquitin ligase-binding BUL2	661	10	0	63.3	NA
ZPAR0A06570_B	related to Ribonuclease H	365	10	0	78.1	6	F:GO:0000287; F:GO:0003676; P:GO:0090502; F:GO:0004523; C:GO:0031981; C:GO:0043232	F:magnesium ion binding; F:nucleic acid binding; P:RNA phosphodiester bond hydrolysis, endonucleolytic; F:RNA-DNA hybrid ribonuclease activity; C:nuclear lumen; C:intracellular non-membrane-bounded organelle	EC:3.1.30; EC:3.1.26; EC:3.1.26.4	Acting on ester bonds; Acting on ester bonds; Ribonuclease H
ZPAR0A06580_B	related to TIM18-Component of the inner mitochondrial membrane translocation complex	184	10	4.21e-128	80.4	7	P:GO:0046685; P:GO:0006915; C:GO:0016021; P:GO:0006970; P:GO:0034599; P:GO:0045039; C:GO:0042721	P:response to arsenic-containing substance; P:apoptotic process; C:integral component of membrane; P:response to osmotic stress; P:cellular response to oxidative stress; P:protein import into mitochondrial inner membrane; C:mitochondrial inner membrane protein insertion complex
ZPAR0A06590_B	related to MUM3- involved in the organization of the outer spore wall layers	511	10	0	73.3	2	C:GO:0016020; P:GO:0030476	C:membrane; P:ascospore wall assembly
ZPAR0A06600_B	probable Ran GTPase-activating 1	402	10	0	87.5	16	P:GO:0046827; F:GO:0005096; C:GO:0000775; P:GO:0006348; P:GO:0043547; C:GO:0000781; P:GO:0006407; C:GO:0031965; P:GO:0000054; P:GO:0006404; P:GO:0030702; P:GO:0006606; P:GO:0051383; P:GO:0006409; P:GO:0000070; C:GO:0005829	P:positive regulation of protein export from nucleus; F:GTPase activator activity; C:chromosome, centromeric region; P:chromatin silencing at telomere; P:positive regulation of GTPase activity; C:chromosome, telomeric region; P:rRNA export from nucleus; C:nuclear membrane; P:ribosomal subunit export from nucleus; P:RNA import into nucleus; P:chromatin silencing at centromere; P:protein import int…
ZPAR0A06610_B	Mbf1p	151	10	1.49e-101	95.7	6	C:GO:0005634; F:GO:0003713; P:GO:0006351; C:GO:0005739; F:GO:0043565; P:GO:0045944	C:nucleus; F:transcription coactivator activity; P:transcription, DNA-templated; C:mitochondrion; F:sequence-specific DNA binding; P:positive regulation of transcription from RNA polymerase II promoter
ZPAR0A06620_B	nce102p	178	10	1.28e-123	83.8	15	P:GO:0090002; C:GO:0005783; C:GO:0005794; P:GO:0009306; P:GO:0060237; C:GO:0070250; C:GO:0035838; P:GO:0001933; C:GO:0005739; C:GO:0045121; C:GO:0016021; P:GO:0070941; C:GO:0033101; C:GO:0032126; P:GO:0061091	P:establishment of protein localization to plasma membrane; C:endoplasmic reticulum; C:Golgi apparatus; P:protein secretion; P:regulation of fungal-type cell wall organization; C:mating projection membrane; C:growing cell tip; P:negative regulation of protein phosphorylation; C:mitochondrion; C:membrane raft; C:integral component of membrane; P:eisosome assembly; C:cellular bud membrane; C:eisoso…
ZPAR0A06630_B	uncharacterized protein ZBAI_04359	1083	10	0	74.3	3	C:GO:0005737; C:GO:0045121; C:GO:0032126	C:cytoplasm; C:membrane raft; C:eisosome
ZPAR0A06640_B	uncharacterized protein ZBAI_04358	379	10	0	80	1	C:GO:0005840	C:ribosome
ZPAR0A06650_B	uncharacterized protein ZBAI_04357	202	10	6.64e-141	69.3	1	C:GO:0005684	C:U2-type spliceosomal complex
ZPAR0A06660_B	related to U3 small nucleolar RNA-associated 8	660	10	0	81.2	9	C:GO:0032040; P:GO:0000462; F:GO:0030515; P:GO:0006409; C:GO:0033553; C:GO:0034455; C:GO:0030686; F:GO:0000049; P:GO:0045943	C:small-subunit processome; P:maturation of SSU-rRNA from tricistronic rRNA transcript (SSU-rRNA, 5.8S rRNA, LSU-rRNA); F:snoRNA binding; P:tRNA export from nucleus; C:rDNA heterochromatin; C:t-UTP complex; C:90S preribosome; F:tRNA binding; P:positive regulation of transcription from RNA polymerase I promoter
ZPAR0A06670_B	uncharacterized protein ZBAI_04355	357	10	0	75.3	2	C:GO:0005811; C:GO:0005737	C:lipid particle; C:cytoplasm
ZPAR0A06680_B	related to Weak similarity to mouse T10	308	10	0	76.2	3	P:GO:0008150; C:GO:0005575; F:GO:0003674	P:biological_process; C:cellular_component; F:molecular_function
ZPAR0A06690_B	related to Central kinetochore subunit MCM21	328	10	0	69.7	3	P:GO:0034508; C:GO:0000778; P:GO:0007059	P:centromere complex assembly; C:condensed nuclear chromosome kinetochore; P:chromosome segregation
ZPAR0A06700_B	related to FIT family YFT2	255	10	0	80.6	4	C:GO:0005789; P:GO:0019915; C:GO:0016021; P:GO:0008654	C:endoplasmic reticulum membrane; P:lipid storage; C:integral component of membrane; P:phospholipid biosynthetic process
ZPAR0A06710_B	probable Lanosterol synthase	731	10	0	90.5	4	C:GO:0005811; F:GO:0000250; C:GO:0005829; P:GO:0006696	C:lipid particle; F:lanosterol synthase activity; C:cytosol; P:ergosterol biosynthetic process	EC:5.4.99.7	Lanosterol synthase
ZPAR0A06720_B	related to Auxilin-like clathrin uncoating factor SWA2	625	10	0	70.4	7	C:GO:0005789; F:GO:0043130; P:GO:0032781; C:GO:0005794; F:GO:0030276; P:GO:0048309; P:GO:0072318	C:endoplasmic reticulum membrane; F:ubiquitin binding; P:positive regulation of ATPase activity; C:Golgi apparatus; F:clathrin binding; P:endoplasmic reticulum inheritance; P:clathrin coat disassembly
ZPAR0A06730_B	Nop10p	58	10	7.5e-34	97.2	10	C:GO:0031429; P:GO:0031118; F:GO:0070034; P:GO:1904874; P:GO:0031120; C:GO:0090661; P:GO:0007004; C:GO:0072589; P:GO:0000469; F:GO:0034513	C:box H/ACA snoRNP complex; P:rRNA pseudouridine synthesis; F:telomerase RNA binding; P:positive regulation of telomerase RNA localization to Cajal body; P:snRNA pseudouridine synthesis; C:box H/ACA telomerase RNP complex; P:telomere maintenance via telomerase; C:box H/ACA scaRNP complex; P:cleavage involved in rRNA processing; F:box H/ACA snoRNA binding
ZPAR0A06740_N	DASH complex subunit DAD4	72	10	2.74e-42	90.7	10	P:GO:0051301; C:GO:0072686; C:GO:0005737; C:GO:0042729; P:GO:0008608; P:GO:0030472; P:GO:0031116; P:GO:0051987; C:GO:0005874; F:GO:0008017	P:cell division; C:mitotic spindle; C:cytoplasm; C:DASH complex; P:attachment of spindle microtubules to kinetochore; P:mitotic spindle organization in nucleus; P:positive regulation of microtubule polymerization; P:positive regulation of attachment of spindle microtubules to kinetochore; C:microtubule; F:microtubule binding
ZPAR0A06750_B	related to Serine threonine- kinase KSP1	877	10	0	71.8	5	F:GO:0005524; P:GO:0050794; C:GO:0005737; F:GO:0004672; P:GO:0006468	F:ATP binding; P:regulation of cellular process; C:cytoplasm; F:protein kinase activity; P:protein phosphorylation
ZPAR0A06760_B	related to GPI-anchor transamidase	407	10	0	86.6	5	F:GO:0003923; P:GO:0006508; F:GO:0008233; P:GO:0016255; C:GO:0042765	F:GPI-anchor transamidase activity; P:proteolysis; F:peptidase activity; P:attachment of GPI anchor to protein; C:GPI-anchor transamidase complex
ZPAR0A06770_B	related to UBX domain-containing 5	476	10	0	80.9	2	P:GO:0043161; F:GO:0043130	P:proteasome-mediated ubiquitin-dependent protein catabolic process; F:ubiquitin binding
ZPAR0A06780_B	related to Exosome complex LRP1	220	10	2.12e-156	75.9	7	F:GO:0003676; C:GO:0005634; P:GO:0016072; P:GO:0071046; P:GO:0034472; P:GO:0071028; P:GO:0071840	F:nucleic acid binding; C:nucleus; P:rRNA metabolic process; P:nuclear polyadenylation-dependent ncRNA catabolic process; P:snRNA 3'-end processing; P:nuclear mRNA surveillance; P:cellular component organization or biogenesis
ZPAR0A06790_B	related to Peroxisomal biogenesis factor 3	433	10	0	82.2	6	C:GO:0005779; P:GO:0045046; P:GO:0032581; P:GO:0045033; C:GO:0005783; F:GO:0030674	C:integral component of peroxisomal membrane; P:protein import into peroxisome membrane; P:ER-dependent peroxisome organization; P:peroxisome inheritance; C:endoplasmic reticulum; F:protein binding, bridging
ZPAR0A06800_B	Skp1p	169	10	1.48e-117	86.5	25	F:GO:0061630; P:GO:0060542; P:GO:0007096; P:GO:0045841; C:GO:0000777; C:GO:0043224; P:GO:0007035; C:GO:0043291; F:GO:0003688; P:GO:0006998; P:GO:0000086; C:GO:0031518; P:GO:0000082; C:GO:0005829; P:GO:0010458; P:GO:0000921; P:GO:0043254; P:GO:0045116; P:GO:0051382; P:GO:0000920; P:GO:0042787; F:GO:0005515; P:GO:0031146; P:GO:2000766; C:GO:0017117	F:ubiquitin protein ligase activity; P:regulation of strand invasion; P:regulation of exit from mitosis; P:negative regulation of mitotic metaphase/anaphase transition; C:condensed chromosome kinetochore; C:nuclear SCF ubiquitin ligase complex; P:vacuolar acidification; C:RAVE complex; F:DNA replication origin binding; P:nuclear envelope organization; P:G2/M transition of mitotic cell cycle; C:CB…
ZPAR0A06810_B	related to GRAM domain-containing YSP2	1420	10	0	73.3	4	C:GO:0005739; P:GO:0006915; C:GO:0016020; C:GO:0016021	C:mitochondrion; P:apoptotic process; C:membrane; C:integral component of membrane
ZPAR0A06820_B	uncharacterized protein ZBAI_04342	337	10	0	85.2	NA
ZPAR0A06830_N	related to Pachytene arrest SAE3	115	10	3.31e-75	70.6	3	P:GO:0000707; P:GO:0007131; C:GO:0000794	P:meiotic DNA recombinase assembly; P:reciprocal meiotic recombination; C:condensed nuclear chromosome
ZPAR0A06840_B	related to Serine threonine- kinase endoribonuclease IRE1	1132	10	0	79.8	14	P:GO:0090502; F:GO:0042803; P:GO:0006020; P:GO:0036290; P:GO:0051260; F:GO:0051082; P:GO:0006397; F:GO:0004674; F:GO:0004521; P:GO:0031505; C:GO:0005634; F:GO:0005524; P:GO:0030968; C:GO:0030176	P:RNA phosphodiester bond hydrolysis, endonucleolytic; F:protein homodimerization activity; P:inositol metabolic process; P:protein trans-autophosphorylation; P:protein homooligomerization; F:unfolded protein binding; P:mRNA processing; F:protein serine/threonine kinase activity; F:endoribonuclease activity; P:fungal-type cell wall organization; C:nucleus; F:ATP binding; P:endoplasmic reticulum u…	EC:2.7.11	Transferring phosphorus-containing groups
ZPAR0A06850_B	probable Condensin complex subunit 3	1007	10	0	84.6	12	F:GO:0016887; P:GO:0010032; P:GO:0007076; P:GO:1903342; P:GO:0007130; P:GO:0070550; C:GO:0005829; C:GO:0000799; F:GO:1990814; P:GO:0051307; P:GO:0070058; F:GO:0003682	F:ATPase activity; P:meiotic chromosome condensation; P:mitotic chromosome condensation; P:negative regulation of meiotic DNA double-strand break formation; P:synaptonemal complex assembly; P:rDNA condensation; C:cytosol; C:nuclear condensin complex; F:DNA/DNA annealing activity; P:meiotic chromosome separation; P:tRNA gene clustering; F:chromatin binding	EC:3.6.1.3; EC:3.6.1.15	Adenosinetriphosphatase; Nucleoside-triphosphate phosphatase
ZPAR0A06860_B	probable U3 small nucleolar RNA-associated 4	737	10	0	87.7	6	C:GO:0032040; P:GO:0000462; C:GO:0072686; C:GO:0034455; C:GO:0030686; P:GO:0045943	C:small-subunit processome; P:maturation of SSU-rRNA from tricistronic rRNA transcript (SSU-rRNA, 5.8S rRNA, LSU-rRNA); C:mitotic spindle; C:t-UTP complex; C:90S preribosome; P:positive regulation of transcription from RNA polymerase I promoter
ZPAR0A06870_B	uncharacterized protein ZBAI_04337	529	10	0	78.7	1	C:GO:0016021	C:integral component of membrane
ZPAR0A06880_B	Pep7p	511	10	0	74	13	P:GO:0006281; C:GO:0005794; P:GO:0006895; P:GO:0006896; C:GO:0005634; F:GO:0003677; P:GO:0000011; C:GO:0010009; F:GO:0046872; P:GO:0006906; P:GO:0006904; C:GO:0005829; F:GO:0032266	P:DNA repair; C:Golgi apparatus; P:Golgi to endosome transport; P:Golgi to vacuole transport; C:nucleus; F:DNA binding; P:vacuole inheritance; C:cytoplasmic side of endosome membrane; F:metal ion binding; P:vesicle fusion; P:vesicle docking involved in exocytosis; C:cytosol; F:phosphatidylinositol-3-phosphate binding
ZPAR0A06890_B	ZYBA0S03-02124g1_1	1037	10	0	80.7	5	C:GO:0005844; F:GO:0003723; P:GO:0006310; P:GO:0070478; C:GO:0005829	C:polysome; F:RNA binding; P:DNA recombination; P:nuclear-transcribed mRNA catabolic process, 3'-5' exonucleolytic nonsense-mediated decay; C:cytosol
ZPAR0A06900_B	Ptc7p	342	10	0	80.3	5	C:GO:0005635; F:GO:0004722; C:GO:0005739; P:GO:0006470; C:GO:0016021	C:nuclear envelope; F:protein serine/threonine phosphatase activity; C:mitochondrion; P:protein dephosphorylation; C:integral component of membrane	EC:3.1.3.16; EC:3.1.3.41	Protein-serine/threonine phosphatase; 4-nitrophenylphosphatase
ZPAR0A06910_B	Tim11p	90	10	1.6e-54	77.7	7	C:GO:0000276; P:GO:0042407; C:GO:0016021; F:GO:0005198; P:GO:0035786; P:GO:0015986; F:GO:0046933	C:mitochondrial proton-transporting ATP synthase complex, coupling factor F(o); P:cristae formation; C:integral component of membrane; F:structural molecule activity; P:protein complex oligomerization; P:ATP synthesis coupled proton transport; F:proton-transporting ATP synthase activity, rotational mechanism	EC:3.6.1.3; EC:3.6.1.15	Adenosinetriphosphatase; Nucleoside-triphosphate phosphatase
ZPAR0A06920_B	probable 54S ribosomal L35,mitochondrial	353	10	0	86.6	2	F:GO:0003735; C:GO:0005762	F:structural constituent of ribosome; C:mitochondrial large ribosomal subunit
ZPAR0A06930_B	related to (AAP1)-alanine arginine aminopeptidase	880	10	0	78.3	3	F:GO:0008270; P:GO:0006508; F:GO:0008237	F:zinc ion binding; P:proteolysis; F:metallopeptidase activity
ZPAR0A06940_B	Ppe1p	385	10	0	80.4	7	C:GO:0005634; F:GO:0003735; P:GO:1990577; C:GO:0005829; P:GO:0032543; C:GO:0005763; F:GO:0051723	C:nucleus; F:structural constituent of ribosome; P:C-terminal protein demethylation; C:cytosol; P:mitochondrial translation; C:mitochondrial small ribosomal subunit; F:protein methylesterase activity	EC:3.1.1.1	Carboxylesterase
ZPAR0A06950_B	Glutamine-dependent NAD(+) synthetase	714	10	0	95.7	7	F:GO:0004359; C:GO:0005634; F:GO:0003952; F:GO:0005524; F:GO:0042802; C:GO:0005737; P:GO:0009435	F:glutaminase activity; C:nucleus; F:NAD+ synthase (glutamine-hydrolyzing) activity; F:ATP binding; F:identical protein binding; C:cytoplasm; P:NAD biosynthetic process	EC:3.5.1.2; EC:6.3.5.1	Glutaminase; NAD(+) synthase (glutamine-hydrolyzing)
ZPAR0A06960_B	Fmp21p	134	10	2.11e-92	87.7	2	C:GO:0005759; P:GO:0034553	C:mitochondrial matrix; P:mitochondrial respiratory chain complex II assembly
ZPAR0A06970_B	related to NUP82-Nuclear pore	692	10	0	74.6	2	P:GO:0000054; C:GO:0005643	P:ribosomal subunit export from nucleus; C:nuclear pore
ZPAR0A06980_B	related to 54S ribosomal L37,mitochondrial	98	10	1.16e-63	81.6	2	F:GO:0003735; C:GO:0005762	F:structural constituent of ribosome; C:mitochondrial large ribosomal subunit
ZPAR0A06990_B	related to GPI ethanolamine phosphate transferase 2	810	10	0	83.7	4	C:GO:0005887; P:GO:0006506; F:GO:0051377; C:GO:0030176	C:integral component of plasma membrane; P:GPI anchor biosynthetic process; F:mannose-ethanolamine phosphotransferase activity; C:integral component of endoplasmic reticulum membrane
ZPAR0A07000_B	related to Pre-60S factor REI1	396	10	0	79.7	8	F:GO:0003676; P:GO:0006913; F:GO:0008270; C:GO:0005737; P:GO:0042273; P:GO:0007117; P:GO:0000278; C:GO:0030687	F:nucleic acid binding; P:nucleocytoplasmic transport; F:zinc ion binding; C:cytoplasm; P:ribosomal large subunit biogenesis; P:budding cell bud growth; P:mitotic cell cycle; C:preribosome, large subunit precursor
ZPAR0A07010_B	related to 3-ketodihydrosphingosine reductase TSC10	310	10	0	81.5	6	C:GO:0005811; F:GO:0047560; C:GO:0016021; P:GO:0055114; P:GO:0006666; P:GO:0030148	C:lipid particle; F:3-dehydrosphinganine reductase activity; C:integral component of membrane; P:oxidation-reduction process; P:3-keto-sphinganine metabolic process; P:sphingolipid biosynthetic process	EC:1.1.1.102	3-dehydrosphinganine reductase
ZPAR0A07020_B	Cytochrome oxidase assembly 3,mitochondrial	87	10	7.02e-58	89.4	3	P:GO:0033617; P:GO:0070130; C:GO:0031305	P:mitochondrial respiratory chain complex IV assembly; P:negative regulation of mitochondrial translation; C:integral component of mitochondrial inner membrane
ZPAR0A07030_B	related to MRPL8-Mitochondrial ribosomal ,large subunit	241	10	6.87e-176	82.7	4	F:GO:0003735; C:GO:0005762; P:GO:0000002; P:GO:0006412	F:structural constituent of ribosome; C:mitochondrial large ribosomal subunit; P:mitochondrial genome maintenance; P:translation
ZPAR0A07040_B	probable Cysteine synthase 1	351	10	0	90.8	3	F:GO:0030170; C:GO:0005737; P:GO:0006535	F:pyridoxal phosphate binding; C:cytoplasm; P:cysteine biosynthetic process from serine
ZPAR0A07050_B	related to Dual specificity phosphatase PPS1	808	10	0	81.1	6	P:GO:0000188; C:GO:0005634; P:GO:0033260; F:GO:0004725; P:GO:0035335; F:GO:0008138	P:inactivation of MAPK activity; C:nucleus; P:nuclear DNA replication; F:protein tyrosine phosphatase activity; P:peptidyl-tyrosine dephosphorylation; F:protein tyrosine/serine/threonine phosphatase activity	EC:3.1.3.16; EC:3.1.3.48; EC:3.1.3.41	Protein-serine/threonine phosphatase; Protein-tyrosine-phosphatase; 4-nitrophenylphosphatase
ZPAR0A07060_B	uncharacterized protein ZBAI_04318	251	10	4.39e-179	77.1	1	F:GO:0046982	F:protein heterodimerization activity
ZPAR0A07070_B	uncharacterized protein ZBAI_04317	322	10	0	77.6	NA
ZPAR0A07080_B	related to RNA polymerase II-associated 1	493	10	0	88.8	29	P:GO:2001173; P:GO:0006362; P:GO:0006364; P:GO:0006368; P:GO:0000122; P:GO:0032968; F:GO:1990269; P:GO:0031938; P:GO:0000183; P:GO:0000083; P:GO:2001209; P:GO:0016570; C:GO:0016593; C:GO:0005829; P:GO:0034401; P:GO:0051569; P:GO:2001165; F:GO:0003682; P:GO:0006353; P:GO:0090262; F:GO:0000983; P:GO:0001015; P:GO:0045910; F:GO:0001089; C:GO:0035327; P:GO:0031124; P:GO:0070911; P:GO:2001255; P:GO:00…	P:regulation of histone H2B conserved C-terminal lysine ubiquitination; P:transcription elongation from RNA polymerase I promoter; P:rRNA processing; P:transcription elongation from RNA polymerase II promoter; P:negative regulation of transcription from RNA polymerase II promoter; P:positive regulation of transcription elongation from RNA polymerase II promoter; F:RNA polymerase II C-terminal dom…
ZPAR0A07090_B	probable S-formylglutathione member of Serine hydrolase alpha beta hydrolase subset	297	10	0	87.1	4	F:GO:0018738; P:GO:0046294; C:GO:0005829; F:GO:0052689	F:S-formylglutathione hydrolase activity; P:formaldehyde catabolic process; C:cytosol; F:carboxylic ester hydrolase activity	EC:3.1.2.12; EC:3.1.1.1	S-formylglutathione hydrolase; Carboxylesterase
ZPAR0A07100_B	related to SCF-associated factor 1	581	10	0	82.5	4	C:GO:0005634; C:GO:0005829; P:GO:0031146; C:GO:0019005	C:nucleus; C:cytosol; P:SCF-dependent proteasomal ubiquitin-dependent protein catabolic process; C:SCF ubiquitin ligase complex
ZPAR0A07110_B	probable di-and tripeptidase DUG2	884	10	0	85.4	5	C:GO:0005634; C:GO:0005737; F:GO:0008242; P:GO:0006508; P:GO:0006751	C:nucleus; C:cytoplasm; F:omega peptidase activity; P:proteolysis; P:glutathione catabolic process	EC:3.4.19	Acting on peptide bonds (peptidases)
ZPAR0A07120_B	probable UTP18-Possible U3 snoRNP involved in maturation of pre-18S rRNA	587	10	0	85.2	5	C:GO:0032040; P:GO:0000472; P:GO:0000480; P:GO:0000447; C:GO:0034388	C:small-subunit processome; P:endonucleolytic cleavage to generate mature 5'-end of SSU-rRNA from (SSU-rRNA, 5.8S rRNA, LSU-rRNA); P:endonucleolytic cleavage in 5'-ETS of tricistronic rRNA transcript (SSU-rRNA, 5.8S rRNA, LSU-rRNA); P:endonucleolytic cleavage in ITS1 to separate SSU-rRNA from 5.8S rRNA and LSU-rRNA from tricistronic rRNA transcript (SSU-rRNA, 5.8S rRNA, LSU-rRNA); C:Pwp2p-contain…
ZPAR0A07130_B	uncharacterized protein ZBAI_04311	623	10	0	64.4	NA
ZPAR0A07140_B	probable 54S ribosomal L27,mitochondrial	241	10	2.65e-116	91.9	2	F:GO:0003735; C:GO:0005762	F:structural constituent of ribosome; C:mitochondrial large ribosomal subunit
ZPAR0A07150_B	probable Sec sixty-one homolog	489	10	0	90.5	2	P:GO:0015031; C:GO:0016021	P:protein transport; C:integral component of membrane
ZPAR0A07160_B	related to AMP deaminases	807	10	0	78.3	3	F:GO:0003876; P:GO:0032264; C:GO:0005739	F:AMP deaminase activity; P:IMP salvage; C:mitochondrion	EC:3.5.4.17; EC:3.5.4.6	Adenosine-phosphate deaminase; AMP deaminase
ZPAR0A07170_N	Arg2p	570	10	0	82.3	4	P:GO:0006526; P:GO:0006592; C:GO:0005759; F:GO:0004042	P:arginine biosynthetic process; P:ornithine biosynthetic process; C:mitochondrial matrix; F:acetyl-CoA:L-glutamate N-acetyltransferase activity	EC:2.3.1.1	Amino-acid N-acetyltransferase
ZPAR0A07180_B	Psf2p	210	10	2.93e-150	90.3	8	C:GO:0000790; P:GO:0000727; P:GO:0032508; C:GO:0000811; C:GO:0005829; P:GO:1902975; C:GO:0031298; F:GO:0043138	C:nuclear chromatin; P:double-strand break repair via break-induced replication; P:DNA duplex unwinding; C:GINS complex; C:cytosol; P:mitotic DNA replication initiation; C:replication fork protection complex; F:3'-5' DNA helicase activity	EC:3.6.1.15	Nucleoside-triphosphate phosphatase
ZPAR0A07190_B	uncharacterized protein ZBAI_04305	141	8	2.19e-97	73.75	NA
ZPAR0A07200_B	Ape3p	648	10	0	86.8	5	F:GO:0046872; P:GO:0006508; F:GO:0004177; C:GO:0000324; P:GO:0007039	F:metal ion binding; P:proteolysis; F:aminopeptidase activity; C:fungal-type vacuole; P:protein catabolic process in the vacuole	EC:3.4.11	Acting on peptide bonds (peptidases)
ZPAR0A07210_B	related to JEM1- -like chaperone required for nuclear membrane fusion during mating	582	10	0	71.6	2	C:GO:0012505; P:GO:0009987	C:endomembrane system; P:cellular process
ZPAR0A07220_B	transporter	414	10	0	87	3	P:GO:0055085; C:GO:0016021; C:GO:0005783	P:transmembrane transport; C:integral component of membrane; C:endoplasmic reticulum
ZPAR0A07230_N	uncharacterized protein ZBAI_04301	402	10	0	81.6	NA
ZPAR0A07240_B	probable Structural maintenance of chromosomes 3	1225	10	0	88.2	10	P:GO:0030437; F:GO:0005524; F:GO:0042802; P:GO:0007131; P:GO:0051177; C:GO:0034990; P:GO:1990414; P:GO:0007064; P:GO:0007130; F:GO:0003682	P:ascospore formation; F:ATP binding; F:identical protein binding; P:reciprocal meiotic recombination; P:meiotic sister chromatid cohesion; C:nuclear mitotic cohesin complex; P:replication-born double-strand break repair via sister chromatid exchange; P:mitotic sister chromatid cohesion; P:synaptonemal complex assembly; F:chromatin binding
ZPAR0A07250_B	NET1_YEAST ame: Full=Nucleolar NET1	1477	10	0	73.1	6	C:GO:0030869; P:GO:0000183; P:GO:0007000; F:GO:0000182; P:GO:0007096; P:GO:0007049	C:RENT complex; P:chromatin silencing at rDNA; P:nucleolus organization; F:rDNA binding; P:regulation of exit from mitosis; P:cell cycle
ZPAR0A07260_N	uncharacterized protein ZBAI_04298	245	10	0	69.7	1	C:GO:0005634	C:nucleus
ZPAR0A07270_B	Pry2p	343	10	0	77.2	1	C:GO:0005576	C:extracellular region
ZPAR0A07280_B	Scp160p	1163	10	0	83.7	12	C:GO:0005789; C:GO:0005844; C:GO:0000781; P:GO:0045141; P:GO:0008298; F:GO:0001965; C:GO:0005829; F:GO:0003729; P:GO:0030466; P:GO:0006348; P:GO:0043577; P:GO:0000750	C:endoplasmic reticulum membrane; C:polysome; C:chromosome, telomeric region; P:meiotic telomere clustering; P:intracellular mRNA localization; F:G-protein alpha-subunit binding; C:cytosol; F:mRNA binding; P:chromatin silencing at silent mating-type cassette; P:chromatin silencing at telomere; P:chemotropism; P:pheromone-dependent signal transduction involved in conjugation with cellular fusion
ZPAR0A07290_B	probable GTP-binding YPT52	214	10	2.31e-155	88.4	11	F:GO:0005525; P:GO:0007264; F:GO:0003924; P:GO:0036010; C:GO:0005770; C:GO:0005829; P:GO:0006897; P:GO:0036258; P:GO:0006623; P:GO:0006895; P:GO:0032511	F:GTP binding; P:small GTPase mediated signal transduction; F:GTPase activity; P:protein localization to endosome; C:late endosome; C:cytosol; P:endocytosis; P:multivesicular body assembly; P:protein targeting to vacuole; P:Golgi to endosome transport; P:late endosome to vacuole transport via multivesicular body sorting pathway	EC:3.6.1.15	Nucleoside-triphosphate phosphatase
ZPAR0A07300_B	related to Formation of crista junctions 1	533	10	0	79.2	5	P:GO:0045041; P:GO:0042407; C:GO:0030061; C:GO:0044284; C:GO:0061617	P:protein import into mitochondrial intermembrane space; P:cristae formation; C:mitochondrial crista; C:mitochondrial crista junction; C:MICOS complex
ZPAR0A07310_B	probable ARP4-Actin-related	480	10	0	90.1	12	F:GO:0004402; P:GO:0006281; P:GO:0006338; C:GO:0035267; F:GO:0031493; F:GO:0043140; P:GO:0032508; C:GO:0000812; P:GO:0051382; C:GO:0031011; P:GO:0016573; P:GO:0006357	F:histone acetyltransferase activity; P:DNA repair; P:chromatin remodeling; C:NuA4 histone acetyltransferase complex; F:nucleosomal histone binding; F:ATP-dependent 3'-5' DNA helicase activity; P:DNA duplex unwinding; C:Swr1 complex; P:kinetochore assembly; C:Ino80 complex; P:histone acetylation; P:regulation of transcription from RNA polymerase II promoter	EC:3.6.1.3; EC:2.3.1.48; EC:3.6.1.15	Adenosinetriphosphatase; Histone acetyltransferase; Nucleoside-triphosphate phosphatase
ZPAR0A07320_B	probable RING finger YKR017C	546	10	0	88.9	4	F:GO:0004842; F:GO:0008270; P:GO:0016574; P:GO:0036205	F:ubiquitin-protein transferase activity; F:zinc ion binding; P:histone ubiquitination; P:histone catabolic process
ZPAR0A07330_B	probable Mitochondrial outer membrane YKR018C	725	10	0	89.5	2	C:GO:0005634; C:GO:0005829	C:nucleus; C:cytosol
ZPAR0A07340_B	uncharacterized protein ZBAI_04290	931	10	0	73.2	1	P:GO:0009987	P:cellular process
ZPAR0A07350_B	related to Vacuolar sorting-associated 51	146	10	8.83e-101	72.1	2	C:GO:0044444; P:GO:0009987	C:cytoplasmic part; P:cellular process
ZPAR0A07360_B	probable MLC1-Myo2p light chain	148	10	6.89e-102	89.6	11	C:GO:0005934; F:GO:0042802; P:GO:0000915; C:GO:0005935; F:GO:0005509; P:GO:0006903; C:GO:0016460; P:GO:0008104; C:GO:0031982; F:GO:0032038; F:GO:0031489	C:cellular bud tip; F:identical protein binding; P:actomyosin contractile ring assembly; C:cellular bud neck; F:calcium ion binding; P:vesicle targeting; C:myosin II complex; P:protein localization; C:vesicle; F:myosin II heavy chain binding; F:myosin V binding
ZPAR0A07370_B	probable Transcription activator of gluconeogenesis	493	10	0	81.3	10	C:GO:0005634; F:GO:0001078; P:GO:0006094; F:GO:0008270; C:GO:0005737; P:GO:0006351; P:GO:0035948; F:GO:0043565; P:GO:0061414; P:GO:0061415	C:nucleus; F:transcriptional repressor activity, RNA polymerase II core promoter proximal region sequence-specific binding; P:gluconeogenesis; F:zinc ion binding; C:cytoplasm; P:transcription, DNA-templated; P:positive regulation of gluconeogenesis by positive regulation of transcription from RNA polymerase II promoter; F:sequence-specific DNA binding; P:positive regulation of transcription from …
ZPAR0A07380_B	arc1p	373	10	0	84.6	7	P:GO:0006418; P:GO:0051351; F:GO:0080025; F:GO:0008047; C:GO:0017102; F:GO:0032266; F:GO:0000049	P:tRNA aminoacylation for protein translation; P:positive regulation of ligase activity; F:phosphatidylinositol-3,5-bisphosphate binding; F:enzyme activator activity; C:methionyl glutamyl tRNA synthetase complex; F:phosphatidylinositol-3-phosphate binding; F:tRNA binding
ZPAR0A07390_B	uncharacterized protein ZBAI_04285	369	10	0	69.4	4	C:GO:0005634; F:GO:0008270; F:GO:0000981; P:GO:0006357	C:nucleus; F:zinc ion binding; F:RNA polymerase II transcription factor activity, sequence-specific DNA binding; P:regulation of transcription from RNA polymerase II promoter
ZPAR0A07400_B	probable metabolite transport YBR241C	484	10	0	83.2	4	F:GO:0022891; P:GO:0055085; C:GO:0000329; C:GO:0016021	F:substrate-specific transmembrane transporter activity; P:transmembrane transport; C:fungal-type vacuole membrane; C:integral component of membrane
ZPAR0A07410_B	60S ribosomal L28	149	10	1.79e-103	96.5	5	C:GO:0005634; F:GO:0003723; F:GO:0003735; C:GO:0015934; P:GO:0006412	C:nucleus; F:RNA binding; F:structural constituent of ribosome; C:large ribosomal subunit; P:translation
ZPAR0A07420_B	probable HD domain-containing YGL101W	231	10	1.12e-154	85.9	2	C:GO:0005634; C:GO:0005829	C:nucleus; C:cytosol
ZPAR0A07430_B	Alg7p	471	10	0	90.3	9	F:GO:0003975; F:GO:0016757; P:GO:0006491; C:GO:0016021; C:GO:0043541; P:GO:0006487; P:GO:0009060; F:GO:0008963; P:GO:0006489	F:UDP-N-acetylglucosamine-dolichyl-phosphate N-acetylglucosaminephosphotransferase activity; F:transferase activity, transferring glycosyl groups; P:N-glycan processing; C:integral component of membrane; C:UDP-N-acetylglucosamine transferase complex; P:protein N-linked glycosylation; P:aerobic respiration; F:phospho-N-acetylmuramoyl-pentapeptide-transferase activity; P:dolichyl diphosphate biosyn…	EC:2.7.8.13; EC:2.7.8.15	Phospho-N-acetylmuramoyl-pentapeptide-transferase; UDP-N-acetylglucosamine--dolichyl-phosphate
ZPAR0A07440_B	Seh1p	352	10	0	89.2	12	P:GO:0006913; C:GO:0031080; C:GO:0031965; P:GO:1904263; C:GO:0035859; P:GO:0015031; C:GO:0016021; C:GO:0005829; F:GO:0017056; C:GO:0034399; P:GO:0051028; C:GO:0097042	P:nucleocytoplasmic transport; C:nuclear pore outer ring; C:nuclear membrane; P:positive regulation of TORC1 signaling; C:Seh1-associated complex; P:protein transport; C:integral component of membrane; C:cytosol; F:structural constituent of nuclear pore; C:nuclear periphery; P:mRNA transport; C:extrinsic component of fungal-type vacuolar membrane
ZPAR0A07450_B	Hyr1p	197	10	3.14e-131	87	12	F:GO:0047066; C:GO:0005634; C:GO:0005758; F:GO:0004602; P:GO:0098869; C:GO:0005829; P:GO:0034599; P:GO:0055114; C:GO:0005782; C:GO:0031314; C:GO:0031315; F:GO:0051920	F:phospholipid-hydroperoxide glutathione peroxidase activity; C:nucleus; C:mitochondrial intermembrane space; F:glutathione peroxidase activity; P:cellular oxidant detoxification; C:cytosol; P:cellular response to oxidative stress; P:oxidation-reduction process; C:peroxisomal matrix; C:extrinsic component of mitochondrial inner membrane; C:extrinsic component of mitochondrial outer membrane; F:pe…	EC:1.11.1.15; EC:1.11.1.9; EC:1.11.1.12; EC:1.11.1.7	Peroxiredoxin; Glutathione peroxidase; Phospholipid-hydroperoxide glutathione peroxidase; Peroxidase
ZPAR0A07460_B	probable ISWI chromatin-remodeling complex ATPase ISW1	1083	10	0	92.1	17	F:GO:0016887; P:GO:1900050; F:GO:0031491; P:GO:0006354; P:GO:0006363; P:GO:0006369; P:GO:0045944; P:GO:0001178; F:GO:0005524; P:GO:0070870; F:GO:0000182; P:GO:0043044; P:GO:0016584; C:GO:0036436; C:GO:0016589; C:GO:0030874; C:GO:0036437	F:ATPase activity; P:negative regulation of histone exchange; F:nucleosome binding; P:DNA-templated transcription, elongation; P:termination of RNA polymerase I transcription; P:termination of RNA polymerase II transcription; P:positive regulation of transcription from RNA polymerase II promoter; P:regulation of transcriptional start site selection at RNA polymerase II promoter; F:ATP binding; P:…	EC:3.6.1.3; EC:3.6.1.15	Adenosinetriphosphatase; Nucleoside-triphosphate phosphatase
ZPAR0A07470_B	Rrt2p	364	10	0	78.8	7	C:GO:0005634; C:GO:0005768; P:GO:0017183; F:GO:0032451; C:GO:0005829; P:GO:0070988; P:GO:0032456	C:nucleus; C:endosome; P:peptidyl-diphthamide biosynthetic process from peptidyl-histidine; F:demethylase activity; C:cytosol; P:demethylation; P:endocytic recycling
ZPAR0A07480_B	probable Large subunit GTPase 1	640	10	0	90.6	7	F:GO:0005525; P:GO:0030437; P:GO:0000054; P:GO:0000747; C:GO:0043332; C:GO:0022625; P:GO:0000027	F:GTP binding; P:ascospore formation; P:ribosomal subunit export from nucleus; P:conjugation with cellular fusion; C:mating projection tip; C:cytosolic large ribosomal subunit; P:ribosomal large subunit assembly
ZPAR0A07490_B	related to transport USE1	247	10	1.53e-178	77.8	3	P:GO:0006890; C:GO:0031201; C:GO:0071458	P:retrograde vesicle-mediated transport, Golgi to ER; C:SNARE complex; C:integral component of cytoplasmic side of endoplasmic reticulum membrane
ZPAR0A07500_B	uncharacterized protein ZBAI_04274	580	10	0	86.2	2	P:GO:0055085; C:GO:0016021	P:transmembrane transport; C:integral component of membrane
ZPAR0A07510_B	uncharacterized protein ZBAI_04273	570	10	0	84.3	2	P:GO:0055085; C:GO:0016021	P:transmembrane transport; C:integral component of membrane
ZPAR0A07520_B	Enp1p	472	10	0	86.6	7	F:GO:0030515; C:GO:0005737; P:GO:0000447; C:GO:0005730; C:GO:0030686; C:GO:0030688; P:GO:0016973	F:snoRNA binding; C:cytoplasm; P:endonucleolytic cleavage in ITS1 to separate SSU-rRNA from 5.8S rRNA and LSU-rRNA from tricistronic rRNA transcript (SSU-rRNA, 5.8S rRNA, LSU-rRNA); C:nucleolus; C:90S preribosome; C:preribosome, small subunit precursor; P:poly(A)+ mRNA export from nucleus
ZPAR0A07530_B	uncharacterized protein ZBAI_04271	220	6	4.43e-157	72.67	1	C:GO:0016021	C:integral component of membrane
ZPAR0A07540_B	probable Guanine nucleotide exchange factor SRM1	483	10	0	91.5	7	P:GO:0006407; P:GO:0000054; C:GO:0000790; P:GO:0007165; F:GO:0005087; F:GO:0004871; P:GO:0043547	P:rRNA export from nucleus; P:ribosomal subunit export from nucleus; C:nuclear chromatin; P:signal transduction; F:Ran guanyl-nucleotide exchange factor activity; F:signal transducer activity; P:positive regulation of GTPase activity
ZPAR0A07550_B	His7p	551	10	0	92.4	6	F:GO:0004359; C:GO:0005634; F:GO:0016833; C:GO:0005829; F:GO:0000107; P:GO:0000105	F:glutaminase activity; C:nucleus; F:oxo-acid-lyase activity; C:cytosol; F:imidazoleglycerol-phosphate synthase activity; P:histidine biosynthetic process	EC:3.5.1.2	Glutaminase
ZPAR0A07560_B	Aro4p	369	10	0	93.9	5	C:GO:0005634; P:GO:0009073; C:GO:0005737; F:GO:0003849; P:GO:0009423	C:nucleus; P:aromatic amino acid family biosynthetic process; C:cytoplasm; F:3-deoxy-7-phosphoheptulonate synthase activity; P:chorismate biosynthetic process	EC:2.5.1.54	3-deoxy-7-phosphoheptulonate synthase
ZPAR0A07570_B	uncharacterized protein ZBAI_04267	599	10	0	70.3	1	P:GO:0007126	P:meiotic nuclear division
ZPAR0A07580_B	uncharacterized protein ZBAI_04266	249	10	1.15e-177	80.9	4	C:GO:0005634; F:GO:0000978; P:GO:0035955; F:GO:0001103	C:nucleus; F:RNA polymerase II core promoter proximal region sequence-specific DNA binding; P:negative regulation of dipeptide transport by negative regulation of transcription from RNA polymerase II promoter; F:RNA polymerase II repressing transcription factor binding
ZPAR0A07590_B	Nuclear cap-binding subunit 2	215	10	2.47e-156	85.5	5	C:GO:0000243; F:GO:0000166; C:GO:0005846; P:GO:0045292; F:GO:0000339	C:commitment complex; F:nucleotide binding; C:nuclear cap binding complex; P:mRNA cis splicing, via spliceosome; F:RNA cap binding
ZPAR0A07600_B	uncharacterized protein ZBAI_04264	455	10	0	71.8	5	F:GO:0004190; P:GO:0006508; C:GO:0016021; C:GO:0005783; C:GO:0005794	F:aspartic-type endopeptidase activity; P:proteolysis; C:integral component of membrane; C:endoplasmic reticulum; C:Golgi apparatus	EC:3.4.23	Acting on peptide bonds (peptidases)
ZPAR0A07610_B	Utp11p	245	10	1.25e-174	89.9	7	C:GO:0032040; P:GO:0000472; C:GO:0072686; P:GO:0000480; P:GO:0000447; C:GO:0005730; P:GO:0006412	C:small-subunit processome; P:endonucleolytic cleavage to generate mature 5'-end of SSU-rRNA from (SSU-rRNA, 5.8S rRNA, LSU-rRNA); C:mitotic spindle; P:endonucleolytic cleavage in 5'-ETS of tricistronic rRNA transcript (SSU-rRNA, 5.8S rRNA, LSU-rRNA); P:endonucleolytic cleavage in ITS1 to separate SSU-rRNA from 5.8S rRNA and LSU-rRNA from tricistronic rRNA transcript (SSU-rRNA, 5.8S rRNA, LSU-rRN…
ZPAR0A07620_B	Mtc2p	323	10	0	70.1	3	P:GO:0008150; C:GO:0005575; F:GO:0003674	P:biological_process; C:cellular_component; F:molecular_function
ZPAR0A07630_N	related to CWP1-Cell wall manno	155	10	2.55e-107	71.2	1	C:GO:0005618	C:cell wall
ZPAR0A07640_N	uncharacterized protein ZBAI_04260	366	6	0	67.67	2	C:GO:0005618; F:GO:0005199	C:cell wall; F:structural constituent of cell wall
ZPAR0A07650_B	Cwp1p	216	10	2.04e-155	74.8	2	C:GO:0005618; C:GO:0016021	C:cell wall; C:integral component of membrane
ZPAR0A07660_B	probable Polyamine transporter 3	638	10	0	85.9	2	P:GO:0055085; C:GO:0016021	P:transmembrane transport; C:integral component of membrane
ZPAR0A07670_B	ZYBA0S03-04346g1_1	789	10	0	72.7	3	C:GO:0043232; C:GO:0044446; P:GO:0009987	C:intracellular non-membrane-bounded organelle; C:intracellular organelle part; P:cellular process
ZPAR0A07680_B	Vps62p	459	10	0	85.7	1	C:GO:0016021	C:integral component of membrane
ZPAR0A07690_B	uncharacterized protein ZBAI_04254	508	10	0	69.5	2	P:GO:0051179; C:GO:0044424	P:localization; C:intracellular part
ZPAR0A07700_B	uncharacterized protein ZBAI_04253	308	10	0	69.6	2	P:GO:0005975; F:GO:0030246	P:carbohydrate metabolic process; F:carbohydrate binding
ZPAR0A07710_N	probable Beta-glucan synthesis-associated KRE6	719	10	0	84.8	3	P:GO:0005975; C:GO:0016021; F:GO:0004553	P:carbohydrate metabolic process; C:integral component of membrane; F:hydrolase activity, hydrolyzing O-glycosyl compounds
ZPAR0A07720_N	probable Beta-glucan synthesis-associated KRE6	694	10	0	83.7	3	P:GO:0005975; C:GO:0016021; F:GO:0004553	P:carbohydrate metabolic process; C:integral component of membrane; F:hydrolase activity, hydrolyzing O-glycosyl compounds
ZPAR0A07730_B	Methylthioribose-1-phosphate isomerase	412	10	0	86.2	5	C:GO:0005634; C:GO:0005737; P:GO:0019284; P:GO:0019509; F:GO:0046523	C:nucleus; C:cytoplasm; P:L-methionine salvage from S-adenosylmethionine; P:L-methionine salvage from methylthioadenosine; F:S-methyl-5-thioribose-1-phosphate isomerase activity	EC:5.3.1.23	S-methyl-5-thioribose-1-phosphate isomerase
ZPAR0A07750_B	Voa1p	255	10	0	76.5	4	C:GO:0005789; P:GO:0006461; C:GO:0000329; C:GO:0016021	C:endoplasmic reticulum membrane; P:protein complex assembly; C:fungal-type vacuole membrane; C:integral component of membrane
ZPAR0A07760_A	vacuolar ATPase assembly integral membrane VMA21	78	10	4.87e-46	84.5	5	C:GO:0005789; P:GO:0070072; C:GO:0016021; C:GO:0030127; C:GO:0033116	C:endoplasmic reticulum membrane; P:vacuolar proton-transporting V-type ATPase complex assembly; C:integral component of membrane; C:COPII vesicle coat; C:endoplasmic reticulum-Golgi intermediate compartment membrane
ZPAR0A07770_B	related to Mediator of RNA polymerase II transcription subunit 18	260	10	0	79.9	10	F:GO:0000991; C:GO:0070847; P:GO:0051123; C:GO:0016592; F:GO:0001129; P:GO:0006369; P:GO:0045944; F:GO:0001104; F:GO:0001135; P:GO:0001113	F:transcription factor activity, core RNA polymerase II binding; C:core mediator complex; P:RNA polymerase II transcriptional preinitiation complex assembly; C:mediator complex; F:RNA polymerase II transcription factor activity, TBP-class protein binding, involved in preinitiation complex assembly; P:termination of RNA polymerase II transcription; P:positive regulation of transcription from RNA p…
ZPAR0A07780_B	probable Pescadillo homolog	599	10	0	87.3	8	P:GO:0000463; P:GO:0000462; F:GO:0043021; C:GO:0070545; P:GO:0044786; P:GO:0000466; C:GO:0005654; C:GO:0030687	P:maturation of LSU-rRNA from tricistronic rRNA transcript (SSU-rRNA, 5.8S rRNA, LSU-rRNA); P:maturation of SSU-rRNA from tricistronic rRNA transcript (SSU-rRNA, 5.8S rRNA, LSU-rRNA); F:ribonucleoprotein complex binding; C:PeBoW complex; P:cell cycle DNA replication; P:maturation of 5.8S rRNA from tricistronic rRNA transcript (SSU-rRNA, 5.8S rRNA, LSU-rRNA); C:nucleoplasm; C:preribosome, large su…
ZPAR0A07790_B	Glutamyl-tRNA(Gln) amidotransferase subunit mitochondrial	172	10	7.82e-123	73.7	6	F:GO:0005524; C:GO:0030956; P:GO:0070681; P:GO:0032543; C:GO:0005743; F:GO:0050567	F:ATP binding; C:glutamyl-tRNA(Gln) amidotransferase complex; P:glutaminyl-tRNAGln biosynthesis via transamidation; P:mitochondrial translation; C:mitochondrial inner membrane; F:glutaminyl-tRNA synthase (glutamine-hydrolyzing) activity	EC:6.3.5.7	Glutaminyl-tRNA synthase (glutamine-hydrolyzing)
ZPAR0A07800_B	pcp1p	340	10	0	84.8	5	C:GO:0016021; F:GO:0004252; P:GO:0006465; P:GO:0010821; C:GO:0005743	C:integral component of membrane; F:serine-type endopeptidase activity; P:signal peptide processing; P:regulation of mitochondrion organization; C:mitochondrial inner membrane	EC:3.4.21	Acting on peptide bonds (peptidases)
ZPAR0A07810_B	mdr1p	947	10	0	88.7	4	C:GO:0005737; F:GO:0005509; C:GO:0016021; P:GO:0006886	C:cytoplasm; F:calcium ion binding; C:integral component of membrane; P:intracellular protein transport
ZPAR0A07820_B	related to Similarity to YLR454w	2532	10	0	77.8	1	C:GO:0016021	C:integral component of membrane
ZPAR0A07830_B	related to Telomere length regulation TEL2	654	10	0	73.8	1	P:GO:0000723	P:telomere maintenance
ZPAR0A07840_B	related to Separin	1608	10	0	75.9	6	C:GO:0005634; C:GO:0005737; P:GO:0007088; P:GO:0006508; F:GO:0008233; P:GO:0044763	C:nucleus; C:cytoplasm; P:regulation of mitotic nuclear division; P:proteolysis; F:peptidase activity; P:single-organism cellular process
ZPAR0A07850_B	related to Required for respiratory growth mitochondrial	288	10	0	68.1	1	P:GO:0000002	P:mitochondrial genome maintenance
ZPAR0A07860_B	uncharacterized protein ZBAI_04239	208	10	2.41e-152	85.2	3	F:GO:0010181; F:GO:0016491; P:GO:0055114	F:FMN binding; F:oxidoreductase activity; P:oxidation-reduction process
ZPAR0A07870_B	related to Activator of SKN7 10	1076	10	0	75.8	NA
ZPAR0A07880_B	uncharacterized protein ZBAI_04237	288	10	0	79.3	2	C:GO:0016021; C:GO:0005783	C:integral component of membrane; C:endoplasmic reticulum
ZPAR0A07890_B	CDP-diacylglycerol--inositol 3-phosphatidyltransferase	219	10	1.01e-158	86.9	5	C:GO:0016021; C:GO:0005794; P:GO:0006661; C:GO:0005741; F:GO:0003881	C:integral component of membrane; C:Golgi apparatus; P:phosphatidylinositol biosynthetic process; C:mitochondrial outer membrane; F:CDP-diacylglycerol-inositol 3-phosphatidyltransferase activity	EC:2.7.8.11	CDP-diacylglycerol--inositol 3-phosphatidyltransferase
ZPAR0A07900_B	related to Mitochondrial thiamine pyrophosphate carrier 1	309	10	0	78.6	4	C:GO:0031305; F:GO:0015234; P:GO:0071934; P:GO:0030974	C:integral component of mitochondrial inner membrane; F:thiamine transmembrane transporter activity; P:thiamine transmembrane transport; P:thiamine pyrophosphate transport
ZPAR0A07910_B	rrp46p	224	10	1.17e-160	84.6	15	P:GO:0034475; C:GO:0005730; P:GO:0000467; C:GO:0000177; P:GO:0070481; P:GO:0071042; C:GO:0000176; P:GO:0071051; F:GO:0003723; P:GO:0071035; P:GO:0070651; P:GO:0070478; P:GO:0071028; C:GO:0005829; P:GO:0071038	P:U4 snRNA 3'-end processing; C:nucleolus; P:exonucleolytic trimming to generate mature 3'-end of 5.8S rRNA from tricistronic rRNA transcript (SSU-rRNA, 5.8S rRNA, LSU-rRNA); C:cytoplasmic exosome (RNase complex); P:nuclear-transcribed mRNA catabolic process, non-stop decay; P:nuclear polyadenylation-dependent mRNA catabolic process; C:nuclear exosome (RNase complex); P:polyadenylation-dependent …
ZPAR0A07920_B	probable Valine--tRNA mitochondrial	1108	10	0	91.8	6	F:GO:0004832; F:GO:0005524; P:GO:0006438; C:GO:0005737; P:GO:0006450; F:GO:0002161	F:valine-tRNA ligase activity; F:ATP binding; P:valyl-tRNA aminoacylation; C:cytoplasm; P:regulation of translational fidelity; F:aminoacyl-tRNA editing activity	EC:6.1.1.9; EC:3.1.1.1	Valine--tRNA ligase; Carboxylesterase
ZPAR0A07930_B	probable Multiple RNA-binding domain-containing 1	852	10	0	84.2	8	F:GO:0000166; P:GO:0000472; P:GO:0000480; P:GO:0034462; F:GO:0042134; P:GO:0000447; C:GO:0005730; C:GO:0030686	F:nucleotide binding; P:endonucleolytic cleavage to generate mature 5'-end of SSU-rRNA from (SSU-rRNA, 5.8S rRNA, LSU-rRNA); P:endonucleolytic cleavage in 5'-ETS of tricistronic rRNA transcript (SSU-rRNA, 5.8S rRNA, LSU-rRNA); P:small-subunit processome assembly; F:rRNA primary transcript binding; P:endonucleolytic cleavage in ITS1 to separate SSU-rRNA from 5.8S rRNA and LSU-rRNA from tricistroni…
ZPAR0A07940_B	related to CWF19 DRN1	485	10	0	74.5	3	F:GO:0003824; F:GO:0008047; C:GO:0044424	F:catalytic activity; F:enzyme activator activity; C:intracellular part
ZPAR0A07950_B	probable Cell cycle kinase DBF2	574	10	0	93.6	20	P:GO:0061167; C:GO:0031097; P:GO:1902854; P:GO:0007035; F:GO:0004674; P:GO:1902846; C:GO:0044732; P:GO:0044878; P:GO:1901901; P:GO:1902817; F:GO:0005524; F:GO:1901916; P:GO:0051220; C:GO:0005935; P:GO:0000280; C:GO:0005829; C:GO:0034973; P:GO:0032463; P:GO:0018105; P:GO:0031028	P:maintenance of endoplasmic reticulum location involved in endoplasmic reticulum polarization at cell division site; C:medial cortex; P:positive regulation of nuclear migration during mitotic telophase; P:vacuolar acidification; F:protein serine/threonine kinase activity; P:positive regulation of mitotic spindle elongation; C:mitotic spindle pole body; P:mitotic cytokinesis checkpoint; P:regulat…	EC:2.7.11	Transferring phosphorus-containing groups
ZPAR0A07960_B	related to Pre-mRNA-processing factor 31	453	10	0	78.2	2	C:GO:0046540; P:GO:0000244	C:U4/U6 x U5 tri-snRNP complex; P:spliceosomal tri-snRNP complex assembly
ZPAR0A07970_B	DNA-directed RNA polymerases I and III subunit RPAC1	335	10	0	95.5	9	F:GO:0001056; F:GO:0003677; C:GO:0005736; F:GO:0001054; P:GO:0006360; C:GO:0005829; F:GO:0046983; P:GO:0042797; C:GO:0005666	F:RNA polymerase III activity; F:DNA binding; C:DNA-directed RNA polymerase I complex; F:RNA polymerase I activity; P:transcription from RNA polymerase I promoter; C:cytosol; F:protein dimerization activity; P:tRNA transcription from RNA polymerase III promoter; C:DNA-directed RNA polymerase III complex	EC:2.7.7.6	DNA-directed RNA polymerase
ZPAR0A07980_B	related to Weak similarity to human nicotinic acetylcholine receptor delta chain	288	10	0	79.3	1	C:GO:0016021	C:integral component of membrane
ZPAR0A07990_B	utp22p	1221	10	0	85.6	5	C:GO:0032040; P:GO:0006409; C:GO:0034456; P:GO:0006364; C:GO:0032545	C:small-subunit processome; P:tRNA export from nucleus; C:UTP-C complex; P:rRNA processing; C:CURI complex
ZPAR0A08000_B	related to NNF2	868	10	0	80.1	1	C:GO:0016021	C:integral component of membrane
ZPAR0A08010_B	Probable DNA-binding SNT1	1244	10	0	71.9	2	C:GO:0005634; F:GO:0003677	C:nucleus; F:DNA binding
ZPAR0A08020_B	related to Cell division control 6	542	10	0	87.2	19	F:GO:0016887; P:GO:0006270; P:GO:0036289; C:GO:0031261; P:GO:0006267; F:GO:0003682; P:GO:1903468; F:GO:0004674; F:GO:0005525; P:GO:0051301; C:GO:0005656; F:GO:0003688; F:GO:0005524; P:GO:1990443; C:GO:0000790; P:GO:0031938; F:GO:0003924; P:GO:0000082; P:GO:0033314	F:ATPase activity; P:DNA replication initiation; P:peptidyl-serine autophosphorylation; C:DNA replication preinitiation complex; P:pre-replicative complex assembly involved in nuclear cell cycle DNA replication; F:chromatin binding; P:positive regulation of DNA replication initiation; F:protein serine/threonine kinase activity; F:GTP binding; P:cell division; C:nuclear pre-replicative complex; F:…	EC:2.7.11; EC:3.6.1.3; EC:3.6.1.15	Transferring phosphorus-containing groups; Adenosinetriphosphatase; Nucleoside-triphosphate phosphatase
ZPAR0A08030_B	transporter	389	10	0	81	1	C:GO:0016021	C:integral component of membrane
ZPAR0A08040_B	related to Beige homolog 1	2145	10	0	77.7	6	P:GO:0031505; C:GO:0005739; C:GO:0005829; P:GO:0009268; C:GO:0019898; P:GO:0006886	P:fungal-type cell wall organization; C:mitochondrion; C:cytosol; P:response to pH; C:extrinsic component of membrane; P:intracellular protein transport
ZPAR0A08050_B	related to SOP4	231	10	3.32e-170	85.9	3	P:GO:0006888; C:GO:0016021; C:GO:0005783	P:ER to Golgi vesicle-mediated transport; C:integral component of membrane; C:endoplasmic reticulum
ZPAR0A08060_B	40S ribosomal S14-A and 40S ribosomal S14-B	139	10	1.55e-92	97.7	8	C:GO:0032040; P:GO:0000462; F:GO:0003735; F:GO:0003729; P:GO:0000028; C:GO:0005840; F:GO:0070181; P:GO:0006412	C:small-subunit processome; P:maturation of SSU-rRNA from tricistronic rRNA transcript (SSU-rRNA, 5.8S rRNA, LSU-rRNA); F:structural constituent of ribosome; F:mRNA binding; P:ribosomal small subunit assembly; C:ribosome; F:small ribosomal subunit rRNA binding; P:translation
ZPAR0A08070_B	Rps22ap	130	10	8.24e-90	98.5	3	F:GO:0003735; C:GO:0022627; P:GO:0002181	F:structural constituent of ribosome; C:cytosolic small ribosomal subunit; P:cytoplasmic translation
ZPAR0A08080_A	60S ribosomal L39	51	10	7.4e-27	95	3	F:GO:0003735; C:GO:0022625; P:GO:0006412	F:structural constituent of ribosome; C:cytosolic large ribosomal subunit; P:translation
ZPAR0A08090_B	Mitosis inhibitor kinase SWE1	348	10	0	94.3	19	P:GO:0036289; P:GO:1902402; P:GO:0038083; P:GO:0044387; F:GO:0004674; C:GO:0044732; P:GO:0045835; P:GO:0044878; P:GO:0000079; P:GO:0000320; C:GO:0005634; F:GO:0005524; F:GO:0004713; F:GO:0004712; P:GO:0000086; C:GO:0005935; C:GO:0071341; P:GO:0072453; P:GO:0010697	P:peptidyl-serine autophosphorylation; P:signal transduction involved in mitotic DNA damage checkpoint; P:peptidyl-tyrosine autophosphorylation; P:negative regulation of protein kinase activity by regulation of protein phosphorylation; F:protein serine/threonine kinase activity; C:mitotic spindle pole body; P:negative regulation of meiotic nuclear division; P:mitotic cytokinesis checkpoint; P:reg…	EC:2.7.10; EC:2.7.11; EC:2.7.12.1	Transferring phosphorus-containing groups; Transferring phosphorus-containing groups; Dual-specificity kinase
ZPAR0A08100_N	Mitosis inhibitor kinase SWE1	353	10	0	77.4	12	C:GO:0043229; F:GO:0005524; P:GO:0018108; P:GO:0045859; P:GO:0010639; P:GO:0040020; P:GO:0044773; P:GO:0046777; P:GO:0072413; F:GO:0004674; P:GO:0018105; P:GO:0010972	C:intracellular organelle; F:ATP binding; P:peptidyl-tyrosine phosphorylation; P:regulation of protein kinase activity; P:negative regulation of organelle organization; P:regulation of meiotic nuclear division; P:mitotic DNA damage checkpoint; P:protein autophosphorylation; P:signal transduction involved in mitotic cell cycle checkpoint; F:protein serine/threonine kinase activity; P:peptidyl-seri…	EC:2.7.11	Transferring phosphorus-containing groups
ZPAR0A08110_B	related to ZRG17	633	10	0	77.7	8	C:GO:0005634; C:GO:0016021; F:GO:0005385; P:GO:0006882; C:GO:0005829; C:GO:0000139; C:GO:0005783; P:GO:0071577	C:nucleus; C:integral component of membrane; F:zinc ion transmembrane transporter activity; P:cellular zinc ion homeostasis; C:cytosol; C:Golgi membrane; C:endoplasmic reticulum; P:zinc II ion transmembrane transport
ZPAR0A08120_B	Mediator of RNA polymerase II transcription subunit 12	1348	10	0	85	5	C:GO:0016592; P:GO:1900387; F:GO:0001105; P:GO:0045944; P:GO:0000411	C:mediator complex; P:negative regulation of cell-cell adhesion by negative regulation of transcription from RNA polymerase II promoter; F:RNA polymerase II transcription coactivator activity; P:positive regulation of transcription from RNA polymerase II promoter; P:positive regulation of transcription by galactose
ZPAR0A08130_N	ATP-dependent RNA helicase DBP6	601	10	0	81.6	9	F:GO:0003676; P:GO:0000463; F:GO:0005524; C:GO:0005829; F:GO:0004386; C:GO:0005730; P:GO:0000027; P:GO:0000466; C:GO:0030687	F:nucleic acid binding; P:maturation of LSU-rRNA from tricistronic rRNA transcript (SSU-rRNA, 5.8S rRNA, LSU-rRNA); F:ATP binding; C:cytosol; F:helicase activity; C:nucleolus; P:ribosomal large subunit assembly; P:maturation of 5.8S rRNA from tricistronic rRNA transcript (SSU-rRNA, 5.8S rRNA, LSU-rRNA); C:preribosome, large subunit precursor	EC:3.6.1.15	Nucleoside-triphosphate phosphatase
ZPAR0A08140_B	mitochondrial 37S ribosomal RSM19	91	10	9.02e-59	94.5	6	F:GO:0003723; F:GO:0003735; C:GO:0022627; P:GO:0000028; C:GO:0005763; P:GO:0006412	F:RNA binding; F:structural constituent of ribosome; C:cytosolic small ribosomal subunit; P:ribosomal small subunit assembly; C:mitochondrial small ribosomal subunit; P:translation
ZPAR0A08150_N	phosphatase 2C homolog 6	486	10	0	81.7	13	P:GO:1901098; C:GO:0000329; P:GO:0006470; P:GO:1903715; P:GO:0000422; C:GO:0005743; C:GO:0005758; F:GO:0004724; C:GO:0005759; P:GO:0043085; P:GO:0032872; P:GO:0061191; P:GO:0016236	P:positive regulation of autophagosome maturation; C:fungal-type vacuole membrane; P:protein dephosphorylation; P:regulation of aerobic respiration; P:mitophagy; C:mitochondrial inner membrane; C:mitochondrial intermembrane space; F:magnesium-dependent protein serine/threonine phosphatase activity; C:mitochondrial matrix; P:positive regulation of catalytic activity; P:regulation of stress-activat…	EC:3.1.3.16; EC:3.1.3.41	Protein-serine/threonine phosphatase; 4-nitrophenylphosphatase
ZPAR0A08160_B	mitochondrial 37S ribosomal MRPS12	166	10	1.1e-115	91.8	4	F:GO:0003735; C:GO:0005739; C:GO:0015935; P:GO:0006412	F:structural constituent of ribosome; C:mitochondrion; C:small ribosomal subunit; P:translation
ZPAR0A08170_B	probable NADPH dehydrogenase 1	375	10	0	83.7	3	F:GO:0010181; F:GO:0016491; P:GO:0055114	F:FMN binding; F:oxidoreductase activity; P:oxidation-reduction process
ZPAR0A08180_B	probable NADPH dehydrogenase 2	399	10	0	91	3	F:GO:0010181; F:GO:0016491; P:GO:0055114	F:FMN binding; F:oxidoreductase activity; P:oxidation-reduction process
ZPAR0A08190_B	related to STB5	623	10	0	82.8	7	C:GO:0005634; F:GO:0003677; F:GO:0008270; P:GO:0043619; P:GO:0006351; P:GO:0009410; F:GO:0000981	C:nucleus; F:DNA binding; F:zinc ion binding; P:regulation of transcription from RNA polymerase II promoter in response to oxidative stress; P:transcription, DNA-templated; P:response to xenobiotic stimulus; F:RNA polymerase II transcription factor activity, sequence-specific DNA binding
ZPAR0A08200_B	related to Thiol-specific monooxygenase	433	10	0	77.7	7	C:GO:0005789; F:GO:0050661; F:GO:0050660; C:GO:0005739; P:GO:0055114; P:GO:0006457; F:GO:0004499	C:endoplasmic reticulum membrane; F:NADP binding; F:flavin adenine dinucleotide binding; C:mitochondrion; P:oxidation-reduction process; P:protein folding; F:N,N-dimethylaniline monooxygenase activity	EC:1.14.13.8; EC:1.14.13	Flavin-containing monooxygenase; Acting on paired donors, with incorporation or reduction of molecular oxygen. The oxygen incorporated need not be derived from O(2)
ZPAR0A08210_B	Ctr2p	161	10	2.84e-116	74.7	3	C:GO:0016021; F:GO:0005375; P:GO:0035434	C:integral component of membrane; F:copper ion transmembrane transporter activity; P:copper ion transmembrane transport
ZPAR0A08220_B	Eno2p	437	10	0	93.5	4	F:GO:0000287; F:GO:0004634; P:GO:0006096; C:GO:0000015	F:magnesium ion binding; F:phosphopyruvate hydratase activity; P:glycolytic process; C:phosphopyruvate hydratase complex	EC:4.2.1.11	Phosphopyruvate hydratase
ZPAR0A08230_B	related to Spindle pole body component SPC97	757	10	0	78.1	8	C:GO:0005822; C:GO:0000928; C:GO:0005824; P:GO:0007020; C:GO:0000922; F:GO:0005200; F:GO:0043015; C:GO:0005874	C:inner plaque of spindle pole body; C:gamma-tubulin small complex, spindle pole body; C:outer plaque of spindle pole body; P:microtubule nucleation; C:spindle pole; F:structural constituent of cytoskeleton; F:gamma-tubulin binding; C:microtubule
ZPAR0A08240_B	Pup2p	260	10	0	96.5	6	C:GO:0005634; P:GO:0043161; C:GO:0019773; F:GO:0004298; C:GO:0034515; P:GO:0010499	C:nucleus; P:proteasome-mediated ubiquitin-dependent protein catabolic process; C:proteasome core complex, alpha-subunit complex; F:threonine-type endopeptidase activity; C:proteasome storage granule; P:proteasomal ubiquitin-independent protein catabolic process	EC:3.4.25	Acting on peptide bonds (peptidases)
ZPAR0A08250_B	Gcn5p	446	10	0	88.4	16	P:GO:0043966; F:GO:0010484; P:GO:0007131; P:GO:0006351; C:GO:0005671; C:GO:0000775; C:GO:0000124; P:GO:0060358; P:GO:0000122; P:GO:0032968; P:GO:0006338; C:GO:0046695; F:GO:0003713; F:GO:0070577; C:GO:0005829; P:GO:0034401	P:histone H3 acetylation; F:H3 histone acetyltransferase activity; P:reciprocal meiotic recombination; P:transcription, DNA-templated; C:Ada2/Gcn5/Ada3 transcription activator complex; C:chromosome, centromeric region; C:SAGA complex; P:negative regulation of leucine import; P:negative regulation of transcription from RNA polymerase II promoter; P:positive regulation of transcription elongation f…	EC:2.3.1.48	Histone acetyltransferase
ZPAR0A08260_B	Atg7p	620	10	0	85.9	13	P:GO:0044805; P:GO:0006501; P:GO:0000422; C:GO:0005634; P:GO:0034727; C:GO:0097632; C:GO:0005739; C:GO:0005829; F:GO:0019779; P:GO:0016236; P:GO:0032258; F:GO:0019778; P:GO:0032446	P:late nucleophagy; P:C-terminal protein lipidation; P:mitophagy; C:nucleus; P:piecemeal microautophagy of nucleus; C:extrinsic component of pre-autophagosomal structure membrane; C:mitochondrion; C:cytosol; F:Atg8 activating enzyme activity; P:macroautophagy; P:CVT pathway; F:Atg12 activating enzyme activity; P:protein modification by small protein conjugation
ZPAR0A08270_B	probable 60S ribosomal export NMD3	518	10	0	94.8	4	C:GO:0005634; P:GO:0000055; F:GO:0043023; C:GO:0022625	C:nucleus; P:ribosomal large subunit export from nucleus; F:ribosomal large subunit binding; C:cytosolic large ribosomal subunit
ZPAR0A08280_B	Nop19p	182	10	1.74e-126	73.2	6	P:GO:0000472; P:GO:0000480; P:GO:0000447; C:GO:0005730; C:GO:0030686; C:GO:0005654	P:endonucleolytic cleavage to generate mature 5'-end of SSU-rRNA from (SSU-rRNA, 5.8S rRNA, LSU-rRNA); P:endonucleolytic cleavage in 5'-ETS of tricistronic rRNA transcript (SSU-rRNA, 5.8S rRNA, LSU-rRNA); P:endonucleolytic cleavage in ITS1 to separate SSU-rRNA from 5.8S rRNA and LSU-rRNA from tricistronic rRNA transcript (SSU-rRNA, 5.8S rRNA, LSU-rRNA); C:nucleolus; C:90S preribosome; C:nucleopla…
ZPAR0A08290_B	Dbp8p	433	10	0	93.7	8	F:GO:0003676; F:GO:0005524; P:GO:0000472; P:GO:0000480; P:GO:0000447; C:GO:0005730; C:GO:0030686; F:GO:0004004	F:nucleic acid binding; F:ATP binding; P:endonucleolytic cleavage to generate mature 5'-end of SSU-rRNA from (SSU-rRNA, 5.8S rRNA, LSU-rRNA); P:endonucleolytic cleavage in 5'-ETS of tricistronic rRNA transcript (SSU-rRNA, 5.8S rRNA, LSU-rRNA); P:endonucleolytic cleavage in ITS1 to separate SSU-rRNA from 5.8S rRNA and LSU-rRNA from tricistronic rRNA transcript (SSU-rRNA, 5.8S rRNA, LSU-rRNA); C:nu…	EC:3.6.1.3; EC:3.6.1.15	Adenosinetriphosphatase; Nucleoside-triphosphate phosphatase
ZPAR0A08300_B	related to GTPase mitochondrial	536	10	0	87.1	2	F:GO:0005525; C:GO:0005739	F:GTP binding; C:mitochondrion
ZPAR0A08310_B	related to THO complex subunit THP2	260	10	0	82.5	7	F:GO:0003676; P:GO:0006406; P:GO:0006310; P:GO:0000723; C:GO:0000446; C:GO:0000445; P:GO:0006368	F:nucleic acid binding; P:mRNA export from nucleus; P:DNA recombination; P:telomere maintenance; C:nucleoplasmic THO complex; C:THO complex part of transcription export complex; P:transcription elongation from RNA polymerase II promoter
ZPAR0A08320_B	probable Anaphase-promoting complex subunit CDC23	634	10	0	88.6	7	F:GO:0004842; C:GO:0005680; P:GO:0031145; P:GO:0045842; F:GO:0030332; C:GO:0044732; P:GO:0016567	F:ubiquitin-protein transferase activity; C:anaphase-promoting complex; P:anaphase-promoting complex-dependent catabolic process; P:positive regulation of mitotic metaphase/anaphase transition; F:cyclin binding; C:mitotic spindle pole body; P:protein ubiquitination
ZPAR0A08330_B	probable Pre-mRNA-splicing factor 8	2400	10	0	92.9	11	F:GO:0017070; F:GO:0030623; F:GO:0097157; P:GO:0000350; F:GO:0030619; C:GO:0046540; C:GO:0005682; C:GO:0005681; F:GO:0030620; P:GO:0000389; P:GO:0000244	F:U6 snRNA binding; F:U5 snRNA binding; F:pre-mRNA intronic binding; P:generation of catalytic spliceosome for second transesterification step; F:U1 snRNA binding; C:U4/U6 x U5 tri-snRNP complex; C:U5 snRNP; C:spliceosomal complex; F:U2 snRNA binding; P:mRNA 3'-splice site recognition; P:spliceosomal tri-snRNP complex assembly
ZPAR0A08340_N	uncharacterized protein ZBAI_04195	291	6	6.63e-158	74	NA
ZPAR0A08350_B	related to DNA replication ATP-dependent helicase DNA2	1482	10	0	78.8	9	C:GO:0005634; P:GO:0032392; F:GO:0003678; F:GO:0008094; P:GO:0000729; P:GO:0006261; P:GO:0044763; F:GO:0004520; C:GO:0044427	C:nucleus; P:DNA geometric change; F:DNA helicase activity; F:DNA-dependent ATPase activity; P:DNA double-strand break processing; P:DNA-dependent DNA replication; P:single-organism cellular process; F:endodeoxyribonuclease activity; C:chromosomal part	EC:3.6.1.3; EC:3.6.1.15	Adenosinetriphosphatase; Nucleoside-triphosphate phosphatase
ZPAR0A08360_B	uncharacterized protein ZBAI_07703	742	10	0	63.9	2	F:GO:0000166; F:GO:0003676	F:nucleotide binding; F:nucleic acid binding
ZPAR0A08370_B	uncharacterized protein ZBAI_07702	352	10	0	69.1	4	C:GO:0005634; F:GO:0003700; P:GO:0006355; F:GO:0043565	C:nucleus; F:transcription factor activity, sequence-specific DNA binding; P:regulation of transcription, DNA-templated; F:sequence-specific DNA binding
ZPAR0A08380_B	related to 6-phosphogluconolactonase 3	256	10	0	80.4	3	P:GO:0005975; P:GO:0006098; F:GO:0017057	P:carbohydrate metabolic process; P:pentose-phosphate shunt; F:6-phosphogluconolactonase activity	EC:3.1.1.31; EC:3.1.1.1	6-phosphogluconolactonase; Carboxylesterase
ZPAR0A08390_B	Cpd1p	218	10	3.33e-159	77.7	11	C:GO:0005634; F:GO:0016668; F:GO:0003955; P:GO:0009187; C:GO:0005739; P:GO:0043065; P:GO:0000304; C:GO:0030136; F:GO:0004113; C:GO:0005886; P:GO:0019646	C:nucleus; F:oxidoreductase activity, acting on a sulfur group of donors, NAD(P) as acceptor; F:NAD(P)H dehydrogenase (quinone) activity; P:cyclic nucleotide metabolic process; C:mitochondrion; P:positive regulation of apoptotic process; P:response to singlet oxygen; C:clathrin-coated vesicle; F:2',3'-cyclic-nucleotide 3'-phosphodiesterase activity; C:plasma membrane; P:aerobic electron transport…	EC:3.1.4.37; EC:1.6.5.2	2',3'-cyclic-nucleotide 3'-phosphodiesterase; NAD(P)H dehydrogenase (quinone)
ZPAR0A08400_B	probable Transcription factor IIIB 70 kDa subunit	560	10	0	88.5	12	F:GO:0001156; P:GO:0001112; F:GO:0003677; F:GO:0008270; P:GO:0070893; P:GO:0090074; F:GO:0017025; C:GO:0000126; F:GO:0000994; P:GO:0006359; F:GO:0001026; P:GO:0070898	F:TFIIIC-class transcription factor binding; P:DNA-templated transcriptional open complex formation; F:DNA binding; F:zinc ion binding; P:transposon integration; P:negative regulation of protein homodimerization activity; F:TBP-class protein binding; C:transcription factor TFIIIB complex; F:RNA polymerase III core binding; P:regulation of transcription from RNA polymerase III promoter; F:TFIIIB-t…
ZPAR0A08410_N	SDA1	757	10	0	88.4	5	C:GO:0005634; P:GO:0000055; P:GO:0042273; P:GO:0007089; P:GO:0030036	C:nucleus; P:ribosomal large subunit export from nucleus; P:ribosomal large subunit biogenesis; P:traversing start control point of mitotic cell cycle; P:actin cytoskeleton organization
ZPAR0A08420_B	related to Ubiquitin-binding CUE5	430	10	0	73.9	1	F:GO:0005515	F:protein binding
ZPAR0A08430_B	probable Hydroxyacylglutathione hydrolase,mitochondrial	279	10	0	85.6	4	F:GO:0004416; C:GO:0005737; P:GO:0044262; P:GO:0019243	F:hydroxyacylglutathione hydrolase activity; C:cytoplasm; P:cellular carbohydrate metabolic process; P:methylglyoxal catabolic process to D-lactate via S-lactoyl-glutathione	EC:3.1.2.6	Hydroxyacylglutathione hydrolase
ZPAR0A08440_B	related to Copper-transporting ATPase	983	10	0	81.5	8	F:GO:0000166; P:GO:0006879; P:GO:0060003; F:GO:0005507; F:GO:0019829; C:GO:0000329; C:GO:0016021; C:GO:0012510	F:nucleotide binding; P:cellular iron ion homeostasis; P:copper ion export; F:copper ion binding; F:cation-transporting ATPase activity; C:fungal-type vacuole membrane; C:integral component of membrane; C:trans-Golgi network transport vesicle membrane	EC:3.6.1.3; EC:3.6.1.15	Adenosinetriphosphatase; Nucleoside-triphosphate phosphatase
ZPAR0A08450_B	Casein kinase II subunit beta	258	10	0	93.3	10	C:GO:0005956; F:GO:0030291; C:GO:0034456; P:GO:0006468; P:GO:0006974; P:GO:0071901; F:GO:0016301; P:GO:0006359; P:GO:0006356; C:GO:0032545	C:protein kinase CK2 complex; F:protein serine/threonine kinase inhibitor activity; C:UTP-C complex; P:protein phosphorylation; P:cellular response to DNA damage stimulus; P:negative regulation of protein serine/threonine kinase activity; F:kinase activity; P:regulation of transcription from RNA polymerase III promoter; P:regulation of transcription from RNA polymerase I promoter; C:CURI complex
ZPAR0A08460_B	probable HIR2	875	10	0	84.9	7	P:GO:0000122; C:GO:0005634; F:GO:0003714; C:GO:0000417; C:GO:0005829; P:GO:0006336; P:GO:0006368	P:negative regulation of transcription from RNA polymerase II promoter; C:nucleus; F:transcription corepressor activity; C:HIR complex; C:cytosol; P:DNA replication-independent nucleosome assembly; P:transcription elongation from RNA polymerase II promoter
ZPAR0A08470_B	Msw1p	373	10	0	88.3	4	F:GO:0005524; P:GO:0070183; C:GO:0005759; F:GO:0004830	F:ATP binding; P:mitochondrial tryptophanyl-tRNA aminoacylation; C:mitochondrial matrix; F:tryptophan-tRNA ligase activity	EC:6.1.1.2	Tryptophan--tRNA ligase
ZPAR0A08480_B	related to Cytochrome c mitochondrial import factor CYC2	355	10	0	80	5	F:GO:0016491; C:GO:0005739; P:GO:0016043; P:GO:0055114; C:GO:0044425	F:oxidoreductase activity; C:mitochondrion; P:cellular component organization; P:oxidation-reduction process; C:membrane part
ZPAR0A08490_B	Cia1p	347	10	0	90.2	20	P:GO:0035066; P:GO:0006351; P:GO:0043618; P:GO:0043486; P:GO:0002098; P:GO:0006336; P:GO:0006337; P:GO:0006348; C:GO:0097361; P:GO:0006335; P:GO:0032968; C:GO:0000781; C:GO:0005634; P:GO:0000055; F:GO:0042393; P:GO:0001932; P:GO:0016573; P:GO:0030466; P:GO:0016226; P:GO:0033523	P:positive regulation of histone acetylation; P:transcription, DNA-templated; P:regulation of transcription from RNA polymerase II promoter in response to stress; P:histone exchange; P:tRNA wobble uridine modification; P:DNA replication-independent nucleosome assembly; P:nucleosome disassembly; P:chromatin silencing at telomere; C:CIA complex; P:DNA replication-dependent nucleosome assembly; P:po…
ZPAR0A08500_B	related to Syntaxin PEP12	280	10	0	87.1	8	P:GO:0000011; P:GO:0061025; C:GO:0005768; C:GO:0016021; F:GO:0005484; C:GO:0005794; P:GO:0006886; P:GO:0006896	P:vacuole inheritance; P:membrane fusion; C:endosome; C:integral component of membrane; F:SNAP receptor activity; C:Golgi apparatus; P:intracellular protein transport; P:Golgi to vacuole transport
ZPAR0A08510_B	related to LIM domain and RING finger YDR266C	645	10	0	81.7	5	F:GO:0004842; F:GO:0008270; P:GO:0016574; C:GO:0005840; P:GO:0036205	F:ubiquitin-protein transferase activity; F:zinc ion binding; P:histone ubiquitination; C:ribosome; P:histone catabolic process
ZPAR0A08520_B	related to Peroxisome biogenesis factor 10	338	10	0	81.1	7	F:GO:0004842; P:GO:0016558; F:GO:0008270; C:GO:0005779; P:GO:0000209; C:GO:0005783; C:GO:1990429	F:ubiquitin-protein transferase activity; P:protein import into peroxisome matrix; F:zinc ion binding; C:integral component of peroxisomal membrane; P:protein polyubiquitination; C:endoplasmic reticulum; C:peroxisomal importomer complex
ZPAR0A08530_B	related to SWI5-dependent HO expression 4	767	10	0	82.1	9	C:GO:0005844; C:GO:0005634; C:GO:0005826; P:GO:0008298; P:GO:1903475; F:GO:0017022; C:GO:0005829; P:GO:0007533; P:GO:0034613	C:polysome; C:nucleus; C:actomyosin contractile ring; P:intracellular mRNA localization; P:mitotic actomyosin contractile ring assembly; F:myosin binding; C:cytosol; P:mating type switching; P:cellular protein localization
ZPAR0A08540_B	probable Palmitoyltransferase AKR1	760	10	0	84.3	11	F:GO:0008270; F:GO:0019706; C:GO:0005768; C:GO:0098588; P:GO:0010969; C:GO:0016021; C:GO:0005794; P:GO:0018345; P:GO:0030100; C:GO:0044446; P:GO:0006612	F:zinc ion binding; F:protein-cysteine S-palmitoyltransferase activity; C:endosome; C:bounding membrane of organelle; P:regulation of pheromone-dependent signal transduction involved in conjugation with cellular fusion; C:integral component of membrane; C:Golgi apparatus; P:protein palmitoylation; P:regulation of endocytosis; C:intracellular organelle part; P:protein targeting to membrane	EC:2.3.1.225	Protein S-acyltransferase
ZPAR0A08550_B	related to Exodeoxyribonuclease 1	606	10	0	77	5	C:GO:0005634; F:GO:0003677; P:GO:0090305; P:GO:0000729; F:GO:0035312	C:nucleus; F:DNA binding; P:nucleic acid phosphodiester bond hydrolysis; P:DNA double-strand break processing; F:5'-3' exodeoxyribonuclease activity	EC:3.1.11; EC:3.1.15	Acting on ester bonds; Acting on ester bonds
ZPAR0A08560_B	mas2p	485	10	0	91.2	5	P:GO:0006627; F:GO:0008270; C:GO:0017087; F:GO:0004222; C:GO:0005743	P:protein processing involved in protein targeting to mitochondrion; F:zinc ion binding; C:mitochondrial processing peptidase complex; F:metalloendopeptidase activity; C:mitochondrial inner membrane	EC:3.4.24	Acting on peptide bonds (peptidases)
ZPAR0A08570_B	related to Myosin-1	1922	10	0	86.3	7	F:GO:0005524; C:GO:0000131; C:GO:0000142; P:GO:0000916; P:GO:0000915; C:GO:0016460; F:GO:0003774	F:ATP binding; C:incipient cellular bud site; C:cellular bud neck contractile ring; P:actomyosin contractile ring contraction; P:actomyosin contractile ring assembly; C:myosin II complex; F:motor activity	EC:3.6.1.15	Nucleoside-triphosphate phosphatase
ZPAR0A08580_A	40S ribosomal S27	82	10	9.36e-52	98.5	6	P:GO:0000462; F:GO:0003735; C:GO:0022627; F:GO:0046872; P:GO:0000028; P:GO:0006412	P:maturation of SSU-rRNA from tricistronic rRNA transcript (SSU-rRNA, 5.8S rRNA, LSU-rRNA); F:structural constituent of ribosome; C:cytosolic small ribosomal subunit; F:metal ion binding; P:ribosomal small subunit assembly; P:translation
ZPAR0A08590_B	mitochondrial 37S ribosomal RSM22	704	10	0	80.1	5	F:GO:0003735; F:GO:0008168; C:GO:0005763; P:GO:0006412; P:GO:0032259	F:structural constituent of ribosome; F:methyltransferase activity; C:mitochondrial small ribosomal subunit; P:translation; P:methylation
ZPAR0A08600_B	related to SRP102-Signal recognition particle beta chain	255	10	0	83.5	5	F:GO:0005525; C:GO:0030176; P:GO:0045047; C:GO:0005785; F:GO:0005047	F:GTP binding; C:integral component of endoplasmic reticulum membrane; P:protein targeting to ER; C:signal recognition particle receptor complex; F:signal recognition particle binding
ZPAR0A08610_B	BN860_03290g1_1	94	10	9.03e-41	78.2	4	P:GO:0050790; C:GO:0030176; P:GO:0019348; F:GO:0030234	P:regulation of catalytic activity; C:integral component of endoplasmic reticulum membrane; P:dolichol metabolic process; F:enzyme regulator activity
ZPAR0A08620_B	probable Nucleoporin NUP192	1674	10	0	87	7	C:GO:0044615; P:GO:0006999; C:GO:0005829; F:GO:0017056; C:GO:0034399; C:GO:0044611; C:GO:0044732	C:nuclear pore nuclear basket; P:nuclear pore organization; C:cytosol; F:structural constituent of nuclear pore; C:nuclear periphery; C:nuclear pore inner ring; C:mitotic spindle pole body
ZPAR0A08630_B	Nsp1p	923	10	0	66.3	13	C:GO:0044615; F:GO:0005543; F:GO:0005487; C:GO:0044613; P:GO:0097064; P:GO:0000056; P:GO:0000055; C:GO:0016020; P:GO:0006409; P:GO:0006607; F:GO:0017056; C:GO:0034399; P:GO:0016973	C:nuclear pore nuclear basket; F:phospholipid binding; F:nucleocytoplasmic transporter activity; C:nuclear pore central transport channel; P:ncRNA export from nucleus; P:ribosomal small subunit export from nucleus; P:ribosomal large subunit export from nucleus; C:membrane; P:tRNA export from nucleus; P:NLS-bearing protein import into nucleus; F:structural constituent of nuclear pore; C:nuclear pe…
ZPAR0A08640_B	related to MAP-homologous 1	1352	10	0	77	4	F:GO:0005198; P:GO:0071840; C:GO:0044446; P:GO:0071426	F:structural molecule activity; P:cellular component organization or biogenesis; C:intracellular organelle part; P:ribonucleoprotein complex export from nucleus
ZPAR0A08650_B	uncharacterized protein ZBAI_04171	322	10	0	76.7	5	C:GO:0005802; C:GO:0005768; F:GO:0005096; C:GO:0030136; P:GO:0043547	C:trans-Golgi network; C:endosome; F:GTPase activator activity; C:clathrin-coated vesicle; P:positive regulation of GTPase activity
ZPAR0A08660_B	Gpm1p	247	10	2.64e-178	93.7	7	P:GO:0006094; C:GO:0005758; P:GO:0006096; C:GO:0005829; C:GO:0005741; F:GO:0046538; P:GO:0043456	P:gluconeogenesis; C:mitochondrial intermembrane space; P:glycolytic process; C:cytosol; C:mitochondrial outer membrane; F:2,3-bisphosphoglycerate-dependent phosphoglycerate mutase activity; P:regulation of pentose-phosphate shunt	EC:5.4.2.1	Intramolecular transferases
ZPAR0A08670_B	related to ATP-dependent (S)-NAD(P)H-hydrate dehydratase	323	10	0	84	4	C:GO:0005737; F:GO:0047453; P:GO:0046496; F:GO:0052855	C:cytoplasm; F:ATP-dependent NAD(P)H-hydrate dehydratase activity; P:nicotinamide nucleotide metabolic process; F:ADP-dependent NAD(P)H-hydrate dehydratase activity	EC:4.2.1.93	ATP-dependent NAD(P)H-hydrate dehydratase
ZPAR0A08680_B	NADH-cytochrome b5 reductase 2	312	10	0	87.6	6	C:GO:0031307; F:GO:0004128; C:GO:0005758; P:GO:0006696; P:GO:0034599; P:GO:0055114	C:integral component of mitochondrial outer membrane; F:cytochrome-b5 reductase activity, acting on NAD(P)H; C:mitochondrial intermembrane space; P:ergosterol biosynthetic process; P:cellular response to oxidative stress; P:oxidation-reduction process	EC:1.6.2.2	Cytochrome-b5 reductase
ZPAR0A08690_B	related to DBR1-Lariat-debranching enzyme	349	10	0	82.2	7	P:GO:0090502; F:GO:0008419; P:GO:0045292; P:GO:0032197; P:GO:0016074; P:GO:0007124; P:GO:0006401	P:RNA phosphodiester bond hydrolysis, endonucleolytic; F:RNA lariat debranching enzyme activity; P:mRNA cis splicing, via spliceosome; P:transposition, RNA-mediated; P:snoRNA metabolic process; P:pseudohyphal growth; P:RNA catabolic process	EC:3.1.30; EC:3.1.26	Acting on ester bonds; Acting on ester bonds
ZPAR0A08700_B	Sdh1p	644	10	0	94.2	10	P:GO:0019318; F:GO:0008270; P:GO:0009061; C:GO:0005749; F:GO:0008177; F:GO:0050660; F:GO:0009055; F:GO:0003939; P:GO:0006099; P:GO:0006121	P:hexose metabolic process; F:zinc ion binding; P:anaerobic respiration; C:mitochondrial respiratory chain complex II, succinate dehydrogenase complex (ubiquinone); F:succinate dehydrogenase (ubiquinone) activity; F:flavin adenine dinucleotide binding; F:electron carrier activity; F:L-iditol 2-dehydrogenase activity; P:tricarboxylic acid cycle; P:mitochondrial electron transport, succinate to ubi…	EC:1.1.1.14; EC:1.3.99.1; EC:1.3.5.1	L-iditol 2-dehydrogenase; Deleted entry; Succinate dehydrogenase (quinone)
ZPAR0A08710_B	probable NPL4-Nuclear localization factor and ER translocation component	576	10	0	87.3	16	P:GO:1900182; C:GO:0036266; C:GO:0000839; P:GO:0071629; C:GO:0000837; F:GO:0031593; C:GO:0034098; P:GO:0072671; C:GO:0005634; C:GO:1990112; P:GO:0070651; P:GO:1990116; C:GO:0005829; P:GO:0030970; P:GO:0051228; P:GO:0071712	P:positive regulation of protein localization to nucleus; C:Cdc48p-Npl4p-Vms1p AAA ATPase complex; C:Hrd1p ubiquitin ligase ERAD-L complex; P:ubiquitin-dependent catabolism of misfolded proteins by cytoplasm-associated proteasome; C:Doa10p ubiquitin ligase complex; F:polyubiquitin binding; C:VCP-NPL4-UFD1 AAA ATPase complex; P:mitochondria-associated ubiquitin-dependent protein catabolic process;…
ZPAR0A08720_B	Sec66p	204	10	2.26e-146	89.6	6	P:GO:0030447; C:GO:0031207; C:GO:0016021; F:GO:0008565; P:GO:0031204; C:GO:0071944	P:filamentous growth; C:Sec62/Sec63 complex; C:integral component of membrane; F:protein transporter activity; P:posttranslational protein targeting to membrane, translocation; C:cell periphery
ZPAR0A08730_B	uncharacterized protein ZBAI_04163	779	10	0	74.4	1	C:GO:0005829	C:cytosol
ZPAR0A08740_B	probable Proteasome maturation factor UMP1	146	10	3.95e-103	87.3	5	C:GO:0005634; C:GO:0005829; P:GO:0006974; P:GO:0043248; P:GO:0006511	C:nucleus; C:cytosol; P:cellular response to DNA damage stimulus; P:proteasome assembly; P:ubiquitin-dependent protein catabolic process
ZPAR0A08750_B	swd3p	319	10	0	85.3	5	C:GO:0048188; C:GO:0000781; P:GO:0000723; P:GO:0006348; P:GO:0051568	C:Set1C/COMPASS complex; C:chromosome, telomeric region; P:telomere maintenance; P:chromatin silencing at telomere; P:histone H3-K4 methylation
ZPAR0A08760_B	probable Aspartate--tRNA mitochondrial	356	10	0	85.3	5	F:GO:0003676; F:GO:0005524; C:GO:0005739; F:GO:0004815; P:GO:0070146	F:nucleic acid binding; F:ATP binding; C:mitochondrion; F:aspartate-tRNA ligase activity; P:mitochondrial aspartyl-tRNA aminoacylation	EC:6.1.1.12	Aspartate--tRNA ligase
ZPAR0A08770_B	Ecm31p	321	10	0	83.7	3	P:GO:0015940; F:GO:0003864; C:GO:0005739	P:pantothenate biosynthetic process; F:3-methyl-2-oxobutanoate hydroxymethyltransferase activity; C:mitochondrion	EC:2.1.2.11	3-methyl-2-oxobutanoate hydroxymethyltransferase
ZPAR0A08780_B	probable N-acyl-phosphatidylethanolamine-hydrolyzing phospholipase mitochondrial	451	10	0	86.3	5	C:GO:0031305; F:GO:0008270; P:GO:0070292; F:GO:0070290; P:GO:0070291	C:integral component of mitochondrial inner membrane; F:zinc ion binding; P:N-acylphosphatidylethanolamine metabolic process; F:N-acylphosphatidylethanolamine-specific phospholipase D activity; P:N-acylethanolamine metabolic process	EC:3.1.4.4	Phospholipase D
ZPAR0A08790_N	related to Elongator complex 4	434	10	0	78.5	3	C:GO:0033588; P:GO:0002098; P:GO:0006357	C:Elongator holoenzyme complex; P:tRNA wobble uridine modification; P:regulation of transcription from RNA polymerase II promoter
ZPAR0A08800_B	related to Autophagy-related 21	425	10	0	83.6	10	P:GO:0034727; C:GO:0005768; P:GO:0016050; P:GO:0034497; C:GO:0000329; P:GO:0006497; C:GO:0005829; F:GO:0080025; P:GO:0000422; P:GO:0032258	P:piecemeal microautophagy of nucleus; C:endosome; P:vesicle organization; P:protein localization to pre-autophagosomal structure; C:fungal-type vacuole membrane; P:protein lipidation; C:cytosol; F:phosphatidylinositol-3,5-bisphosphate binding; P:mitophagy; P:CVT pathway
ZPAR0A08810_B	related to Altered inheritance of mitochondria mitochondrial	179	10	5.14e-124	79.3	2	C:GO:0016021; C:GO:0031304	C:integral component of membrane; C:intrinsic component of mitochondrial inner membrane
ZPAR0A08820_B	Mgr2p	116	10	6.41e-79	87.9	3	C:GO:0005744; P:GO:0030150; C:GO:0016021	C:mitochondrial inner membrane presequence translocase complex; P:protein import into mitochondrial matrix; C:integral component of membrane
ZPAR0A08830_B	Msy1p	455	10	0	84.2	5	P:GO:0070184; F:GO:0004831; F:GO:0005524; F:GO:0003723; C:GO:0005739	P:mitochondrial tyrosyl-tRNA aminoacylation; F:tyrosine-tRNA ligase activity; F:ATP binding; F:RNA binding; C:mitochondrion	EC:6.1.1.1	Tyrosine--tRNA ligase
ZPAR0A08840_N	Eri1p	67	10	4.17e-28	68	7	C:GO:0005789; P:GO:0006506; P:GO:0034260; F:GO:0005095; C:GO:0000506; C:GO:0016021; P:GO:0007265	C:endoplasmic reticulum membrane; P:GPI anchor biosynthetic process; P:negative regulation of GTPase activity; F:GTPase inhibitor activity; C:glycosylphosphatidylinositol-N-acetylglucosaminyltransferase (GPI-GnT) complex; C:integral component of membrane; P:Ras protein signal transduction
ZPAR0A08850_B	probable Peptide-N(4)-(N-acetyl-beta-glucosaminyl)asparagine amidase	351	10	0	86	5	C:GO:0005634; P:GO:0006517; P:GO:0006515; C:GO:0005829; F:GO:0000224	C:nucleus; P:protein deglycosylation; P:misfolded or incompletely synthesized protein catabolic process; C:cytosol; F:peptide-N4-(N-acetyl-beta-glucosaminyl)asparagine amidase activity	EC:3.5.1.52	Peptide-N(4)-(N-acetyl-beta-glucosaminyl)asparagine amidase
ZPAR0A08860_B	probable Medium-chain fatty acid ethyl ester synthase esterase 2	450	10	0	82.4	7	C:GO:0005811; F:GO:0017171; F:GO:0034319; P:GO:0051792; P:GO:0051793; C:GO:0005741; F:GO:0034338	C:lipid particle; F:serine hydrolase activity; F:alcohol O-butanoyltransferase activity; P:medium-chain fatty acid biosynthetic process; P:medium-chain fatty acid catabolic process; C:mitochondrial outer membrane; F:short-chain carboxylesterase activity	EC:3.1.1.1	Carboxylesterase
ZPAR0A08870_B	related to Transmembrane GTPase FZO1	874	10	0	82.6	7	C:GO:0031307; F:GO:0005525; F:GO:0042803; F:GO:0003924; P:GO:0008053; P:GO:0051646; C:GO:0005743	C:integral component of mitochondrial outer membrane; F:GTP binding; F:protein homodimerization activity; F:GTPase activity; P:mitochondrial fusion; P:mitochondrion localization; C:mitochondrial inner membrane	EC:3.6.1.15	Nucleoside-triphosphate phosphatase
ZPAR0A08880_B	probable Translocation SEC62	328	10	0	84.3	4	C:GO:0031207; C:GO:0030176; F:GO:0008565; P:GO:0031204	C:Sec62/Sec63 complex; C:integral component of endoplasmic reticulum membrane; F:protein transporter activity; P:posttranslational protein targeting to membrane, translocation
ZPAR0A08890_N	Nog1p	647	10	0	93.3	7	F:GO:0005525; P:GO:0000054; P:GO:0042273; P:GO:0006364; C:GO:0005730; P:GO:1902626; C:GO:0030687	F:GTP binding; P:ribosomal subunit export from nucleus; P:ribosomal large subunit biogenesis; P:rRNA processing; C:nucleolus; P:assembly of large subunit precursor of preribosome; C:preribosome, large subunit precursor
ZPAR0A08900_B	related to Dityrosine transporter 1	584	10	0	82.2	6	P:GO:0055085; C:GO:0005628; C:GO:0016021; F:GO:0005275; P:GO:0015837; P:GO:0030476	P:transmembrane transport; C:prospore membrane; C:integral component of membrane; F:amine transmembrane transporter activity; P:amine transport; P:ascospore wall assembly
ZPAR0A08910_B	related to Sulfite efflux pump SSU1	458	10	0	76.9	5	P:GO:0055085; F:GO:0000319; C:GO:0016021; P:GO:0000316; C:GO:0005886	P:transmembrane transport; F:sulfite transmembrane transporter activity; C:integral component of membrane; P:sulfite transport; C:plasma membrane
ZPAR0A08920_B	Glr1p	485	10	0	91.8	13	P:GO:0036245; F:GO:0004362; P:GO:0045454; C:GO:0005634; F:GO:0050661; F:GO:0050660; P:GO:0006749; C:GO:0005739; P:GO:0098869; C:GO:0005829; P:GO:0010731; P:GO:0055114; P:GO:0070301	P:cellular response to menadione; F:glutathione-disulfide reductase activity; P:cell redox homeostasis; C:nucleus; F:NADP binding; F:flavin adenine dinucleotide binding; P:glutathione metabolic process; C:mitochondrion; P:cellular oxidant detoxification; C:cytosol; P:protein glutathionylation; P:oxidation-reduction process; P:cellular response to hydrogen peroxide	EC:1.8.1.7	Glutathione-disulfide reductase
ZPAR0A08930_B	40S ribosomal S6	236	10	2.18e-167	96.6	3	F:GO:0003735; C:GO:0005840; P:GO:0006412	F:structural constituent of ribosome; C:ribosome; P:translation
ZPAR0A08940_B	uncharacterized protein ZBAI_08650	261	10	0	75	1	C:GO:0016021	C:integral component of membrane
ZPAR0A08950_N	uncharacterized protein ZBAI_08649	230	2	1.17e-165	93.5	NA
ZPAR0A08960_N	uncharacterized protein ZBAI_08648	194	10	3.95e-139	70.7	1	C:GO:0016021	C:integral component of membrane
ZPAR0A08970_N	uncharacterized protein ZBAI_08647	268	10	0	74.2	1	C:GO:0016021	C:integral component of membrane
ZPAR0A08980_N	uncharacterized protein ZBAI_08646	295	10	0	73.4	1	C:GO:0016021	C:integral component of membrane
ZPAR0A08990_B	related to UPF0695 membrane YOR390W	346	10	0	81.4	1	C:GO:0016021	C:integral component of membrane
ZPAR0A09000_B	ZYBA0S08-05644g1_1	466	10	0	58	5	C:GO:0005634; F:GO:0003677; P:GO:0006351; P:GO:0006355; F:GO:0046983	C:nucleus; F:DNA binding; P:transcription, DNA-templated; P:regulation of transcription, DNA-templated; F:protein dimerization activity
ZPAR0A09010_N	uncharacterized protein ZBAI_08640	182	3	1.33e-19	52.33	NA
ZPAR0A09020_N	uncharacterized protein ZBAI_08640	144	10	1.04e-21	52	2	C:GO:0016020; C:GO:0016021	C:membrane; C:integral component of membrane
ZPAR0A09030_N	---NA---	41	NA	NA	NA	NA
ZPAR0A09040_N	uncharacterized protein ZBAI_08640	177	10	1.18e-128	58.8	2	C:GO:0016020; C:GO:0016021	C:membrane; C:integral component of membrane
ZPAR0A09050_N	uncharacterized protein ZBAI_08639	366	10	0	63.7	2	C:GO:0016020; C:GO:0016021	C:membrane; C:integral component of membrane
ZPAR0A09060_B	probable ATP-dependent helicase NAM7	939	10	0	93.8	11	F:GO:0003677; F:GO:0005524; F:GO:0008270; P:GO:0008298; C:GO:0005737; F:GO:0043024; P:GO:0006310; P:GO:0070478; F:GO:0004386; P:GO:0030466; P:GO:0016567	F:DNA binding; F:ATP binding; F:zinc ion binding; P:intracellular mRNA localization; C:cytoplasm; F:ribosomal small subunit binding; P:DNA recombination; P:nuclear-transcribed mRNA catabolic process, 3'-5' exonucleolytic nonsense-mediated decay; F:helicase activity; P:chromatin silencing at silent mating-type cassette; P:protein ubiquitination	EC:3.6.1.15	Nucleoside-triphosphate phosphatase
ZPAR0A09070_B	related to BUD2-GTPase-activating for Bud1p Rsr1p	1019	10	0	79.6	7	P:GO:0036267; P:GO:0007120; C:GO:0005935; P:GO:0007121; P:GO:0007165; P:GO:0043087; P:GO:0031578	P:invasive filamentous growth; P:axial cellular bud site selection; C:cellular bud neck; P:bipolar cellular bud site selection; P:signal transduction; P:regulation of GTPase activity; P:mitotic spindle orientation checkpoint
ZPAR0A09080_B	Sec14p	304	10	0	93.3	18	C:GO:0060187; P:GO:0010570; C:GO:0032153; P:GO:1901352; P:GO:0043001; C:GO:0000139; P:GO:0046488; F:GO:0008526; F:GO:0008525; P:GO:0006896; C:GO:0005634; C:GO:0005628; C:GO:0035838; C:GO:0005829; P:GO:0015914; P:GO:0031322; P:GO:0048194; P:GO:2001246	C:cell pole; P:regulation of filamentous growth; C:cell division site; P:negative regulation of phosphatidylglycerol biosynthetic process; P:Golgi to plasma membrane protein transport; C:Golgi membrane; P:phosphatidylinositol metabolic process; F:phosphatidylinositol transporter activity; F:phosphatidylcholine transporter activity; P:Golgi to vacuole transport; C:nucleus; C:prospore membrane; C:g…
ZPAR0A09090_B	related to Chromosome transmission fidelity 18	717	10	0	79.1	5	F:GO:0005524; P:GO:0051276; C:GO:0043231; P:GO:0006259; C:GO:0044427	F:ATP binding; P:chromosome organization; C:intracellular membrane-bounded organelle; P:DNA metabolic process; C:chromosomal part
ZPAR0A09100_B	Vps20p	207	10	1.05e-144	85.8	4	P:GO:0043328; C:GO:0000815; C:GO:0005938; P:GO:0070676	P:protein targeting to vacuole involved in ubiquitin-dependent protein catabolic process via the multivesicular body sorting pathway; C:ESCRT III complex; C:cell cortex; P:intralumenal vesicle formation
ZPAR0A09110_B	1	416	10	0	87.2	2	P:GO:0016558; C:GO:0005829	P:protein import into peroxisome matrix; C:cytosol
ZPAR0A09120_B	AIM21_VANPO ame: Full=Altered inheritance of mitochondria 21	1023	10	0	65.1	1	C:GO:0043232	C:intracellular non-membrane-bounded organelle
ZPAR0A09130_A	ntf2p	125	10	4.07e-85	98.3	6	C:GO:0005635; C:GO:0019031; P:GO:0006606; C:GO:0016021; C:GO:0005829; F:GO:0008536	C:nuclear envelope; C:viral envelope; P:protein import into nucleus; C:integral component of membrane; C:cytosol; F:Ran GTPase binding
ZPAR0A09140_B	related to Exocyst complex component SEC3	1456	10	0	78.1	11	F:GO:0005546; C:GO:0000131; C:GO:0005934; C:GO:0005935; C:GO:0043332; P:GO:0006893; P:GO:0001927; F:GO:0017049; P:GO:0048309; C:GO:0000145; P:GO:0051601	F:phosphatidylinositol-4,5-bisphosphate binding; C:incipient cellular bud site; C:cellular bud tip; C:cellular bud neck; C:mating projection tip; P:Golgi to plasma membrane transport; P:exocyst assembly; F:GTP-Rho binding; P:endoplasmic reticulum inheritance; C:exocyst; P:exocyst localization
ZPAR0A09150_B	related to ATP-dependent DNA helicase MPH1	1065	10	0	85.3	9	C:GO:0005634; F:GO:0005524; P:GO:0032508; P:GO:0000725; P:GO:0036297; F:GO:0070336; F:GO:0043138; P:GO:0060543; P:GO:0033567	C:nucleus; F:ATP binding; P:DNA duplex unwinding; P:recombinational repair; P:interstrand cross-link repair; F:flap-structured DNA binding; F:3'-5' DNA helicase activity; P:negative regulation of strand invasion; P:DNA replication, Okazaki fragment processing	EC:3.6.1.15	Nucleoside-triphosphate phosphatase
ZPAR0A09160_B	PAN1_VANPO ame: Full=Actin cytoskeleton-regulatory complex PAN1	1566	10	0	71.3	5	F:GO:0005509; P:GO:0044763; P:GO:0006897; C:GO:0030479; C:GO:0043227	F:calcium ion binding; P:single-organism cellular process; P:endocytosis; C:actin cortical patch; C:membrane-bounded organelle
ZPAR0A09170_B	U2 snRNP component IST3	171	10	3.56e-121	82.4	6	F:GO:0000166; F:GO:0003676; C:GO:0044428; P:GO:0022618; C:GO:0032991; P:GO:0000398	F:nucleotide binding; F:nucleic acid binding; C:nuclear part; P:ribonucleoprotein complex assembly; C:macromolecular complex; P:mRNA splicing, via spliceosome
ZPAR0A09180_B	AChain Crystal Structure Of Yeast Yer010cp	232	10	8.11e-167	83.5	3	F:GO:0008948; F:GO:0047443; P:GO:0019619	F:oxaloacetate decarboxylase activity; F:4-hydroxy-4-methyl-2-oxoglutarate aldolase activity; P:3,4-dihydroxybenzoate catabolic process	EC:4.1.1.3; EC:4.1.3.17; EC:1.1.1.38; EC:1.1.1.40	Oxaloacetate decarboxylase; 4-hydroxy-4-methyl-2-oxoglutarate aldolase; Malate dehydrogenase (oxaloacetate-decarboxylating); Malate dehydrogenase (oxaloacetate-decarboxylating) (NADP(+))
ZPAR0A09190_B	related to Alpha-1,3-mannosyltransferase MNT3	644	10	0	72.7	3	F:GO:0016757; C:GO:0016021; P:GO:0006486	F:transferase activity, transferring glycosyl groups; C:integral component of membrane; P:protein glycosylation
ZPAR0A09200_B	Transcriptional activator of sulfur metabolism MET28	209	10	1.5e-146	75.8	3	F:GO:0003700; F:GO:0043565; P:GO:0006357	F:transcription factor activity, sequence-specific DNA binding; F:sequence-specific DNA binding; P:regulation of transcription from RNA polymerase II promoter
ZPAR0A09210_B	uncharacterized protein ZBAI_08622	676	10	0	68.4	NA
ZPAR0A09220_B	probable Proteasome component PRE6	254	10	0	96.1	8	P:GO:0043161; C:GO:0005739; C:GO:0042175; C:GO:0019773; F:GO:0004298; C:GO:0034399; C:GO:0034515; P:GO:0010499	P:proteasome-mediated ubiquitin-dependent protein catabolic process; C:mitochondrion; C:nuclear outer membrane-endoplasmic reticulum membrane network; C:proteasome core complex, alpha-subunit complex; F:threonine-type endopeptidase activity; C:nuclear periphery; C:proteasome storage granule; P:proteasomal ubiquitin-independent protein catabolic process	EC:3.4.25	Acting on peptide bonds (peptidases)
ZPAR0A09230_B	ZYBA0S13-02234g1_1	86	10	9.47e-50	80.2	2	C:GO:0005741; P:GO:0007008	C:mitochondrial outer membrane; P:outer mitochondrial membrane organization
ZPAR0A09240_B	Rpr2p	132	10	3.62e-93	75.2	6	P:GO:0090502; F:GO:0004526; P:GO:0008033; C:GO:0005829; C:GO:0005655; P:GO:0034965	P:RNA phosphodiester bond hydrolysis, endonucleolytic; F:ribonuclease P activity; P:tRNA processing; C:cytosol; C:nucleolar ribonuclease P complex; P:intronic box C/D snoRNA processing	EC:3.1.30; EC:3.1.26; EC:3.1.26.5	Acting on ester bonds; Acting on ester bonds; Ribonuclease P
ZPAR0A09250_B	uncharacterized protein ZBAI_08619	192	10	4.11e-134	72	1	C:GO:0016021	C:integral component of membrane
ZPAR0A09260_B	mdm38p	548	10	0	80.1	3	F:GO:0043022; C:GO:0005739; C:GO:0016021	F:ribosome binding; C:mitochondrion; C:integral component of membrane
ZPAR0A09270_B	uncharacterized protein ZBAI_08617	406	10	0	70.7	6	C:GO:0005634; F:GO:0003700; F:GO:0043565; P:GO:0048523; P:GO:0045944; P:GO:0009987	C:nucleus; F:transcription factor activity, sequence-specific DNA binding; F:sequence-specific DNA binding; P:negative regulation of cellular process; P:positive regulation of transcription from RNA polymerase II promoter; P:cellular process
ZPAR0A09280_B	related to 1,3-beta-glucanosyltransferase GAS5	492	10	0	85.8	5	P:GO:0005975; C:GO:0009277; F:GO:0042124; C:GO:0005886; C:GO:0031225	P:carbohydrate metabolic process; C:fungal-type cell wall; F:1,3-beta-glucanosyltransferase activity; C:plasma membrane; C:anchored component of membrane
ZPAR0A09290_B	uncharacterized protein ZBAI_08615	550	10	0	61.8	6	C:GO:0043229; C:GO:0051286; C:GO:0016021; C:GO:0044444; C:GO:0005886; C:GO:0043227	C:intracellular organelle; C:cell tip; C:integral component of membrane; C:cytoplasmic part; C:plasma membrane; C:membrane-bounded organelle
ZPAR0A09300_B	T-SNARE affecting a late Golgi compartment 2	367	10	0	82.7	11	C:GO:0005802; P:GO:0032527; P:GO:0006906; F:GO:0005484; C:GO:0031201; C:GO:0031303; P:GO:0006897; P:GO:0009306; P:GO:0006675; P:GO:0032258; P:GO:0006896	C:trans-Golgi network; P:protein exit from endoplasmic reticulum; P:vesicle fusion; F:SNAP receptor activity; C:SNARE complex; C:integral component of endosome membrane; P:endocytosis; P:protein secretion; P:mannosyl-inositol phosphorylceramide metabolic process; P:CVT pathway; P:Golgi to vacuole transport
ZPAR0A09310_B	uncharacterized protein ZBAI_08613	759	10	0	62.2	2	P:GO:0051179; C:GO:0044424	P:localization; C:intracellular part
ZPAR0A09320_B	related to Transaminated amino acid decarboxylase	615	10	0	80.8	9	F:GO:0000287; F:GO:0030976; F:GO:0050177; P:GO:0006569; P:GO:0000949; P:GO:0006559; P:GO:0006552; P:GO:0000951; P:GO:0000950	F:magnesium ion binding; F:thiamine pyrophosphate binding; F:phenylpyruvate decarboxylase activity; P:tryptophan catabolic process; P:aromatic amino acid family catabolic process to alcohol via Ehrlich pathway; P:L-phenylalanine catabolic process; P:leucine catabolic process; P:methionine catabolic process to 3-methylthiopropanol; P:branched-chain amino acid catabolic process to alcohol via Ehrli…	EC:4.1.1.43	Phenylpyruvate decarboxylase
ZPAR0A09330_B	Ade2p	570	10	0	93.1	6	F:GO:0005524; F:GO:0004638; C:GO:0005737; F:GO:0046872; P:GO:0006189; P:GO:0006144	F:ATP binding; F:phosphoribosylaminoimidazole carboxylase activity; C:cytoplasm; F:metal ion binding; P:'de novo' IMP biosynthetic process; P:purine nucleobase metabolic process	EC:4.1.1.21	Phosphoribosylaminoimidazole carboxylase
ZPAR0A09340_B	Succinate dehydrogenase assembly factor mitochondrial	79	10	2.17e-47	91.4	2	C:GO:0005759; P:GO:0034553	C:mitochondrial matrix; P:mitochondrial respiratory chain complex II assembly
ZPAR0A09350_B	related to Rho-type GTPase-activating 1	1162	10	0	73.5	2	F:GO:0008270; P:GO:0007165	F:zinc ion binding; P:signal transduction
ZPAR0A09360_B	related to U6 snRNA-associated Sm LSm6	127	10	3.98e-87	91.2	8	F:GO:0003723; P:GO:0030490; C:GO:0046540; C:GO:0000932; C:GO:0005730; C:GO:0005688; C:GO:0005732; P:GO:0000398	F:RNA binding; P:maturation of SSU-rRNA; C:U4/U6 x U5 tri-snRNP complex; C:P-body; C:nucleolus; C:U6 snRNP; C:small nucleolar ribonucleoprotein complex; P:mRNA splicing, via spliceosome
ZPAR0A09370_B	probable ATP synthase subunit mitochondrial	102	10	1.53e-67	93.1	4	C:GO:0000276; F:GO:0046961; P:GO:0015986; F:GO:0046933	C:mitochondrial proton-transporting ATP synthase complex, coupling factor F(o); F:proton-transporting ATPase activity, rotational mechanism; P:ATP synthesis coupled proton transport; F:proton-transporting ATP synthase activity, rotational mechanism	EC:3.6.1.3; EC:3.6.1.15	Adenosinetriphosphatase; Nucleoside-triphosphate phosphatase
ZPAR0A09380_B	Arh1p	490	10	0	80.7	9	P:GO:0006879; F:GO:0050661; C:GO:0005759; F:GO:0050660; P:GO:0055114; P:GO:0006744; C:GO:0005743; F:GO:0004324; F:GO:0015039	P:cellular iron ion homeostasis; F:NADP binding; C:mitochondrial matrix; F:flavin adenine dinucleotide binding; P:oxidation-reduction process; P:ubiquinone biosynthetic process; C:mitochondrial inner membrane; F:ferredoxin-NADP+ reductase activity; F:NADPH-adrenodoxin reductase activity	EC:1.18.1; EC:1.18.1.6; EC:1.18.1.2	Acting on iron-sulfur proteins as donors; Adrenodoxin-NADP(+) reductase; Ferredoxin--NADP(+) reductase
ZPAR0A09390_B	related to Isoamyl acetate-hydrolyzing esterase	242	10	6.97e-176	82.6	1	P:GO:0006083	P:acetate metabolic process
ZPAR0A09400_B	Bcs1p	457	10	0	91.7	10	F:GO:0016887; P:GO:0032979; P:GO:0071806; F:GO:0005524; F:GO:0008320; P:GO:0034551; P:GO:0051131; C:GO:0016021; P:GO:0009060; C:GO:0005743	F:ATPase activity; P:protein insertion into mitochondrial membrane from inner side; P:protein transmembrane transport; F:ATP binding; F:protein transmembrane transporter activity; P:mitochondrial respiratory chain complex III assembly; P:chaperone-mediated protein complex assembly; C:integral component of membrane; P:aerobic respiration; C:mitochondrial inner membrane	EC:3.6.1.3; EC:3.6.1.15	Adenosinetriphosphatase; Nucleoside-triphosphate phosphatase
ZPAR0A09410_A	ZYBA0S13-01838g1_1	117	7	4.63e-45	78.43	NA
ZPAR0A09420_A	AChain Crystal Structure Of Yth Domain Of Zygosaccharomyces Rouxii Mrb1 In Complex With N6-methyladenosine Rna	330	10	0	80.6	5	F:GO:1990247; C:GO:0005737; P:GO:0019220; P:GO:0043488; F:GO:0003730	F:N6-methyladenosine-containing RNA binding; C:cytoplasm; P:regulation of phosphate metabolic process; P:regulation of mRNA stability; F:mRNA 3'-UTR binding
ZPAR0A09430_A	Cat5p	284	10	3.96e-167	89	5	F:GO:0008682; F:GO:0016709; P:GO:0055114; C:GO:0031314; P:GO:0006744	F:2-octoprenyl-3-methyl-6-methoxy-1,4-benzoquinone hydroxylase activity; F:oxidoreductase activity, acting on paired donors, with incorporation or reduction of molecular oxygen, NAD(P)H as one donor, and incorporation of one atom of oxygen; P:oxidation-reduction process; C:extrinsic component of mitochondrial inner membrane; P:ubiquinone biosynthetic process	EC:1.14.13	Acting on paired donors, with incorporation or reduction of molecular oxygen. The oxygen incorporated need not be derived from O(2)
ZPAR0A09440_B	Calcium-binding NCS-1	190	10	2.08e-135	96.7	12	P:GO:0042327; C:GO:0005634; F:GO:0098744; P:GO:0071277; P:GO:0010515; P:GO:0043085; F:GO:0005509; C:GO:0005829; C:GO:0000139; P:GO:0043950; P:GO:0090281; C:GO:0005886	P:positive regulation of phosphorylation; C:nucleus; F:1-phosphatidylinositol 4-kinase activator activity; P:cellular response to calcium ion; P:negative regulation of induction of conjugation with cellular fusion; P:positive regulation of catalytic activity; F:calcium ion binding; C:cytosol; C:Golgi membrane; P:positive regulation of cAMP-mediated signaling; P:negative regulation of calcium ion …
ZPAR0A09450_B	related to Ubiquitin carboxyl-terminal hydrolase 2	1301	10	0	83.4	4	F:GO:0004843; P:GO:0016579; P:GO:0043162; C:GO:0005829	F:thiol-dependent ubiquitin-specific protease activity; P:protein deubiquitination; P:ubiquitin-dependent protein catabolic process via the multivesicular body sorting pathway; C:cytosol	EC:3.4.19.12	Ubiquitinyl hydrolase 1
ZPAR0A09460_B	probable Structural maintenance of chromosomes 5	1087	10	0	83.4	11	F:GO:0000166; F:GO:0016887; C:GO:0005634; P:GO:0007062; C:GO:0030915; P:GO:0000724; P:GO:0071139; F:GO:0003684; F:GO:0003697; F:GO:0019789; P:GO:0051304	F:nucleotide binding; F:ATPase activity; C:nucleus; P:sister chromatid cohesion; C:Smc5-Smc6 complex; P:double-strand break repair via homologous recombination; P:resolution of recombination intermediates; F:damaged DNA binding; F:single-stranded DNA binding; F:SUMO transferase activity; P:chromosome separation	EC:3.6.1.3; EC:3.6.1.15	Adenosinetriphosphatase; Nucleoside-triphosphate phosphatase
ZPAR0A09470_B	Swc3p	609	10	0	77.4	7	F:GO:0022890; P:GO:0015693; C:GO:0005739; C:GO:0000812; P:GO:0043486; P:GO:0007029; C:GO:0005886	F:inorganic cation transmembrane transporter activity; P:magnesium ion transport; C:mitochondrion; C:Swr1 complex; P:histone exchange; P:endoplasmic reticulum organization; C:plasma membrane
ZPAR0A09480_B	Mdm10p	449	10	0	77.8	10	C:GO:0031307; P:GO:0070096; P:GO:0051654; C:GO:0005758; P:GO:0045040; P:GO:1990456; P:GO:0015914; C:GO:0032865; C:GO:0001401; P:GO:0000002	C:integral component of mitochondrial outer membrane; P:mitochondrial outer membrane translocase complex assembly; P:establishment of mitochondrion localization; C:mitochondrial intermembrane space; P:protein import into mitochondrial outer membrane; P:mitochondrion-ER tethering; P:phospholipid transport; C:ERMES complex; C:mitochondrial sorting and assembly machinery complex; P:mitochondrial gen…
ZPAR0A09490_B	Spo7p	272	10	0	88.7	11	C:GO:0005789; F:GO:0004721; C:GO:0031965; P:GO:0006998; P:GO:1903740; C:GO:0071595; P:GO:0006470; P:GO:0006629; C:GO:0016021; P:GO:0071072; P:GO:0030435	C:endoplasmic reticulum membrane; F:phosphoprotein phosphatase activity; C:nuclear membrane; P:nuclear envelope organization; P:positive regulation of phosphatidate phosphatase activity; C:Nem1-Spo7 phosphatase complex; P:protein dephosphorylation; P:lipid metabolic process; C:integral component of membrane; P:negative regulation of phospholipid biosynthetic process; P:sporulation resulting in fo…	EC:3.1.3.16; EC:3.1.3.41	Protein-serine/threonine phosphatase; 4-nitrophenylphosphatase
ZPAR0A09500_B	probable GABA-specific permease	573	10	0	86.1	7	F:GO:0015489; F:GO:0015495; C:GO:0000329; C:GO:0016021; P:GO:0015847; P:GO:0015812; P:GO:0003333	F:putrescine transmembrane transporter activity; F:gamma-aminobutyric acid:proton symporter activity; C:fungal-type vacuole membrane; C:integral component of membrane; P:putrescine transport; P:gamma-aminobutyric acid transport; P:amino acid transmembrane transport
ZPAR0A09510_B	related to IRC11-Strong similarity to YDR391c	235	10	7.54e-175	82.4	NA
ZPAR0A09520_B	Serine threonine- phosphatase 2A 56 kDa regulatory subunit delta isoform	759	10	0	85	14	P:GO:0032186; P:GO:0007165; P:GO:0006470; C:GO:0000776; C:GO:0000159; C:GO:0000780; P:GO:0031107; P:GO:0070199; C:GO:0005935; C:GO:0005816; P:GO:0050790; P:GO:0031134; P:GO:0031578; P:GO:0051754	P:cellular bud neck septin ring organization; P:signal transduction; P:protein dephosphorylation; C:kinetochore; C:protein phosphatase type 2A complex; C:condensed nuclear chromosome, centromeric region; P:septin ring disassembly; P:establishment of protein localization to chromosome; C:cellular bud neck; C:spindle pole body; P:regulation of catalytic activity; P:sister chromatid biorientation; P…
ZPAR0A09530_B	uncharacterized protein ZBAI_04095	196	10	3.81e-137	77.2	1	C:GO:0016021	C:integral component of membrane
ZPAR0A09540_B	probable ERP4	214	10	5.01e-155	90.1	3	C:GO:0005789; C:GO:0016021; P:GO:0006810	C:endoplasmic reticulum membrane; C:integral component of membrane; P:transport
ZPAR0A09550_B	related to Meiosis-specific SPO11	364	10	0	74.2	5	F:GO:0003677; F:GO:0005524; F:GO:0003824; P:GO:0000737; C:GO:0005694	F:DNA binding; F:ATP binding; F:catalytic activity; P:DNA catabolic process, endonucleolytic; C:chromosome
ZPAR0A09560_B	related to oxidoreductase AIM17	468	10	0	80.2	2	F:GO:0016491; P:GO:0055114	F:oxidoreductase activity; P:oxidation-reduction process
ZPAR0A09570_B	related to mitochondrial translation system component PET127	691	10	0	80.1	3	P:GO:0000959; C:GO:0005739; P:GO:0006396	P:mitochondrial RNA metabolic process; C:mitochondrion; P:RNA processing
ZPAR0A09580_B	uncharacterized protein ZBAI_04090	421	10	0	86	2	C:GO:0005737; C:GO:0016021	C:cytoplasm; C:integral component of membrane
ZPAR0A09590_B	probable 1,2-dihydroxy-3-keto-5-methylthiopentene dioxygenase	178	10	2.77e-128	86.3	7	C:GO:0005634; C:GO:0005737; F:GO:0005506; P:GO:0019509; F:GO:0010309; F:GO:0010308; P:GO:0055114	C:nucleus; C:cytoplasm; F:iron ion binding; P:L-methionine salvage from methylthioadenosine; F:acireductone dioxygenase [iron(II)-requiring] activity; F:acireductone dioxygenase (Ni2+-requiring) activity; P:oxidation-reduction process	EC:1.13.11.53; EC:1.13.11; EC:1.13.11.54	Acireductone dioxygenase (Ni(2+)-requiring); Acting on single donors with incorporation of molecular oxygen (oxygenases). The oxygen incorporated need not be derived from O(2); Acireductone dioxygenase (Fe(2+)-requiring)
ZPAR0A09600_B	related to Altered inheritance of mitochondria mitochondrial	153	10	7.97e-104	81.3	5	C:GO:0005758; P:GO:0042407; C:GO:0044284; C:GO:0061617; C:GO:0031314	C:mitochondrial intermembrane space; P:cristae formation; C:mitochondrial crista junction; C:MICOS complex; C:extrinsic component of mitochondrial inner membrane
ZPAR0A09610_B	probable Ubiquitin carboxyl-terminal hydrolase 6	500	10	0	89.4	6	F:GO:0004843; P:GO:0016579; C:GO:0005838; P:GO:1901799; C:GO:0005654; P:GO:0006511	F:thiol-dependent ubiquitin-specific protease activity; P:protein deubiquitination; C:proteasome regulatory particle; P:negative regulation of proteasomal protein catabolic process; C:nucleoplasm; P:ubiquitin-dependent protein catabolic process	EC:3.4.19.12	Ubiquitinyl hydrolase 1
ZPAR0A09620_B	related to aspartate tyrosine aromatic aminotransferase	379	10	0	85.3	3	F:GO:0030170; F:GO:0003824; P:GO:0009058	F:pyridoxal phosphate binding; F:catalytic activity; P:biosynthetic process
ZPAR0A09630_B	Dis3p	995	10	0	93.2	13	P:GO:0090502; C:GO:0005730; F:GO:0000049; P:GO:0000467; F:GO:0004521; C:GO:0000177; C:GO:0000176; F:GO:0000175; P:GO:0071035; P:GO:0070651; P:GO:0071028; P:GO:0071039; P:GO:0071038	P:RNA phosphodiester bond hydrolysis, endonucleolytic; C:nucleolus; F:tRNA binding; P:exonucleolytic trimming to generate mature 3'-end of 5.8S rRNA from tricistronic rRNA transcript (SSU-rRNA, 5.8S rRNA, LSU-rRNA); F:endoribonuclease activity; C:cytoplasmic exosome (RNase complex); C:nuclear exosome (RNase complex); F:3'-5'-exoribonuclease activity; P:nuclear polyadenylation-dependent rRNA catab…	EC:3.1.13; EC:3.1.15	Acting on ester bonds; Acting on ester bonds
ZPAR0A09640_B	Gcn20p	752	10	0	94.8	4	F:GO:0016887; F:GO:0005524; P:GO:0006448; C:GO:0022626	F:ATPase activity; F:ATP binding; P:regulation of translational elongation; C:cytosolic ribosome	EC:3.6.1.3; EC:3.6.1.15	Adenosinetriphosphatase; Nucleoside-triphosphate phosphatase
ZPAR0A09650_B	Tsr4p	410	10	0	84.3	3	P:GO:0030490; C:GO:0005829; C:GO:0005730	P:maturation of SSU-rRNA; C:cytosol; C:nucleolus
ZPAR0A09660_B	probable Translation initiation factor IF-2,mitochondrial	668	10	0	86.8	7	F:GO:0005525; F:GO:0003743; F:GO:0003924; C:GO:0005739; P:GO:0032543; F:GO:0000049; P:GO:0006413	F:GTP binding; F:translation initiation factor activity; F:GTPase activity; C:mitochondrion; P:mitochondrial translation; F:tRNA binding; P:translational initiation	EC:3.6.1.15	Nucleoside-triphosphate phosphatase
ZPAR0A09670_B	uncharacterized protein ZBAI_04081	172	5	3.16e-90	76.4	3	P:GO:0043086; F:GO:0004857; P:GO:0045818	P:negative regulation of catalytic activity; F:enzyme inhibitor activity; P:negative regulation of glycogen catabolic process
ZPAR0A09680_B	Lag2p	571	10	0	59.1	3	P:GO:0051444; C:GO:0005739; P:GO:0001302	P:negative regulation of ubiquitin-protein transferase activity; C:mitochondrion; P:replicative cell aging
ZPAR0A09690_B	related to glutaminyl-peptide cyclotransferase	320	10	0	78.4	3	F:GO:0046872; P:GO:0006508; F:GO:0008233	F:metal ion binding; P:proteolysis; F:peptidase activity
ZPAR0A09700_B	related to 1-phosphatidylinositol 3-phosphate 5-kinase FAB1	2094	10	0	84.5	11	F:GO:0005524; F:GO:0000285; C:GO:0070772; F:GO:0046872; C:GO:0000329; C:GO:0005739; P:GO:0046854; C:GO:0010008; F:GO:0032266; P:GO:0000750; P:GO:0006995	F:ATP binding; F:1-phosphatidylinositol-3-phosphate 5-kinase activity; C:PAS complex; F:metal ion binding; C:fungal-type vacuole membrane; C:mitochondrion; P:phosphatidylinositol phosphorylation; C:endosome membrane; F:phosphatidylinositol-3-phosphate binding; P:pheromone-dependent signal transduction involved in conjugation with cellular fusion; P:cellular response to nitrogen starvation	EC:2.7.1.150	1-phosphatidylinositol-3-phosphate 5-kinase
ZPAR0A09710_B	probable Autophagy-related 18	525	10	0	83.6	14	P:GO:0044805; C:GO:0000407; C:GO:0000329; P:GO:0045324; F:GO:0080025; P:GO:0006624; P:GO:0034727; C:GO:0005768; F:GO:0043130; C:GO:0070772; P:GO:0030242; C:GO:0005829; P:GO:0016236; P:GO:0032258	P:late nucleophagy; C:pre-autophagosomal structure; C:fungal-type vacuole membrane; P:late endosome to vacuole transport; F:phosphatidylinositol-3,5-bisphosphate binding; P:vacuolar protein processing; P:piecemeal microautophagy of nucleus; C:endosome; F:ubiquitin binding; C:PAS complex; P:pexophagy; C:cytosol; P:macroautophagy; P:CVT pathway
ZPAR0A09720_B	related to ROD1	765	10	0	80	NA
ZPAR0A09730_B	Vps75p	199	10	3.51e-138	77.8	9	P:GO:0035066; C:GO:0005634; F:GO:0042393; P:GO:0043085; C:GO:0005829; F:GO:0010698; P:GO:0006303; C:GO:0000785; P:GO:0006334	P:positive regulation of histone acetylation; C:nucleus; F:histone binding; P:positive regulation of catalytic activity; C:cytosol; F:acetyltransferase activator activity; P:double-strand break repair via nonhomologous end joining; C:chromatin; P:nucleosome assembly
ZPAR0A09740_B	related to NADH-dehydrogenase (ubiquinone)	698	10	0	87.8	3	F:GO:0016491; C:GO:0016021; P:GO:0055114	F:oxidoreductase activity; C:integral component of membrane; P:oxidation-reduction process
ZPAR0A09750_B	related to PES4	677	10	0	69.9	2	F:GO:0000166; F:GO:0003676	F:nucleotide binding; F:nucleic acid binding
ZPAR0A09760_N	ZYRO0G00792p	509	10	5.8e-173	69	4	C:GO:0043229; P:GO:0051179; P:GO:0007015; C:GO:0044444	C:intracellular organelle; P:localization; P:actin filament organization; C:cytoplasmic part
ZPAR0A09770_N	uncharacterized protein ZBAI_04071	293	10	0	67.3	1	C:GO:0016021	C:integral component of membrane
ZPAR0A09790_B	related to UPF0744 YSC83	362	10	0	78.7	1	C:GO:0016021	C:integral component of membrane
ZPAR0A09800_B	Argininosuccinate lyase	462	10	0	95.5	3	P:GO:0042450; C:GO:0005829; F:GO:0004056	P:arginine biosynthetic process via ornithine; C:cytosol; F:argininosuccinate lyase activity	EC:4.3.2.1	Argininosuccinate lyase
ZPAR0A09810_B	Asparagine--tRNA cytoplasmic	551	10	0	90.3	5	F:GO:0003676; F:GO:0005524; F:GO:0004816; C:GO:0005829; P:GO:0006421	F:nucleic acid binding; F:ATP binding; F:asparagine-tRNA ligase activity; C:cytosol; P:asparaginyl-tRNA aminoacylation	EC:6.1.1.22	Asparagine--tRNA ligase
ZPAR0A09820_B	proline--tRNA ligase	678	10	0	92.5	8	F:GO:0005524; P:GO:0006450; P:GO:0051276; F:GO:0004827; F:GO:0002161; C:GO:0005829; C:GO:0005840; P:GO:0006433	F:ATP binding; P:regulation of translational fidelity; P:chromosome organization; F:proline-tRNA ligase activity; F:aminoacyl-tRNA editing activity; C:cytosol; C:ribosome; P:prolyl-tRNA aminoacylation	EC:6.1.1.15; EC:3.1.1.1	Proline--tRNA ligase; Carboxylesterase
ZPAR0A09830_B	probable Histidinol-phosphatase	331	10	0	81.2	5	C:GO:0005634; C:GO:0005829; P:GO:0000105; P:GO:0016311; F:GO:0004401	C:nucleus; C:cytosol; P:histidine biosynthetic process; P:dephosphorylation; F:histidinol-phosphatase activity	EC:3.1.3.15; EC:3.1.3.41	Histidinol-phosphatase; 4-nitrophenylphosphatase
ZPAR0A09840_B	N-acetyltransferase ECO1	299	10	0	80.6	13	P:GO:0007076; P:GO:0007088; P:GO:0006260; P:GO:0034087; C:GO:0043596; P:GO:0006275; F:GO:0003682; P:GO:0006302; C:GO:0000790; P:GO:0018393; P:GO:0070058; P:GO:0032200; F:GO:0008080	P:mitotic chromosome condensation; P:regulation of mitotic nuclear division; P:DNA replication; P:establishment of mitotic sister chromatid cohesion; C:nuclear replication fork; P:regulation of DNA replication; F:chromatin binding; P:double-strand break repair; C:nuclear chromatin; P:internal peptidyl-lysine acetylation; P:tRNA gene clustering; P:telomere organization; F:N-acetyltransferase activ…
ZPAR0A09850_B	Cdc14p	528	10	0	87.6	23	P:GO:0031031; C:GO:0000778; P:GO:1902425; P:GO:0007034; P:GO:0006974; P:GO:1902406; C:GO:0044732; P:GO:0045736; P:GO:0044878; F:GO:0008138; C:GO:1990023; P:GO:0031536; P:GO:0071470; P:GO:0098783; C:GO:0005826; C:GO:0030869; F:GO:0004725; P:GO:0034501; P:GO:0072479; P:GO:0071989; P:GO:0035335; P:GO:0051229; P:GO:0035853	P:positive regulation of septation initiation signaling; C:condensed nuclear chromosome kinetochore; P:positive regulation of attachment of mitotic spindle microtubules to kinetochore; P:vacuolar transport; P:cellular response to DNA damage stimulus; P:mitotic actomyosin contractile ring maintenance; C:mitotic spindle pole body; P:negative regulation of cyclin-dependent protein serine/threonine k…	EC:3.1.3.16; EC:3.1.3.48; EC:3.1.3.41	Protein-serine/threonine phosphatase; Protein-tyrosine-phosphatase; 4-nitrophenylphosphatase
ZPAR0A09860_B	related to 5^ nucleotidase	592	10	0	83.2	4	P:GO:0009166; C:GO:0005829; C:GO:0000324; F:GO:0016787	P:nucleotide catabolic process; C:cytosol; C:fungal-type vacuole; F:hydrolase activity
ZPAR0A09870_B	Rps4bp	261	10	0	97.4	5	F:GO:0003735; C:GO:0022627; P:GO:0002181; C:GO:0030686; F:GO:0019843	F:structural constituent of ribosome; C:cytosolic small ribosomal subunit; P:cytoplasmic translation; C:90S preribosome; F:rRNA binding
ZPAR0A09880_B	related to ER degradation-enhancing alpha-mannosidase 1	811	10	0	81	6	C:GO:0005788; F:GO:0005509; C:GO:0016020; F:GO:0004571; F:GO:0030246; P:GO:0030433	C:endoplasmic reticulum lumen; F:calcium ion binding; C:membrane; F:mannosyl-oligosaccharide 1,2-alpha-mannosidase activity; F:carbohydrate binding; P:ER-associated ubiquitin-dependent protein catabolic process	EC:3.2.1.113; EC:3.2.1.24	Mannosyl-oligosaccharide 1,2-alpha-mannosidase; Alpha-mannosidase
ZPAR0A09890_B	probable Serine threonine- kinase SCH9	763	10	0	85.6	3	F:GO:0005524; F:GO:0004674; P:GO:0006468	F:ATP binding; F:protein serine/threonine kinase activity; P:protein phosphorylation	EC:2.7.11	Transferring phosphorus-containing groups
ZPAR0A09900_B	related to Transcription factor SKN7	573	10	0	76.9	10	C:GO:0005634; F:GO:0003700; P:GO:0043619; P:GO:0006351; P:GO:0000160; P:GO:0008361; C:GO:0005829; F:GO:0043565; P:GO:0000304; F:GO:0000156	C:nucleus; F:transcription factor activity, sequence-specific DNA binding; P:regulation of transcription from RNA polymerase II promoter in response to oxidative stress; P:transcription, DNA-templated; P:phosphorelay signal transduction system; P:regulation of cell size; C:cytosol; F:sequence-specific DNA binding; P:response to singlet oxygen; F:phosphorelay response regulator activity
ZPAR0A09910_B	related to Potential lysine methyltransferase SET5	487	10	0	79	3	C:GO:0000790; P:GO:0034968; F:GO:0008757	C:nuclear chromatin; P:histone lysine methylation; F:S-adenosylmethionine-dependent methyltransferase activity
ZPAR0A09920_B	mitochondrial membrane FMP10	249	10	0	83.9	2	C:GO:0005739; C:GO:0016021	C:mitochondrion; C:integral component of membrane
ZPAR0A09930_B	related to 5-formyltetrahydrofolate cyclo-ligase	219	10	1.93e-161	83	5	F:GO:0000166; P:GO:0009396; C:GO:0005739; F:GO:0030272; F:GO:0043167	F:nucleotide binding; P:folic acid-containing compound biosynthetic process; C:mitochondrion; F:5-formyltetrahydrofolate cyclo-ligase activity; F:ion binding	EC:6.3.3.2	5-formyltetrahydrofolate cyclo-ligase
ZPAR0A09940_B	Branched-chain-amino-acid mitochondrial	400	10	0	91.1	8	F:GO:0052654; F:GO:0052655; P:GO:0009083; C:GO:0005759; P:GO:0031571; P:GO:0034644; P:GO:0009082; F:GO:0052656	F:L-leucine transaminase activity; F:L-valine transaminase activity; P:branched-chain amino acid catabolic process; C:mitochondrial matrix; P:mitotic G1 DNA damage checkpoint; P:cellular response to UV; P:branched-chain amino acid biosynthetic process; F:L-isoleucine transaminase activity	EC:2.6.1.42	Branched-chain-amino-acid transaminase
ZPAR0A09950_B	fungal transcription factor pfam11951	610	10	0	89	4	C:GO:0005634; F:GO:0008270; F:GO:0000981; P:GO:0006357	C:nucleus; F:zinc ion binding; F:RNA polymerase II transcription factor activity, sequence-specific DNA binding; P:regulation of transcription from RNA polymerase II promoter
ZPAR0A09960_B	GPI-anchored cell surface glyco (flocculin)	402	10	0	84.8	NA
ZPAR0A09970_B	related to allantoate transport	503	10	0	97.1	2	P:GO:0055085; C:GO:0016021	P:transmembrane transport; C:integral component of membrane
ZPAR0A09980_B	hypothetical protein ZYBA0.1_00034g	1287	10	0	95.3	1	F:GO:0016787	F:hydrolase activity
ZPAR0A09990_B	zinc cluster transcription factor	651	10	0	93	6	C:GO:0005634; F:GO:0003677; F:GO:0008270; P:GO:0006351; F:GO:0000981; P:GO:0006357	C:nucleus; F:DNA binding; F:zinc ion binding; P:transcription, DNA-templated; F:RNA polymerase II transcription factor activity, sequence-specific DNA binding; P:regulation of transcription from RNA polymerase II promoter
ZPAR0A09995_N	---NA---	56	NA	NA	NA	NA
ZPAR0A10000_N	related to Sorbose reductase homolog SOU2	284	10	0	84.1	2	F:GO:0016491; P:GO:0055114	F:oxidoreductase activity; P:oxidation-reduction process
ZPAR0A10010_N	related to cystathionine beta-lyase	408	10	0	87.5	4	F:GO:0030170; C:GO:0005737; P:GO:0006520; F:GO:0004121	F:pyridoxal phosphate binding; C:cytoplasm; P:cellular amino acid metabolic process; F:cystathionine beta-lyase activity	EC:4.4.1.8	Cystathionine beta-lyase
ZPAR0A10020_N	Fit2p	163	10	1.08e-85	79.9	2	C:GO:0009277; P:GO:0015891	C:fungal-type cell wall; P:siderophore transport
ZPAR0A10040_B	related to Siderophore iron transporter 3	644	10	0	88.7	3	P:GO:0055085; C:GO:0005737; C:GO:0016021	P:transmembrane transport; C:cytoplasm; C:integral component of membrane
ZPAR0A10050_N	related to general amidase	554	10	0	83.3	1	F:GO:0016884	F:carbon-nitrogen ligase activity, with glutamine as amido-N-donor
ZPAR0A10060_N	pantothenate transporter FEN2	510	10	0	84.8	2	P:GO:0055085; C:GO:0016021	P:transmembrane transport; C:integral component of membrane
ZPAR0A10070_N	Ima1p	590	10	0	81	3	P:GO:0046352; F:GO:0004575; F:GO:0004574	P:disaccharide catabolic process; F:sucrose alpha-glucosidase activity; F:oligo-1,6-glucosidase activity	EC:3.2.1.10; EC:3.2.1.26; EC:3.2.1.48	Oligo-1,6-glucosidase; Beta-fructofuranosidase; Sucrose alpha-glucosidase
ZPAR0A10080_N	ZYBA0S13-00232g1_1	523	10	0	89.3	2	P:GO:0055085; C:GO:0016021	P:transmembrane transport; C:integral component of membrane
ZPAR0A10090_N	Sge1p	544	10	0	79.3	NA
ZPAR0A10100_B	probable glycolate oxidase	406	10	0	92.7	3	F:GO:0010181; F:GO:0016491; P:GO:0055114	F:FMN binding; F:oxidoreductase activity; P:oxidation-reduction process
ZPAR0A10110_N	related to Adenosylmethionine-8-amino-7-oxononanoate aminotransferase	495	10	0	80.1	3	F:GO:0030170; P:GO:0009102; F:GO:0004015	F:pyridoxal phosphate binding; P:biotin biosynthetic process; F:adenosylmethionine-8-amino-7-oxononanoate transaminase activity	EC:2.6.1.62	Adenosylmethionine--8-amino-7-oxononanoate transaminase
ZPAR0A10120_N	Bio4p	219	10	8.36e-157	79.5	4	F:GO:0000287; F:GO:0005524; F:GO:0004141; P:GO:0009102	F:magnesium ion binding; F:ATP binding; F:dethiobiotin synthase activity; P:biotin biosynthetic process	EC:6.3.3.3	Dethiobiotin synthase
ZPAR0A10130_N	related to 7-keto 8-aminopelargonic acid transporter	542	10	0	71.5	1	P:GO:0044699	P:single-organism process
ZPAR0A10140_N	uncharacterized protein ZBAI_05048	707	10	0	65.5	8	F:GO:0003677; C:GO:0005634; F:GO:0008270; F:GO:0046872; P:GO:0006351; P:GO:0006355; F:GO:0000981; P:GO:0006357	F:DNA binding; C:nucleus; F:zinc ion binding; F:metal ion binding; P:transcription, DNA-templated; P:regulation of transcription, DNA-templated; F:RNA polymerase II transcription factor activity, sequence-specific DNA binding; P:regulation of transcription from RNA polymerase II promoter
ZPAR0A10150_N	related to Trans-aconitate 3-methyltransferase	292	10	7.85e-129	72.1	NA
ZPAR0A10170_N	uncharacterized protein ZBAI_08159	261	10	4.98e-142	66.8	NA
ZPAR0A10180_N	ZYBA0S22-00122g1_1	302	10	4.62e-143	81.1	1	C:GO:0016021	C:integral component of membrane
ZPAR0A10190_N	uncharacterized protein ZBAI_09857	189	10	3.51e-118	73.3	1	C:GO:0016020	C:membrane
ZPAR0A10200_B	uncharacterized protein ZBAI_03555	271	10	1.79e-162	84.5	1	C:GO:0016021	C:integral component of membrane
ZPAR0A10210_N	probable Hypothetical protein	209	10	9.63e-145	95.5	NA
ZPAR0A10220_N	related to Y element ATP-dependent helicase 1 copy 8	254	10	6.69e-165	96.7	NA
ZPAR0A10230_N	Y element ATP-dependent helicase	844	10	0	86.5	3	F:GO:0005524; F:GO:0003678; P:GO:0032508	F:ATP binding; F:DNA helicase activity; P:DNA duplex unwinding	EC:3.6.1.15	Nucleoside-triphosphate phosphatase
ZPAR0A10240_N	related to Strong similarity to other subtelomeric encoded s	203	10	4.38e-145	97.5	NA
ZPAR0B00100_N	uncharacterized protein ZBAI_08165	277	10	4.21e-163	83	1	C:GO:0016021	C:integral component of membrane
ZPAR0B00110_N	REP1_ZYGBA ame: Full=Trans-acting factor B ame: Full=REP1	124	3	1.56e-84	79.33	1	P:GO:0030541	P:plasmid partitioning
ZPAR0B00120_A	probable Weak similarity to CDP-3,6-dideoxy-D-glycero-L-glycero-4-hexulose-5-epimerase	291	10	0	81.5	2	F:GO:0050662; F:GO:0003824	F:coenzyme binding; F:catalytic activity
ZPAR0B00130_A	probable Repressible acid phosphatase	468	10	0	83	2	P:GO:0016311; F:GO:0003993	P:dephosphorylation; F:acid phosphatase activity	EC:3.1.3.41; EC:3.1.3.2	4-nitrophenylphosphatase; Acid phosphatase
ZPAR0B00140_A	probable dehydrogenases with different specificities (related to short-chain alcohol dehydrogenases)	248	10	2.79e-180	90	NA
ZPAR0B00150_A	related to proline-specific permease put4	588	10	0	87.2	3	C:GO:0016021; F:GO:0015171; P:GO:0003333	C:integral component of membrane; F:amino acid transmembrane transporter activity; P:amino acid transmembrane transport
ZPAR0B00160_A	related to mitochondrial cytochrome b2	559	10	0	84.7	6	F:GO:0010181; F:GO:0016491; F:GO:0046872; C:GO:0016021; P:GO:0055114; F:GO:0020037	F:FMN binding; F:oxidoreductase activity; F:metal ion binding; C:integral component of membrane; P:oxidation-reduction process; F:heme binding
ZPAR0B00170_A	related to ornithine aminotransferase	476	10	0	88.2	2	F:GO:0030170; F:GO:0008483	F:pyridoxal phosphate binding; F:transaminase activity
ZPAR0B00180_A	related to BRT1 down-regulated by mating factor B	130	10	2.4e-90	86.9	NA
ZPAR0B00190_N	uncharacterized protein ZBAI_09845	585	10	0	70	1	P:GO:0006355	P:regulation of transcription, DNA-templated
ZPAR0B00200_A	related to ketopantoate reductase	334	10	0	85.1	5	P:GO:0015940; F:GO:0050661; C:GO:0005737; P:GO:0055114; F:GO:0008677	P:pantothenate biosynthetic process; F:NADP binding; C:cytoplasm; P:oxidation-reduction process; F:2-dehydropantoate 2-reductase activity	EC:1.1.1.169	2-dehydropantoate 2-reductase
ZPAR0B00220_A	probable Catabolic L-serine threonine dehydratase	333	10	0	81.7	6	F:GO:0003941; F:GO:0030170; P:GO:0006567; F:GO:0004794; P:GO:0006565; C:GO:0042645	F:L-serine ammonia-lyase activity; F:pyridoxal phosphate binding; P:threonine catabolic process; F:L-threonine ammonia-lyase activity; P:L-serine catabolic process; C:mitochondrial nucleoid	EC:4.3.1.17; EC:4.3.1.19	L-serine ammonia-lyase; Threonine ammonia-lyase
ZPAR0B00230_A	Regulatory SIR1	475	10	0	66.5	2	C:GO:0016020; C:GO:0016021	C:membrane; C:integral component of membrane
ZPAR0B00240_A	related to Autophagy-related 2	1557	10	0	76.9	7	P:GO:0000045; P:GO:0034727; P:GO:0044805; C:GO:0097632; P:GO:0030242; P:GO:0000422; P:GO:0032258	P:autophagosome assembly; P:piecemeal microautophagy of nucleus; P:late nucleophagy; C:extrinsic component of pre-autophagosomal structure membrane; P:pexophagy; P:mitophagy; P:CVT pathway
ZPAR0B00250_A	probable Rho-GTPase-activating LRG1	1067	10	0	88.4	21	P:GO:0008360; P:GO:0009272; F:GO:0008270; P:GO:0000917; P:GO:0035024; P:GO:0090038; C:GO:0032153; P:GO:0007264; P:GO:0090334; C:GO:0043332; P:GO:0000755; P:GO:0060237; C:GO:0005634; C:GO:0000131; C:GO:0005934; C:GO:0051286; C:GO:0005935; C:GO:0005739; C:GO:0005829; P:GO:0030036; P:GO:0051666	P:regulation of cell shape; P:fungal-type cell wall biogenesis; F:zinc ion binding; P:barrier septum assembly; P:negative regulation of Rho protein signal transduction; P:negative regulation of protein kinase C signaling; C:cell division site; P:small GTPase mediated signal transduction; P:regulation of cell wall (1->3)-beta-D-glucan biosynthetic process; C:mating projection tip; P:cytogamy; P:re…
ZPAR0B00260_A	Zwf1p	516	10	0	90.2	7	F:GO:0050661; P:GO:0009051; C:GO:0005829; P:GO:0006740; P:GO:0042542; P:GO:0006006; F:GO:0004345	F:NADP binding; P:pentose-phosphate shunt, oxidative branch; C:cytosol; P:NADPH regeneration; P:response to hydrogen peroxide; P:glucose metabolic process; F:glucose-6-phosphate dehydrogenase activity	EC:1.1.1.49	Glucose-6-phosphate dehydrogenase (NADP(+))
ZPAR0B00270_A	related to Cytosolic Fe-S cluster assembly factor NAR1	469	10	0	79.2	5	C:GO:0005634; C:GO:0016020; C:GO:0005829; F:GO:0051536; P:GO:0016226	C:nucleus; C:membrane; C:cytosol; F:iron-sulfur cluster binding; P:iron-sulfur cluster assembly
ZPAR0B00280_A	probable LAP3-Member of the GAL regulon	459	10	0	91.5	9	P:GO:0000122; P:GO:0043418; C:GO:0005739; F:GO:0000978; P:GO:0006508; F:GO:0004197; P:GO:0046677; F:GO:0003729; F:GO:0003697	P:negative regulation of transcription from RNA polymerase II promoter; P:homocysteine catabolic process; C:mitochondrion; F:RNA polymerase II core promoter proximal region sequence-specific DNA binding; P:proteolysis; F:cysteine-type endopeptidase activity; P:response to antibiotic; F:mRNA binding; F:single-stranded DNA binding	EC:3.4.22	Acting on peptide bonds (peptidases)
ZPAR0B00290_A	related to Kexin	799	10	0	84.1	5	C:GO:0005802; P:GO:0006508; C:GO:0016021; F:GO:0004252; P:GO:0007323	C:trans-Golgi network; P:proteolysis; C:integral component of membrane; F:serine-type endopeptidase activity; P:peptide pheromone maturation	EC:3.4.21	Acting on peptide bonds (peptidases)
ZPAR0B00300_A	Ytp1p	451	10	0	87.7	1	C:GO:0016021	C:integral component of membrane
ZPAR0B00310_A	probable Mediator of RNA polymerase II transcription subunit 16	971	10	0	88.9	6	P:GO:0000122; C:GO:0070847; P:GO:0051123; C:GO:0016592; P:GO:0045944; F:GO:0001102	P:negative regulation of transcription from RNA polymerase II promoter; C:core mediator complex; P:RNA polymerase II transcriptional preinitiation complex assembly; C:mediator complex; P:positive regulation of transcription from RNA polymerase II promoter; F:RNA polymerase II activating transcription factor binding
ZPAR0B00320_A	ZYBA0S04-00320g1_1	448	10	0	76.9	2	F:GO:0019825; F:GO:0020037	F:oxygen binding; F:heme binding
ZPAR0B00330_N	uncharacterized protein ZBAI_05181	436	10	0	70.9	3	F:GO:0019825; C:GO:0005737; F:GO:0020037	F:oxygen binding; C:cytoplasm; F:heme binding
ZPAR0B00340_A	ZYBA0S04-00364g1_1	440	10	0	76.9	2	F:GO:0019825; F:GO:0020037	F:oxygen binding; F:heme binding
ZPAR0B00350_A	BNI4	1100	10	0	67.2	1	C:GO:0044464	C:cell part
ZPAR0B00360_A	Exosome complex component CSL4	282	10	0	82.5	9	C:GO:0000177; P:GO:0070481; C:GO:0000176; F:GO:0003723; P:GO:0071035; C:GO:0005829; P:GO:0071038; P:GO:0000467; P:GO:0034427	C:cytoplasmic exosome (RNase complex); P:nuclear-transcribed mRNA catabolic process, non-stop decay; C:nuclear exosome (RNase complex); F:RNA binding; P:nuclear polyadenylation-dependent rRNA catabolic process; C:cytosol; P:nuclear polyadenylation-dependent tRNA catabolic process; P:exonucleolytic trimming to generate mature 3'-end of 5.8S rRNA from tricistronic rRNA transcript (SSU-rRNA, 5.8S rR…
ZPAR0B00370_A	Pdr16p	349	10	0	88.9	13	F:GO:0042802; P:GO:0008654; F:GO:0008526; C:GO:0031090; F:GO:0008525; C:GO:0005886; P:GO:0043942; C:GO:0005789; C:GO:0005811; P:GO:0042493; C:GO:0005829; P:GO:0015914; P:GO:0016126	F:identical protein binding; P:phospholipid biosynthetic process; F:phosphatidylinositol transporter activity; C:organelle membrane; F:phosphatidylcholine transporter activity; C:plasma membrane; P:negative regulation of sexual sporulation resulting in formation of a cellular spore; C:endoplasmic reticulum membrane; C:lipid particle; P:response to drug; C:cytosol; P:phospholipid transport; P:ster…
ZPAR0B00380_A	Ela1p	360	10	0	74.5	4	C:GO:0005634; C:GO:0016021; P:GO:0006355; C:GO:0032991	C:nucleus; C:integral component of membrane; P:regulation of transcription, DNA-templated; C:macromolecular complex
ZPAR0B00390_A	Ure2p	364	10	0	90.4	11	P:GO:0010044; F:GO:0004602; F:GO:0003714; P:GO:0098869; C:GO:0005829; F:GO:0051219; P:GO:0006808; P:GO:0032447; P:GO:0042994; P:GO:1903507; P:GO:0042128	P:response to aluminum ion; F:glutathione peroxidase activity; F:transcription corepressor activity; P:cellular oxidant detoxification; C:cytosol; F:phosphoprotein binding; P:regulation of nitrogen utilization; P:protein urmylation; P:cytoplasmic sequestering of transcription factor; P:negative regulation of nucleic acid-templated transcription; P:nitrate assimilation	EC:1.11.1.9; EC:1.11.1.7	Glutathione peroxidase; Peroxidase
ZPAR0B00400_A	ZYBA0S04-00496g1_1	571	10	0	77.3	9	P:GO:0065007; F:GO:0046872; C:GO:0043231; C:GO:0005829; C:GO:0043232; P:GO:0042254; C:GO:0044446; P:GO:0006810; P:GO:0009987	P:biological regulation; F:metal ion binding; C:intracellular membrane-bounded organelle; C:cytosol; C:intracellular non-membrane-bounded organelle; P:ribosome biogenesis; C:intracellular organelle part; P:transport; P:cellular process
ZPAR0B00410_A	ZYBA0S04-00518g1_1	947	10	0	66.1	NA
ZPAR0B00420_A	Sqs1p	706	10	0	70.9	9	F:GO:0003676; P:GO:0030490; P:GO:0032781; C:GO:0005829; P:GO:0051096; C:GO:0030686; C:GO:0030688; C:GO:0030687; P:GO:0000398	F:nucleic acid binding; P:maturation of SSU-rRNA; P:positive regulation of ATPase activity; C:cytosol; P:positive regulation of helicase activity; C:90S preribosome; C:preribosome, small subunit precursor; C:preribosome, large subunit precursor; P:mRNA splicing, via spliceosome
ZPAR0B00430_A	related to Cysteine protease ATG4	466	10	0	83	12	P:GO:0000045; P:GO:0051697; C:GO:0005634; P:GO:0034727; P:GO:0044805; F:GO:0004197; C:GO:0005829; P:GO:0016485; P:GO:0006501; P:GO:0000422; P:GO:0006612; P:GO:0032258	P:autophagosome assembly; P:protein delipidation; C:nucleus; P:piecemeal microautophagy of nucleus; P:late nucleophagy; F:cysteine-type endopeptidase activity; C:cytosol; P:protein processing; P:C-terminal protein lipidation; P:mitophagy; P:protein targeting to membrane; P:CVT pathway	EC:3.4.22	Acting on peptide bonds (peptidases)
ZPAR0B00440_A	Ssu72p	206	10	1.11e-151	92.2	15	P:GO:1902340; P:GO:0009302; F:GO:0008420; P:GO:0006378; P:GO:0006368; P:GO:0030846; P:GO:0001174; C:GO:0005847; F:GO:0004725; P:GO:0030847; P:GO:0098789; P:GO:0070940; C:GO:0005829; P:GO:0031564; P:GO:0035335	P:negative regulation of chromosome condensation; P:snoRNA transcription; F:CTD phosphatase activity; P:mRNA polyadenylation; P:transcription elongation from RNA polymerase II promoter; P:termination of RNA polymerase II transcription, poly(A)-coupled; P:transcriptional start site selection at RNA polymerase II promoter; C:mRNA cleavage and polyadenylation specificity factor complex; F:protein ty…	EC:3.1.3.16; EC:3.1.3.48; EC:3.1.3.41	Protein-serine/threonine phosphatase; Protein-tyrosine-phosphatase; 4-nitrophenylphosphatase
ZPAR0B00450_A	probable guanine deaminase	489	10	0	86.9	4	F:GO:0008270; F:GO:0008892; C:GO:0005829; P:GO:0006147	F:zinc ion binding; F:guanine deaminase activity; C:cytosol; P:guanine catabolic process	EC:3.5.4.3	Guanine deaminase
ZPAR0B00460_A	Aim6p	406	10	0	79.3	3	P:GO:0006629; C:GO:0016021; F:GO:0008081	P:lipid metabolic process; C:integral component of membrane; F:phosphoric diester hydrolase activity
ZPAR0B00470_A	related to Ribonucleases P MRP subunit POP1	846	10	0	80.8	9	P:GO:0090502; F:GO:0004526; F:GO:0003723; C:GO:0000172; P:GO:0006364; P:GO:0001682; C:GO:0005655; P:GO:0034965; P:GO:0006379	P:RNA phosphodiester bond hydrolysis, endonucleolytic; F:ribonuclease P activity; F:RNA binding; C:ribonuclease MRP complex; P:rRNA processing; P:tRNA 5'-leader removal; C:nucleolar ribonuclease P complex; P:intronic box C/D snoRNA processing; P:mRNA cleavage	EC:3.1.30; EC:3.1.26; EC:3.1.26.5	Acting on ester bonds; Acting on ester bonds; Ribonuclease P
ZPAR0B00480_A	Ade12p	432	10	0	95.1	7	F:GO:0000287; F:GO:0005525; F:GO:0003688; P:GO:0044208; P:GO:0046040; F:GO:0004019; C:GO:0005737	F:magnesium ion binding; F:GTP binding; F:DNA replication origin binding; P:'de novo' AMP biosynthetic process; P:IMP metabolic process; F:adenylosuccinate synthase activity; C:cytoplasm	EC:6.3.4.4	Adenylosuccinate synthase
ZPAR0B00490_A	probable Alpha-1,2-mannosyltransferase ALG9	564	10	0	84	6	P:GO:0097502; C:GO:0016021; P:GO:0006486; C:GO:0005783; F:GO:0004376; P:GO:0006488	P:mannosylation; C:integral component of membrane; P:protein glycosylation; C:endoplasmic reticulum; F:glycolipid mannosyltransferase activity; P:dolichol-linked oligosaccharide biosynthetic process
ZPAR0B00500_A	probable 4-nitrophenylphosphatase	309	10	0	89.2	3	F:GO:0004721; P:GO:0006470; F:GO:0004035	F:phosphoprotein phosphatase activity; P:protein dephosphorylation; F:alkaline phosphatase activity	EC:3.1.3.16; EC:3.1.3.41; EC:3.1.3.1	Protein-serine/threonine phosphatase; 4-nitrophenylphosphatase; Alkaline phosphatase
ZPAR0B00510_A	Mgs1p	525	10	0	86	10	F:GO:0003677; F:GO:0005524; P:GO:0006281; C:GO:0005737; P:GO:0043085; P:GO:0006282; F:GO:0043142; F:GO:0008047; P:GO:0000733; P:GO:0033567	F:DNA binding; F:ATP binding; P:DNA repair; C:cytoplasm; P:positive regulation of catalytic activity; P:regulation of DNA repair; F:single-stranded DNA-dependent ATPase activity; F:enzyme activator activity; P:DNA strand renaturation; P:DNA replication, Okazaki fragment processing	EC:3.6.1.3; EC:3.6.1.15	Adenosinetriphosphatase; Nucleoside-triphosphate phosphatase
ZPAR0B00520_A	related to Phosphorelay intermediate YPD1	163	10	6.32e-115	85	10	C:GO:0005634; P:GO:0008152; P:GO:0007234; C:GO:0005829; P:GO:0034599; F:GO:0016772; F:GO:0043424; F:GO:0004871; P:GO:0010972; P:GO:0032874	C:nucleus; P:metabolic process; P:osmosensory signaling via phosphorelay pathway; C:cytosol; P:cellular response to oxidative stress; F:transferase activity, transferring phosphorus-containing groups; F:protein histidine kinase binding; F:signal transducer activity; P:negative regulation of G2/M transition of mitotic cell cycle; P:positive regulation of stress-activated MAPK cascade
ZPAR0B00530_A	related to metallophosphoesterase YNL217W	355	10	0	79.2	2	C:GO:0000324; F:GO:0016787	C:fungal-type vacuole; F:hydrolase activity
ZPAR0B00540_A	Repressor Activator 1	748	10	0	76.6	7	F:GO:0001076; P:GO:0070199; P:GO:0000723; F:GO:0043565; P:GO:0045944; P:GO:0006348; C:GO:0000784	F:transcription factor activity, RNA polymerase II transcription factor binding; P:establishment of protein localization to chromosome; P:telomere maintenance; F:sequence-specific DNA binding; P:positive regulation of transcription from RNA polymerase II promoter; P:chromatin silencing at telomere; C:nuclear chromosome, telomeric region
ZPAR0B00550_A	related to GTPase-activating GYP7	826	10	0	86.6	4	C:GO:0005634; P:GO:0032889; P:GO:0016192; C:GO:0005829	C:nucleus; P:regulation of vacuole fusion, non-autophagic; P:vesicle-mediated transport; C:cytosol
ZPAR0B00560_A	uncharacterized protein ZBAI_05204	267	10	0	79.3	3	P:GO:0006338; P:GO:0006355; C:GO:0031011	P:chromatin remodeling; P:regulation of transcription, DNA-templated; C:Ino80 complex
ZPAR0B00570_A	uncharacterized protein ZBAI_05205	468	10	0	65.1	NA
ZPAR0B00580_A	related to Peroxisomal membrane PEX17	193	10	9.04e-140	72.9	2	C:GO:1990415; C:GO:0016021	C:Pex17p-Pex14p docking complex; C:integral component of membrane
ZPAR0B00590_A	related to Required for respiratory growth mitochondrial	207	10	3.61e-148	78.1	2	C:GO:0043231; C:GO:0044444	C:intracellular membrane-bounded organelle; C:cytoplasmic part
ZPAR0B00600_A	related to Vacuolar import and degradation 27	789	10	0	85.9	1	F:GO:0003824	F:catalytic activity
ZPAR0B00610_A	ZYBA0S04-00958g1_1	87	10	6.69e-56	82.4	1	C:GO:0005739	C:mitochondrion
ZPAR0B00620_A	ost4p	39	7	9.12e-18	90.71	1	C:GO:0016021	C:integral component of membrane
ZPAR0B00630_A	related to BRE4	560	10	0	76.5	1	C:GO:0016021	C:integral component of membrane
ZPAR0B00640_A	probable Tyrosine- phosphatase 1	339	10	0	83.9	7	C:GO:0005634; F:GO:0004725; P:GO:0007124; C:GO:0005829; P:GO:0001403; P:GO:0035335; P:GO:0010971	C:nucleus; F:protein tyrosine phosphatase activity; P:pseudohyphal growth; C:cytosol; P:invasive growth in response to glucose limitation; P:peptidyl-tyrosine dephosphorylation; P:positive regulation of G2/M transition of mitotic cell cycle	EC:3.1.3.16; EC:3.1.3.48; EC:3.1.3.41	Protein-serine/threonine phosphatase; Protein-tyrosine-phosphatase; 4-nitrophenylphosphatase
ZPAR0B00650_A	Mer1p	272	10	0	68.8	1	F:GO:0003723	F:RNA binding
ZPAR0B00680_A	uncharacterized protein ZBAI_00044	220	10	9.87e-134	69.4	3	C:GO:0005739; C:GO:0005840; C:GO:0019867	C:mitochondrion; C:ribosome; C:outer membrane
ZPAR0B00690_A	ZYBA0S04-01134g1_1	140	7	2.93e-99	78.71	2	F:GO:0003677; C:GO:0042025	F:DNA binding; C:host cell nucleus
ZPAR0B00700_A	uncharacterized protein ZBAI_00046	126	7	6.67e-87	81.57	2	F:GO:0003677; C:GO:0042025	F:DNA binding; C:host cell nucleus
ZPAR0B00710_A	Rio2p	436	10	0	89.8	9	C:GO:0005634; F:GO:0005524; P:GO:0000462; C:GO:0010494; F:GO:0046872; C:GO:0005829; P:GO:0046830; F:GO:0004674; P:GO:0006468	C:nucleus; F:ATP binding; P:maturation of SSU-rRNA from tricistronic rRNA transcript (SSU-rRNA, 5.8S rRNA, LSU-rRNA); C:cytoplasmic stress granule; F:metal ion binding; C:cytosol; P:positive regulation of RNA import into nucleus; F:protein serine/threonine kinase activity; P:protein phosphorylation	EC:2.7.11	Transferring phosphorus-containing groups
ZPAR0B00720_A	related to Histone chaperone RTT106	429	10	0	80.8	7	P:GO:0000122; P:GO:0070869; F:GO:0042393; F:GO:0003690; P:GO:0006336; P:GO:0006335; P:GO:0006368	P:negative regulation of transcription from RNA polymerase II promoter; P:heterochromatin assembly involved in chromatin silencing; F:histone binding; F:double-stranded DNA binding; P:DNA replication-independent nucleosome assembly; P:DNA replication-dependent nucleosome assembly; P:transcription elongation from RNA polymerase II promoter
ZPAR0B00730_A	ADP-ribosylation factor GTPase-activating GCS1	348	10	0	82.5	11	C:GO:0005802; P:GO:0006888; C:GO:0005768; C:GO:0005856; F:GO:0003779; P:GO:0006890; F:GO:0005096; P:GO:0043001; C:GO:0005793; P:GO:0030037; P:GO:0043547	C:trans-Golgi network; P:ER to Golgi vesicle-mediated transport; C:endosome; C:cytoskeleton; F:actin binding; P:retrograde vesicle-mediated transport, Golgi to ER; F:GTPase activator activity; P:Golgi to plasma membrane protein transport; C:endoplasmic reticulum-Golgi intermediate compartment; P:actin filament reorganization involved in cell cycle; P:positive regulation of GTPase activity
ZPAR0B00740_A	probable Peroxisomal 2,4-dienoyl- reductase SPS19	289	10	0	85.6	5	P:GO:0030437; P:GO:0009062; F:GO:0008670; P:GO:0055114; C:GO:0005782	P:ascospore formation; P:fatty acid catabolic process; F:2,4-dienoyl-CoA reductase (NADPH) activity; P:oxidation-reduction process; C:peroxisomal matrix	EC:1.3.1.34	2,4-dienoyl-CoA reductase (NADPH)
ZPAR0B00750_A	related to Serine threonine- phosphatase 4 regulatory subunit 3	835	10	0	79.8	8	P:GO:0072462; P:GO:1902660; P:GO:0006470; P:GO:0050790; P:GO:2000002; P:GO:0006974; P:GO:2001034; C:GO:0030289	P:signal transduction involved in meiotic recombination checkpoint; P:negative regulation of glucose mediated signaling pathway; P:protein dephosphorylation; P:regulation of catalytic activity; P:negative regulation of DNA damage checkpoint; P:cellular response to DNA damage stimulus; P:positive regulation of double-strand break repair via nonhomologous end joining; C:protein phosphatase 4 complex
ZPAR0B00760_A	NAD(P)H-hydrate epimerase	244	10	3.5e-177	91.2	6	F:GO:0000166; F:GO:0046872; C:GO:0005739; P:GO:0046496; F:GO:0052856; F:GO:0052857	F:nucleotide binding; F:metal ion binding; C:mitochondrion; P:nicotinamide nucleotide metabolic process; F:NADHX epimerase activity; F:NADPHX epimerase activity
ZPAR0B00770_N	related to Glycolytic genes transcriptional activator GCR2	452	10	0	69	6	C:GO:0005635; P:GO:0072363; F:GO:0001076; P:GO:0006366; P:GO:0060963; F:GO:0001102	C:nuclear envelope; P:regulation of glycolytic process by positive regulation of transcription from RNA polymerase II promoter; F:transcription factor activity, RNA polymerase II transcription factor binding; P:transcription from RNA polymerase II promoter; P:positive regulation of ribosomal protein gene transcription from RNA polymerase II promoter; F:RNA polymerase II activating transcription f…
ZPAR0B00780_A	Shs1p	527	10	0	86.8	10	C:GO:0000144; F:GO:0005525; F:GO:0005524; P:GO:0000917; P:GO:0000915; P:GO:0032186; P:GO:0061163; P:GO:0000082; P:GO:0000921; P:GO:0010458	C:cellular bud neck septin ring; F:GTP binding; F:ATP binding; P:barrier septum assembly; P:actomyosin contractile ring assembly; P:cellular bud neck septin ring organization; P:endoplasmic reticulum polarization; P:G1/S transition of mitotic cell cycle; P:septin ring assembly; P:exit from mitosis
ZPAR0B00790_A	Whi3p	728	10	0	73.9	9	F:GO:0000166; F:GO:0003676; P:GO:0065008; P:GO:0060255; P:GO:0070783; P:GO:0044763; P:GO:0051171; P:GO:0080090; P:GO:0031323	F:nucleotide binding; F:nucleic acid binding; P:regulation of biological quality; P:regulation of macromolecule metabolic process; P:growth of unicellular organism as a thread of attached cells; P:single-organism cellular process; P:regulation of nitrogen compound metabolic process; P:regulation of primary metabolic process; P:regulation of cellular metabolic process
ZPAR0B00800_N	---NA---	166	NA	NA	NA	NA
ZPAR0B00810_A	ZYBA0S04-01376g1_1	227	4	1.88e-165	75.5	NA
ZPAR0B00820_A	ZYBA0S04-01398g1_1	1362	6	0	73.33	NA
ZPAR0B00830_A	uncharacterized protein ZBAI_00059	654	10	0	63	3	F:GO:0003677; P:GO:0000723; C:GO:0000784	F:DNA binding; P:telomere maintenance; C:nuclear chromosome, telomeric region
ZPAR0B00840_A	uncharacterized protein ZBAI_00060	504	10	0	75.1	NA
ZPAR0B00850_A	related to Chitin synthase 1	1041	10	0	87	5	P:GO:0006031; C:GO:0016021; F:GO:0004100; C:GO:0045009; C:GO:0005886	P:chitin biosynthetic process; C:integral component of membrane; F:chitin synthase activity; C:chitosome; C:plasma membrane	EC:2.4.1.16	Chitin synthase
ZPAR0B00860_A	Dtd1p	150	10	2.02e-102	90.5	9	C:GO:0005634; F:GO:0051500; P:GO:1900829; P:GO:0006450; F:GO:0097358; F:GO:0002161; C:GO:0005829; P:GO:0006399; P:GO:1900832	C:nucleus; F:D-tyrosyl-tRNA(Tyr) deacylase activity; P:D-tyrosine catabolic process; P:regulation of translational fidelity; F:D-leucyl-tRNA(Leu) deacylase activity; F:aminoacyl-tRNA editing activity; C:cytosol; P:tRNA metabolic process; P:D-leucine catabolic process	EC:3.1.1.1	Carboxylesterase
ZPAR0B00870_A	Dug3p	356	10	0	94.7	8	C:GO:0061672; C:GO:0005737; F:GO:0008242; P:GO:0006508; P:GO:0006541; P:GO:0006751; F:GO:0004044; F:GO:0003840	C:glutathione hydrolase complex; C:cytoplasm; F:omega peptidase activity; P:proteolysis; P:glutamine metabolic process; P:glutathione catabolic process; F:amidophosphoribosyltransferase activity; F:gamma-glutamyltransferase activity	EC:2.3.2.2; EC:2.4.2.14; EC:3.4.19	Gamma-glutamyltransferase; Amidophosphoribosyltransferase; Acting on peptide bonds (peptidases)
ZPAR0B00880_A	ZYBA0S04-01552g1_1	110	10	2.81e-70	70.3	4	C:GO:0009277; C:GO:0016020; C:GO:0016021; P:GO:0042631	C:fungal-type cell wall; C:membrane; C:integral component of membrane; P:cellular response to water deprivation
ZPAR0B00890_A	Srp1p	537	10	0	97	18	C:GO:0009277; F:GO:0008565; F:GO:0005199; C:GO:0000324; C:GO:0005576; P:GO:0006612; F:GO:0008139; P:GO:0006950; C:GO:0005643; C:GO:0005654; P:GO:0031505; C:GO:0000176; C:GO:0048471; P:GO:0006607; C:GO:0016021; C:GO:0005829; P:GO:0031144; C:GO:0031225	C:fungal-type cell wall; F:protein transporter activity; F:structural constituent of cell wall; C:fungal-type vacuole; C:extracellular region; P:protein targeting to membrane; F:nuclear localization sequence binding; P:response to stress; C:nuclear pore; C:nucleoplasm; P:fungal-type cell wall organization; C:nuclear exosome (RNase complex); C:perinuclear region of cytoplasm; P:NLS-bearing protein…
ZPAR0B00900_A	ZYBA0S04-01596g1_1	324	10	0	64	2	C:GO:0016021; P:GO:0006996	C:integral component of membrane; P:organelle organization
ZPAR0B00910_A	probable Mitochondrial import inner membrane translocase subunit TIM22	193	10	7.75e-138	90.5	5	F:GO:0030943; F:GO:0015266; C:GO:0016021; P:GO:0045039; C:GO:0042721	F:mitochondrion targeting sequence binding; F:protein channel activity; C:integral component of membrane; P:protein import into mitochondrial inner membrane; C:mitochondrial inner membrane protein insertion complex
ZPAR0B00920_A	related to SWT21	419	10	0	74.5	1	P:GO:0006396	P:RNA processing
ZPAR0B00930_A	related to COP9 signalosome complex subunit 5	440	10	0	71.8	3	C:GO:0005634; P:GO:0050794; P:GO:0009987	C:nucleus; P:regulation of cellular process; P:cellular process
ZPAR0B00940_A	probable NAD-specific glutamate dehydrogenase	1040	10	0	89.9	5	P:GO:0019551; C:GO:0005739; C:GO:0005829; P:GO:0055114; F:GO:0004352	P:glutamate catabolic process to 2-oxoglutarate; C:mitochondrion; C:cytosol; P:oxidation-reduction process; F:glutamate dehydrogenase (NAD+) activity	EC:1.4.1.2	Glutamate dehydrogenase
ZPAR0B00950_N	related to Ubiquitin carboxyl-terminal hydrolase 10	686	10	0	73.7	6	P:GO:0016579; C:GO:0005634; C:GO:0043232; P:GO:0006325; C:GO:0044446; F:GO:0036459	P:protein deubiquitination; C:nucleus; C:intracellular non-membrane-bounded organelle; P:chromatin organization; C:intracellular organelle part; F:thiol-dependent ubiquitinyl hydrolase activity	EC:3.4.19.12	Ubiquitinyl hydrolase 1
ZPAR0B00960_A	mitochondrial 54S ribosomal 19	149	10	4.65e-101	93.6	3	F:GO:0003735; C:GO:0005762; P:GO:0006412	F:structural constituent of ribosome; C:mitochondrial large ribosomal subunit; P:translation
ZPAR0B00970_A	related to Nitrogen permease reactivator	724	10	0	84	11	C:GO:0005634; F:GO:0005524; P:GO:0045806; P:GO:0090153; C:GO:0005829; P:GO:0022898; C:GO:0005794; P:GO:0006808; F:GO:0004674; P:GO:0006468; C:GO:0005886	C:nucleus; F:ATP binding; P:negative regulation of endocytosis; P:regulation of sphingolipid biosynthetic process; C:cytosol; P:regulation of transmembrane transporter activity; C:Golgi apparatus; P:regulation of nitrogen utilization; F:protein serine/threonine kinase activity; P:protein phosphorylation; C:plasma membrane	EC:2.7.11	Transferring phosphorus-containing groups
ZPAR0B00980_A	related to Nucleolar 6	204	10	3.37e-143	81.4	5	F:GO:0000166; P:GO:0042274; C:GO:0005730; C:GO:0030686; F:GO:0019843	F:nucleotide binding; P:ribosomal small subunit biogenesis; C:nucleolus; C:90S preribosome; F:rRNA binding
ZPAR0B00990_N	Ipi3p	516	10	0	75.6	11	P:GO:0090304; P:GO:0019219; P:GO:0044260; P:GO:0034622; P:GO:0042254; P:GO:2000112; C:GO:0032991; P:GO:0044763; P:GO:0006996; C:GO:0044427; C:GO:0005654	P:nucleic acid metabolic process; P:regulation of nucleobase-containing compound metabolic process; P:cellular macromolecule metabolic process; P:cellular macromolecular complex assembly; P:ribosome biogenesis; P:regulation of cellular macromolecule biosynthetic process; C:macromolecular complex; P:single-organism cellular process; P:organelle organization; C:chromosomal part; C:nucleoplasm
ZPAR0B01000_A	ZYBA0S04-01816g1_1	398	10	0	90.5	3	C:GO:0005635; C:GO:0016021; C:GO:0005783	C:nuclear envelope; C:integral component of membrane; C:endoplasmic reticulum
ZPAR0B01010_A	related to GTP-binding RHO5	297	10	0	77.4	6	F:GO:0005525; P:GO:0007264; F:GO:0003924; C:GO:0000329; C:GO:0012505; C:GO:0005886	F:GTP binding; P:small GTPase mediated signal transduction; F:GTPase activity; C:fungal-type vacuole membrane; C:endomembrane system; C:plasma membrane	EC:3.6.1.15	Nucleoside-triphosphate phosphatase
ZPAR0B01020_A	rps3p	245	10	4.06e-174	94.7	13	P:GO:0006281; C:GO:0022627; P:GO:0000737; P:GO:0002181; F:GO:0003684; F:GO:0008534; P:GO:0000056; C:GO:0005634; P:GO:0006407; F:GO:0003723; F:GO:0003735; C:GO:0030686; C:GO:0030688	P:DNA repair; C:cytosolic small ribosomal subunit; P:DNA catabolic process, endonucleolytic; P:cytoplasmic translation; F:damaged DNA binding; F:oxidized purine nucleobase lesion DNA N-glycosylase activity; P:ribosomal small subunit export from nucleus; C:nucleus; P:rRNA export from nucleus; F:RNA binding; F:structural constituent of ribosome; C:90S preribosome; C:preribosome, small subunit precu…	EC:4.2.99.18; EC:3.2.2.23	DNA-(apurinic or apyrimidinic site) lyase; DNA-formamidopyrimidine glycosylase
ZPAR0B01030_A	related to Secretory component SHR3	267	10	0	83	6	P:GO:0006888; C:GO:0030176; C:GO:0043332; F:GO:0051082; P:GO:0006457; P:GO:0006865	P:ER to Golgi vesicle-mediated transport; C:integral component of endoplasmic reticulum membrane; C:mating projection tip; F:unfolded protein binding; P:protein folding; P:amino acid transport
ZPAR0B01040_A	related to 54S ribosomal L22,mitochondrial	307	10	0	81.5	3	F:GO:0003735; C:GO:0005762; P:GO:0006412	F:structural constituent of ribosome; C:mitochondrial large ribosomal subunit; P:translation
ZPAR0B01050_A	ZYBA0S04-01926g1_1	1018	10	0	69.1	1	C:GO:0016021	C:integral component of membrane
ZPAR0B01060_A	related to DNA repair RAD7	551	10	0	81.9	4	P:GO:0000715; C:GO:0031463; C:GO:0000113; P:GO:0042787	P:nucleotide-excision repair, DNA damage recognition; C:Cul3-RING ubiquitin ligase complex; C:nucleotide-excision repair factor 4 complex; P:protein ubiquitination involved in ubiquitin-dependent protein catabolic process
ZPAR0B01070_A	Vma1p	1073	10	0	88.7	16	P:GO:0090305; P:GO:0015991; P:GO:0016539; P:GO:0090465; P:GO:0090463; C:GO:0000329; P:GO:0090464; P:GO:0044267; P:GO:0007035; F:GO:0003677; F:GO:0005524; F:GO:0004519; P:GO:0046034; C:GO:0005829; C:GO:0033178; F:GO:0016820	P:nucleic acid phosphodiester bond hydrolysis; P:ATP hydrolysis coupled proton transport; P:intein-mediated protein splicing; P:arginine homeostasis; P:lysine homeostasis; C:fungal-type vacuole membrane; P:histidine homeostasis; P:cellular protein metabolic process; P:vacuolar acidification; F:DNA binding; F:ATP binding; F:endonuclease activity; P:ATP metabolic process; C:cytosol; C:proton-transp…
ZPAR0B01080_A	uncharacterized protein ZBAI_00084	279	10	0	80.5	3	P:GO:0006813; C:GO:0031305; P:GO:0015992	P:potassium ion transport; C:integral component of mitochondrial inner membrane; P:proton transport
ZPAR0B01090_A	uncharacterized protein ZBAI_00085	446	10	0	80.6	2	P:GO:0043085; C:GO:0016021	P:positive regulation of catalytic activity; C:integral component of membrane
ZPAR0B01100_N	Cell division control 53	820	10	0	90.8	12	P:GO:0051301; F:GO:0003688; F:GO:0004842; F:GO:0031625; P:GO:0000086; P:GO:0000082; C:GO:0005829; P:GO:0031146; C:GO:0043224; P:GO:1903467; F:GO:0030674; P:GO:0042787	P:cell division; F:DNA replication origin binding; F:ubiquitin-protein transferase activity; F:ubiquitin protein ligase binding; P:G2/M transition of mitotic cell cycle; P:G1/S transition of mitotic cell cycle; C:cytosol; P:SCF-dependent proteasomal ubiquitin-dependent protein catabolic process; C:nuclear SCF ubiquitin ligase complex; P:negative regulation of mitotic DNA replication initiation; F…
ZPAR0B01110_A	homocitrate synthase	437	10	0	95.1	3	C:GO:0005829; F:GO:0004410; P:GO:0019878	C:cytosol; F:homocitrate synthase activity; P:lysine biosynthetic process via aminoadipic acid	EC:2.3.3.14	Homocitrate synthase
ZPAR0B01120_A	related to INH1-Inhibitor of mitochondrial ATPase	81	10	3.8e-51	76	3	P:GO:0032780; F:GO:0042030; C:GO:0005739	P:negative regulation of ATPase activity; F:ATPase inhibitor activity; C:mitochondrion
ZPAR0B01130_A	related to 60S acidic ribosomal P1-beta	106	10	5.37e-61	87.2	4	F:GO:0003735; P:GO:0002181; C:GO:0022625; P:GO:0006414	F:structural constituent of ribosome; P:cytoplasmic translation; C:cytosolic large ribosomal subunit; P:translational elongation
ZPAR0B01140_A	ZYBA0S04-02124g1_1	266	10	0	63.1	1	C:GO:0044424	C:intracellular part
ZPAR0B01150_A	related to Rotein of unknown function localised to vacuole	493	10	0	76.8	1	C:GO:0016021	C:integral component of membrane
ZPAR0B01160_A	probable Vacuolar calcium ion transporter	412	10	0	89.3	8	P:GO:0071805; F:GO:0015386; C:GO:0000329; C:GO:0016021; P:GO:0070588; C:GO:0005783; F:GO:0015369; P:GO:0006874	P:potassium ion transmembrane transport; F:potassium:proton antiporter activity; C:fungal-type vacuole membrane; C:integral component of membrane; P:calcium ion transmembrane transport; C:endoplasmic reticulum; F:calcium:proton antiporter activity; P:cellular calcium ion homeostasis
ZPAR0B01170_N	related to PHO85 cyclin-2	330	10	0	81.4	10	C:GO:0005634; F:GO:0019901; C:GO:0000131; C:GO:0005934; P:GO:0032878; F:GO:0016538; C:GO:0005935; C:GO:0000307; P:GO:0031106; P:GO:0000079	C:nucleus; F:protein kinase binding; C:incipient cellular bud site; C:cellular bud tip; P:regulation of establishment or maintenance of cell polarity; F:cyclin-dependent protein serine/threonine kinase regulator activity; C:cellular bud neck; C:cyclin-dependent protein kinase holoenzyme complex; P:septin ring organization; P:regulation of cyclin-dependent protein serine/threonine kinase activity
ZPAR0B01180_A	probable Hit family 1	152	10	1.74e-105	90.4	3	F:GO:0042802; F:GO:0016787; P:GO:0009117	F:identical protein binding; F:hydrolase activity; P:nucleotide metabolic process
ZPAR0B01190_N	probable D-lactate dehydrogenase [cytochrome] 2,mitochondrial	535	10	0	91.1	5	F:GO:0004458; F:GO:0003779; C:GO:0005759; F:GO:0050660; P:GO:0055114	F:D-lactate dehydrogenase (cytochrome) activity; F:actin binding; C:mitochondrial matrix; F:flavin adenine dinucleotide binding; P:oxidation-reduction process	EC:1.1.2.4	D-lactate dehydrogenase (cytochrome)
ZPAR0B01200_A	probable NADPH-dependent alpha-keto amide reductase	312	10	0	88.2	8	F:GO:0051268; P:GO:0006725; F:GO:0051269; P:GO:0042180; P:GO:0043603; F:GO:0004032; P:GO:0034599; P:GO:0055114	F:alpha-keto amide reductase activity; P:cellular aromatic compound metabolic process; F:alpha-keto ester reductase activity; P:cellular ketone metabolic process; P:cellular amide metabolic process; F:alditol:NADP+ 1-oxidoreductase activity; P:cellular response to oxidative stress; P:oxidation-reduction process	EC:1.1.1.21; EC:1.1.1.2	Aldehyde reductase; Alcohol dehydrogenase (NADP(+))
ZPAR0B01210_A	probable IMPACT family member YDL177C	172	10	3.37e-123	83.1	NA
ZPAR0B01220_A	ZYBA0S04-02322g1_1	689	10	0	82.6	NA
ZPAR0B01230_N	related to SNA4	137	10	2.08e-95	72.6	3	C:GO:0016020; C:GO:0000324; C:GO:0044437	C:membrane; C:fungal-type vacuole; C:vacuolar part
ZPAR0B01240_A	related to AIR2	348	10	0	78	14	F:GO:0008270; P:GO:0043629; C:GO:0005730; F:GO:0004652; P:GO:0006400; P:GO:0071031; F:GO:0003723; P:GO:0071035; P:GO:0071036; P:GO:0071039; P:GO:0071037; P:GO:0071038; F:GO:0030674; C:GO:0031499	F:zinc ion binding; P:ncRNA polyadenylation; C:nucleolus; F:polynucleotide adenylyltransferase activity; P:tRNA modification; P:nuclear mRNA surveillance of mRNA 3'-end processing; F:RNA binding; P:nuclear polyadenylation-dependent rRNA catabolic process; P:nuclear polyadenylation-dependent snoRNA catabolic process; P:nuclear polyadenylation-dependent CUT catabolic process; P:nuclear polyadenylat…	EC:2.7.7.19	Polynucleotide adenylyltransferase
ZPAR0B01250_A	Ths1p	736	10	0	93.8	7	F:GO:0005524; F:GO:0003723; P:GO:0002181; C:GO:0005739; F:GO:0004829; C:GO:0005829; P:GO:0006435	F:ATP binding; F:RNA binding; P:cytoplasmic translation; C:mitochondrion; F:threonine-tRNA ligase activity; C:cytosol; P:threonyl-tRNA aminoacylation	EC:6.1.1.3	Threonine--tRNA ligase
ZPAR0B01260_A	ZYBA0S04-02410g1_1	343	10	0	74.3	1	C:GO:0016021	C:integral component of membrane
ZPAR0B01270_A	related to Coatomer subunit epsilon	294	10	0	84.2	6	P:GO:0006901; P:GO:0006888; P:GO:0006890; F:GO:0005198; P:GO:0032511; C:GO:0030126	P:vesicle coating; P:ER to Golgi vesicle-mediated transport; P:retrograde vesicle-mediated transport, Golgi to ER; F:structural molecule activity; P:late endosome to vacuole transport via multivesicular body sorting pathway; C:COPI vesicle coat
ZPAR0B01280_A	probable Golgi to ER traffic 2	270	10	0	72.2	6	C:GO:0005789; C:GO:0043529; P:GO:0016192; C:GO:0016021; C:GO:0000139; P:GO:0045048	C:endoplasmic reticulum membrane; C:GET complex; P:vesicle-mediated transport; C:integral component of membrane; C:Golgi membrane; P:protein insertion into ER membrane
ZPAR0B01290_A	Dihydroorotate dehydrogenase (quinone) mitochondrial	438	10	0	89.8	6	P:GO:0006207; C:GO:0016021; P:GO:0055114; P:GO:0044205; C:GO:0005743; F:GO:0004158	P:'de novo' pyrimidine nucleobase biosynthetic process; C:integral component of membrane; P:oxidation-reduction process; P:'de novo' UMP biosynthetic process; C:mitochondrial inner membrane; F:dihydroorotate oxidase activity	EC:1.3.5.2; EC:1.3.3.1	Dihydroorotate dehydrogenase (quinone); Acting on the CH-CH group of donors
ZPAR0B01300_A	Utp7p	548	10	0	90.6	6	C:GO:0032040; P:GO:0000472; P:GO:0000480; P:GO:0000447; C:GO:0005730; C:GO:0030686	C:small-subunit processome; P:endonucleolytic cleavage to generate mature 5'-end of SSU-rRNA from (SSU-rRNA, 5.8S rRNA, LSU-rRNA); P:endonucleolytic cleavage in 5'-ETS of tricistronic rRNA transcript (SSU-rRNA, 5.8S rRNA, LSU-rRNA); P:endonucleolytic cleavage in ITS1 to separate SSU-rRNA from 5.8S rRNA and LSU-rRNA from tricistronic rRNA transcript (SSU-rRNA, 5.8S rRNA, LSU-rRNA); C:nucleolus; C:…
ZPAR0B01310_N	Rpn2p	937	10	0	91	9	C:GO:0005634; C:GO:0008540; P:GO:0050790; P:GO:0042176; P:GO:0043248; C:GO:0034515; F:GO:0030234; F:GO:0030674; P:GO:0006511	C:nucleus; C:proteasome regulatory particle, base subcomplex; P:regulation of catalytic activity; P:regulation of protein catabolic process; P:proteasome assembly; C:proteasome storage granule; F:enzyme regulator activity; F:protein binding, bridging; P:ubiquitin-dependent protein catabolic process
ZPAR0B01320_A	D-3-phosphoglycerate dehydrogenase 1	469	10	0	95.1	6	F:GO:0051287; F:GO:0004617; C:GO:0005829; P:GO:0006564; P:GO:0055114; F:GO:0016597	F:NAD binding; F:phosphoglycerate dehydrogenase activity; C:cytosol; P:L-serine biosynthetic process; P:oxidation-reduction process; F:amino acid binding	EC:1.1.1.95	Phosphoglycerate dehydrogenase
ZPAR0B01330_N	---NA---	66	NA	NA	NA	NA
ZPAR0B01340_A	probable Altered inheritance of mitochondria mitochondrial	624	10	0	86.4	1	C:GO:0005739	C:mitochondrion
ZPAR0B01350_A	ZYBA0S04-02608g1_1	226	10	1.75e-160	68.4	1	C:GO:0044424	C:intracellular part
ZPAR0B01360_A	related to Meiosis-specific HOP1	621	10	0	76.7	1	C:GO:0000800	C:lateral element
ZPAR0B01370_A	probable Intermediate cleaving peptidase 55	511	10	0	87.4	6	C:GO:0005634; F:GO:0004177; F:GO:0030145; P:GO:0016485; C:GO:0031314; P:GO:0050821	C:nucleus; F:aminopeptidase activity; F:manganese ion binding; P:protein processing; C:extrinsic component of mitochondrial inner membrane; P:protein stabilization	EC:3.4.11	Acting on peptide bonds (peptidases)
ZPAR0B01380_A	related to Cop9 signalosome complex subunit 11	426	10	0	72.5	2	C:GO:0008180; P:GO:0000338	C:COP9 signalosome; P:protein deneddylation
ZPAR0B01390_A	uncharacterized protein ZBAI_00115	645	10	0	79.3	1	C:GO:0005739	C:mitochondrion
ZPAR0B01400_A	related to Mitochondrial acidic MAM33	262	10	0	84.9	2	C:GO:0005759; P:GO:0009060	C:mitochondrial matrix; P:aerobic respiration
ZPAR0B01410_A	related to Tyrosine- phosphatase 3	794	10	0	75.7	8	C:GO:0005634; P:GO:0000173; C:GO:0005737; F:GO:0004725; P:GO:0032880; P:GO:0043937; P:GO:0071511; P:GO:0035335	C:nucleus; P:inactivation of MAPK activity involved in osmosensory signaling pathway; C:cytoplasm; F:protein tyrosine phosphatase activity; P:regulation of protein localization; P:regulation of sporulation; P:inactivation of MAPK activity involved in conjugation with cellular fusion; P:peptidyl-tyrosine dephosphorylation	EC:3.1.3.16; EC:3.1.3.48; EC:3.1.3.41	Protein-serine/threonine phosphatase; Protein-tyrosine-phosphatase; 4-nitrophenylphosphatase
ZPAR0B01420_A	Yos1p	84	10	1.49e-47	91.3	5	C:GO:0005789; P:GO:0006888; C:GO:0030173; P:GO:0015031; C:GO:0030134	C:endoplasmic reticulum membrane; P:ER to Golgi vesicle-mediated transport; C:integral component of Golgi membrane; P:protein transport; C:ER to Golgi transport vesicle
ZPAR0B01430_A	Rps24ap	135	10	3.89e-91	95.3	6	F:GO:0000166; P:GO:0000462; F:GO:0003735; C:GO:0022627; P:GO:0002181; C:GO:0005739	F:nucleotide binding; P:maturation of SSU-rRNA from tricistronic rRNA transcript (SSU-rRNA, 5.8S rRNA, LSU-rRNA); F:structural constituent of ribosome; C:cytosolic small ribosomal subunit; P:cytoplasmic translation; C:mitochondrion
ZPAR0B01440_A	probable Aldehyde dehydrogenase mitochondrial	516	10	0	93.5	5	F:GO:0004029; F:GO:0004030; C:GO:0005739; P:GO:0055114; P:GO:0019413	F:aldehyde dehydrogenase (NAD) activity; F:aldehyde dehydrogenase [NAD(P)+] activity; C:mitochondrion; P:oxidation-reduction process; P:acetate biosynthetic process	EC:1.2.1.5; EC:1.2.1.3	Aldehyde dehydrogenase (NAD(P)(+)); Aldehyde dehydrogenase (NAD(+))
ZPAR0B01450_A	probable Vacuolar transporter chaperone 1	125	10	4.55e-83	94.9	15	C:GO:0032153; C:GO:0033254; P:GO:0007264; C:GO:0000329; P:GO:0042144; C:GO:0005783; P:GO:0007034; P:GO:0006797; P:GO:2000769; P:GO:0050790; C:GO:0016021; C:GO:0031310; F:GO:0003729; F:GO:0030695; P:GO:0016237	C:cell division site; C:vacuolar transporter chaperone complex; P:small GTPase mediated signal transduction; C:fungal-type vacuole membrane; P:vacuole fusion, non-autophagic; C:endoplasmic reticulum; P:vacuolar transport; P:polyphosphate metabolic process; P:regulation of establishment or maintenance of cell polarity regulating cell shape; P:regulation of catalytic activity; C:integral component …
ZPAR0B01460_A	probable Topoisomerase I damage affected 2	119	10	7.76e-83	75.2	2	C:GO:0005737; C:GO:0043332	C:cytoplasm; C:mating projection tip
ZPAR0B01470_A	probable Exocyst complex component SEC6	802	10	0	88.7	15	F:GO:0042803; C:GO:0032153; P:GO:0006893; P:GO:0000920; F:GO:0000149; C:GO:0044732; P:GO:0006887; C:GO:0000145; C:GO:0005634; C:GO:0005934; C:GO:0097575; C:GO:1902716; C:GO:0005935; P:GO:0035544; P:GO:0051601	F:protein homodimerization activity; C:cell division site; P:Golgi to plasma membrane transport; P:cell separation after cytokinesis; F:SNARE binding; C:mitotic spindle pole body; P:exocytosis; C:exocyst; C:nucleus; C:cellular bud tip; C:lateral cell cortex; C:cell cortex of growing cell tip; C:cellular bud neck; P:negative regulation of SNARE complex assembly; P:exocyst localization
ZPAR0B01480_A	uncharacterized protein ZBAI_00122	660	10	0	83.3	2	C:GO:0016021; C:GO:0000324	C:integral component of membrane; C:fungal-type vacuole
ZPAR0B01490_A	probable Ribonucleoside-diphosphate reductase large chain 1	896	10	0	92.1	10	F:GO:0005524; P:GO:0006240; P:GO:0006260; C:GO:0005829; F:GO:0051063; P:GO:0006165; P:GO:0055114; F:GO:0004550; P:GO:0046704; P:GO:0006235	F:ATP binding; P:dCDP biosynthetic process; P:DNA replication; C:cytosol; F:CDP reductase activity; P:nucleoside diphosphate phosphorylation; P:oxidation-reduction process; F:nucleoside diphosphate kinase activity; P:CDP metabolic process; P:dTTP biosynthetic process	EC:1.17.4; EC:2.7.4.6; EC:1.17.4.1	Acting on CH or CH(2) groups; Nucleoside-diphosphate kinase; Ribonucleoside-diphosphate reductase
ZPAR0B01500_A	probable Mitochondria fission 1	155	10	4.43e-109	90.9	7	C:GO:0005777; P:GO:0016559; C:GO:0016021; P:GO:0090141; C:GO:0005741; P:GO:0000266; P:GO:0001300	C:peroxisome; P:peroxisome fission; C:integral component of membrane; P:positive regulation of mitochondrial fission; C:mitochondrial outer membrane; P:mitochondrial fission; P:chronological cell aging
ZPAR0B01510_A	#NAME?	227	10	5.02e-165	87.1	5	P:GO:0016192; C:GO:0005737; P:GO:0018026; F:GO:0016279; P:GO:0018027	P:vesicle-mediated transport; C:cytoplasm; P:peptidyl-lysine monomethylation; F:protein-lysine N-methyltransferase activity; P:peptidyl-lysine dimethylation
ZPAR0B01520_A	ZYBA0S04-03026g1_1	394	10	0	75.4	2	C:GO:0005634; P:GO:0006611	C:nucleus; P:protein export from nucleus
ZPAR0B01530_A	probable Actin-related 2 3 complex subunit 5	153	10	4.06e-107	90.9	13	C:GO:0031097; C:GO:0043332; F:GO:0005198; P:GO:0000147; C:GO:0005885; P:GO:0000001; C:GO:0005634; C:GO:0005826; P:GO:0034314; C:GO:0005829; F:GO:0003729; C:GO:0031315; C:GO:0030479	C:medial cortex; C:mating projection tip; F:structural molecule activity; P:actin cortical patch assembly; C:Arp2/3 protein complex; P:mitochondrion inheritance; C:nucleus; C:actomyosin contractile ring; P:Arp2/3 complex-mediated actin nucleation; C:cytosol; F:mRNA binding; C:extrinsic component of mitochondrial outer membrane; C:actin cortical patch
ZPAR0B01540_A	probable mitochondrial	864	10	0	92.4	9	F:GO:0003942; P:GO:0006526; C:GO:0005759; F:GO:0051287; P:GO:0006355; F:GO:0046983; P:GO:0055114; P:GO:0016310; F:GO:0003991	F:N-acetyl-gamma-glutamyl-phosphate reductase activity; P:arginine biosynthetic process; C:mitochondrial matrix; F:NAD binding; P:regulation of transcription, DNA-templated; F:protein dimerization activity; P:oxidation-reduction process; P:phosphorylation; F:acetylglutamate kinase activity	EC:1.2.1.38; EC:2.7.2.8	N-acetyl-gamma-glutamyl-phosphate reductase; Acetylglutamate kinase
ZPAR0B01550_A	Snp1p	299	10	0	74.6	3	F:GO:0000166; F:GO:0003723; C:GO:0005684	F:nucleotide binding; F:RNA binding; C:U2-type spliceosomal complex
ZPAR0B01560_A	Mot2p	610	10	0	79.5	7	F:GO:0000166; F:GO:0008270; F:GO:0003723; C:GO:0005737; P:GO:0000956; P:GO:0006357; P:GO:0016567	F:nucleotide binding; F:zinc ion binding; F:RNA binding; C:cytoplasm; P:nuclear-transcribed mRNA catabolic process; P:regulation of transcription from RNA polymerase II promoter; P:protein ubiquitination
ZPAR0B01570_A	Respiratory growth induced 1	161	10	1.12e-114	87.8	2	P:GO:0006112; C:GO:0005886	P:energy reserve metabolic process; C:plasma membrane
ZPAR0B01580_A	Isocitrate lyase	556	10	0	92.1	6	P:GO:0006097; F:GO:0046421; F:GO:0046872; P:GO:0006099; F:GO:0004451; C:GO:0009514	P:glyoxylate cycle; F:methylisocitrate lyase activity; F:metal ion binding; P:tricarboxylic acid cycle; F:isocitrate lyase activity; C:glyoxysome	EC:4.1.3.1; EC:4.1.3.30	Isocitrate lyase; Methylisocitrate lyase
ZPAR0B01590_A	related to Transcription factor VHR1	630	10	0	77.7	6	C:GO:0005634; F:GO:0001133; P:GO:0061420; C:GO:0005737; F:GO:0000977; P:GO:0045944	C:nucleus; F:RNA polymerase II transcription factor activity, sequence-specific transcription regulatory region DNA binding; P:regulation of transcription from RNA polymerase II promoter in response to biotin starvation; C:cytoplasm; F:RNA polymerase II regulatory region sequence-specific DNA binding; P:positive regulation of transcription from RNA polymerase II promoter
ZPAR0B01600_N	uncharacterized protein ZBAI_00134	665	10	0	60	3	P:GO:0008150; C:GO:0005739; F:GO:0003674	P:biological_process; C:mitochondrion; F:molecular_function
ZPAR0B01610_A	tho1p	194	10	4.11e-133	65	1	F:GO:0005488	F:binding
ZPAR0B01620_N	Hor2p	250	10	2.11e-179	92.2	2	P:GO:0008152; F:GO:0016787	P:metabolic process; F:hydrolase activity
ZPAR0B01630_A	Cem1p	438	10	0	82.5	3	F:GO:0016747; C:GO:0005739; P:GO:0006633	F:transferase activity, transferring acyl groups other than amino-acyl groups; C:mitochondrion; P:fatty acid biosynthetic process
ZPAR0B01640_A	Purine-cytosine permease FCY21	552	10	0	88.9	3	P:GO:0055085; C:GO:0016021; F:GO:0005215	P:transmembrane transport; C:integral component of membrane; F:transporter activity
ZPAR0B01650_A	Pcl6p	389	10	0	72.5	6	F:GO:0019901; F:GO:0016538; P:GO:0005979; C:GO:0000307; P:GO:0005981; P:GO:0000079	F:protein kinase binding; F:cyclin-dependent protein serine/threonine kinase regulator activity; P:regulation of glycogen biosynthetic process; C:cyclin-dependent protein kinase holoenzyme complex; P:regulation of glycogen catabolic process; P:regulation of cyclin-dependent protein serine/threonine kinase activity
ZPAR0B01660_A	Pet117p	104	10	1.89e-69	84.9	2	P:GO:0033617; C:GO:0005739	P:mitochondrial respiratory chain complex IV assembly; C:mitochondrion
ZPAR0B01670_A	probable mitochondrial	143	10	3.79e-98	90.1	3	P:GO:0009097; C:GO:0005759; P:GO:0032543	P:isoleucine biosynthetic process; C:mitochondrial matrix; P:mitochondrial translation
ZPAR0B01680_A	Rpl17bp	184	10	1.6e-129	93.8	5	F:GO:0003735; P:GO:0002181; P:GO:0000448; C:GO:0022625; C:GO:0030687	F:structural constituent of ribosome; P:cytoplasmic translation; P:cleavage in ITS2 between 5.8S rRNA and LSU-rRNA of tricistronic rRNA transcript (SSU-rRNA, 5.8S rRNA, LSU-rRNA); C:cytosolic large ribosomal subunit; C:preribosome, large subunit precursor
ZPAR0B01690_A	related to CASP	702	10	0	84	2	C:GO:0030173; P:GO:0006891	C:integral component of Golgi membrane; P:intra-Golgi vesicle-mediated transport
ZPAR0B01700_N	SWI SNF complex subunit SWI3	806	10	0	79.7	10	P:GO:0005987; C:GO:0016514; F:GO:0003677; P:GO:0044109; F:GO:0042393; P:GO:0043044; C:GO:0005829; P:GO:0000436; P:GO:0031496; C:GO:0016586	P:sucrose catabolic process; C:SWI/SNF complex; F:DNA binding; P:cellular alcohol catabolic process; F:histone binding; P:ATP-dependent chromatin remodeling; C:cytosol; P:carbon catabolite activation of transcription from RNA polymerase II promoter; P:positive regulation of mating type switching; C:RSC complex
ZPAR0B01710_A	related to sulfate transporter family	1013	10	0	85.7	6	F:GO:0008271; C:GO:0000329; C:GO:0016021; P:GO:1902358; C:GO:0005783; C:GO:0005794	F:secondary active sulfate transmembrane transporter activity; C:fungal-type vacuole membrane; C:integral component of membrane; P:sulfate transmembrane transport; C:endoplasmic reticulum; C:Golgi apparatus
ZPAR0B01720_A	probable Fumarate mitochondrial	503	10	0	92.1	6	C:GO:0005759; C:GO:0005829; P:GO:0006099; F:GO:0004333; P:GO:0006106; C:GO:0045239	C:mitochondrial matrix; C:cytosol; P:tricarboxylic acid cycle; F:fumarate hydratase activity; P:fumarate metabolic process; C:tricarboxylic acid cycle enzyme complex	EC:4.2.1.2	Fumarate hydratase
ZPAR0B01730_A	related to Cerevisin	546	10	0	80.9	6	P:GO:0006508; F:GO:0004252; P:GO:0009267; C:GO:0005773; P:GO:0030435; P:GO:0007039	P:proteolysis; F:serine-type endopeptidase activity; P:cellular response to starvation; C:vacuole; P:sporulation resulting in formation of a cellular spore; P:protein catabolic process in the vacuole	EC:3.4.21	Acting on peptide bonds (peptidases)
ZPAR0B01740_A	related to UTP23-Essential nucleolar that is a component of the SSU (small subunit) processome involved in 40S ribosomal subunit biogenesis	269	10	0	85.5	7	C:GO:0032040; P:GO:0000472; P:GO:0000480; C:GO:0005739; P:GO:0000447; C:GO:0005730; F:GO:0070181	C:small-subunit processome; P:endonucleolytic cleavage to generate mature 5'-end of SSU-rRNA from (SSU-rRNA, 5.8S rRNA, LSU-rRNA); P:endonucleolytic cleavage in 5'-ETS of tricistronic rRNA transcript (SSU-rRNA, 5.8S rRNA, LSU-rRNA); C:mitochondrion; P:endonucleolytic cleavage in ITS1 to separate SSU-rRNA from 5.8S rRNA and LSU-rRNA from tricistronic rRNA transcript (SSU-rRNA, 5.8S rRNA, LSU-rRNA)…
ZPAR0B01750_A	related to Kinesin CIN8	981	10	0	82.1	13	P:GO:0008152; C:GO:0000778; F:GO:0008574; P:GO:0007018; C:GO:0000235; F:GO:0008569; P:GO:0007019; F:GO:0008017; F:GO:0005524; P:GO:0000022; P:GO:0000073; C:GO:0005828; P:GO:0090307	P:metabolic process; C:condensed nuclear chromosome kinetochore; F:ATP-dependent microtubule motor activity, plus-end-directed; P:microtubule-based movement; C:astral microtubule; F:ATP-dependent microtubule motor activity, minus-end-directed; P:microtubule depolymerization; F:microtubule binding; F:ATP binding; P:mitotic spindle elongation; P:spindle pole body separation; C:kinetochore microtubu…	EC:3.6.1.3; EC:3.6.4.5; EC:3.6.1.15; EC:3.6.4.4	Adenosinetriphosphatase; Minus-end-directed kinesin ATPase; Nucleoside-triphosphate phosphatase; Plus-end-directed kinesin ATPase
ZPAR0B01760_A	related to Nitrogen permease regulator 2	668	10	0	80.2	11	C:GO:0005634; P:GO:0015840; P:GO:0034198; P:GO:0042493; P:GO:2000785; C:GO:0005829; P:GO:0015824; P:GO:0032007; C:GO:1990130; C:GO:0097042; P:GO:0006995	C:nucleus; P:urea transport; P:cellular response to amino acid starvation; P:response to drug; P:regulation of autophagosome assembly; C:cytosol; P:proline transport; P:negative regulation of TOR signaling; C:Iml1 complex; C:extrinsic component of fungal-type vacuolar membrane; P:cellular response to nitrogen starvation
ZPAR0B01770_A	related to DNL4-DNA ligase IV	945	10	0	81.4	11	P:GO:0051103; F:GO:0003677; F:GO:0005524; C:GO:0000790; F:GO:0003910; C:GO:0032807; P:GO:0006260; P:GO:0006310; P:GO:0071897; P:GO:0006303; P:GO:0001302	P:DNA ligation involved in DNA repair; F:DNA binding; F:ATP binding; C:nuclear chromatin; F:DNA ligase (ATP) activity; C:DNA ligase IV complex; P:DNA replication; P:DNA recombination; P:DNA biosynthetic process; P:double-strand break repair via nonhomologous end joining; P:replicative cell aging	EC:6.5.1.1	DNA ligase (ATP)
ZPAR0B01780_A	Tsr3p	280	10	0	91	3	C:GO:0005634; C:GO:0005737; P:GO:0030490	C:nucleus; C:cytoplasm; P:maturation of SSU-rRNA
ZPAR0B01790_A	related to UPF0507 SCY_4172	1100	10	0	80.3	NA
ZPAR0B01800_A	Small glutamine-rich tetratricopeptide repeat-containing 2	336	10	0	83.1	4	F:GO:0032947; P:GO:0009408; C:GO:0072380; P:GO:0006620	F:protein complex scaffold; P:response to heat; C:TRC complex; P:posttranslational protein targeting to membrane
ZPAR0B01810_A	Dolichyl pyrophosphate Man9 c2 alpha-1,3-glucosyltransferase	547	10	0	90.3	6	C:GO:0005789; P:GO:0006490; F:GO:0042281; C:GO:0016021; P:GO:0006486; P:GO:0009060	C:endoplasmic reticulum membrane; P:oligosaccharide-lipid intermediate biosynthetic process; F:dolichyl pyrophosphate Man9GlcNAc2 alpha-1,3-glucosyltransferase activity; C:integral component of membrane; P:protein glycosylation; P:aerobic respiration
ZPAR0B01820_A	related to pirin-related	314	10	0	88.5	1	C:GO:0016021	C:integral component of membrane
ZPAR0B01830_A	GTP-binding YPT7	207	10	4.69e-150	97.3	18	P:GO:0007264; C:GO:0000329; C:GO:0005770; C:GO:0045335; P:GO:0042144; P:GO:0090385; P:GO:0007035; C:GO:0005741; P:GO:0042147; C:GO:0005764; F:GO:0005525; P:GO:0000011; P:GO:0034727; F:GO:0003924; P:GO:0061191; C:GO:0005829; P:GO:0030100; P:GO:0072665	P:small GTPase mediated signal transduction; C:fungal-type vacuole membrane; C:late endosome; C:phagocytic vesicle; P:vacuole fusion, non-autophagic; P:phagosome-lysosome fusion; P:vacuolar acidification; C:mitochondrial outer membrane; P:retrograde transport, endosome to Golgi; C:lysosome; F:GTP binding; P:vacuole inheritance; P:piecemeal microautophagy of nucleus; F:GTPase activity; P:positive …	EC:3.6.1.15	Nucleoside-triphosphate phosphatase
ZPAR0B01840_A	related to RRP6-Exonuclease component of the nuclear exosome	743	10	0	80.8	23	P:GO:0034475; P:GO:0034473; C:GO:0005730; P:GO:0000467; P:GO:0000973; C:GO:1990251; C:GO:0005654; F:GO:0000166; F:GO:0003676; P:GO:0071042; C:GO:0000176; F:GO:0000175; P:GO:0071040; P:GO:0071051; P:GO:0071035; P:GO:0071036; P:GO:0071044; P:GO:0033621; P:GO:0071039; P:GO:0071037; P:GO:0034476; P:GO:0071038; P:GO:0071049	P:U4 snRNA 3'-end processing; P:U1 snRNA 3'-end processing; C:nucleolus; P:exonucleolytic trimming to generate mature 3'-end of 5.8S rRNA from tricistronic rRNA transcript (SSU-rRNA, 5.8S rRNA, LSU-rRNA); P:posttranscriptional tethering of RNA polymerase II gene DNA at nuclear periphery; C:Mmi1 nuclear focus complex; C:nucleoplasm; F:nucleotide binding; F:nucleic acid binding; P:nuclear polyadeny…	EC:3.1.13; EC:3.1.15	Acting on ester bonds; Acting on ester bonds
ZPAR0B01850_A	PHO85 cyclin PHO80	384	10	0	80.1	4	F:GO:0019901; C:GO:0044424; P:GO:0000079; P:GO:0031324	F:protein kinase binding; C:intracellular part; P:regulation of cyclin-dependent protein serine/threonine kinase activity; P:negative regulation of cellular metabolic process
ZPAR0B01860_A	related to IZH2-Implicated in Zinc Homeostasis,membran	322	10	0	82.5	5	P:GO:0000122; C:GO:0016021; P:GO:0006882; P:GO:0009636; C:GO:0005886	P:negative regulation of transcription from RNA polymerase II promoter; C:integral component of membrane; P:cellular zinc ion homeostasis; P:response to toxic substance; C:plasma membrane
ZPAR0B01870_A	probable PFA4-Palmitoyltransferase	377	10	0	80.5	5	F:GO:0008270; F:GO:0019706; C:GO:0016021; C:GO:0005783; P:GO:0018345	F:zinc ion binding; F:protein-cysteine S-palmitoyltransferase activity; C:integral component of membrane; C:endoplasmic reticulum; P:protein palmitoylation	EC:2.3.1.225	Protein S-acyltransferase
ZPAR0B01880_A	related to Transcriptional regulatory SIN3	1645	10	0	80.3	19	P:GO:0061188; F:GO:0042802; P:GO:0061587; P:GO:0030174; P:GO:0061186; P:GO:0000117; P:GO:0061408; P:GO:0006303; C:GO:1990483; P:GO:0051038; P:GO:0030702; F:GO:0003713; F:GO:0003714; P:GO:0031939; C:GO:0031618; C:GO:0033698; C:GO:0032221; P:GO:0016575; P:GO:0016479	P:negative regulation of chromatin silencing at rDNA; F:identical protein binding; P:transfer RNA gene-mediated silencing; P:regulation of DNA-dependent DNA replication initiation; P:negative regulation of chromatin silencing at silent mating-type cassette; P:regulation of transcription involved in G2/M transition of mitotic cell cycle; P:positive regulation of transcription from RNA polymerase I…
ZPAR0B01890_A	Rpb11p	122	10	6.74e-83	96.3	8	F:GO:0003677; F:GO:0001055; F:GO:0003968; P:GO:0001172; C:GO:0005829; F:GO:0046983; P:GO:0006369; C:GO:0005665	F:DNA binding; F:RNA polymerase II activity; F:RNA-directed 5'-3' RNA polymerase activity; P:transcription, RNA-templated; C:cytosol; F:protein dimerization activity; P:termination of RNA polymerase II transcription; C:DNA-directed RNA polymerase II, core complex	EC:2.7.7.48; EC:2.7.7.6	RNA-directed RNA polymerase; DNA-directed RNA polymerase
ZPAR0B01900_N	Cdc5p	750	10	0	89.3	19	P:GO:1902542; C:GO:0034990; P:GO:1903353; C:GO:0000922; P:GO:0008104; P:GO:0000712; F:GO:0008047; F:GO:0004674; P:GO:0006468; P:GO:0051301; F:GO:0005524; P:GO:0070194; C:GO:0005935; P:GO:0043085; F:GO:0051219; P:GO:0010458; F:GO:0019237; P:GO:0090306; P:GO:0010696	P:regulation of protein localization to mitotic spindle pole body; C:nuclear mitotic cohesin complex; P:regulation of nucleus organization; C:spindle pole; P:protein localization; P:resolution of meiotic recombination intermediates; F:enzyme activator activity; F:protein serine/threonine kinase activity; P:protein phosphorylation; P:cell division; F:ATP binding; P:synaptonemal complex disassembly…	EC:2.7.11	Transferring phosphorus-containing groups
ZPAR0B01910_N	Top1p	830	10	0	87.8	15	P:GO:0007076; P:GO:0006271; P:GO:0007097; P:GO:0000019; P:GO:0006333; P:GO:0006265; C:GO:0005730; P:GO:0006357; P:GO:0006368; F:GO:0003677; P:GO:0000183; C:GO:0005829; F:GO:0003917; C:GO:0031298; F:GO:0003918	P:mitotic chromosome condensation; P:DNA strand elongation involved in DNA replication; P:nuclear migration; P:regulation of mitotic recombination; P:chromatin assembly or disassembly; P:DNA topological change; C:nucleolus; P:regulation of transcription from RNA polymerase II promoter; P:transcription elongation from RNA polymerase II promoter; F:DNA binding; P:chromatin silencing at rDNA; C:cyto…	EC:3.6.1.3; EC:5.99.1; EC:5.99.1.3; EC:5.99.1.2; EC:3.6.1.15	Adenosinetriphosphatase; Other isomerases; DNA topoisomerase (ATP-hydrolyzing); DNA topoisomerase; Nucleoside-triphosphate phosphatase
ZPAR0B01920_A	uncharacterized protein ZBAI_05334	320	10	0	70.7	2	C:GO:0016021; C:GO:0044464	C:integral component of membrane; C:cell part
ZPAR0B01930_A	Mic17p	152	10	5.07e-103	81.3	3	F:GO:0004129; C:GO:0005739; P:GO:1902600	F:cytochrome-c oxidase activity; C:mitochondrion; P:hydrogen ion transmembrane transport	EC:1.9.3.1	Cytochrome-c oxidase
ZPAR0B01940_A	AIM34_ZYGRC ame: Full=Altered inheritance of mitochondria mitochondrial Flags: Precursor	301	5	0	74.6	4	C:GO:0031966; C:GO:0005739; C:GO:0016020; C:GO:0016021	C:mitochondrial membrane; C:mitochondrion; C:membrane; C:integral component of membrane
ZPAR0B01950_A	Coq10p	208	10	9.24e-150	80.4	4	P:GO:0045333; F:GO:0048039; P:GO:0006744; C:GO:0005743	P:cellular respiration; F:ubiquinone binding; P:ubiquinone biosynthetic process; C:mitochondrial inner membrane
ZPAR0B01960_A	Mdm12p	245	10	8.78e-175	83.9	10	C:GO:0005789; P:GO:0000001; P:GO:0070096; C:GO:0005634; P:GO:0045040; P:GO:1990456; C:GO:0005829; P:GO:0015914; C:GO:0032865; P:GO:0000002	C:endoplasmic reticulum membrane; P:mitochondrion inheritance; P:mitochondrial outer membrane translocase complex assembly; C:nucleus; P:protein import into mitochondrial outer membrane; P:mitochondrion-ER tethering; C:cytosol; P:phospholipid transport; C:ERMES complex; P:mitochondrial genome maintenance
ZPAR0B01970_A	related to Sorting nexin MVP1	541	10	0	82	5	C:GO:0005634; C:GO:0000329; C:GO:0005794; F:GO:0032266; P:GO:0006623	C:nucleus; C:fungal-type vacuole membrane; C:Golgi apparatus; F:phosphatidylinositol-3-phosphate binding; P:protein targeting to vacuole
ZPAR0B01980_A	probable RNA 3 -terminal phosphate cyclase	365	10	0	94.2	8	P:GO:0000472; P:GO:0000480; P:GO:0043085; C:GO:0005783; F:GO:0008047; P:GO:0000447; C:GO:0005730; F:GO:0004521	P:endonucleolytic cleavage to generate mature 5'-end of SSU-rRNA from (SSU-rRNA, 5.8S rRNA, LSU-rRNA); P:endonucleolytic cleavage in 5'-ETS of tricistronic rRNA transcript (SSU-rRNA, 5.8S rRNA, LSU-rRNA); P:positive regulation of catalytic activity; C:endoplasmic reticulum; F:enzyme activator activity; P:endonucleolytic cleavage in ITS1 to separate SSU-rRNA from 5.8S rRNA and LSU-rRNA from tricis…
ZPAR0B01990_A	related to Transcription initiation factor TFIID subunit 4	383	10	0	81.7	6	F:GO:0003677; C:GO:0005669; P:GO:0006366; P:GO:0006352; F:GO:0003682; F:GO:0001102	F:DNA binding; C:transcription factor TFIID complex; P:transcription from RNA polymerase II promoter; P:DNA-templated transcription, initiation; F:chromatin binding; F:RNA polymerase II activating transcription factor binding
ZPAR0B02000_A	related to Lysophospholipase 1	585	10	0	73.7	3	F:GO:0004622; P:GO:0009395; C:GO:0044464	F:lysophospholipase activity; P:phospholipid catabolic process; C:cell part	EC:3.1.1.5; EC:3.1.1.1	Lysophospholipase; Carboxylesterase
ZPAR0B02010_A	Plb1p	661	10	0	83.9	6	F:GO:0004622; P:GO:0036151; P:GO:0009395; C:GO:0005783; C:GO:0042597; C:GO:0005886	F:lysophospholipase activity; P:phosphatidylcholine acyl-chain remodeling; P:phospholipid catabolic process; C:endoplasmic reticulum; C:periplasmic space; C:plasma membrane	EC:3.1.1.5; EC:3.1.1.1	Lysophospholipase; Carboxylesterase
ZPAR0B02020_A	H2AZ_KLULA ame: Full=Histone	131	10	1.4e-84	97.3	14	F:GO:0031490; F:GO:0042802; F:GO:0000978; C:GO:0000812; P:GO:0043486; P:GO:0006353; C:GO:0000786; P:GO:0006357; P:GO:0070481; F:GO:0046982; C:GO:0005739; C:GO:0005719; C:GO:0031011; P:GO:0030466	F:chromatin DNA binding; F:identical protein binding; F:RNA polymerase II core promoter proximal region sequence-specific DNA binding; C:Swr1 complex; P:histone exchange; P:DNA-templated transcription, termination; C:nucleosome; P:regulation of transcription from RNA polymerase II promoter; P:nuclear-transcribed mRNA catabolic process, non-stop decay; F:protein heterodimerization activity; C:mito…
ZPAR0B02030_A	related to ERAD-associated E3 ubiquitin- ligase HRD1	548	10	0	75.6	13	F:GO:0008270; F:GO:0042802; F:GO:0061630; C:GO:0000839; C:GO:0000838; P:GO:0031505; P:GO:0030968; C:GO:0005938; C:GO:0016021; P:GO:0030970; P:GO:0030433; P:GO:0010620; P:GO:0051865	F:zinc ion binding; F:identical protein binding; F:ubiquitin protein ligase activity; C:Hrd1p ubiquitin ligase ERAD-L complex; C:Hrd1p ubiquitin ligase ERAD-M complex; P:fungal-type cell wall organization; P:endoplasmic reticulum unfolded protein response; C:cell cortex; C:integral component of membrane; P:retrograde protein transport, ER to cytosol; P:ER-associated ubiquitin-dependent protein ca…
ZPAR0B02040_A	RNA polymerase I-specific transcription initiation factor RRN11	444	10	0	74.4	4	F:GO:0001164; C:GO:0070860; P:GO:0042790; F:GO:0017025	F:RNA polymerase I CORE element sequence-specific DNA binding; C:RNA polymerase I core factor complex; P:transcription of nuclear large rRNA transcript from RNA polymerase I promoter; F:TBP-class protein binding
ZPAR0B02050_A	related to rRNA-processing CGR1	124	10	5.16e-77	89.2	3	P:GO:0006364; C:GO:0005730; C:GO:0030687	P:rRNA processing; C:nucleolus; C:preribosome, large subunit precursor
ZPAR0B02060_A	probable Mitochondrial group I intron splicing factor CCM1	836	10	0	78	7	P:GO:0008380; P:GO:0016072; C:GO:0005739; P:GO:0000963; P:GO:0006397; F:GO:0019843; P:GO:0000002	P:RNA splicing; P:rRNA metabolic process; C:mitochondrion; P:mitochondrial RNA processing; P:mRNA processing; F:rRNA binding; P:mitochondrial genome maintenance
ZPAR0B02070_A	related to Integral membrane	424	10	0	85.3	3	C:GO:0016021; C:GO:0005783; C:GO:0005794	C:integral component of membrane; C:endoplasmic reticulum; C:Golgi apparatus
ZPAR0B02080_A	60S ribosomal L30	105	10	5.18e-67	99.6	3	F:GO:0003735; C:GO:0005840; P:GO:0006412	F:structural constituent of ribosome; C:ribosome; P:translation
ZPAR0B02090_A	probable 60S ribosomal L24	156	10	4.69e-104	91.7	1	C:GO:0005840	C:ribosome
ZPAR0B02100_N	a-agglutinin adhesion subunit	103	10	6.79e-61	77	3	C:GO:0009277; F:GO:0050839; P:GO:0000752	C:fungal-type cell wall; F:cell adhesion molecule binding; P:agglutination involved in conjugation with cellular fusion
ZPAR0B02110_A	related to N-terminal acetyltransferase 2	222	10	1.19e-161	80.7	2	P:GO:0017196; C:GO:0005739	P:N-terminal peptidyl-methionine acetylation; C:mitochondrion
ZPAR0B02120_A	probable Uricase	305	10	0	90.7	7	C:GO:0005634; C:GO:0005777; P:GO:0019628; F:GO:0004846; C:GO:0005829; P:GO:0055114; P:GO:0006144	C:nucleus; C:peroxisome; P:urate catabolic process; F:urate oxidase activity; C:cytosol; P:oxidation-reduction process; P:purine nucleobase metabolic process	EC:1.7.3.3	Factor independent urate hydroxylase
ZPAR0B02130_A	Hop2p	204	10	9.33e-139	80.3	5	F:GO:0005515; P:GO:0007131; F:GO:0003690; P:GO:0007129; C:GO:0000794	F:protein binding; P:reciprocal meiotic recombination; F:double-stranded DNA binding; P:synapsis; C:condensed nuclear chromosome
ZPAR0B02140_A	ZYBA0S04-04434g1_1	372	10	0	64.8	8	F:GO:0001078; C:GO:0005737; F:GO:0046872; F:GO:0000978; P:GO:0045944; P:GO:1900436; C:GO:0005641; P:GO:0000433	F:transcriptional repressor activity, RNA polymerase II core promoter proximal region sequence-specific binding; C:cytoplasm; F:metal ion binding; F:RNA polymerase II core promoter proximal region sequence-specific DNA binding; P:positive regulation of transcription from RNA polymerase II promoter; P:positive regulation of filamentous growth of a population of unicellular organisms in response to…
ZPAR0B02150_A	ZYBA0S04-04456g1_1	135	10	3.72e-92	65.9	NA
ZPAR0B02160_A	related to transport SEC9	656	10	0	72.2	1	P:GO:0044763	P:single-organism cellular process
ZPAR0B02170_A	probable Ribosome biogenesis ENP2	687	10	0	89.4	4	C:GO:0032040; P:GO:0000462; C:GO:0005730; C:GO:0030686	C:small-subunit processome; P:maturation of SSU-rRNA from tricistronic rRNA transcript (SSU-rRNA, 5.8S rRNA, LSU-rRNA); C:nucleolus; C:90S preribosome
ZPAR0B02180_A	ZYBA0S04-04522g1_1	803	10	0	71.4	3	P:GO:0008150; C:GO:0005737; F:GO:0003674	P:biological_process; C:cytoplasm; F:molecular_function
ZPAR0B02190_N	uncharacterized protein ZBAI_00193	299	6	0	80	1	C:GO:0016020	C:membrane
ZPAR0B02200_A	probable Nicotinamidase	212	10	9.36e-157	85	9	C:GO:0000781; C:GO:0005634; C:GO:0005777; F:GO:0008936; P:GO:0000183; P:GO:0008152; C:GO:0005829; P:GO:0001302; P:GO:0006348	C:chromosome, telomeric region; C:nucleus; C:peroxisome; F:nicotinamidase activity; P:chromatin silencing at rDNA; P:metabolic process; C:cytosol; P:replicative cell aging; P:chromatin silencing at telomere	EC:3.5.1.19	Nicotinamidase
ZPAR0B02210_A	Och1p	465	10	0	83.3	8	C:GO:0005634; P:GO:0000032; P:GO:0006491; P:GO:0097502; F:GO:0000009; C:GO:0005829; P:GO:0006487; C:GO:0000136	C:nucleus; P:cell wall mannoprotein biosynthetic process; P:N-glycan processing; P:mannosylation; F:alpha-1,6-mannosyltransferase activity; C:cytosol; P:protein N-linked glycosylation; C:alpha-1,6-mannosyltransferase complex
ZPAR0B02220_A	probable Ras-related RSR1	252	10	0	85.6	6	F:GO:0005525; C:GO:0005935; P:GO:0007264; F:GO:0003924; C:GO:0005622; C:GO:0005886	F:GTP binding; C:cellular bud neck; P:small GTPase mediated signal transduction; F:GTPase activity; C:intracellular; C:plasma membrane	EC:3.6.1.15	Nucleoside-triphosphate phosphatase
ZPAR0B02230_A	ZYBA0S04-04632g1_1	194	10	7.41e-138	75.4	1	F:GO:0000049	F:tRNA binding
ZPAR0B02240_A	PITH domain-containing CG6153	239	10	4.36e-177	80.8	2	P:GO:0008150; F:GO:0003674	P:biological_process; F:molecular_function
ZPAR0B02250_A	Hem2p	340	10	0	94.1	5	C:GO:0005634; F:GO:0004655; F:GO:0008270; C:GO:0005829; P:GO:0006782	C:nucleus; F:porphobilinogen synthase activity; F:zinc ion binding; C:cytosol; P:protoporphyrinogen IX biosynthetic process	EC:4.2.1.24	Porphobilinogen synthase
ZPAR0B02260_A	Cys4p	500	10	0	92.4	7	P:GO:0070814; C:GO:0005739; P:GO:0019343; F:GO:0004122; P:GO:0007089; P:GO:0019346; P:GO:0006535	P:hydrogen sulfide biosynthetic process; C:mitochondrion; P:cysteine biosynthetic process via cystathionine; F:cystathionine beta-synthase activity; P:traversing start control point of mitotic cell cycle; P:transsulfuration; P:cysteine biosynthetic process from serine	EC:4.2.1.22	Cystathionine beta-synthase
ZPAR0B02270_A	ZYBA0S04-04742g1_1	144	10	2.04e-99	83.5	NA
ZPAR0B02280_A	Transcription elongation factor S-II	290	10	0	88.7	16	F:GO:0008270; P:GO:0006362; F:GO:0001139; P:GO:0006414; P:GO:0042797; F:GO:0000993; P:GO:0006379; P:GO:0045899; P:GO:0032968; C:GO:0005634; F:GO:0001012; P:GO:0051123; F:GO:0003746; P:GO:0001193; P:GO:0031564; P:GO:0031440	F:zinc ion binding; P:transcription elongation from RNA polymerase I promoter; F:transcription factor activity, core RNA polymerase II recruiting; P:translational elongation; P:tRNA transcription from RNA polymerase III promoter; F:RNA polymerase II core binding; P:mRNA cleavage; P:positive regulation of RNA polymerase II transcriptional preinitiation complex assembly; P:positive regulation of tr…
ZPAR0B02290_A	mRNA 3 -end-processing RNA15	260	10	0	84.8	7	F:GO:0000166; F:GO:0046982; C:GO:0005849; F:GO:0003729; P:GO:0072423; P:GO:0006378; P:GO:0006379	F:nucleotide binding; F:protein heterodimerization activity; C:mRNA cleavage factor complex; F:mRNA binding; P:response to DNA damage checkpoint signaling; P:mRNA polyadenylation; P:mRNA cleavage
ZPAR0B02300_N	PTI1	408	10	0	75.1	7	P:GO:0030846; C:GO:0005847; P:GO:0030847; C:GO:0005829; P:GO:0006378; P:GO:0006379; P:GO:0031126	P:termination of RNA polymerase II transcription, poly(A)-coupled; C:mRNA cleavage and polyadenylation specificity factor complex; P:termination of RNA polymerase II transcription, exosome-dependent; C:cytosol; P:mRNA polyadenylation; P:mRNA cleavage; P:snoRNA 3'-end processing
ZPAR0B02310_A	Phosphatidylethanolamine N-methyltransferase	417	10	0	83.2	4	C:GO:0016021; F:GO:0004608; P:GO:0006656; P:GO:0032259	C:integral component of membrane; F:phosphatidylethanolamine N-methyltransferase activity; P:phosphatidylcholine biosynthetic process; P:methylation	EC:2.1.1.17	Phosphatidylethanolamine N-methyltransferase
ZPAR0B02320_A	Exosome complex component MTR3	243	10	5.65e-179	81.3	11	C:GO:0000177; C:GO:0000176; P:GO:0071051; P:GO:0034475; P:GO:0071035; P:GO:0071028; P:GO:0071039; C:GO:0005829; P:GO:0071038; C:GO:0005730; P:GO:0000467	C:cytoplasmic exosome (RNase complex); C:nuclear exosome (RNase complex); P:polyadenylation-dependent snoRNA 3'-end processing; P:U4 snRNA 3'-end processing; P:nuclear polyadenylation-dependent rRNA catabolic process; P:nuclear mRNA surveillance; P:nuclear polyadenylation-dependent CUT catabolic process; C:cytosol; P:nuclear polyadenylation-dependent tRNA catabolic process; C:nucleolus; P:exonucl…
ZPAR0B02330_A	Rim8p	519	10	0	77.9	5	C:GO:0005829; P:GO:0016485; P:GO:0001403; P:GO:0007126; C:GO:0009898	C:cytosol; P:protein processing; P:invasive growth in response to glucose limitation; P:meiotic nuclear division; C:cytoplasmic side of plasma membrane
ZPAR0B02340_A	ZYBA0S04-04896g1_1	514	10	0	85.4	6	F:GO:0000166; F:GO:0003723; C:GO:0005739; P:GO:0006364; C:GO:0001651; F:GO:0003697	F:nucleotide binding; F:RNA binding; C:mitochondrion; P:rRNA processing; C:dense fibrillar component; F:single-stranded DNA binding
ZPAR0B02350_A	uncharacterized protein ZBAI_00210	892	3	0	96.67	NA
ZPAR0B02360_A	ZYBA0S04-04940g1_1	168	10	5.87e-120	72.7	NA
ZPAR0B02370_A	related to Ferric cupric reductase transmembrane component 2	679	10	0	71.1	5	P:GO:0051179; F:GO:0016491; C:GO:0016021; P:GO:0055114; C:GO:0000324	P:localization; F:oxidoreductase activity; C:integral component of membrane; P:oxidation-reduction process; C:fungal-type vacuole
ZPAR0B02380_A	Siderophore iron transporter ARN1	714	10	0	86.4	5	C:GO:0005768; F:GO:0015343; P:GO:0044718; C:GO:0016021; C:GO:0005886	C:endosome; F:siderophore transmembrane transporter activity; P:siderophore transmembrane transport; C:integral component of membrane; C:plasma membrane
ZPAR0B02390_A	ZYBA0S04-05006g1_1	643	10	0	83.8	1	F:GO:0016787	F:hydrolase activity
ZPAR0B02400_A	ZYBA0S04-05028g1_1	632	10	0	79.9	4	F:GO:0005507; F:GO:0016491; C:GO:0016021; P:GO:0055114	F:copper ion binding; F:oxidoreductase activity; C:integral component of membrane; P:oxidation-reduction process
ZPAR0B02410_N	related to acid phosphatase	404	10	0	85.4	1	F:GO:0016788	F:hydrolase activity, acting on ester bonds
ZPAR0B02420_A	related to N-lysine methyltransferase EFM1	561	10	0	77.8	1	P:GO:0018026	P:peptidyl-lysine monomethylation
ZPAR0B02430_A	Cof1p	143	10	2.05e-98	95.3	10	F:GO:0051015; P:GO:0051301; P:GO:0051014; P:GO:0030042; C:GO:0016363; P:GO:0043001; P:GO:0006897; C:GO:0005886; C:GO:0030479; P:GO:0007049	F:actin filament binding; P:cell division; P:actin filament severing; P:actin filament depolymerization; C:nuclear matrix; P:Golgi to plasma membrane protein transport; P:endocytosis; C:plasma membrane; C:actin cortical patch; P:cell cycle
ZPAR0B02440_A	Ldb18p	171	10	5.07e-117	63.4	3	C:GO:0015630; C:GO:0044430; C:GO:0044444	C:microtubule cytoskeleton; C:cytoskeletal part; C:cytoplasmic part
ZPAR0B02450_A	CBP2_SACPA ame: Full=Cytochrome B pre-mRNA-processing 2	626	10	0	66.4	5	P:GO:0008380; F:GO:0003723; P:GO:0000372; C:GO:0005739; P:GO:0006397	P:RNA splicing; F:RNA binding; P:Group I intron splicing; C:mitochondrion; P:mRNA processing
ZPAR0B02460_A	related to Low-affinity methionine permease	544	10	0	83.5	4	P:GO:0044690; P:GO:1902475; C:GO:0016021; F:GO:0015191	P:methionine import; P:L-alpha-amino acid transmembrane transport; C:integral component of membrane; F:L-methionine transmembrane transporter activity
ZPAR0B02470_A	probable ATP-dependent bile acid permease	1643	10	0	90.5	6	F:GO:0005524; F:GO:0015432; P:GO:0055085; C:GO:0016021; C:GO:0000324; P:GO:0015721	F:ATP binding; F:bile acid-exporting ATPase activity; P:transmembrane transport; C:integral component of membrane; C:fungal-type vacuole; P:bile acid and bile salt transport	EC:3.6.1.3; EC:3.6.1.15	Adenosinetriphosphatase; Nucleoside-triphosphate phosphatase
ZPAR0B02480_A	related to Single-stranded nucleic acid-binding	294	10	0	82.5	7	F:GO:0000166; C:GO:0010494; P:GO:0032055; F:GO:0031370; C:GO:0000932; F:GO:0003729; C:GO:0005730	F:nucleotide binding; C:cytoplasmic stress granule; P:negative regulation of translation in response to stress; F:eukaryotic initiation factor 4G binding; C:P-body; F:mRNA binding; C:nucleolus
ZPAR0B02490_A	Rpl8bp	256	10	0	95.3	5	F:GO:0003723; F:GO:0003735; P:GO:0000470; P:GO:0002181; C:GO:0022625	F:RNA binding; F:structural constituent of ribosome; P:maturation of LSU-rRNA; P:cytoplasmic translation; C:cytosolic large ribosomal subunit
ZPAR0B02500_A	probable Glycerol kinase	706	10	0	88.6	6	P:GO:0006071; P:GO:0046167; C:GO:0005739; F:GO:0004370; P:GO:0006641; P:GO:0016310	P:glycerol metabolic process; P:glycerol-3-phosphate biosynthetic process; C:mitochondrion; F:glycerol kinase activity; P:triglyceride metabolic process; P:phosphorylation	EC:2.7.1.30	Glycerol kinase
ZPAR0B02510_N	---NA---	228	NA	NA	NA	NA
ZPAR0B02520_A	fps1p	686	10	0	73.7	5	C:GO:0016021; C:GO:0044464; P:GO:0044765; F:GO:0005215; P:GO:0071702	C:integral component of membrane; C:cell part; P:single-organism transport; F:transporter activity; P:organic substance transport
ZPAR0B02530_A	Gos1p	225	10	3.67e-159	87.4	9	P:GO:0006888; C:GO:0005801; P:GO:0006906; P:GO:0015031; C:GO:0016021; F:GO:0005484; C:GO:0031201; C:GO:0000139; C:GO:0005797	P:ER to Golgi vesicle-mediated transport; C:cis-Golgi network; P:vesicle fusion; P:protein transport; C:integral component of membrane; F:SNAP receptor activity; C:SNARE complex; C:Golgi membrane; C:Golgi medial cisterna
ZPAR0B02540_N	Atg10p	161	10	2.88e-103	63	1	P:GO:0006914	P:autophagy
ZPAR0B02550_A	probable Succinate dehydrogenase [ubiquinone] iron-sulfur mitochondrial	263	10	0	93	8	C:GO:0005749; F:GO:0008177; F:GO:0046872; F:GO:0009055; F:GO:0051538; P:GO:0006099; F:GO:0051539; F:GO:0051537	C:mitochondrial respiratory chain complex II, succinate dehydrogenase complex (ubiquinone); F:succinate dehydrogenase (ubiquinone) activity; F:metal ion binding; F:electron carrier activity; F:3 iron, 4 sulfur cluster binding; P:tricarboxylic acid cycle; F:4 iron, 4 sulfur cluster binding; F:2 iron, 2 sulfur cluster binding	EC:1.3.99.1; EC:1.3.5.1	Deleted entry; Succinate dehydrogenase (quinone)
ZPAR0B02560_A	probable Vacuolar sorting-associated 13	3110	10	0	85.5	9	P:GO:0045053; C:GO:0005768; C:GO:0005628; P:GO:0032120; C:GO:0005739; P:GO:0045324; C:GO:0019898; P:GO:0006623; P:GO:0007039	P:protein retention in Golgi apparatus; C:endosome; C:prospore membrane; P:ascospore-type prospore membrane assembly; C:mitochondrion; P:late endosome to vacuole transport; C:extrinsic component of membrane; P:protein targeting to vacuole; P:protein catabolic process in the vacuole
ZPAR0B02570_A	related to Proteasome component ECM29	1851	10	0	82.7	5	C:GO:0005634; F:GO:0032947; C:GO:0005829; C:GO:0000502; P:GO:0043248	C:nucleus; F:protein complex scaffold; C:cytosol; C:proteasome complex; P:proteasome assembly
ZPAR0B02580_N	polyubiquitin- variant	457	10	0	99.3	4	P:GO:0051321; C:GO:0005737; F:GO:0031386; P:GO:0016567	P:meiotic cell cycle; C:cytoplasm; F:protein tag; P:protein ubiquitination
ZPAR0B02590_A	related to Epsin-4	227	10	7.65e-166	79.9	1	P:GO:0090002	P:establishment of protein localization to plasma membrane
ZPAR0B02600_A	related to Pre-mRNA-splicing factor 19	499	10	0	76.2	3	F:GO:0004842; C:GO:0005681; P:GO:0016567	F:ubiquitin-protein transferase activity; C:spliceosomal complex; P:protein ubiquitination
ZPAR0B02610_A	Oca5p	555	10	0	79.9	1	C:GO:0005737	C:cytoplasm
ZPAR0B02620_A	related to aryl-alcohol dehydrogenase YPL088W	333	10	0	72.6	NA
ZPAR0B02630_A	related to Serine threonine- kinase SKS1	407	10	0	88.4	8	C:GO:0005634; F:GO:0005524; P:GO:0009749; P:GO:0007124; P:GO:0015758; F:GO:0004674; P:GO:0006468; P:GO:0045944	C:nucleus; F:ATP binding; P:response to glucose; P:pseudohyphal growth; P:glucose transport; F:protein serine/threonine kinase activity; P:protein phosphorylation; P:positive regulation of transcription from RNA polymerase II promoter	EC:2.7.11	Transferring phosphorus-containing groups
ZPAR0B02640_A	gluconokinase	181	10	1.02e-131	83.4	5	F:GO:0005524; C:GO:0005737; P:GO:0046177; P:GO:0016310; F:GO:0046316	F:ATP binding; C:cytoplasm; P:D-gluconate catabolic process; P:phosphorylation; F:gluconokinase activity	EC:2.7.1.12	Gluconokinase
ZPAR0B02650_A	Acetyl- acetyltransferase	398	10	0	94.4	3	F:GO:0003985; C:GO:0005737; P:GO:0006696	F:acetyl-CoA C-acetyltransferase activity; C:cytoplasm; P:ergosterol biosynthetic process	EC:2.3.1.16; EC:2.3.1.9	Acetyl-CoA C-acyltransferase; Acetyl-CoA C-acetyltransferase
ZPAR0B02660_A	Suv3p	739	10	0	88.1	7	P:GO:0090503; P:GO:0000372; P:GO:0000957; P:GO:0000965; C:GO:0045025; P:GO:0006264; F:GO:0004004	P:RNA phosphodiester bond hydrolysis, exonucleolytic; P:Group I intron splicing; P:mitochondrial RNA catabolic process; P:mitochondrial RNA 3'-end processing; C:mitochondrial degradosome; P:mitochondrial DNA replication; F:ATP-dependent RNA helicase activity	EC:3.6.1.3; EC:3.6.1.15	Adenosinetriphosphatase; Nucleoside-triphosphate phosphatase
[truncated: 8,785 more rows]
