# Supplementary material for: Transcriptional Response to Lactic Acid Stress in the Hybrid Yeast Zygosaccharomyces parabailii
Source: Appl Environ Microbiol. 2018 Feb 14;84(5):e02294-17. doi: 10.1128/AEM.02294-17 (PMC5812937; doi:10.1128/AEM.02294-17)
Supplement: Supplemental material [file AEM.02294-17_zam005188353sd4.xlsx]

## Sheet: Zpar_Pairs_RPKMs
Data Set S3. Averaged RPKM values for homeolog gene pairs. Columns are labels as C or LA corresponding to control or lactic acid and 18 or 42 corresponding to the timepoint. Columns with the suffix _A correspond to the A gene similar to _B and B genes.
A	B	C18_A	C18_B	LA18_A	LA18_B	C42_A	C42_B	LA42_A	LA42_B
ZPAR0A00160	ZPAR0A10100	35.1098	0	110.853	0	554.303	0	874.502	0
ZPAR0B00120	ZPAR0G06500	13.4387	34.8467	25.1492	34.8467	37.4438	137.863	57.2032	137.863
ZPAR0B00130	ZPAR0G06490	11.7464	11.9958	22.7693	11.9958	11.3631	11.5963	11.9906	11.5963
ZPAR0B00140	ZPAR0G06480	34.5068	25.7737	93.5333	25.7737	140.939	49.3256	164.847	49.3256
ZPAR0B00160	ZPAR0G06460	0	0.953798	0	0.953798	0	2.57942	0	2.57942
ZPAR0B00220	ZPAR0G06400	3.45088	3.43968	3.34559	3.43968	3.26038	1.25998	1.68437	1.25998
ZPAR0B00230	ZPAR0G06390	14.8815	8.8168	17.293	8.8168	4.88891	3.15607	2.56547	3.15607
ZPAR0B00240	ZPAR0G06380	19.3605	16.8623	11.7297	16.8623	62.2335	64.2853	63.0315	64.2853
ZPAR0B00250	ZPAR0G06370	26.8541	23.6894	33.9991	23.6894	17.8743	18.7174	11.6348	18.7174
ZPAR0B00260	ZPAR0G06360	147.486	159.813	82.1123	159.813	144.199	242.364	206.042	242.364
ZPAR0B00270	ZPAR0G06350	26.7076	23.6158	35.2024	23.6158	38.2832	47.7251	66.8539	47.7251
ZPAR0B00280	ZPAR0G06340	60.818	64.6691	33.7983	64.6691	55.2155	62.0672	41.6492	62.0672
ZPAR0B00290	ZPAR0G06330	30.2572	28.7318	12.7356	28.7318	21.9354	21.536	14.4191	21.536
ZPAR0B00300	ZPAR0G06320	37.6057	28.8154	39.9511	28.8154	32.0251	16.4515	14.1566	16.4515
ZPAR0B00310	ZPAR0G06310	22.6431	25.7527	14.273	25.7527	41.7399	47.347	47.2892	47.347
ZPAR0B00320	ZPAR0G06300	64.0431	84.203	49.1212	84.203	142.536	181.308	137.497	181.308
ZPAR0B00340	ZPAR0G06280	64.6374	71.9061	30.9965	71.9061	50.8279	68.0192	44.6912	68.0192
ZPAR0B00350	ZPAR0G06270	35.9646	35.1913	14.1668	35.1913	19.355	16.1691	5.48075	16.1691
ZPAR0B00360	ZPAR0G06260	35.5533	28.6482	55.8488	28.6482	21.0387	14.8709	10.1279	14.8709
ZPAR0B00370	ZPAR0G06250	129.496	139.776	36.9566	139.776	74.8084	77.8673	26.0084	77.8673
ZPAR0B00380	ZPAR0G06240	9.89587	11.792	6.63839	11.792	25.3308	31.2831	7.69754	31.2831
ZPAR0B00390	ZPAR0G06230	72.8736	79.929	58.6932	79.929	90.1259	74.0337	81.0661	74.0337
ZPAR0B00400	ZPAR0G06220	20.6108	17.4898	14.2966	17.4898	22.1753	12.7218	14.8724	12.7218
ZPAR0B00410	ZPAR0G06210	14.0313	12.0266	20.3619	12.0266	13.6937	34.0559	6.76295	34.0559
ZPAR0B00420	ZPAR0G06200	21.3352	21.3489	19.1273	21.3489	30.472	32.6942	32.0863	32.6942
ZPAR0B00430	ZPAR0G06190	14.0736	11.613	19.8286	11.613	37.5563	31.6962	38.4891	31.6962
ZPAR0B00440	ZPAR0G06180	32.2846	21.4373	42.2877	21.4373	22.8201	31.3911	34.1056	31.3911
ZPAR0B00450	ZPAR0G06170	4.35124	4.46379	6.69739	4.46379	27.048	18.277	36.8195	18.277
ZPAR0B00460	ZPAR0G06160	21.0405	25.1352	21.6429	25.1352	50.0595	42.6852	20.8455	42.6852
ZPAR0B00470	ZPAR0G06150	24.0736	17.2903	15.1463	17.2903	25.1348	18.0896	16.022	18.0896
ZPAR0B00480	ZPAR0G06140	192.057	167.09	249.462	167.09	58.2901	51.3359	58.6909	51.3359
ZPAR0B00490	ZPAR0G06130	32.3994	18.6897	65.9654	18.6897	41.6211	29.8832	49.3858	29.8832
ZPAR0B00500	ZPAR0G06120	96.5587	133.465	31.3106	133.465	44.6403	61.0106	40.5166	61.0106
ZPAR0B00510	ZPAR0G06110	12.9344	11.4662	15.0013	11.4662	16.1919	28.8991	19.3839	28.8991
ZPAR0B00520	ZPAR0G06100	76.8684	89.2057	150.958	89.2057	60.294	64.0353	61.399	64.0353
ZPAR0B00540	ZPAR0G06080	53.7169	62.1515	25.6785	62.1515	68.1387	74.5391	70.2385	74.5391
ZPAR0B00550	ZPAR0G06070	13.2406	12.0669	7.39643	12.0669	43.4957	47.671	36.5412	47.671
ZPAR0B00560	ZPAR0G06060	16.2591	23.3458	18.4628	23.3458	20.5313	30.5444	18.4604	30.5444
ZPAR0B00570	ZPAR0G06050	32.7388	34.2772	28.1772	34.2772	40.9041	37.8742	24.5671	37.8742
ZPAR0B00580	ZPAR0G06040	13.4526	16.9336	14.0602	16.9336	25.326	28.2884	18.7421	28.2884
ZPAR0B00590	ZPAR0G06030	18.7581	21.6438	21.5028	21.6438	45.8565	46.9386	38.1082	46.9386
ZPAR0B00600	ZPAR0G06020	23.8358	23.6276	15.3513	23.6276	50.4912	46.1501	44.0067	46.1501
ZPAR0B00610	ZPAR0G06010	14.9784	16.9197	20.5759	16.9197	15.9049	28.6643	12.2653	28.6643
ZPAR0B00620	ZPAR0G06000	351.168	349.703	630.221	349.703	172.562	204.141	122.191	204.141
ZPAR0B00630	ZPAR0G05990	44.3264	50.4639	22.506	50.4639	49.7364	42.3459	28.6186	42.3459
ZPAR0B00640	ZPAR0G05980	24.554	27.1306	38.0606	27.1306	24.8544	29.5312	14.8784	29.5312
ZPAR0B00650	ZPAR0G05970	2.34525	4.24914	3.0683	4.24914	10.1956	4.14443	7.70595	4.14443
ZPAR0B00680	ZPAR0G05940	245.283	145.009	94.4219	145.009	516.654	281.898	252.007	281.898
ZPAR0B00690	ZPAR0G05930	184.886	44.1095	192.026	44.1095	31.7745	19.9911	22.4769	19.9911
ZPAR0B00700	ZPAR0G05920	25.7081	25.5667	15.1062	25.5667	23.0197	32.1578	8.90309	32.1578
ZPAR0B00710	ZPAR0G05910	53.8837	75.2049	50.2179	75.2049	49.8137	74.0035	33.8262	74.0035
ZPAR0B00720	ZPAR0G05900	15.822	16.1473	26.7508	16.1473	39.8699	44.8024	37.2078	44.8024
ZPAR0B00730	ZPAR0G05890	87.9966	100.987	61.2587	100.987	38.6716	43.715	24.6436	43.715
ZPAR0B00740	ZPAR0G05880	1.46104	1.22327	0.284798	1.22327	131.977	141.055	48.3092	141.055
ZPAR0B00750	ZPAR0G05870	24.3392	25.0436	33.0959	25.0436	27.0811	32.0411	28.3523	32.0411
ZPAR0B00760	ZPAR0G05860	31.3605	37.9446	62.2472	37.9446	257.408	339.171	489.832	339.171
ZPAR0B00780	ZPAR0G05840	52.8232	70.599	20.6762	70.599	41.7935	59.1366	21.3629	59.1366
ZPAR0B00790	ZPAR0G05830	68.2676	67.8188	24.4507	67.8188	87.9588	86.719	48.1263	86.719
ZPAR0B00810	ZPAR0G05820	2.75546	5.27339	2.82545	5.27339	1.93502	16.6642	2.6176	16.6642
ZPAR0B00820	ZPAR0G05810	22.1597	18.211	4.51247	18.211	1407.26	1481.78	301.414	1481.78
ZPAR0B00830	ZPAR0G05800	9.10389	6.94358	3.92836	6.94358	12.6126	6.52128	3.56509	6.52128
ZPAR0B00840	ZPAR0G05790	24.8736	22.25	22.9316	22.25	18.7689	25.1464	5.76219	25.1464
ZPAR0B00850	ZPAR0G05780	78.2854	75.6668	63.8869	75.6668	86.0532	83.489	35.4152	83.489
ZPAR0B00860	ZPAR0G05770	26.7801	9.52929	35.8668	9.52929	4.22744	1.98557	5.67886	1.98557
ZPAR0B00880	ZPAR0G05750	2946.99	2561.5	2804.69	2561.5	3585.2	3201.85	4462	3201.85
ZPAR0B00890	ZPAR0G05740	84.4747	76.7119	22.7442	76.7119	61.2392	61.0563	38.4184	61.0563
ZPAR0B00900	ZPAR0G05730	15.1554	15.2845	10.8443	15.2845	17.736	12.9627	11.6626	12.9627
ZPAR0B00910	ZPAR0G05720	22.832	30.59	43.3141	30.59	21.2377	24.7151	17.9922	24.7151
ZPAR0B00920	ZPAR0G05710	12.6113	12.149	18.464	12.149	15.2036	16.1696	12.4237	16.1696
ZPAR0B00930	ZPAR0G05700	12.7809	13.8286	18.9267	13.8286	18.3625	19.0968	12.341	19.0968
ZPAR0B00940	ZPAR0G05690	36.825	30.5453	29.3253	30.5453	93.5537	58.7618	69.5355	58.7618
ZPAR0B00960	ZPAR0G05670	37.2616	42.1403	19.5778	42.1403	28.4554	30.7568	12.8427	30.7568
ZPAR0B00970	ZPAR0G05660	25.2581	28.8335	15.6825	28.8335	33.6668	36.6221	16.066	36.6221
ZPAR0B00980	ZPAR0G05650	45.1802	32.6994	35.2568	32.6994	39.2029	22.7373	7.39089	22.7373
ZPAR0B01000	ZPAR0G05630	51.6269	29.7122	66.9129	29.7122	23.6121	13.5437	16.2323	13.5437
ZPAR0B01010	ZPAR0G05620	146.445	131.943	194.171	131.943	41.4315	37.2142	18.6994	37.2142
ZPAR0B01020	ZPAR0G05610	1438.59	1387.84	2465.44	1387.84	696.381	614.214	192.292	614.214
ZPAR0B01030	ZPAR0G05600	136.156	140.669	230.279	140.669	121.054	137.933	34.2899	137.933
ZPAR0B01040	ZPAR0G05590	33.0236	47.9613	35.5625	47.9613	25.045	26.2425	9.23929	26.2425
ZPAR0B01050	ZPAR0G05580	44.3218	49.1343	21.6358	49.1343	25.1696	30.1425	8.33343	30.1425
ZPAR0B01060	ZPAR0G05570	24.3332	26.11	33.6535	26.11	37.588	23.0399	32.6804	23.0399
ZPAR0B01080	ZPAR0G05550	26.7603	22.5449	42.2921	22.5449	64.3714	39.1141	125.429	39.1141
ZPAR0B01090	ZPAR0G05540	16.3614	18.2149	22.937	18.2149	37.1313	32.7333	45.1764	32.7333
ZPAR0B01110	ZPAR0G05520	192.495	192.629	853.483	192.629	78.7517	82.469	112.62	82.469
ZPAR0B01120	ZPAR0G05510	139.743	166.589	647.358	166.589	1338.73	1459.47	2023.72	1459.47
ZPAR0B01130	ZPAR0G05500	574.806	569.432	1014.88	569.432	204.212	223.563	103.878	223.563
ZPAR0B01140	ZPAR0G05490	31.4111	31.6382	70.1885	31.6382	51.8379	49.1824	50.5416	49.1824
ZPAR0B01150	ZPAR0G05480	10.9669	12.3213	4.91785	12.3213	19.767	26.0704	6.59771	26.0704
ZPAR0B01160	ZPAR0G05470	70.1283	63.0821	46.0244	63.0821	38.3	51.5127	19.4465	51.5127
ZPAR0B01340	ZPAR0G05290	34.1706	50.3607	68.5042	50.3607	83.7583	111.481	54.6544	111.481
ZPAR0B01350	ZPAR0G05280	52.8689	35.3694	170.191	35.3694	213.797	129.146	525.667	129.146
ZPAR0B01360	ZPAR0G05270	1.96112	2.54505	1.91795	2.54505	16.563	24.0366	19.2184	24.0366
ZPAR0B01370	ZPAR0G05260	23.8864	15.4962	39.7678	15.4962	46.5013	42.8636	33.456	42.8636
ZPAR0B01380	ZPAR0G05250	9.76779	12.3555	14.0379	12.3555	13.7775	11.3412	13.4911	11.3412
ZPAR0B01390	ZPAR0G05240	13.5251	15.849	17.4089	15.849	12.3206	12.9484	13.7262	12.9484
ZPAR0B01400	ZPAR0G05230	74.2311	90.5505	185.442	90.5505	81.4979	125.877	117.668	125.877
ZPAR0B01410	ZPAR0G05220	90.0239	78.2	60.8633	78.2	51.4282	50.3156	31.9948	50.3156
ZPAR0B01420	ZPAR0G05210	20.6882	10.3883	27.0624	10.3883	19.2119	9.10751	9.46051	9.10751
ZPAR0B01440	ZPAR0G05190	248.389	152.888	204.45	152.888	42.3728	29.8861	79.0351	29.8861
ZPAR0B01450	ZPAR0G05180	99.9884	89.1261	142.772	89.1261	101.71	88.6868	94.8082	88.6868
ZPAR0B01460	ZPAR0G05170	59.9817	62.7402	108.165	62.7402	69.8006	43.9036	40.9264	43.9036
ZPAR0B01470	ZPAR0G05160	22.7443	23.9857	51.5122	23.9857	56.3893	56.3625	80.9055	56.3625
ZPAR0B01480	ZPAR0G05150	6.28654	4.89161	7.81039	4.89161	11.1164	5.6	6.61949	5.6
ZPAR0B01490	ZPAR0G05140	140.278	125.863	57.8889	125.863	44.889	37.2345	21.3216	37.2345
ZPAR0B01500	ZPAR0G05130	19.002	17.0069	27.3257	17.0069	48.2881	61.0042	14.2129	61.0042
ZPAR0B01510	ZPAR0G05120	22.1803	30.0763	41.7145	30.0763	18.1441	33.3494	6.63444	33.3494
ZPAR0B01520	ZPAR0G05110	28.7984	14.3392	44.4337	14.3392	31.4104	21.6855	26.6187	21.6855
ZPAR0B01530	ZPAR0G05100	156.848	153.153	346.079	153.153	182.808	149.799	245.209	149.799
ZPAR0B01540	ZPAR0G05090	161.727	92.864	200.781	92.864	68.7893	52.609	53.8837	52.609
ZPAR0B01550	ZPAR0G05080	23.435	18.5657	37.4749	18.5657	24.0871	17.5744	25.8832	17.5744
ZPAR0B01560	ZPAR0G05070	23.755	24.9853	6.80863	24.9853	51.1574	48.6449	29.5788	48.6449
ZPAR0B01570	ZPAR0G05060	15.1826	24.102	27.2413	24.102	2729.34	2638.75	3979.71	2638.75
ZPAR0B01580	ZPAR0G05050	8.533	10.5284	10.5958	10.5284	409.201	507.828	1244.2	507.828
ZPAR0B01590	ZPAR0G05040	27.792	35.0054	11.6866	35.0054	69.5151	58.0961	32.7654	58.0961
ZPAR0B01630	ZPAR0G04990	21.8292	29.7802	7.23801	29.7802	79.7274	79.801	32.9704	79.801
ZPAR0B01640	ZPAR0G04980	83.7343	136.875	59.2626	136.875	87.809	136.923	49.8851	136.923
ZPAR0B01650	ZPAR0G04970	14.2938	17.1646	5.67046	17.1646	36.3124	47.5835	15.4084	47.5835
ZPAR0B01660	ZPAR0G04960	33.1762	32.6906	52.8357	32.6906	36.8157	33.3026	29.8162	33.3026
ZPAR0B01670	ZPAR0G04950	348.967	463.102	460.991	463.102	286.091	420.53	93.6854	420.53
ZPAR0B01680	ZPAR0G04940	1180.96	1204.31	294.275	1204.31	499.919	511.914	118.378	511.914
ZPAR0B01690	ZPAR0G04930	24.0732	11.4416	16.7337	11.4416	32.2242	15.9634	16.3254	15.9634
ZPAR0B01710	ZPAR0G04910	40.4905	33.8509	48.3412	33.8509	55.5884	55.1629	81.2322	55.1629
ZPAR0B01720	ZPAR0G04900	92.7943	87.2699	194.236	87.2699	341.929	432.282	517.459	432.282
ZPAR0B01730	ZPAR0G04890	150.761	115.4	161.315	115.4	779.131	547.725	2065.27	547.725
ZPAR0B01740	ZPAR0G04880	36.4866	37.595	49.4153	37.595	17.8206	13.9278	10.5272	13.9278
ZPAR0B01750	ZPAR0G04870	14.083	19.0755	17.7566	19.0755	14.3005	20.6402	7.00788	20.6402
ZPAR0B01760	ZPAR0G04860	9.24892	12.6151	14.8273	12.6151	8.43665	18.2704	7.22672	18.2704
ZPAR0B01770	ZPAR0G04850	11.3205	7.15815	10.1022	7.15815	22.3977	14.1775	26.4198	14.1775
ZPAR0B01780	ZPAR0G04840	14.2697	14.1134	16.7189	14.1134	25.3902	15.6492	38.2952	15.6492
ZPAR0B01790	ZPAR0G04830	11.4244	12.1504	15.9023	12.1504	19.5728	20.8654	26.5152	20.8654
ZPAR0B01800	ZPAR0G04820	172.627	152.363	259.53	152.363	117.599	141.483	84.4119	141.483
ZPAR0B01810	ZPAR0G04810	21.3327	22.7214	28.8891	22.7214	19.3844	18.7147	17.4104	18.7147
ZPAR0B01820	ZPAR0G04800	7.35628	12.103	8.21999	12.103	22.0518	22.5605	17.2412	22.5605
ZPAR0B01830	ZPAR0G04790	92.0276	72.874	134.182	72.874	67.2007	53.3751	60.1135	53.3751
ZPAR0B01840	ZPAR0G04780	30.2416	25.54	56.7412	25.54	22.938	23.6548	20.6109	23.6548
ZPAR0B01850	ZPAR0G04770	21.115	14.0153	45.7206	14.0153	36.9054	29.2001	57.349	29.2001
ZPAR0B01860	ZPAR0G04760	27.6668	46.1231	51.9439	46.1231	23.9804	35.0704	29.6637	35.0704
ZPAR0B01870	ZPAR0G04750	17.1083	15.6578	25.0752	15.6578	32.2286	29.0757	21.9129	29.0757
ZPAR0B01880	ZPAR0G04740	37.1608	33.2484	12.0667	33.2484	51.5721	40.8848	13.683	40.8848
ZPAR0B01890	ZPAR0G04730	46.6479	61.8149	90.7056	61.8149	30.6293	51.9464	24.2293	51.9464
ZPAR0B01920	ZPAR0G04700	42.2832	38.4334	20.3214	38.4334	12.1592	22.476	4.48975	22.476
ZPAR0B01930	ZPAR0G04690	84.1536	82.2363	255.116	82.2363	178.568	149.208	479.258	149.208
ZPAR0B01940	ZPAR0G04680	10.0422	9.42397	21.3149	9.42397	5.39365	7.17945	3.17074	7.17945
ZPAR0B01950	ZPAR0G04670	10.6315	7.49863	22.64	7.49863	19.7216	12.0363	15.259	12.0363
ZPAR0B01960	ZPAR0G04660	8.02909	10.9453	16.2557	10.9453	23.2451	11.9885	18.5289	11.9885
ZPAR0B01970	ZPAR0G04650	32.6719	27.4588	62.6644	27.4588	61.4612	34.337	52.0952	34.337
ZPAR0B01980	ZPAR0G04640	44.739	36.4553	40.7399	36.4553	23.2355	15.851	11.3036	15.851
ZPAR0B01990	ZPAR0G04630	24.6775	29.9345	29.7682	29.9345	29.3322	26.3148	21.7286	26.3148
ZPAR0B02000	ZPAR0G04620	1558.16	1636.96	497.012	1636.96	1105.15	1118.25	1787.54	1118.25
ZPAR0B02010	ZPAR0G04610	120.087	132.865	39.7223	132.865	125.203	131.143	92.7669	131.143
ZPAR0B02020	ZPAR0G04600	108.311	78.0574	143.552	78.0574	65.6606	48.5604	62.315	48.5604
ZPAR0B02030	ZPAR0G04590	31.3617	28.4948	23.5077	28.4948	52.3788	43.0156	31.1997	43.0156
ZPAR0B02040	ZPAR0G04580	34.7248	34.3632	38.6636	34.3632	30.5891	30.685	23.1322	30.685
ZPAR0B02050	ZPAR0G04570	105.819	82.3567	147.282	82.3567	62.9479	49.3712	33.2659	49.3712
ZPAR0B02060	ZPAR0G04560	13.4001	12.797	18.9955	12.797	9.91012	10.6722	2.97628	10.6722
ZPAR0B02070	ZPAR0G04550	22.5168	24.6275	51.9915	24.6275	31.6507	22.4305	53.045	22.4305
ZPAR0B02080	ZPAR0G04540	1391.22	1380.01	2454.82	1380.01	482.907	583.629	169.797	583.629
ZPAR0B02110	ZPAR0G04520	30.9628	37.1573	63.7193	37.1573	45.6997	43.4855	34.8333	43.4855
ZPAR0B02120	ZPAR0G04510	8.01857	7.96018	8.9696	7.96018	14.4851	20.9028	6.22348	20.9028
ZPAR0B02130	ZPAR0G04500	1.64975	3.61399	1.03348	3.61399	3.73858	16.7324	5.95736	16.7324
ZPAR0B02140	ZPAR0G04490	20.3439	20.392	3.05296	20.392	35.2258	32.4837	14.1436	32.4837
ZPAR0B02150	ZPAR0G04480	74.3344	55.256	115.86	55.256	197.595	197.817	307.311	197.817
ZPAR0B02160	ZPAR0G04470	36.107	36.8751	7.66366	36.8751	75.3679	112.638	41.6657	112.638
ZPAR0B02170	ZPAR0G04460	58.5735	56.0535	72.9174	56.0535	34.018	44.6641	26.3386	44.6641
ZPAR0B02180	ZPAR0G04450	9.6731	11.1361	14.353	11.1361	7.0752	6.58259	7.44667	6.58259
ZPAR0B02200	ZPAR0G04430	39.6519	33.6775	41.1747	33.6775	710.711	564.107	1477.41	564.107
ZPAR0B02210	ZPAR0G04420	78.2548	69.7609	76.9712	69.7609	33.7197	33.4618	17.5344	33.4618
ZPAR0B02220	ZPAR0G04410	35.9238	33.9393	61.4175	33.9393	22.6681	26.4493	11.801	26.4493
ZPAR0B02230	ZPAR0G04400	18.3975	14.3504	24.7416	14.3504	6.46993	8.70672	3.53126	8.70672
ZPAR0B02240	ZPAR0G04390	25.2771	27.1374	36.9525	27.1374	35.6882	51.778	84.0216	51.778
ZPAR0B02250	ZPAR0G04380	62.0971	75.2244	113.038	75.2244	50.4386	76.2461	57.156	76.2461
ZPAR0B02260	ZPAR0G04370	170.668	142.776	201.212	142.776	62.3545	60.6769	38.8818	60.6769
ZPAR0B02270	ZPAR0G04360	55.8437	49.094	121.418	49.094	40.8242	53.9218	25.5196	53.9218
ZPAR0B02280	ZPAR0G04350	41.3684	36.3582	87.2604	36.3582	31.6412	28.2898	47.684	28.2898
ZPAR0B02290	ZPAR0G04340	28.977	30.8859	54.3564	30.8859	18.3514	18.0304	25.6854	18.0304
ZPAR0B02310	ZPAR0G04320	50.8299	114.873	70.9029	114.873	37.1085	43.4757	52.9218	43.4757
ZPAR0B02320	ZPAR0G04310	51.1891	42.5489	79.2327	42.5489	31.0876	24.7127	24.7238	24.7127
ZPAR0B02330	ZPAR0G04300	28.3723	28.8421	41.5898	28.8421	32.9344	30.5733	48.6555	30.5733
ZPAR0B02340	ZPAR0G04290	309.48	339.635	420.072	339.635	67.9385	76.7601	25.8719	76.7601
ZPAR0B02350	ZPAR0G04280	15.4343	24.6661	13.2722	24.6661	8.80651	21.5111	5.54473	21.5111
ZPAR0B02360	ZPAR0G04270	72.8293	86.6576	84.0924	86.6576	29.9743	63.9531	24.225	63.9531
ZPAR0B02370	ZPAR0G04260	14.8683	18.8963	22.7818	18.8963	9.60165	14.5978	15.1605	14.5978
ZPAR0B02380	ZPAR0G04250	19.7586	29.7129	60.0552	29.7129	13.4844	13.4347	24.9256	13.4347
ZPAR0B02390	ZPAR0G04240	37.8878	34.7461	23.6303	34.7461	14.6881	10.7373	14.541	10.7373
ZPAR0B02400	ZPAR0G04230	3.12366	0	2.6169	0	21.9978	0	11.6221	0
ZPAR0B02420	ZPAR0G04210	22.3921	19.5689	41.4273	19.5689	31.39	20.6651	20.4938	20.6651
ZPAR0B02430	ZPAR0G04200	673.13	582.098	1099.09	582.098	451.584	296.406	346.033	296.406
ZPAR0B02440	ZPAR0G04190	8.26947	4.55109	18.8372	4.55109	23.4892	14.3642	40.803	14.3642
ZPAR0B02450	ZPAR0G04180	16.5021	12.8743	34.8165	12.8743	33.1485	25.2747	50.6767	25.2747
ZPAR0B02460	ZPAR0G04170	5.79085	11.2613	9.70703	11.2613	9.65453	11.2732	6.85619	11.2732
ZPAR0B02470	ZPAR0G04160	38.257	48.5466	34.058	48.5466	53.3703	57.7688	51.7375	57.7688
ZPAR0B02480	ZPAR0G04150	187.5	201.01	233.526	201.01	133.205	140.086	73.4285	140.086
ZPAR0B02490	ZPAR0G04140	1265.32	1170.03	1050.27	1170.03	613.728	560.177	150.866	560.177
ZPAR0B02500	ZPAR0G04130	7.19093	6.68844	5.06675	6.68844	1126.1	896.617	1793.1	896.617
ZPAR0B02520	ZPAR0G04110	32.1992	18.2612	20.9386	18.2612	174.782	59.5618	153.334	59.5618
ZPAR0B02530	ZPAR0G04100	50.0001	38.1207	91.4234	38.1207	41.7424	31.6308	35.9841	31.6308
ZPAR0B02550	ZPAR0G04080	94.6416	91.1743	190.81	91.1743	801.375	720.216	1005.04	720.216
ZPAR0B02560	ZPAR0G04070	42.6223	42.7195	21.4385	42.7195	68.8823	87.4047	35.2873	87.4047
ZPAR0B02570	ZPAR0G04060	22.3924	22.745	13.1837	22.745	16.444	10.8664	8.5387	10.8664
ZPAR0B02590	ZPAR0G04040	51.3142	29.956	91.4804	29.956	88.0691	66.0635	85.2159	66.0635
ZPAR0B02600	ZPAR0G04030	23.3889	19.7646	15.038	19.7646	25.9641	20.1251	11.3002	20.1251
ZPAR0B02610	ZPAR0G04020	48.8296	47.0947	61.6707	47.0947	52.0753	55.017	46.0973	55.017
ZPAR0B02620	ZPAR0G04010	49.3004	51.6611	7.05834	51.6611	102.355	87.5838	38.1304	87.5838
ZPAR0B02630	ZPAR0G04000	405.559	482.407	238.376	482.407	448.682	494.098	741.938	494.098
ZPAR0B02640	ZPAR0G03990	109.892	95.9344	228.425	95.9344	61.7457	75.5755	59.8345	75.5755
ZPAR0B02650	ZPAR0G03980	121.193	167.428	22.7082	167.428	72.0381	77.9985	24.2018	77.9985
ZPAR0B02660	ZPAR0G03970	13.9295	13.3646	6.17123	13.3646	11.307	14.5028	4.9538	14.5028
ZPAR0B02670	ZPAR0G03960	23.9903	30.4572	39.3613	30.4572	16.7026	21.6972	16.3455	21.6972
ZPAR0B02680	ZPAR0G03950	23.6035	26.0157	9.57588	26.0157	18.6338	16.5843	7.05401	16.5843
ZPAR0B02690	ZPAR0G03940	157.773	151.422	63.5583	151.422	132.198	112.801	56.0783	112.801
ZPAR0B02700	ZPAR0G03930	27.3245	25.6029	9.74741	25.6029	54.9323	59.2557	17.0234	59.2557
ZPAR0B02720	ZPAR0G03910	26.9872	20.3094	36.8072	20.3094	57.2113	40.8868	55.8885	40.8868
ZPAR0B02730	ZPAR0G03900	6.84768	8.6337	15.5958	8.6337	11.6233	12.7359	14.4012	12.7359
ZPAR0B02740	ZPAR0G03890	22.9835	14.4538	48.8551	14.4538	21.519	14.2421	38.2775	14.2421
ZPAR0B02750	ZPAR0G03880	15.2861	13.4563	23.2823	13.4563	13.9118	11.5593	8.99179	11.5593
ZPAR0B02760	ZPAR0G03870	64.9704	54.1477	37.6461	54.1477	348.333	314.797	369.003	314.797
ZPAR0B02780	ZPAR0G03850	55.9345	37.9227	78.2498	37.9227	101.092	83.1391	165.296	83.1391
ZPAR0B02790	ZPAR0G03840	34.6794	69.3145	52.4509	69.3145	50.3054	75.3211	59.5573	75.3211
ZPAR0B02800	ZPAR0G03830	64.0225	67.5106	109.891	67.5106	41.4811	47.8934	34.81	47.8934
ZPAR0B02810	ZPAR0G03820	62.0197	82.9	12.4193	82.9	38.2337	41.4744	24.3319	41.4744
ZPAR0B02820	ZPAR0G03810	17.9105	13.0535	38.4382	13.0535	20.3799	22.1761	11.7233	22.1761
ZPAR0B02830	ZPAR0G03800	12.8394	14.857	17.4775	14.857	10.5953	9.71069	6.63617	9.71069
ZPAR0B02840	ZPAR0G03790	51.9888	50.2244	14.2558	50.2244	39.4857	42.4923	31.3374	42.4923
ZPAR0B02850	ZPAR0G03780	25.7213	12.6886	14.2426	12.6886	22.5878	15.7371	14.85	15.7371
ZPAR0B02860	ZPAR0G03770	21.1232	18.2293	15.4076	18.2293	25.2335	21.1057	12.8883	21.1057
ZPAR0B02880	ZPAR0G03750	43.0727	96.381	62.7687	96.381	132.287	228.602	48.4733	228.602
ZPAR0B02890	ZPAR0G03740	8.80533	9.46053	6.48754	9.46053	21.8195	18.2601	15.5269	18.2601
ZPAR0B02900	ZPAR0G03730	30.2268	32.7245	27.5337	32.7245	29.9852	41.6238	20.5509	41.6238
ZPAR0B02910	ZPAR0G03720	6.03132	7.10103	9.85104	7.10103	9.74775	9.48965	10.2455	9.48965
ZPAR0B02920	ZPAR0G03710	23.1868	26.5974	25.6341	26.5974	17.1114	17.2889	9.07627	17.2889
ZPAR0B02930	ZPAR0G03700	24.5927	29.2536	12.0391	29.2536	10.2906	15.4134	4.26894	15.4134
ZPAR0B02940	ZPAR0G03690	93.8635	57.5394	167.132	57.5394	92.1594	52.1229	58.3939	52.1229
ZPAR0B02950	ZPAR0G03680	43.6409	45.0439	64.6862	45.0439	34.9851	33.9155	24.2879	33.9155
ZPAR0B02960	ZPAR0G03670	42.2365	70.6429	20.0913	70.6429	10.1229	10.0729	4.9935	10.0729
ZPAR0B02980	ZPAR0G03650	19.5708	17.4279	19.7035	17.4279	13.0116	14.4781	8.8369	14.4781
ZPAR0B03000	ZPAR0G03630	17.2258	14.0629	6.01298	14.0629	15.891	14.708	9.37195	14.708
ZPAR0B03010	ZPAR0G03620	9.95354	13.4066	14.539	13.4066	13.585	17.4704	13.6237	17.4704
ZPAR0B03020	ZPAR0G03610	16.9946	26.4409	22.6793	26.4409	17.3197	30.7193	17.8934	30.7193
ZPAR0B03030	ZPAR0G03600	13.7827	9.83986	10.0201	9.83986	16.33	15.2438	12.8787	15.2438
ZPAR0B03050	ZPAR0G03580	24.5753	31.5022	37.8832	31.5022	27.3703	18.648	21.806	18.648
ZPAR0B03060	ZPAR0G03570	12.4054	10.3373	24.099	10.3373	31.3235	23.5483	25.3797	23.5483
ZPAR0B03070	ZPAR0G03560	50.8871	54.5702	284	54.5702	317.466	309.178	1006.88	309.178
ZPAR0B03080	ZPAR0G03550	38.4955	90.9326	28.4441	90.9326	34.8879	69.5296	26.8298	69.5296
ZPAR0B03090	ZPAR0G03540	23.1793	32.9855	6.40788	32.9855	25.761	22.1719	13.7328	22.1719
ZPAR0B03100	ZPAR0G03530	21.4764	32.1899	13.5236	32.1899	30.4868	39.3536	21.3709	39.3536
ZPAR0B03110	ZPAR0G03520	43.5253	48.3814	60.2847	48.3814	45.0165	42.7529	35.7909	42.7529
ZPAR0B03120	ZPAR0G03510	21.6258	23.4056	5.42061	23.4056	55.1538	57.1993	16.6269	57.1993
ZPAR0B03130	ZPAR0G03500	19.1611	17.911	47.0125	17.911	69.2991	88.4449	53.7786	88.4449
ZPAR0B03140	ZPAR0G03490	477.152	501.29	1253.54	501.29	1548.81	1685.84	3687.43	1685.84
ZPAR0B03150	ZPAR0G03480	10.7424	9.6087	6.51737	9.6087	28.8157	24.4683	34.4689	24.4683
ZPAR0B03160	ZPAR0G03470	23.1112	22.8231	34.6032	22.8231	12.8372	13.6742	8.86079	13.6742
ZPAR0B03170	ZPAR0G03460	29.4537	30.2764	46.3625	30.2764	47.8499	53.889	43.0317	53.889
ZPAR0B03180	ZPAR0G03450	15.4249	14.7251	19.6787	14.7251	10.1828	8.73787	7.26236	8.73787
ZPAR0B03190	ZPAR0G03440	533.874	394.616	827.406	394.616	150.269	124.526	131.716	124.526
ZPAR0B03200	ZPAR0G03430	52.964	40.0977	49.897	40.0977	222.769	82.615	550.797	82.615
ZPAR0B03210	ZPAR0G03420	7.65751	11.9665	16.3674	11.9665	19.0044	20.5293	61.1238	20.5293
ZPAR0B03220	ZPAR0G03410	23.2751	21.3311	56.7918	21.3311	24.6419	21.037	32.2694	21.037
ZPAR0B03230	ZPAR0G03400	64.6787	53.9905	131.103	53.9905	44.1928	42.8358	43.5287	42.8358
ZPAR0B03240	ZPAR0G03390	16.0127	21.5995	18.8267	21.5995	23.9954	23.9035	20.9768	23.9035
ZPAR0B03250	ZPAR0G03380	13.7707	42.2541	9.90949	42.2541	9.39129	27.6553	11.5037	27.6553
ZPAR0B03260	ZPAR0G03370	21.215	13.8496	14.0059	13.8496	18.9028	14.4466	27.1077	14.4466
ZPAR0B03270	ZPAR0G03360	15.2121	22.911	33.6007	22.911	25.7766	39.0815	17.5667	39.0815
ZPAR0B03280	ZPAR0G03350	33.6548	28.9995	31.4556	28.9995	18.476	21.2253	10.3054	21.2253
ZPAR0B03290	ZPAR0G03340	18.086	15.2121	34.1064	15.2121	15.1999	12.1947	10.0155	12.1947
ZPAR0B03300	ZPAR0G03330	3.20578	2.26726	1.50194	2.26726	3.09141	2.33192	1.32129	2.33192
ZPAR0B03310	ZPAR0G03320	14.0114	18.3806	26.0369	18.3806	18.8183	27.4264	19.8801	27.4264
ZPAR0B03320	ZPAR0G03310	14.024	11.1088	30.3419	11.1088	14.7467	15.382	16.1878	15.382
ZPAR0B03330	ZPAR0G03300	41.0253	42.5442	54.4146	42.5442	31.3235	30.8842	19.9451	30.8842
ZPAR0B03340	ZPAR0G03290	299.963	316.933	524.929	316.933	102.869	108.102	92.7613	108.102
ZPAR0B03350	ZPAR0G03280	19.2076	13.9471	32.6585	13.9471	23.6689	42.9173	29.0728	42.9173
ZPAR0B03360	ZPAR0G03270	470.87	436.65	579.379	436.65	101.832	136.259	130.857	136.259
ZPAR0B03370	ZPAR0G03260	59.6796	62.1435	142.145	62.1435	64.9764	46.9752	62.1384	46.9752
ZPAR0B03380	ZPAR0G03250	33.9618	40.7452	14.1035	40.7452	24.3311	33.624	8.23248	33.624
ZPAR0B03390	ZPAR0G03240	11.8855	6.87557	20.1358	6.87557	21.0035	18.855	16.8534	18.855
ZPAR0B03400	ZPAR0G03230	83.7709	79.8839	119.744	79.8839	63.6915	92.4667	46.0354	92.4667
ZPAR0B03410	ZPAR0G03220	18.0903	16.1895	7.83494	16.1895	15.6137	13.3552	8.07823	13.3552
ZPAR0B03420	ZPAR0G03210	58.3313	48.3889	45.2655	48.3889	69.7288	50.5815	46.5869	50.5815
ZPAR0B03430	ZPAR0G03200	38.9769	44.416	7.60462	44.416	77.1457	80.2846	28.8395	80.2846
ZPAR0B03440	ZPAR0G03190	85.1233	72.5075	19.9176	72.5075	90.2649	88.2725	51.064	88.2725
ZPAR0B03450	ZPAR0G03180	11.9157	21.9467	4.19711	21.9467	20.3747	32.2851	7.78473	32.2851
ZPAR0B03460	ZPAR0G03170	16.5805	29.5679	13.2726	29.5679	17.4164	27.2354	6.26282	27.2354
ZPAR0B03470	ZPAR0G03160	23.5407	22.8043	24.7477	22.8043	74.9334	64.4918	99.11	64.4918
ZPAR0B03480	ZPAR0G03150	19.4108	26.6105	23.2878	26.6105	34.5029	42.1844	43.2331	42.1844
ZPAR0B03490	ZPAR0G03140	53.7029	57.0629	19.7931	57.0629	26.3388	28.3664	15.7377	28.3664
ZPAR0B03500	ZPAR0G03130	58.5605	59.4627	26.2638	59.4627	73.2132	80.7139	34.6853	80.7139
ZPAR0B03510	ZPAR0G03120	14.3456	13.0714	7.88682	13.0714	65.4946	76.82	53.8823	76.82
ZPAR0B03520	ZPAR0G03110	35.2348	29.1065	54.6172	29.1065	33.6728	30.4071	84.3339	30.4071
ZPAR0B03530	ZPAR0G03100	21.8696	15.7487	46.9714	15.7487	15.3028	15.298	18.3084	15.298
ZPAR0B03540	ZPAR0G03090	10.0139	11.5337	20.7277	11.5337	18.2056	16.3024	14.3441	16.3024
ZPAR0B03550	ZPAR0G03080	8.88496	7.71065	9.63522	7.71065	21.9963	19.845	18.0535	19.845
ZPAR0B03560	ZPAR0G03070	20.2143	22.668	20.7173	22.668	29.2883	29.0234	23.8784	29.0234
ZPAR0B03570	ZPAR0G03060	83.3701	55.1387	150.457	55.1387	53.1354	39.6661	60.5429	39.6661
ZPAR0B03580	ZPAR0G03050	67.0673	88.8462	83.5457	88.8462	55.3088	75.3216	32.0735	75.3216
ZPAR0B03590	ZPAR0G03040	15.6075	10.938	15.0991	10.938	13.5431	14.8954	14.7044	14.8954
ZPAR0B03600	ZPAR0G03030	45.2504	39.7701	27.479	39.7701	263.991	280.144	213.791	280.144
ZPAR0B03610	ZPAR0G03020	75.5333	90.7973	48.1982	90.7973	101.742	87.2357	98.5119	87.2357
ZPAR0B03620	ZPAR0G03010	31.9725	31.9854	9.95973	31.9854	74.8797	62.103	47.0028	62.103
ZPAR0B03630	ZPAR0G02990	26.6791	28.5062	39.2808	28.5062	1684.39	1423.82	2768.17	1423.82
ZPAR0B03640	ZPAR0G02980	18.3103	27.736	16.7268	27.736	110.178	147.735	257.768	147.735
ZPAR0B03650	ZPAR0G02970	18.643	24.2008	19.1139	24.2008	26.5644	32.8394	16.7787	32.8394
ZPAR0B03660	ZPAR0G02960	17.209	16.9999	28.6551	16.9999	16.6078	22.9964	9.57928	22.9964
ZPAR0B03670	ZPAR0G02950	402.253	309.657	652.112	309.657	250.217	162.913	78.2493	162.913
ZPAR0B03680	ZPAR0G02940	12.9268	13.6669	15.7997	13.6669	12.2502	11.1454	5.2049	11.1454
ZPAR0B03700	ZPAR0G02920	7.82578	7.76452	13.2008	7.76452	13.9824	7.73581	7.66953	7.73581
ZPAR0B03710	ZPAR0G02910	12.9191	13.63	24.7941	13.63	21.3374	17.4727	15.2596	17.4727
ZPAR0B03720	ZPAR0G02900	15.6781	19.5415	34.8793	19.5415	28.2044	27.6216	31.5524	27.6216
ZPAR0B03730	ZPAR0G02890	5.45026	4.22201	3.75015	4.22201	13.9501	14.0882	12.508	14.0882
ZPAR0B03740	ZPAR0G02880	25.9603	24.0026	63.0273	24.0026	31.9202	45.0378	44.0055	45.0378
ZPAR0B03750	ZPAR0G02870	29.2245	23.2919	28.0591	23.2919	21.5301	13.3503	7.40288	13.3503
ZPAR0B03760	ZPAR0G02860	68.003	55.7625	145.429	55.7625	66.9383	53.2178	64.5968	53.2178
ZPAR0B03770	ZPAR0G02850	72.712	63.412	76.5756	63.412	52.3569	45.2584	44.1033	45.2584
ZPAR0B03780	ZPAR0G02840	50.0632	47.9085	16.6714	47.9085	36.4503	37.8564	17.6504	37.8564
ZPAR0B03790	ZPAR0G02830	76.0219	109.86	144.033	109.86	53.19	81.9972	31.1158	81.9972
ZPAR0B03800	ZPAR0G02820	12.5289	18.4781	13.7036	18.4781	10.6719	15.9516	3.39459	15.9516
ZPAR0B03810	ZPAR0G02810	81.4769	66.0365	48.9641	66.0365	72.8639	64.3106	57.3406	64.3106
ZPAR0B03820	ZPAR0G02800	19.4022	15.2459	8.53243	15.2459	23.4478	12.6907	13.0817	12.6907
ZPAR0B03830	ZPAR0G02790	16.5869	22.7941	22.5929	22.7941	31.1487	27.6221	14.8037	27.6221
ZPAR0B03840	ZPAR0G02780	20.9055	12.0323	14.854	12.0323	29.4776	20.8878	22.4576	20.8878
ZPAR0B03850	ZPAR0G02770	10.0453	10.893	13.3763	10.893	16.2541	21.1705	8.67366	21.1705
ZPAR0B03870	ZPAR0G02750	60.7908	67.3121	70.3928	67.3121	114.191	101.134	95.73	101.134
ZPAR0B03880	ZPAR0G02740	37.4368	61.6477	51.9964	61.6477	58.178	96.5753	58.7813	96.5753
ZPAR0B03890	ZPAR0G02730	46.6115	68.9241	72.4244	68.9241	20.8339	26.9234	18.4237	26.9234
ZPAR0B03900	ZPAR0G02720	13.1657	12.4899	20.4085	12.4899	23.0122	25.4256	36.0923	25.4256
ZPAR0B03910	ZPAR0G02710	24.6516	19.2603	56.8254	19.2603	13.6285	11.572	29.8322	11.572
ZPAR0B03930	ZPAR0G02690	10.7577	15.547	17.5195	15.547	25.4337	41.5211	41.0874	41.5211
ZPAR0B03940	ZPAR0G02680	27.7162	31.8276	59.5182	31.8276	39.2629	49.4093	75.4056	49.4093
ZPAR0B03950	ZPAR0G02670	121.081	164.862	183.823	164.862	31.5279	37.1289	14.8238	37.1289
ZPAR0B03960	ZPAR0G02660	290.947	324.396	347.678	324.396	143.308	187.242	135.016	187.242
ZPAR0B03970	ZPAR0G02650	42.456	67.017	81.6944	67.017	37.2347	42.53	25.7512	42.53
ZPAR0B03980	ZPAR0G02640	20.9267	22.7578	21.4995	22.7578	82.9338	86.5063	73.7116	86.5063
ZPAR0B03990	ZPAR0G02630	17.2025	23.1656	27.054	23.1656	19.581	31.436	15.3585	31.436
ZPAR0B04000	ZPAR0G02620	29.4598	31.0901	50.6259	31.0901	17.9822	21.8473	25.6955	21.8473
ZPAR0B04010	ZPAR0G02610	13.8685	10.46	23.1871	10.46	11.4757	5.38046	20.5995	5.38046
ZPAR0B04020	ZPAR0G02600	8.64036	10.5707	9.41735	10.5707	30.6306	22.8937	22.7625	22.8937
ZPAR0B04030	ZPAR0G02590	18.6411	21.5939	19.1786	21.5939	34.5245	35.086	21.0455	35.086
ZPAR0B04040	ZPAR0G02580	7.86262	9.186	9.494	9.186	7.5668	10.5575	5.58894	10.5575
ZPAR0B04050	ZPAR0G02570	53.9966	55.4831	66.2818	55.4831	46.3072	55.9542	49.1988	55.9542
ZPAR0B04060	ZPAR0G02560	22.9316	21.9756	9.4132	21.9756	31.4598	29.3581	13.6387	29.3581
ZPAR0B04070	ZPAR0G02550	13.6099	25.0398	18.1164	25.0398	12.4096	21.8623	14.1064	21.8623
ZPAR0B04080	ZPAR0G02540	17.3823	19.3953	31.2455	19.3953	10.1391	12.3889	10.4366	12.3889
ZPAR0B04100	ZPAR0G02520	12.3759	11.2415	10.5683	11.2415	18.452	15.7696	12.9065	15.7696
ZPAR0B04110	ZPAR0G02510	47.1367	38.2809	30.7645	38.2809	63.2813	52.9876	35.0585	52.9876
ZPAR0B04130	ZPAR0G02490	14.6767	17.8138	10.1161	17.8138	43.2944	38.4394	29.1076	38.4394
ZPAR0B04150	ZPAR0G02470	83.3332	59.7773	22.1199	59.7773	46.7505	68.8723	18.2294	68.8723
ZPAR0B04160	ZPAR0G02460	97.8643	73.5656	86.5562	73.5656	50.1816	52.0728	118.349	52.0728
ZPAR0B04170	ZPAR0G02450	198.633	106.478	41.2494	106.478	260.035	165.006	485.858	165.006
ZPAR0B04190	ZPAR0G02420	306.562	262.516	64.7856	262.516	107.906	118.229	45.1597	118.229
ZPAR0B04200	ZPAR0G02410	17.2519	12.6425	15.9881	12.6425	18.6773	16.1838	9.85079	16.1838
ZPAR0B04210	ZPAR0G02400	24.9024	21.0219	25.9055	21.0219	50.6221	52.8732	42.8969	52.8732
ZPAR0B04220	ZPAR0G02390	10.5176	8.70091	17.0628	8.70091	10.8467	11.809	19.187	11.809
ZPAR0B04240	ZPAR0G02370	258.557	300.409	491.715	300.409	142.663	178.67	154.21	178.67
ZPAR0B04250	ZPAR0G02360	27.4984	26.2287	33.7934	26.2287	28.474	33.5481	20.3358	33.5481
ZPAR0B04260	ZPAR0G02350	12.0246	11.778	13.5384	11.778	7.5865	8.7276	5.45263	8.7276
ZPAR0B04270	ZPAR0G02340	226.186	262.077	387.642	262.077	90.2343	99.0933	60.5416	99.0933
ZPAR0B04280	ZPAR0G02330	12.7333	7.28881	12.6142	7.28881	8.9257	6.95888	4.28187	6.95888
ZPAR0B04290	ZPAR0G02320	44.3554	54.0603	81.8455	54.0603	115.444	99.9638	135.324	99.9638
ZPAR0B04310	ZPAR0G02300	61.7546	71.4887	20.4983	71.4887	58.8432	71.3765	18.0387	71.3765
ZPAR0B04320	ZPAR0G02290	56.1198	24.6378	42.9585	24.6378	45.7618	61.3556	80.8682	61.3556
ZPAR0B04330	ZPAR0G02280	83.6092	79.2563	60.3503	79.2563	37.556	45.3291	30.6287	45.3291
ZPAR0B05110	ZPAR0H04880	59.4257	107.015	27.6094	107.015	49.8661	52.5367	23.2976	52.5367
ZPAR0B05120	ZPAR0H04870	16.0928	8.65445	23.2061	8.65445	13.362	8.2014	12.4702	8.2014
ZPAR0B05140	ZPAR0H04850	52.0612	87.7214	37.0653	87.7214	55.6303	74.9282	21.2329	74.9282
ZPAR0B05150	ZPAR0H04840	176.413	146.688	183.549	146.688	203.847	157.26	174.513	157.26
ZPAR0B05160	ZPAR0H04830	543.511	274.393	377.238	274.393	415.857	191.268	1121.22	191.268
ZPAR0B05170	ZPAR0H04820	28.9498	20.8654	23.9408	20.8654	15.5574	19.9041	20.8144	19.9041
ZPAR0B05180	ZPAR0H04810	13.7301	13.1097	15.5082	13.1097	36.5561	20.3563	34.5574	20.3563
ZPAR0B05190	ZPAR0H04800	1.37448	2.10562	0.919478	2.10562	8.13181	3.55075	4.76548	3.55075
ZPAR0B05200	ZPAR0H04790	54.2317	74.6245	55.0275	74.6245	77.8762	98.0829	59.7896	98.0829
ZPAR0B05210	ZPAR0H04780	30.2794	32.4647	48.5065	32.4647	49.1124	41.4036	15.0546	41.4036
ZPAR0B05220	ZPAR0H04770	57.2305	64.3967	56.3435	64.3967	31.3538	27.0514	12.6911	27.0514
ZPAR0B05230	ZPAR0H04760	21.8857	21.4616	20.1812	21.4616	16.4716	15.0872	9.55081	15.0872
ZPAR0B05240	ZPAR0H04750	29.037	31.5745	31.4994	31.5745	26.4046	31.8781	18.9997	31.8781
ZPAR0B05250	ZPAR0H04740	2575.02	2725.55	4812.82	2725.55	888.637	1014.95	380.263	1014.95
ZPAR0B05260	ZPAR0H04730	633.318	677.143	1041.93	677.143	259.784	289.896	121.935	289.896
ZPAR0B05270	ZPAR0H04720	13.0386	16.8922	9.03421	16.8922	12.8879	16.224	3.79558	16.224
ZPAR0B05280	ZPAR0H04710	13.3395	11.4418	17.191	11.4418	44.1845	60.0309	25.4956	60.0309
ZPAR0B05290	ZPAR0H04700	82.0409	88.1962	23.3109	88.1962	49.1095	50.4371	24.2546	50.4371
ZPAR0B05300	ZPAR0H04690	14.2107	13.5609	27.1519	13.5609	33.5917	17.0909	28.4832	17.0909
ZPAR0B05310	ZPAR0H04680	14.7318	18.0626	19.5671	18.0626	27.6668	21.007	43.5494	21.007
ZPAR0B05320	ZPAR0H04670	137.211	96.0518	201.597	96.0518	106.47	81.6304	315.918	81.6304
ZPAR0B05330	ZPAR0H04660	107.78	91.7874	31.2806	91.7874	106.25	100.852	42.018	100.852
ZPAR0B05350	ZPAR0H04640	20.7905	22.0514	55.4314	22.0514	25.7084	30.1	43.5303	30.1
ZPAR0B05360	ZPAR0H04630	90.698	109.262	150.962	109.262	59.6705	59.7842	52.3286	59.7842
ZPAR0B05370	ZPAR0H04620	14.622	13.4321	11.5513	13.4321	16.9128	13.3164	13.433	13.3164
ZPAR0B05380	ZPAR0H04610	15.2251	24.2321	33.1199	24.2321	34.249	28.8663	21.7512	28.8663
ZPAR0B05390	ZPAR0H04600	3.13873	5.59061	1.34482	5.59061	4.21964	8.90406	2.72026	8.90406
ZPAR0B05400	ZPAR0H04590	27.9763	32.9603	39.1259	32.9603	72.1574	82.0192	66.5037	82.0192
ZPAR0B05410	ZPAR0H04580	17.0146	17.9348	10.8614	17.9348	16.5552	9.19773	5.60473	9.19773
ZPAR0B05420	ZPAR0H04570	14.5891	12.9333	8.72683	12.9333	15.2807	3.69843	3.54646	3.69843
ZPAR0B05430	ZPAR0H04560	24.1315	25.0142	17.8052	25.0142	31.9398	37.1793	18.2556	37.1793
ZPAR0B05440	ZPAR0H04550	16.3121	15.5706	21.455	15.5706	36.6778	27.1354	37.6804	27.1354
ZPAR0B05450	ZPAR0H04540	77.3121	71.4221	124.62	71.4221	57.6669	46.006	47.8598	46.006
ZPAR0B05460	ZPAR0H04530	54.5043	50.1816	78.1866	50.1816	26.406	25.4952	13.7033	25.4952
ZPAR0B05470	ZPAR0H04520	206.438	208.661	308.49	208.661	80.5398	99.3185	81.6581	99.3185
ZPAR0B05480	ZPAR0H04510	15.8862	12.9308	17.0266	12.9308	32.6058	38.7179	24.0193	38.7179
ZPAR0B05490	ZPAR0H04500	11.6037	21.3266	9.05067	21.3266	64.5294	237.254	22.6284	237.254
ZPAR0B05500	ZPAR0H04490	26.7457	38.18	26.4676	38.18	30.6411	39.9001	39.9528	39.9001
ZPAR0B05510	ZPAR0H04480	10.3519	12.0183	12.028	12.0183	17.1677	28.4604	7.33859	28.4604
ZPAR0B05520	ZPAR0H04470	21.5585	14.3024	35.4939	14.3024	18.7876	14.4232	12.6655	14.4232
ZPAR0B05530	ZPAR0H04460	42.2096	39.2183	60.1394	39.2183	35.3871	30.0647	25.276	30.0647
ZPAR0B05540	ZPAR0H04450	5.70013	2.12245	4.2105	2.12245	4.92842	4.79078	5.40418	4.79078
ZPAR0B05550	ZPAR0H04440	54.726	33.1641	104.244	33.1641	31.681	30.3631	20.1562	30.3631
ZPAR0B05560	ZPAR0H04430	19.121	21.2217	31.2513	21.2217	15.5691	18.1722	10.0022	18.1722
ZPAR0B05570	ZPAR0H04420	24.303	22.1307	29.6178	22.1307	23.9628	23.0645	16.3438	23.0645
ZPAR0B05580	ZPAR0H04410	14.8446	20.6908	8.06235	20.6908	18.2138	20.0345	8.72819	20.0345
ZPAR0B05590	ZPAR0H04400	1501.42	1484.5	248.491	1484.5	733.27	646.754	164.662	646.754
ZPAR0B05600	ZPAR0H04390	34.2265	28.6879	27.3858	28.6879	74.5651	94.1109	41.2922	94.1109
ZPAR0B05610	ZPAR0H04380	27.1018	26.2339	61.7323	26.2339	30.3853	22.8667	62.7726	22.8667
ZPAR0B05630	ZPAR0H04360	42.8443	47.4669	72.6578	47.4669	51.6337	60.3584	27.2651	60.3584
ZPAR0B05640	ZPAR0H04350	168.781	140.475	236.651	140.475	86.6386	68.9806	42.4828	68.9806
ZPAR0B05650	ZPAR0H04340	43.1	28.8329	62.1051	28.8329	84.3592	45.155	78.5356	45.155
ZPAR0B05660	ZPAR0H04330	126.036	156.68	228.595	156.68	87.0474	104.894	64.6533	104.894
ZPAR0B05670	ZPAR0H04320	317.791	114.607	400.627	114.607	891.927	686.457	1513.19	686.457
ZPAR0B05680	ZPAR0H04310	39.0957	24.5455	22.9435	24.5455	69.4072	71.8612	31.5243	71.8612
ZPAR0B05690	ZPAR0H04300	8.29576	7.58735	16.4916	7.58735	32.5313	24.8377	41.0504	24.8377
ZPAR0B05700	ZPAR0H04290	14.6759	15.8858	27.856	15.8858	46.7707	40.4412	89.5741	40.4412
ZPAR0B05720	ZPAR0H04270	27.3125	19.5207	13.1153	19.5207	26.4744	21.1417	10.4486	21.1417
ZPAR0B05730	ZPAR0H04260	150.935	165.12	294.748	165.12	103.093	92.5702	70.8682	92.5702
ZPAR0B05740	ZPAR0H04250	30.576	28.6216	10.6309	28.6216	20.6774	21.4059	8.03237	21.4059
ZPAR0B05750	ZPAR0H04240	1413.89	1358.13	2399.39	1358.13	590.981	597.688	209.228	597.688
ZPAR0B05770	ZPAR0H04220	35.8873	25.5108	12.0921	25.5108	24.2167	14.2825	6.70877	14.2825
ZPAR0B05780	ZPAR0H04210	163.025	175.691	48.3769	175.691	108.83	102.457	59.0144	102.457
ZPAR0B05790	ZPAR0H04200	47.4354	54.8273	52.9315	54.8273	21.2781	21.1422	11.3753	21.1422
ZPAR0B05800	ZPAR0H04190	22.0889	24.3245	33.2422	24.3245	29.8293	39.9007	51.3454	39.9007
ZPAR0B05810	ZPAR0H04180	10.148	11.2732	5.20336	11.2732	335.835	177.791	498.655	177.791
ZPAR0B05820	ZPAR0H04170	35.5885	14.7327	69.2792	14.7327	105.818	30.5256	109.408	30.5256
ZPAR0B05830	ZPAR0H04160	27.7496	32.6086	56.5466	32.6086	15.3555	11.4099	21.721	11.4099
ZPAR0B05850	ZPAR0H04140	49.2646	33.0706	69.8441	33.0706	22.8962	22.2813	11.3859	22.2813
ZPAR0B05860	ZPAR0H04130	9.74521	0	18.3666	0	20.415	0	15.4686	0
ZPAR0B05870	ZPAR0H04120	8.37656	13.239	8.94891	13.239	22.7347	23.772	12.4907	23.772
ZPAR0B05880	ZPAR0H04110	22.6889	22.6275	8.11834	22.6275	33.6303	37.0087	17.7868	37.0087
ZPAR0B05890	ZPAR0H04100	26.2447	23.336	33.376	23.336	15.3507	17.299	17.5068	17.299
ZPAR0B05900	ZPAR0H04090	3.65449	3.5984	3.37003	3.5984	3.74265	3.15633	5.2752	3.15633
ZPAR0B05910	ZPAR0H04080	36.6351	46.7512	46.6401	46.7512	14.486	23.0426	6.47746	23.0426
ZPAR0B05920	ZPAR0H04070	16.1849	13.5561	18.7643	13.5561	11.8616	16.3941	7.10996	16.3941
ZPAR0B05930	ZPAR0H04060	24.3266	17.2248	29.6674	17.2248	31.4986	41.9293	23.2102	41.9293
ZPAR0B05940	ZPAR0H04050	10.403	11.5825	19.8777	11.5825	18.9272	17.486	16.1375	17.486
ZPAR0B05950	ZPAR0H04040	27.1321	27.9274	35.5362	27.9274	31.2343	46.2618	29.0063	46.2618
ZPAR0B05960	ZPAR0H04030	16.0337	18.3592	8.47965	18.3592	17.6835	16.8709	5.86949	16.8709
ZPAR0B05970	ZPAR0H04020	202.359	209.443	294.68	209.443	403.034	364.033	669.396	364.033
ZPAR0B05980	ZPAR0H04010	17.8892	15.2956	27.9056	15.2956	14.3807	13.9451	11.5084	13.9451
ZPAR0B05990	ZPAR0H04000	13.2066	17.3376	18.6168	17.3376	12.0997	27.671	11.3308	27.671
ZPAR0B06000	ZPAR0H03990	38.5597	36.89	42.8986	36.89	55.2804	57.534	29.8441	57.534
ZPAR0B06010	ZPAR0H03980	47.3496	45.5839	95.3325	45.5839	52.9395	44.217	65.2505	44.217
ZPAR0B06020	ZPAR0H03970	182.597	115.601	59.2477	115.601	54.1854	37.4289	32.2861	37.4289
ZPAR0B06030	ZPAR0H03960	31.4541	29.5556	46.477	29.5556	50.9852	35.3563	54.6681	35.3563
ZPAR0B06040	ZPAR0H03950	18.657	18.9251	6.74991	18.9251	41.7478	26.0961	29.1809	26.0961
ZPAR0B06050	ZPAR0H03940	25.6731	21.8672	11.4198	21.8672	82.6293	70.5913	43.6118	70.5913
ZPAR0B06060	ZPAR0H03930	248.642	238.978	73.9696	238.978	139.103	114.803	85.0955	114.803
ZPAR0B06070	ZPAR0H03920	5.49939	5.51204	5.33328	5.51204	13.4941	8.42404	10.8303	8.42404
ZPAR0B06080	ZPAR0H03910	5.90166	6.34021	9.22052	6.34021	6.89632	9.28623	5.98165	9.28623
ZPAR0B06090	ZPAR0H03900	21.011	18.4654	34.0891	18.4654	13.5687	18.6612	10.2217	18.6612
ZPAR0B06100	ZPAR0H03890	48.3373	53.144	98.7144	53.144	49.3515	40.634	70.33	40.634
ZPAR0B06110	ZPAR0H03880	6.51047	5.75371	12.6806	5.75371	11.9436	18.3439	15.5318	18.3439
ZPAR0B06120	ZPAR0H03870	7.31257	6.71297	13.8841	6.71297	14.409	21.6056	13.6498	21.6056
ZPAR0B06130	ZPAR0H03860	9.06081	8.80645	10.2914	8.80645	20.412	24.2245	16.6286	24.2245
ZPAR0B06140	ZPAR0H03850	42.1772	50.5533	58.507	50.5533	42.4292	49.9644	24.0789	49.9644
ZPAR0B06150	ZPAR0H03840	14.6081	20.9932	12.1274	20.9932	16.8397	21.057	7.9641	21.057
ZPAR0B06160	ZPAR0H03830	11.1155	9.43885	12.221	9.43885	10.4269	10.7226	15.3864	10.7226
ZPAR0B06170	ZPAR0H03820	14.4582	19.4157	23.6931	19.4157	21.9151	27.277	10.5921	27.277
ZPAR0B06180	ZPAR0H03810	41.2812	66.8198	112.229	66.8198	347.86	611.18	414.196	611.18
ZPAR0B06190	ZPAR0H03800	11.571	12.8391	21.932	12.8391	32.5611	38.7874	45.6745	38.7874
ZPAR0B06200	ZPAR0H03790	42.6528	43.3997	82.9265	43.3997	20.5017	23.2723	29.7292	23.2723
ZPAR0B06210	ZPAR0H03780	18.0817	19.0097	19.3391	19.0097	14.1999	9.01645	3.69079	9.01645
ZPAR0B06220	ZPAR0H03770	17.4412	18.3637	25.3478	18.3637	53.1034	59.975	81.208	59.975
ZPAR0B06230	ZPAR0H03760	4.06116	4.20928	5.23267	4.20928	9.07006	12.0994	15.4774	12.0994
ZPAR0B06240	ZPAR0H03750	19.9629	18.0107	34.013	18.0107	42.3214	38.035	44.0511	38.035
ZPAR0B06250	ZPAR0H03740	1692.31	1649.07	2915.2	1649.07	488.265	513.317	224.675	513.317
ZPAR0B06260	ZPAR0H03730	22.4619	27.6706	39.9435	27.6706	13.8747	22.7789	8.03549	22.7789
ZPAR0B06270	ZPAR0H03720	30.8697	36.0739	42.6674	36.0739	39.1846	36.1509	45.6469	36.1509
ZPAR0B06280	ZPAR0H03710	16.5014	14.5692	24.6354	14.5692	10.8734	14.1294	9.5117	14.1294
ZPAR0B06300	ZPAR0H03690	920.156	913.75	1693.5	913.75	374.108	385.695	212.486	385.695
ZPAR0B06310	ZPAR0H03680	53.6348	37.3364	71.8725	37.3364	51.8883	41.6741	54.5532	41.6741
ZPAR0B06320	ZPAR0H03670	21.5106	28.7981	25.0879	28.7981	33.2547	42.6881	43.2003	42.6881
ZPAR0B06330	ZPAR0H03660	13.2345	12.5176	9.93122	12.5176	12.1021	9.9884	8.68365	9.9884
ZPAR0B06340	ZPAR0H03650	25.3392	27.5929	46.4007	27.5929	31.1798	31.7214	41.4839	31.7214
ZPAR0B06350	ZPAR0H03640	8.00199	9.60446	5.10319	9.60446	10.0324	14.6779	8.04014	14.6779
ZPAR0B06360	ZPAR0H03630	44.4746	31.9091	45.6631	31.9091	21.7397	20.3623	15.4524	20.3623
ZPAR0B06370	ZPAR0H03620	14.448	20.2038	22.8386	20.2038	13.4561	22.3333	14.6502	22.3333
ZPAR0B06380	ZPAR0H03610	10.9425	10.9857	15.8227	10.9857	15.6283	21.5652	14.8276	21.5652
ZPAR0B06390	ZPAR0H03600	7.42101	6.96394	10.6907	6.96394	9.68489	12.1671	9.14638	12.1671
ZPAR0B06400	ZPAR0H03590	25.3735	15.2982	46.71	15.2982	69.2043	46.7894	94.7681	46.7894
ZPAR0B06410	ZPAR0H03580	21.6853	16.2736	35.9332	16.2736	41.4188	25.6689	50.6677	25.6689
ZPAR0B06420	ZPAR0H03570	44.7319	35.0104	11.1482	35.0104	81.5251	98.4998	42.9401	98.4998
ZPAR0B06430	ZPAR0H03560	343.853	401.335	111.239	401.335	223.365	329.516	89.8899	329.516
ZPAR0B06440	ZPAR0H03550	56.9245	45.1961	29.2449	45.1961	63.1597	49.3605	38.7183	49.3605
ZPAR0B06450	ZPAR0H03540	88.8294	82.2292	62.8252	82.2292	34.0968	37.2873	25.8394	37.2873
ZPAR0B06460	ZPAR0H03530	62.2502	32.2825	52.3366	32.2825	54.7556	40.1864	48.7095	40.1864
ZPAR0B06470	ZPAR0H03520	19.3451	16.2928	32.3091	16.2928	16.771	18.8986	16.2036	18.8986
ZPAR0B06500	ZPAR0H03490	228.846	0	128.021	0	139.583	0	36.3708	0
ZPAR0B06510	ZPAR0H03480	32.4108	24.4806	43.9869	24.4806	18.96	23.3624	11.7848	23.3624
ZPAR0B06520	ZPAR0H03470	9.10098	8.95848	4.59201	8.95848	9.60948	8.19161	3.37591	8.19161
ZPAR0B06530	ZPAR0H03460	15.3841	36.8373	19.3245	36.8373	53.1823	110.08	51.5853	110.08
ZPAR0B06540	ZPAR0H03450	5.46987	4.40288	2.15731	4.40288	172.397	178.987	71.929	178.987
ZPAR0B06550	ZPAR0H03440	21.4646	31.9851	21.2174	31.9851	12.2901	21.7185	12.9843	21.7185
ZPAR0B06560	ZPAR0H03430	20.833	17.4687	21.6001	17.4687	19.5692	20.3131	15.4709	20.3131
ZPAR0B06570	ZPAR0H03420	104.603	98.0471	151.819	98.0471	139.308	146.598	139.729	146.598
ZPAR0B06580	ZPAR0H03410	73.5198	90.3694	43.3268	90.3694	46.6366	46.49	29.3296	46.49
ZPAR0B06590	ZPAR0H03400	62.4283	112.915	23.9254	112.915	87.4716	138.139	65.342	138.139
ZPAR0B06600	ZPAR0H03390	186.175	178.978	39.4051	178.978	42.7851	33.739	28.1909	33.739
ZPAR0B06650	ZPAR0H03340	58.6012	53.9738	133.414	53.9738	106.83	120.131	101.419	120.131
ZPAR0B06660	ZPAR0H03330	10.4815	11.6046	5.27585	11.6046	42.064	36.2776	11.9141	36.2776
ZPAR0B06670	ZPAR0H03320	25.2829	26.7451	58.7724	26.7451	20.9775	23.725	26.6569	23.725
ZPAR0B06680	ZPAR0H03310	9.32643	11.1091	14.6517	11.1091	13.3441	10.107	10.4765	10.107
ZPAR0B06690	ZPAR0H03300	70.1892	60.129	95.6073	60.129	21.4168	17.6261	8.60797	17.6261
ZPAR0B06700	ZPAR0H03290	10.4432	16.7736	15.9039	16.7736	14.1401	9.78965	5.30108	9.78965
ZPAR0B06710	ZPAR0H03280	8.05723	5.1621	9.92151	5.1621	25.237	8.19464	6.03202	8.19464
ZPAR0B06720	ZPAR0H03270	27.038	27.3507	15.2875	27.3507	86.2482	78.5818	23.1275	78.5818
ZPAR0B06730	ZPAR0H03260	83.4334	71.1087	20.6449	71.1087	88.1917	94.8408	30.7706	94.8408
ZPAR0B06740	ZPAR0H03250	8.65582	9.27317	4.49314	9.27317	25.6986	26.7957	14.4417	26.7957
ZPAR0B06750	ZPAR0H03240	44.1934	42.5383	47.0905	42.5383	90.2147	72.3832	60.7628	72.3832
ZPAR0B06760	ZPAR0H03230	15.587	13.4545	8.95717	13.4545	36.2816	30.0609	18.1919	30.0609
ZPAR0B06770	ZPAR0H03220	9.71361	11.4389	4.71968	11.4389	7.46569	19.2394	5.03839	19.2394
ZPAR0B06780	ZPAR0H03210	22.4022	15.8012	26.4832	15.8012	14.1133	8.45992	12.4447	8.45992
ZPAR0B06790	ZPAR0H03200	625.303	589.052	161.404	589.052	226.514	128.913	118.277	128.913
ZPAR0B06800	ZPAR0H03190	9.65961	9.16911	2.23034	9.16911	5.02529	3.67811	3.62971	3.67811
ZPAR0B06810	ZPAR0H03180	78.3358	94.1737	26.4732	94.1737	61.8991	76.0263	48.3579	76.0263
ZPAR0B06820	ZPAR0H03170	23.4605	25.4598	25.2054	25.4598	5.93836	5.97983	6.33345	5.97983
ZPAR0B06830	ZPAR0H03160	148.989	133.43	131.876	133.43	15.6129	17.3482	14.3488	17.3482
ZPAR0B06840	ZPAR0H03150	48.0279	58.7492	44.065	58.7492	16.123	17.6038	5.56401	17.6038
ZPAR0B06850	ZPAR0H03140	20.6323	23.1418	33.9787	23.1418	17.6795	24.0042	13.8212	24.0042
ZPAR0B06860	ZPAR0H03130	13.3804	12.6734	16.4178	12.6734	16.5326	16.8746	9.58264	16.8746
ZPAR0B06880	ZPAR0H03110	10.9522	10.1883	21.6041	10.1883	10.7749	14.3884	13.6323	14.3884
ZPAR0B06890	ZPAR0H03100	36.2416	31.4922	22.3786	31.4922	37.652	34.132	26.5592	34.132
ZPAR0B06900	ZPAR0H03090	12.3692	10.9077	9.47433	10.9077	19.8308	17.3737	8.65594	17.3737
ZPAR0B06910	ZPAR0H03080	28.5545	31.3145	27.6936	31.3145	16.6906	23.1469	15.1364	23.1469
ZPAR0B06920	ZPAR0H03070	13.3606	13.6802	19.9373	13.6802	13.9054	19.1696	9.38997	19.1696
ZPAR0B06930	ZPAR0H03060	8.48419	8.14555	19.7868	8.14555	26.8954	21.4633	27.9216	21.4633
ZPAR0B06940	ZPAR0H03050	54.4781	50.1691	21.325	50.1691	41.3782	46.0842	20.2741	46.0842
ZPAR0B06950	ZPAR0H03040	13.8048	16.921	10.1885	16.921	16.2238	22.9904	18.1907	22.9904
ZPAR0B06960	ZPAR0H03030	46.944	49.3899	79.4508	49.3899	25.5833	20.6088	12.5643	20.6088
ZPAR0B06970	ZPAR0H03020	17.8769	12.2812	30.5149	12.2812	28.9636	29.0419	36.6483	29.0419
ZPAR0B06980	ZPAR0H03010	8.9578	8.75277	12.0215	8.75277	11.669	16.4732	11.5509	16.4732
ZPAR0B07000	ZPAR0H02990	10.7176	10.6836	8.72529	10.6836	17.1815	20.1652	22.3951	20.1652
ZPAR0B07010	ZPAR0H02980	70.4824	53.1459	110.856	53.1459	41.715	29.7792	29.5079	29.7792
ZPAR0B07020	ZPAR0H02970	28.976	28.5105	72.0165	28.5105	31.6052	30.4316	37.5581	30.4316
ZPAR0B07030	ZPAR0H02960	14.712	17.1444	16.7064	17.1444	16.9721	22.4581	16.6683	22.4581
ZPAR0B07040	ZPAR0H02950	39.404	36.8408	17.0628	36.8408	35.8723	30.2271	22.3675	30.2271
ZPAR0B07060	ZPAR0H02930	68.7549	50.2366	123.002	50.2366	83.926	59.4451	75.084	59.4451
ZPAR0B07070	ZPAR0H02920	12.6617	5.71613	16.0443	5.71613	19.0509	6.38027	9.2818	6.38027
ZPAR0B07080	ZPAR0H02910	10.8035	13.5383	10.6755	13.5383	11.1379	12.1995	7.31815	12.1995
ZPAR0B07090	ZPAR0H02900	12.4669	12.6531	6.14971	12.6531	17.5743	22.0686	7.62087	22.0686
ZPAR0B07100	ZPAR0H02890	14.2189	16.8605	9.79276	16.8605	9.66787	16.4727	5.34087	16.4727
ZPAR0B07110	ZPAR0H02880	45.9388	48.4902	83.6637	48.4902	42.5608	65.8144	47.1523	65.8144
ZPAR0B07120	ZPAR0H02870	76.9948	101.003	44.0457	101.003	132.328	204.913	162.99	204.913
ZPAR0B07130	ZPAR0H02860	12.6099	12.0512	18.657	12.0512	18.535	13.4729	11.2496	13.4729
ZPAR0B07140	ZPAR0H02850	25.5139	32.6734	36.7622	32.6734	69.6151	100.204	43.1589	100.204
ZPAR0B07160	ZPAR0H02830	110.175	143.305	167.682	143.305	128.9	179.103	80.3389	179.103
ZPAR0B07170	ZPAR0H02820	346.707	384.376	524.44	384.376	153.655	152.553	143.193	152.553
ZPAR0B07180	ZPAR0H02810	24.9015	29.6848	6.07744	29.6848	28.0787	28.2867	11.6349	28.2867
ZPAR0B07190	ZPAR0H02800	7.02692	13.7468	5.6105	13.7468	17.463	15.631	12.0807	15.631
ZPAR0B07200	ZPAR0H02790	81.4087	80.9325	137.444	80.9325	59.1755	51.3568	30.6529	51.3568
ZPAR0B07210	ZPAR0H02780	54.8291	45.3255	70.7684	45.3255	14.5636	11.9117	10.2694	11.9117
ZPAR0B07220	ZPAR0H02770	51.6502	43.4807	17.7405	43.4807	15.1928	18.9828	8.24768	18.9828
ZPAR0B07230	ZPAR0H02760	71.8468	56.2117	116.51	56.2117	91.8102	107.681	116.265	107.681
ZPAR0B07250	ZPAR0H02740	7.15115	10.2341	7.65436	10.2341	15.2015	15.9755	13.4259	15.9755
ZPAR0B07270	ZPAR0H02720	39.1542	51.0372	49.9837	51.0372	52.6893	71.3598	49.2106	71.3598
ZPAR0B07290	ZPAR0H02700	32.0737	34.8081	10.9467	34.8081	28.4074	26.6737	13.2203	26.6737
ZPAR0B07300	ZPAR0H02690	11.5406	16.4101	8.68104	16.4101	11.4432	11.2023	7.05056	11.2023
ZPAR0B07310	ZPAR0H02680	43.5245	43.7455	33.3205	43.7455	24.4965	22.5746	29.5796	22.5746
ZPAR0B07320	ZPAR0H02670	34.8907	42.0296	59.1367	42.0296	356.308	343.276	737.839	343.276
ZPAR0B07330	ZPAR0H02660	6.09475	5.73049	8.16971	5.73049	18.8215	16.2851	13.0646	16.2851
ZPAR0B07340	ZPAR0H02650	21.3374	20.4484	11.4404	20.4484	91.5681	81.9288	50.8488	81.9288
ZPAR0B07350	ZPAR0H02640	70.7864	64.8787	206.663	64.8787	121.14	87.864	237.208	87.864
ZPAR0B07360	ZPAR0H02630	57.4341	44.5179	19.4814	44.5179	90.9315	71.4484	49.9009	71.4484
ZPAR0B07370	ZPAR0H02610	263.717	259.31	268.415	259.31	409.525	473.054	284.314	473.054
ZPAR0B07390	ZPAR0H02590	67.5553	55.7654	38.4628	55.7654	58.2966	79.7573	22.7295	79.7573
ZPAR0B07400	ZPAR0H02580	21.6798	22.9963	18.3509	22.9963	79.9238	60.2077	130.308	60.2077
ZPAR0B07410	ZPAR0H02570	38.0208	34.7426	13.0686	34.7426	29.0217	33.0048	16.0256	33.0048
ZPAR0B07420	ZPAR0H02560	11.1497	14.9399	21.8499	14.9399	25.3907	29.1049	31.3027	29.1049
ZPAR0B07430	ZPAR0H02550	16.1101	19.3959	49.2797	19.3959	42.5961	35.4551	33.7709	35.4551
ZPAR0B07440	ZPAR0H02540	25.311	20.3054	24.4386	20.3054	78.7977	58.7205	159.622	58.7205
ZPAR0B07450	ZPAR0H02530	47.9523	40.5417	85.9842	40.5417	32.8073	18.8412	48.5662	18.8412
ZPAR0B07460	ZPAR0H02520	159.675	195.277	278.134	195.277	48.4586	55.373	31.3539	55.373
ZPAR0B07470	ZPAR0H02510	43.843	56.8907	39.8394	56.8907	19.9879	20.9715	6.60482	20.9715
ZPAR0B07490	ZPAR0H02490	81.7377	64.6437	169.782	64.6437	291.209	266.969	272.603	266.969
ZPAR0B07510	ZPAR0H02470	45.5122	41.4011	20.9934	41.4011	173.184	179.535	202.738	179.535
ZPAR0B07520	ZPAR0H02460	26.8582	33.0753	36.7057	33.0753	32.558	31.7996	21.288	31.7996
ZPAR0B07530	ZPAR0H02450	16.1465	14.7464	34.0957	14.7464	25.797	13.6579	24.057	13.6579
ZPAR0B07540	ZPAR0H02440	12.9873	15.8882	9.82762	15.8882	7.3964	8.05946	3.21886	8.05946
ZPAR0B07550	ZPAR0H02430	22.6655	35.0529	40.1623	35.0529	13.5346	21.5885	10.3997	21.5885
ZPAR0B07560	ZPAR0H02420	52.0841	64.2823	15.1351	64.2823	44.1558	48.258	27.1407	48.258
ZPAR0B07570	ZPAR0H02410	41.4842	89.4751	16.9879	89.4751	64.7258	82.1838	41.3305	82.1838
ZPAR0B07580	ZPAR0H02400	83.4416	95.2002	21.2841	95.2002	87.87	89.4842	59.9899	89.4842
ZPAR0B07590	ZPAR0H02380	71.3718	42.7087	104.628	42.7087	24.0468	15.8603	32.4906	15.8603
ZPAR0B07600	ZPAR0H02360	1355.51	1769.7	504.703	1769.7	546.887	877.312	188.868	877.312
ZPAR0B07620	ZPAR0H02340	99.1898	102.552	239.433	102.552	265.81	442.941	74.2977	442.941
ZPAR0B07630	ZPAR0H02330	27.3698	29.2164	14.7146	29.2164	36.9093	39.3369	18.5764	39.3369
ZPAR0B07640	ZPAR0H02320	29.3209	25.228	56.4995	25.228	34.9727	33.8256	32.9207	33.8256
ZPAR0B07650	ZPAR0H02310	47.6697	54.8382	98.965	54.8382	33.9506	42.046	33.4502	42.046
ZPAR0B07660	ZPAR0H02300	42.2694	49.7725	24.6415	49.7725	32.9513	30.6313	22.8261	30.6313
ZPAR0B07670	ZPAR0H02290	61.9527	71.2778	133.592	71.2778	60.1896	61.6549	55.7788	61.6549
ZPAR0B07680	ZPAR0H02280	106.316	89.0261	27.419	89.0261	153.2	121.269	30.4076	121.269
ZPAR0B07700	ZPAR0H02260	13.9026	12.5554	17.9685	12.5554	13.9603	16.906	11.1496	16.906
ZPAR0B07710	ZPAR0H02250	22.1172	18.5639	15.6945	18.5639	312.312	286.745	687.498	286.745
ZPAR0B07720	ZPAR0H02240	149.654	200.858	118.573	200.858	43.0138	51.3968	63.3291	51.3968
ZPAR0B07730	ZPAR0H02230	23.8065	16.6661	43.5034	16.6661	18.9901	18.5764	16.0836	18.5764
ZPAR0B07740	ZPAR0H02220	91.302	80.953	179.175	80.953	586.75	547.783	892.999	547.783
ZPAR0B07750	ZPAR0H02210	39.7773	40.5102	16.4262	40.5102	39.1149	34.1031	13.2453	34.1031
ZPAR0B07760	ZPAR0H02200	1.2171	2.02547	3.62799	2.02547	5.93253	7.61035	14.295	7.61035
ZPAR0B07770	ZPAR0H02190	11.278	9.10481	19.8185	9.10481	12.0171	10.8695	9.22678	10.8695
ZPAR0B07780	ZPAR0H02180	58.5384	89.5451	44.7683	89.5451	25.007	29.7746	17.5924	29.7746
ZPAR0B07790	ZPAR0H02170	36.4661	38.4864	20.5114	38.4864	32.1529	28.9905	16.4538	28.9905
ZPAR0B07800	ZPAR0H02160	40.542	31.442	49.7172	31.442	53.1246	35.7718	41.8383	35.7718
ZPAR0B07810	ZPAR0H02150	18.2294	15.5291	13.9797	15.5291	25.0062	19.4883	16.4767	19.4883
ZPAR0B07820	ZPAR0H02140	150.95	134.277	41.1495	134.277	39.4076	37.5078	12.7928	37.5078
ZPAR0B07830	ZPAR0H02130	25.5556	30.0217	8.20114	30.0217	22.4804	20.2305	6.29242	20.2305
ZPAR0B07840	ZPAR0H02120	52.1355	76.7249	87.3611	76.7249	38.2955	40.6029	24.7995	40.6029
ZPAR0B07850	ZPAR0H02110	11.8432	12.6341	8.32875	12.6341	12.9171	12.5614	5.06462	12.5614
ZPAR0B07860	ZPAR0H02100	9.50812	14.6727	8.3659	14.6727	14.4408	14.8238	22.6202	14.8238
ZPAR0B07870	ZPAR0H02090	38.1501	24.0448	11.3455	24.0448	63.6172	36.3519	21.1805	36.3519
ZPAR0B07880	ZPAR0H02080	18.4948	14.3949	19.1329	14.3949	43.1472	55.7022	59.185	55.7022
ZPAR0B07890	ZPAR0H02070	6.76845	10.6822	4.7284	10.6822	8.58559	27.9559	9.46271	27.9559
ZPAR0B07900	ZPAR0H02060	14.9664	23.5379	14.755	23.5379	27.1689	70.2145	21.1717	70.2145
ZPAR0B07920	ZPAR0H02040	11.4735	13.5201	6.99946	13.5201	6.1448	14.0721	3.54443	14.0721
ZPAR0B07930	ZPAR0H02030	25.286	21	33.7728	21	31.3855	23.4153	7.95198	23.4153
ZPAR0B07940	ZPAR0H02020	17.5359	17.4672	22.3224	17.4672	15.3617	15.3189	8.42639	15.3189
ZPAR0B07950	ZPAR0H02010	64.0014	62.2807	118.608	62.2807	82.9999	47.0172	79.4558	47.0172
ZPAR0B07960	ZPAR0H02000	45.5715	53.8163	70.2244	53.8163	76.4096	59.7085	75.0422	59.7085
ZPAR0B07980	ZPAR0H01980	1654.45	1822.86	3016.61	1822.86	655.547	732.694	227.756	732.694
ZPAR0B07990	ZPAR0H01970	266.978	333.602	57.6459	333.602	73.8672	86.9622	48.0753	86.9622
ZPAR0B08010	ZPAR0H01950	29.8316	36.0474	46.6453	36.0474	30.5804	41.7281	22.7806	41.7281
ZPAR0B08030	ZPAR0H01930	10.6944	12.0744	13.9171	12.0744	5.39823	6.08058	2.17557	6.08058
ZPAR0B08040	ZPAR0H01920	22.2388	24.5838	20.2472	24.5838	12.9137	14.5745	7.25208	14.5745
ZPAR0B08060	ZPAR0H01900	10.7247	3.58268	20.4404	3.58268	21.1272	17.6203	17.4572	17.6203
ZPAR0B08070	ZPAR0H01890	42.3407	51.6508	19.0041	51.6508	44.1321	28.5612	29.7679	28.5612
ZPAR0B08080	ZPAR0H01880	41.4936	52.9002	45.1188	52.9002	22.4691	24.8893	8.96009	24.8893
ZPAR0B08090	ZPAR0H01870	14.1719	15.2759	9.43677	15.2759	14.1354	19.4735	7.47941	19.4735
ZPAR0B08100	ZPAR0H01860	14.5291	16.4633	32.5941	16.4633	5.06858	7.59049	7.08369	7.59049
ZPAR0B08110	ZPAR0H01850	39.4577	40.4762	28.9988	40.4762	27.7563	26.796	20.0198	26.796
ZPAR0B08120	ZPAR0H01840	10.6274	10.1953	15.6851	10.1953	16.7456	8.37287	9.7722	8.37287
ZPAR0B08130	ZPAR0H01830	194.128	266.312	301.564	266.312	107.535	135.505	81.4047	135.505
ZPAR0B08140	ZPAR0H01820	38.6181	48.5959	55.2543	48.5959	38.857	49.4055	32.5053	49.4055
ZPAR0B08150	ZPAR0H01810	1857.22	1700.99	2993.85	1700.99	754.069	663.06	441.358	663.06
ZPAR0B08160	ZPAR0H01800	12.0328	9.22778	14.0232	9.22778	18.0404	14.8006	10.574	14.8006
ZPAR0B08190	ZPAR0H01760	10.9468	8.32869	18.3783	8.32869	79.6378	91.3457	118.684	91.3457
ZPAR0B08200	ZPAR0H01750	25.3945	30.5684	47.3577	30.5684	66.4137	39.5303	84.2101	39.5303
ZPAR0B08210	ZPAR0H01740	17.7089	14.1888	25.4	14.1888	12.6781	9.10489	8.59125	9.10489
ZPAR0B08220	ZPAR0H01730	58.2858	55.0344	53.5447	55.0344	44.4894	44.4854	35.0281	44.4854
ZPAR0B08230	ZPAR0H01720	124.431	137.903	108.606	137.903	133.985	107.974	325.822	107.974
ZPAR0B08240	ZPAR0H01710	15.9107	10.4237	8.13901	10.4237	22.3807	13.3187	12.1308	13.3187
ZPAR0B08250	ZPAR0H01700	11.9044	19.0898	23.5919	19.0898	20.5567	26.8505	12.1172	26.8505
ZPAR0B08270	ZPAR0H01680	6.09656	9.39429	3.83747	9.39429	19.7039	20.5095	7.17969	20.5095
ZPAR0B08280	ZPAR0H01670	0	0.891363	0	0.891363	0	5.36346	0	5.36346
ZPAR0B08290	ZPAR0H01660	4.49731	3.12984	4.52851	3.12984	46.9447	44.4842	23.5066	44.4842
ZPAR0B08300	ZPAR0H01650	2.32245	2.223	4.25014	2.223	14.7576	17.2649	9.32595	17.2649
ZPAR0B08310	ZPAR0H01640	39.7656	62.6595	52.4423	62.6595	46.2511	25.2198	30.669	25.2198
ZPAR0B08320	ZPAR0H01630	36.9763	29.6994	47.7958	29.6994	9.25021	6.87147	5.1512	6.87147
ZPAR0B08340	ZPAR0H01610	23.117	21.7762	11.5007	21.7762	10.7514	18.6584	3.66479	18.6584
ZPAR0B08350	ZPAR0H01600	35.2658	33.8373	22.3776	33.8373	180.02	309.93	149.393	309.93
ZPAR0B08360	ZPAR0H01590	117.538	99.7506	62.3132	99.7506	51.4003	53.2838	50.9509	53.2838
ZPAR0B08370	ZPAR0H01580	40.1009	47.0261	48.5338	47.0261	64.9804	91.0418	58.6105	91.0418
ZPAR0B08380	ZPAR0H01570	60.3617	68.2326	89.7829	68.2326	64.0636	69.2088	35.2181	69.2088
ZPAR0B08390	ZPAR0H01560	59.0683	76.2636	91.7558	76.2636	45.1154	63.8955	27.8667	63.8955
ZPAR0B08410	ZPAR0H01540	38.851	39.0539	35.9143	39.0539	15.738	18.5077	4.92003	18.5077
ZPAR0B08430	ZPAR0H01520	46.0214	78.2552	262.886	78.2552	91.0458	136.252	61.6509	136.252
ZPAR0B08440	ZPAR0H01510	21.6332	17.1209	6.04193	17.1209	118.257	138.025	60.9125	138.025
ZPAR0B08450	ZPAR0H01500	48.4742	45.9773	91.8086	45.9773	70.5923	66.2668	74.0266	66.2668
ZPAR0B08460	ZPAR0H01490	20.4931	16.3652	15.7404	16.3652	36.7592	27.1748	19.304	27.1748
ZPAR0B08470	ZPAR0H01480	26.24	22.3699	44.2471	22.3699	17.5976	11.7162	22.3264	11.7162
ZPAR0B08480	ZPAR0H01470	29.6322	26.435	38.9508	26.435	26.025	21.2715	12.595	21.2715
ZPAR0B08490	ZPAR0H01460	11.1505	9.768	9.82267	9.768	27.724	20.7296	15.0859	20.7296
ZPAR0B08500	ZPAR0H01450	9.25277	12.9893	11.9394	12.9893	16.702	16.2999	6.0863	16.2999
ZPAR0B08510	ZPAR0H01440	183.343	217.65	133.203	217.65	59.1912	56.363	24.3797	56.363
ZPAR0B08520	ZPAR0H01430	131.591	114.034	216.373	114.034	44.5761	44.3532	38.4673	44.3532
ZPAR0B08530	ZPAR0H01420	25.0806	23.1025	23.0207	23.1025	27.1646	28.4382	27.0507	28.4382
ZPAR0B08540	ZPAR0H01410	7.65065	8.68612	12.1085	8.68612	17.8022	14.5505	15.3646	14.5505
ZPAR0B08550	ZPAR0H01400	19.0178	13.1057	36.4868	13.1057	26.8922	24.2035	33.0072	24.2035
ZPAR0B08560	ZPAR0H01390	28.6926	23.7919	22.047	23.7919	19.3848	17.4493	12.3788	17.4493
ZPAR0B08570	ZPAR0H01380	31.7814	46.5377	26.5828	46.5377	4.48798	4.72979	3.68761	4.72979
ZPAR0B08580	ZPAR0H01370	171.806	164.884	274.528	164.884	34.9614	37.9415	52.9778	37.9415
ZPAR0B08590	ZPAR0H01360	37.7787	39.4164	71.5611	39.4164	37.287	25.5559	33.8118	25.5559
ZPAR0B08600	ZPAR0H01350	143.745	148.922	139.011	148.922	88.7433	90.5585	49.4386	90.5585
ZPAR0B08610	ZPAR0H01340	20.2155	20.0567	40.6972	20.0567	19.6585	12.529	15.3806	12.529
ZPAR0B08620	ZPAR0H01330	38.8115	34.9187	55.6513	34.9187	20.9502	19.6747	18.2533	19.6747
ZPAR0B08630	ZPAR0H01320	10.1205	7.13217	10.4847	7.13217	44.4114	44.0349	23.1713	44.0349
ZPAR0B08640	ZPAR0A08620	34.1349	35.9279	31.5956	35.9279	22.8204	22.5838	8.22832	22.5838
ZPAR0B08650	ZPAR0A08630	52.3209	61.4024	33.7687	61.4024	63.0429	52.7323	42.2622	52.7323
ZPAR0B08660	ZPAR0A08640	33.3803	21.8276	17.5539	21.8276	117.6	124.241	91.5369	124.241
ZPAR0B08670	ZPAR0A08650	21.3354	26.3161	26.2314	26.3161	32.1013	35.7811	20.7823	35.7811
ZPAR0B08680	ZPAR0A08660	3093.9	3611.05	1493.06	3611.05	538.899	518.594	309.37	518.594
ZPAR0B08690	ZPAR0A08670	15.9956	20.0877	14.1693	20.0877	86.0934	109.959	127.153	109.959
ZPAR0B08700	ZPAR0A08680	72.9383	126.788	54.8707	126.788	459.238	702.002	438.322	702.002
ZPAR0B08710	ZPAR0A08690	7.17911	7.72519	14.1187	7.72519	15.9837	18.6179	19.5497	18.6179
ZPAR0B08720	ZPAR0A08700	137.492	113.717	41.2266	113.717	757.26	590.746	370.972	590.746
ZPAR0B08730	ZPAR0A08710	20.7855	23.5733	5.78609	23.5733	22.2331	26.4803	10.2986	26.4803
ZPAR0B08740	ZPAR0A08720	49.4333	45.797	93.8053	45.797	20.6338	21.4147	13.3345	21.4147
ZPAR0B08750	ZPAR0A08730	52.8202	65.2749	14.689	65.2749	33.6767	33.6036	12.0188	33.6036
ZPAR0B08760	ZPAR0A08740	161.525	169.268	360.902	169.268	214.479	199.135	156.834	199.135
ZPAR0B08770	ZPAR0A08750	31.7366	32.6817	27.7354	32.6817	17.2603	16.9926	9.49049	16.9926
ZPAR0B08780	ZPAR0A08760	15.3183	11.2245	22.1681	11.2245	29.6693	33.3505	16.738	33.3505
ZPAR0B08790	ZPAR0A08770	13.1177	16.5118	6.53829	16.5118	7.35123	16.4672	4.45586	16.4672
ZPAR0B08800	ZPAR0A08780	15.7845	13.2971	16.9947	13.2971	11.9012	11.1241	11.2071	11.1241
ZPAR0B08820	ZPAR0A08800	11.1671	10.6966	15.3568	10.6966	30.467	31.6881	22.22	31.6881
ZPAR0B08830	ZPAR0A08810	14.9548	16.3546	35.9951	16.3546	18.7498	16.5294	13.0551	16.5294
ZPAR0B08840	ZPAR0A08820	87.4944	90.2138	120.6	90.2138	71.5492	67.0511	35.8394	67.0511
ZPAR0B08850	ZPAR0A08830	18.2996	17.1032	35.4045	17.1032	21.11	22.3345	13.6172	22.3345
ZPAR0B08870	ZPAR0A08850	21.8454	30.3487	29.8231	30.3487	36.896	34.7086	25.8826	34.7086
ZPAR0B08880	ZPAR0A08860	111.81	126.548	214.183	126.548	28.0152	29.3308	64.2171	29.3308
ZPAR0B08890	ZPAR0A08870	23.6279	32.7325	30.6594	32.7325	63.6265	78.1405	111.827	78.1405
ZPAR0B08900	ZPAR0A08880	59.0748	73.2944	120.335	73.2944	35.8103	36.8549	31.3841	36.8549
ZPAR0B08920	ZPAR0A08900	2.44194	1.78557	1.65877	1.78557	6.01134	5.73399	4.91014	5.73399
ZPAR0B08950	ZPAR0A08930	1854.74	2067.3	3409.96	2067.3	845.482	859.126	290.891	859.126
ZPAR0B08970	ZPAR0A08990	0.604168	0.452235	2.54529	0.452235	1.31056	2.33312	25.2762	2.33312
ZPAR0B08980	ZPAR0A09000	13.867	26.9905	4.56997	26.9905	15.8037	24.2673	10.4453	24.2673
ZPAR0B09020	ZPAR0A09060	42.6948	53.1115	25.5954	53.1115	28.098	33.6174	24.2379	33.6174
ZPAR0B09030	ZPAR0A09070	15.1913	12.2757	13.9608	12.2757	8.46134	8.91646	3.39723	8.91646
ZPAR0B09040	ZPAR0A09080	177.985	205.872	200.107	205.872	83.1988	93.7326	65.4216	93.7326
ZPAR0B09050	ZPAR0A09090	22.228	17.541	23.8388	17.541	16.8464	12.1779	16.6332	12.1779
ZPAR0B09060	ZPAR0A09100	26.0671	36.1361	53.8218	36.1361	32.5639	42.7352	30.3214	42.7352
ZPAR0B09070	ZPAR0A09110	17.2417	9.34393	29.4145	9.34393	25.4724	12.1868	29.9513	12.1868
ZPAR0B09080	ZPAR0A09120	29.8172	28.5221	10.921	28.5221	42.0172	47.8258	19.259	47.8258
ZPAR0B09100	ZPAR0A09140	25.577	21.2096	13.249	21.2096	54.3665	43.0328	22.5456	43.0328
ZPAR0B09110	ZPAR0A09150	16.6282	17.0069	9.08514	17.0069	15.8578	16.5659	4.90661	16.5659
ZPAR0B09120	ZPAR0A09160	58.2041	54.5498	15.6537	54.5498	62.0475	66.4387	21.1534	66.4387
ZPAR0B09130	ZPAR0A09170	23	17.6016	40.7406	17.6016	31.9329	32.4591	25.2188	32.4591
ZPAR0B09140	ZPAR0A09180	20.6427	23.0637	43.7323	23.0637	37.598	40.0266	20.719	40.0266
ZPAR0B09150	ZPAR0A09190	26.4565	19.1063	34.2813	19.1063	25.7746	28.5945	16.2186	28.5945
ZPAR0B09160	ZPAR0A09200	47.4361	57.8739	29.6039	57.8739	18.2666	21.2568	11.1156	21.2568
ZPAR0B09170	ZPAR0A09210	38.6516	47.3074	16.1872	47.3074	34.2785	44.4384	16.5387	44.4384
ZPAR0B09180	ZPAR0A09220	102.875	94.0609	71.644	94.0609	100.361	88.6783	63.5303	88.6783
ZPAR0B09190	ZPAR0A09230	106.057	84.0664	147.875	84.0664	116.198	108.954	70.6125	108.954
ZPAR0B09200	ZPAR0A09240	20.3591	35.2301	16.09	35.2301	41.6696	65.0884	19.6078	65.0884
ZPAR0B09210	ZPAR0A09250	3.66524	4.70875	1.20719	4.70875	18.3512	16.8808	9.3404	16.8808
ZPAR0B09220	ZPAR0A09260	63.4714	45.2173	21.7522	45.2173	69.5881	51.6054	28.6462	51.6054
ZPAR0B09230	ZPAR0A09270	12.9958	14.8443	13.5701	14.8443	23.9278	37.4592	25.8156	37.4592
ZPAR0B09240	ZPAR0A09280	68.1591	80.6267	35.8611	80.6267	63.3954	82.4171	22.4536	82.4171
ZPAR0B09250	ZPAR0A09290	109.186	116.51	40.6484	116.51	64.3932	65.4122	22.5349	65.4122
ZPAR0B09260	ZPAR0A09300	19.3815	14.5697	24.1151	14.5697	18.6928	19.2966	12.679	19.2966
ZPAR0B09270	ZPAR0A09310	10.5305	11.7533	9.48807	11.7533	11.5071	11.5928	11.417	11.5928
ZPAR0B09280	ZPAR0A09320	3.81175	3.58694	2.60016	3.58694	46.5511	28.4589	70.2767	28.4589
ZPAR0B09290	ZPAR0A09330	164.823	175.164	72.5363	175.164	44.9773	64.5372	33.0496	64.5372
ZPAR0B09300	ZPAR0A09340	23.5797	12.9898	28.3178	12.9898	98.6419	42.4825	31.7026	42.4825
ZPAR0B09310	ZPAR0A09350	33.6255	32.2192	14.4881	32.2192	36.8141	39.9146	16.359	39.9146
ZPAR0B09320	ZPAR0A09360	122.147	79.0814	231.563	79.0814	118.854	64.9692	76.5196	64.9692
ZPAR0B09330	ZPAR0A09370	223.446	188.045	657.009	188.045	448.162	467.667	587.259	467.667
ZPAR0B09340	ZPAR0A09380	11.285	10.1352	16.0998	10.1352	15.5237	27.2345	19.7534	27.2345
ZPAR0B09350	ZPAR0A09390	31.1629	31.8763	49.9332	31.8763	20.8231	27.0841	24.2986	27.0841
ZPAR0B09360	ZPAR0A09400	21.1028	19.5601	33.5443	19.5601	17.891	16.5913	10.2433	16.5913
ZPAR0B09400	ZPAR0A09440	35.3212	27.0008	67.5003	27.0008	27.3525	22.4944	25.0862	22.4944
ZPAR0B09410	ZPAR0A09450	7.22627	7.73663	4.57448	7.73663	16.0985	17.9641	12.578	17.9641
ZPAR0B09420	ZPAR0A09460	10.4277	9.71677	19.7215	9.71677	12.6713	13.9564	12.4591	13.9564
ZPAR0B09430	ZPAR0A09470	14.4191	13.4873	11.1262	13.4873	21.7649	14.4377	17.406	14.4377
ZPAR0B09440	ZPAR0A09480	7.13424	12.4343	13.7598	12.4343	8.57567	11.0373	9.31	11.0373
ZPAR0B09450	ZPAR0A09490	17.5505	14.0807	23.521	14.0807	19.3135	14.9814	14.3342	14.9814
ZPAR0B09460	ZPAR0A09500	6.69558	3.58618	3.54406	3.58618	12.5142	2.77627	4.06398	2.77627
ZPAR0B09470	ZPAR0A09510	0.641191	0.734551	0.107344	0.734551	2.55838	3.13797	0.240292	3.13797
ZPAR0B09480	ZPAR0A09520	39.0748	56.8882	13.119	56.8882	72.4187	81.6921	48.3701	81.6921
ZPAR0B09490	ZPAR0A09530	49.3368	58.0592	73.8685	58.0592	198.429	165.028	134.989	165.028
ZPAR0B09500	ZPAR0A09540	156.86	171.671	302.124	171.671	59.1131	54.2781	46.5015	54.2781
ZPAR0B09510	ZPAR0A09550	1.74454	3.08765	1.84892	3.08765	12.5029	10.6238	29.9365	10.6238
ZPAR0B09520	ZPAR0A09560	16.9035	33.871	15.7311	33.871	223.366	147.844	685.388	147.844
ZPAR0B09530	ZPAR0A09570	13.202	13.7486	19.2674	13.7486	38.4105	49.3121	113.331	49.3121
ZPAR0B09540	ZPAR0A09580	39.423	36.7388	54.2889	36.7388	16.5914	23.8062	13.6006	23.8062
ZPAR0B09550	ZPAR0A09590	35.6909	40.1306	103.867	40.1306	124.363	89.8894	154.766	89.8894
ZPAR0B09560	ZPAR0A09600	51.26	71.0921	152.238	71.0921	56.4192	80.9722	67.949	80.9722
ZPAR0B09570	ZPAR0A09610	52.9442	66.1923	93.9819	66.1923	82.4221	69.1844	86.3441	69.1844
ZPAR0B09580	ZPAR0A09620	11.7076	12.3095	19.9359	12.3095	5.62103	17.4065	5.42559	17.4065
ZPAR0B09590	ZPAR0A09630	33.8879	36.2531	24.7159	36.2531	24.6854	28.3524	23.0605	28.3524
ZPAR0B09600	ZPAR0A09640	43.565	34.0093	72.8675	34.0093	39.5692	36.0325	42.5777	36.0325
ZPAR0B09610	ZPAR0A09650	20.6504	24.6618	22.0866	24.6618	25.2766	30.4778	20.0163	30.4778
ZPAR0B09620	ZPAR0A09660	9.23831	8.92799	3.52442	8.92799	143.931	136.743	418.665	136.743
ZPAR0B09630	ZPAR0A09670	14.2626	10.7268	11.4715	10.7268	954.792	633.202	2995.4	633.202
ZPAR0B09640	ZPAR0A09680	15.0908	11.5661	3.16138	11.5661	45.3022	31.5702	30.5054	31.5702
ZPAR0B09650	ZPAR0A09690	2.2237	1.38287	0.913399	1.38287	17.8088	12.7558	11.1347	12.7558
ZPAR0B09660	ZPAR0A09700	7.74992	8.73757	7.37616	8.73757	19.6115	37.6879	14.4414	37.6879
ZPAR0B09670	ZPAR0A09710	21.5998	17.5415	22.3421	17.5415	35.1973	32.0499	23.9501	32.0499
ZPAR0B09680	ZPAR0A09720	21.7438	24.4364	8.57756	24.4364	34.4804	34.4561	16.1354	34.4561
ZPAR0B09690	ZPAR0A09730	12.9096	12.8327	22.9485	12.8327	21.1872	14.2916	26.7723	14.2916
ZPAR0B09700	ZPAR0A09740	43.0686	39.7298	38.9187	39.7298	85.598	78.6053	77.5435	78.6053
ZPAR0B09710	ZPAR0A09750	0.897015	1.78607	1.24473	1.78607	2.3852	1.63755	3.93496	1.63755
ZPAR0B09740	ZPAR0A09790	15.5234	14.7503	26.396	14.7503	17.4302	18.9417	17.0946	18.9417
ZPAR0B09750	ZPAR0A09800	95.519	99.0008	176.378	99.0008	54.7484	56.2424	56.3329	56.2424
ZPAR0B09760	ZPAR0A09810	209.292	165.101	337.636	165.101	58.2352	43.1964	43.7598	43.1964
ZPAR0B09770	ZPAR0A09820	177.168	115.146	40.4977	115.146	41.0632	27.1728	25.0104	27.1728
ZPAR0B09780	ZPAR0A09830	14.3271	19.1946	27.3348	19.1946	7.45839	17.7578	6.33294	17.7578
ZPAR0B09790	ZPAR0A09840	14.3494	11.7112	15.6947	11.7112	12.5473	22.1274	7.73856	22.1274
ZPAR0B09800	ZPAR0A09850	33.9718	33.7711	44.4893	33.7711	13.0782	10.1698	6.78608	10.1698
ZPAR0B09810	ZPAR0A09860	27.6044	35.7318	27.3014	35.7318	35.937	48.027	24.2665	48.027
ZPAR0B09820	ZPAR0A09870	2251.65	2095.41	2115.51	2095.41	1096.3	1037.9	330.359	1037.9
ZPAR0B09830	ZPAR0A09880	24.2025	26.7429	10.1365	26.7429	24.0674	15.7163	8.78357	15.7163
ZPAR0B09840	ZPAR0A09890	86.3953	55.1203	59.8738	55.1203	42.8483	41.7967	37.768	41.7967
ZPAR0B09850	ZPAR0A09900	20.8343	18.1094	11.2713	18.1094	24.185	18.8793	16.9327	18.8793
ZPAR0B09860	ZPAR0A09910	18.4375	22.7913	26.9311	22.7913	14.9637	16.5546	12.27	16.5546
ZPAR0B09870	ZPAR0A09920	33.5286	35.1695	72.7769	35.1695	34.0864	36.3916	41.3134	36.3916
ZPAR0B09880	ZPAR0A09930	92.6991	62.076	100.479	62.076	22.2324	14.8189	56.288	14.8189
ZPAR0B09890	ZPAR0A09940	314.931	303.421	418.832	303.421	78.557	79.3283	98.9848	79.3283
ZPAR0B09900	ZPAR0A09950	5.93159	6.99652	5.77973	6.99652	11.8562	13.3299	9.32831	13.3299
ZPAR0B09910	ZPAR0A09960	4.58515	4.60499	2.71019	4.60499	9.48914	9.90442	4.50552	9.90442
ZPAR0B09920	ZPAR0A09970	9.69216	7.95573	17.0662	7.95573	20.1867	7.48577	31.0723	7.48577
ZPAR0B09930	ZPAR0A09980	6.51074	9.68514	3.43238	9.68514	6.33632	5.98439	5.21705	5.98439
ZPAR0B09940	ZPAR0A09990	2.39371	1.81925	4.15808	1.81925	10.352	3.28369	8.46044	3.28369
ZPAR0B10000	ZPAR0A10040	0.535626	0.358667	1.31347	0.358667	0.487145	0.0815547	0.480922	0.0815547
ZPAR0B10090	ZPAR0D00200	13.7376	1.66968	14.2584	1.66968	64.9335	31.18	84.4339	31.18
ZPAR0C00300	ZPAR0K00210	1.80074	2.0137	0.529279	2.0137	21.8522	26.4248	1.73407	26.4248
ZPAR0C00310	ZPAR0K00220	16.3164	14.4637	31.2993	14.4637	331.777	490.077	636.897	490.077
ZPAR0C00330	ZPAR0K00240	136.747	134.001	433.808	134.001	379.109	398.667	675.886	398.667
ZPAR0C00340	ZPAR0K00250	144.019	255.428	438.594	255.428	674.556	914.705	1137.01	914.705
ZPAR0C00350	ZPAR0K00260	21.214	24.7927	35.5101	24.7927	39.1126	47.0447	44.9827	47.0447
ZPAR0C00360	ZPAR0K00270	27.8215	37.2096	32.8744	37.2096	15.6529	11.1171	11.2618	11.1171
ZPAR0C00380	ZPAR0K00290	23.1118	21.5546	17.8039	21.5546	41.292	40.4196	36.9845	40.4196
ZPAR0C00390	ZPAR0K00300	102.106	103.612	220.488	103.612	130.926	91.4581	170.511	91.4581
ZPAR0C00400	ZPAR0K00310	12.3055	17.9812	21.4254	17.9812	28.0644	22.9271	33.8825	22.9271
ZPAR0C00410	ZPAR0K00320	137.591	132.958	268.858	132.958	86.7498	64.6916	74.2346	64.6916
ZPAR0C00420	ZPAR0K00330	11.3654	14.9817	16.6214	14.9817	14.333	22.8777	6.8588	22.8777
ZPAR0C00430	ZPAR0K00340	0.420753	0	0.0899055	0	0.7598	0	1.53959	0
ZPAR0C00440	ZPAR0K00350	18.4734	23.3835	14.5501	23.3835	36.4517	56.3803	46.111	56.3803
ZPAR0C00450	ZPAR0K00360	261.466	251.87	485.917	251.87	224.723	252.903	137.333	252.903
ZPAR0C00460	ZPAR0K00370	25.5173	27.549	36.6515	27.549	40.7001	45.2606	44.9606	45.2606
ZPAR0C00470	ZPAR0K00380	6.73262	7.64315	7.43779	7.64315	36.4598	24.9348	14.2911	24.9348
ZPAR0C00480	ZPAR0K00390	6.47989	7.26868	6.8537	7.26868	52.5677	38.1295	41.5334	38.1295
ZPAR0C00490	ZPAR0K00400	63.6274	76.3121	78.7827	76.3121	505.357	351.7	1352.53	351.7
ZPAR0C00500	ZPAR0K00410	18.4799	10.8842	21.4067	10.8842	41.5643	24.2656	37.9463	24.2656
ZPAR0C00510	ZPAR0K00420	9.0168	6.21042	7.79321	6.21042	18.1517	14.8919	17.9589	14.8919
ZPAR0C00550	ZPAR0K00460	384.034	318.782	534.667	318.782	68.9913	60.9413	55.6546	60.9413
ZPAR0C00560	ZPAR0K00470	60.125	67.4885	95.3978	67.4885	46.2508	45.2631	44.1544	45.2631
ZPAR0C00570	ZPAR0K00480	14.7971	13.9667	17.5676	13.9667	19.9961	15.9774	18.4173	15.9774
ZPAR0C00580	ZPAR0K00490	7.57567	7.24792	7.94553	7.24792	10.9569	9.10945	10.5184	9.10945
ZPAR0C00600	ZPAR0K00510	12.773	10.8496	5.25528	10.8496	49.971	46.8653	19.7903	46.8653
ZPAR0C00620	ZPAR0K00530	20.0428	17.8184	9.6805	17.8184	450.188	515.14	1766.68	515.14
ZPAR0C00630	ZPAR0K00540	3.38778	2.52658	8.48857	2.52658	923.811	1230.7	2890.7	1230.7
ZPAR0C00640	ZPAR0K00550	48.7118	38.5986	149.025	38.5986	19.7012	11.5189	77.1905	11.5189
ZPAR0C00650	ZPAR0K00560	24.8299	27.5533	22.6333	27.5533	23.4731	27.0213	21.7245	27.0213
ZPAR0C00660	ZPAR0K00570	14.066	17.7857	28.9047	17.7857	16.6768	14.7374	25.5929	14.7374
ZPAR0C00680	ZPAR0K00590	56.8314	47.1617	113.144	47.1617	30.96	21.4601	30.2165	21.4601
ZPAR0C00690	ZPAR0K00600	13.6747	12.207	21.8176	12.207	11.7681	8.36805	10.0695	8.36805
ZPAR0C00700	ZPAR0K00610	61.1156	76.6615	252.345	76.6615	56.2979	123.361	316.053	123.361
ZPAR0C00710	ZPAR0K00620	4.56736	6.03766	6.12399	6.03766	154.105	188.877	55.9579	188.877
ZPAR0C00730	ZPAR0K00640	12.6298	13.2557	11.3374	13.2557	13.1914	16.9879	11.7979	16.9879
ZPAR0C00740	ZPAR0K00650	32.7632	31.9274	43.5421	31.9274	22.4529	24.8579	13.3312	24.8579
ZPAR0C00750	ZPAR0K00660	50.7098	45.7911	67.4942	45.7911	29.0017	31.7494	27.0103	31.7494
ZPAR0C00760	ZPAR0K00670	11.0358	13.7865	15.3703	13.7865	21.4217	29.3291	14.6408	29.3291
ZPAR0C00770	ZPAR0K00680	13.4761	13.0135	19.9923	13.0135	15.1869	24.7962	11.7298	24.7962
ZPAR0C00790	ZPAR0K00700	32.9415	16.1617	322.899	16.1617	98.2108	45.8614	550.454	45.8614
ZPAR0C00800	ZPAR0K00710	16.0605	17.4342	31.8973	17.4342	9.72708	10.3604	8.9926	10.3604
ZPAR0C00810	ZPAR0K00720	29.5753	24.1721	46.7577	24.1721	16.6533	9.93458	9.05227	9.93458
ZPAR0C00820	ZPAR0K00730	28.9194	25.2485	45.3995	25.2485	20.1242	24.5462	19.095	24.5462
ZPAR0C00830	ZPAR0K00740	149.639	148.879	185.936	148.879	30.502	21.1401	25.1385	21.1401
ZPAR0C00840	ZPAR0K00750	13.8908	12.229	23.2152	12.229	13.82	6.5713	14.9734	6.5713
ZPAR0C00850	ZPAR0K00760	8.34292	3.53572	15.3245	3.53572	9.90494	6.38245	9.64742	6.38245
ZPAR0C00860	ZPAR0K00770	4.40339	5.16104	7.85101	5.16104	8.68336	7.26928	6.45012	7.26928
ZPAR0C00870	ZPAR0K00780	19.5935	15.9688	29.0239	15.9688	29.5427	27.2951	42.2566	27.2951
ZPAR0C00880	ZPAR0K00790	71.6543	65.5856	123.159	65.5856	29.3268	32.5029	12.4628	32.5029
ZPAR0C00890	ZPAR0K00800	32.5616	29.431	41.8152	29.431	13.2609	17.619	3.27287	17.619
ZPAR0C00900	ZPAR0K00810	10.4953	13.8611	11.6381	13.8611	10.994	10.9063	7.49877	10.9063
ZPAR0C00910	ZPAR0K00820	184.374	165.273	285.95	165.273	34.2945	30.7981	32.8876	30.7981
ZPAR0C00920	ZPAR0K00830	60.2844	59.3472	106.495	59.3472	20.0392	17.7158	13.5733	17.7158
ZPAR0C00930	ZPAR0K00840	32.0326	36.467	12.4358	36.467	70.7415	81.657	28.2577	81.657
ZPAR0C00940	ZPAR0K00850	13.4346	12.1348	10.5201	12.1348	13.6378	11.0667	6.88235	11.0667
ZPAR0C00950	ZPAR0K00860	28.518	21.681	33.0768	21.681	54.1617	9.31939	59.723	9.31939
ZPAR0C00960	ZPAR0K00870	23.9065	31.1362	34.1345	31.1362	26.2551	26.3953	19.831	26.3953
ZPAR0C00970	ZPAR0K00880	24.2854	28.8101	53.5824	28.8101	18.8329	18.6419	13.6916	18.6419
ZPAR0C00980	ZPAR0K00890	16.8305	21.9692	16.7144	21.9692	16.7503	22.4997	8.72291	22.4997
ZPAR0C00990	ZPAR0K00900	15.8113	18.408	23.6479	18.408	43.2961	54.3435	66.6101	54.3435
ZPAR0C01000	ZPAR0K00910	17.3273	16.6825	33.6787	16.6825	18.4169	11.2091	23.844	11.2091
ZPAR0C01010	ZPAR0K00920	45.5655	68.571	111.281	68.571	39.1705	47.6473	37.7947	47.6473
ZPAR0C01020	ZPAR0K00930	21.4785	17.1024	37.3118	17.1024	34.2641	16.3253	36.901	16.3253
ZPAR0C01040	ZPAR0K00950	46.1291	46.8104	38.4633	46.8104	38.7469	38.2615	43.4778	38.2615
ZPAR0C01050	ZPAR0K00960	6.30223	11.3244	18.1475	11.3244	15.7593	27.9531	14.8027	27.9531
ZPAR0C01060	ZPAR0K00970	22.6637	23.532	40.9755	23.532	13.4224	12.2763	7.29297	12.2763
ZPAR0C01070	ZPAR0K00980	26.5739	19.9444	27.3898	19.9444	19.3946	18.0598	16.4034	18.0598
ZPAR0C01090	ZPAR0K01000	9.08197	18.3283	8.20958	18.3283	9.99755	16.3592	6.7746	16.3592
ZPAR0C01100	ZPAR0K01010	30.4962	48.2653	30.6573	48.2653	12.528	20.4929	4.73076	20.4929
ZPAR0C01110	ZPAR0K01020	22.6492	55.9705	47.2533	55.9705	68.1767	174.446	53.7252	174.446
ZPAR0C01120	ZPAR0K01030	15.8121	17.2939	32.4249	17.2939	21.7202	29.6108	20.0242	29.6108
ZPAR0C01130	ZPAR0K01040	7.38085	12.7123	12.0373	12.7123	7.61868	11.9563	4.97812	11.9563
ZPAR0C01140	ZPAR0K01050	26.2762	26.5801	7.37806	26.5801	102.866	78.2184	26.1939	78.2184
ZPAR0C01150	ZPAR0K01060	15.777	11.8596	8.91245	11.8596	46.7835	25.6127	32.3464	25.6127
ZPAR0C01160	ZPAR0K01070	282.374	240.107	473.205	240.107	206.032	120.595	138.404	120.595
ZPAR0C01170	ZPAR0K01080	14.9529	15.85	5.67378	15.85	7.85114	9.66665	4.17835	9.66665
ZPAR0C01190	ZPAR0K01100	358.667	309.9	46.2356	309.9	117.224	66.7845	114.591	66.7845
ZPAR0C01210	ZPAR0K01120	18.2512	18.2765	27.9909	18.2765	19.0056	19.2549	32.482	19.2549
ZPAR0C01220	ZPAR0K01130	3.07424	5.09305	3.73039	5.09305	5.89952	4.82326	6.29698	4.82326
ZPAR0C01230	ZPAR0K01140	9.56927	10.4396	12.4958	10.4396	16.7009	15.7838	15.1923	15.7838
ZPAR0C01240	ZPAR0K01150	42.1586	25.4453	40.031	25.4453	40.2756	33.9892	32.3029	33.9892
ZPAR0C01250	ZPAR0K01160	11.3545	11.5128	21.5371	11.5128	18.6049	21.2598	17.5255	21.2598
ZPAR0C01260	ZPAR0K01170	15.6426	12.7414	27.5693	12.7414	19.2196	16.3997	14.3112	16.3997
ZPAR0C01270	ZPAR0K01180	22.1809	23.9067	14.8184	23.9067	27.5694	26.0885	19.7692	26.0885
ZPAR0C01280	ZPAR0K01190	22.845	34.4687	30.3742	34.4687	17.9087	24.9691	14.0319	24.9691
ZPAR0C01290	ZPAR0K01200	31.0259	30.8327	63.3324	30.8327	28.5525	18.1594	42.409	18.1594
ZPAR0C01310	ZPAR0K01220	74.5544	51.5986	38.2389	51.5986	74.5176	67.6545	49.8294	67.6545
ZPAR0C01320	ZPAR0K01230	36.6531	38.5798	26.7894	38.5798	95.5782	101.256	55.9477	101.256
ZPAR0C01330	ZPAR0K01240	109.298	151.7	184.666	151.7	75.4346	89.8726	35.9177	89.8726
ZPAR0C01340	ZPAR0K01250	67.1558	67.9903	110.178	67.9903	58.3727	65.3973	37.8876	65.3973
ZPAR0C01360	ZPAR0K01270	22.4884	24.1566	8.2806	24.1566	259.981	306.296	329.296	306.296
ZPAR0C01370	ZPAR0K01280	19.8384	22.4608	7.06406	22.4608	32.2667	38.3467	29.7504	38.3467
ZPAR0C01380	ZPAR0K01290	6.33279	5.39359	5.60027	5.39359	6.03564	25.5331	14.9456	25.5331
ZPAR0C01390	ZPAR0K01300	17.9856	40.9799	24.4595	40.9799	16.1688	22.494	9.37172	22.494
ZPAR0C01400	ZPAR0K01310	1335.86	1222.04	2717.87	1222.04	535.728	474.388	223.719	474.388
ZPAR0C01410	ZPAR0K01320	140.124	209.364	161.934	209.364	21.7615	30.9752	31.9171	30.9752
ZPAR0C01420	ZPAR0K01330	95.8778	85.3203	126.297	85.3203	34.9359	27.1355	21.5846	27.1355
ZPAR0C01430	ZPAR0K01340	27.6206	25.427	53.5295	25.427	50.7143	27.2674	43.7325	27.2674
ZPAR0C01440	ZPAR0K01350	7.01757	6.53792	9.45981	6.53792	13.2386	7.54184	11.1612	7.54184
ZPAR0C01450	ZPAR0K01360	25.1686	19.9502	39.3619	19.9502	26.4151	25.6302	41.0182	25.6302
ZPAR0C01460	ZPAR0K01370	6.98665	5.83557	7.36251	5.83557	10.5147	9.32847	7.81367	9.32847
ZPAR0C01470	ZPAR0K01380	80.7383	57.0153	111.182	57.0153	178.57	157.607	172.111	157.607
ZPAR0C01500	ZPAR0K01410	7.20978	6.71121	4.48325	6.71121	40.0168	39.2934	31.0453	39.2934
ZPAR0C01510	ZPAR0K01420	30.4643	24.4075	34.5393	24.4075	48.7478	30.4573	38.1039	30.4573
ZPAR0C01530	ZPAR0K01440	68.8633	74.3084	183.385	74.3084	169.642	207.754	406.404	207.754
ZPAR0C01540	ZPAR0K01450	21.2504	22.8384	8.62529	22.8384	15.1852	13.0879	8.51046	13.0879
ZPAR0C01550	ZPAR0K01460	7.55976	8.61741	6.64637	8.61741	10.8288	17.2142	7.6158	17.2142
ZPAR0C01560	ZPAR0K01470	13.0478	16.3761	21.7871	16.3761	16.2257	15.2321	12.5681	15.2321
ZPAR0C01570	ZPAR0K01480	13.8314	17.9684	23.7189	17.9684	17.2386	19.591	15.9495	19.591
ZPAR0C01580	ZPAR0K01490	57.0506	59.2074	126.898	59.2074	58.3378	76.1412	57.1107	76.1412
ZPAR0C01590	ZPAR0K01500	45.39	42.7984	41.0944	42.7984	76.7891	69.6217	64.8591	69.6217
ZPAR0C01610	ZPAR0K01530	14.6393	9.66583	24.1975	9.66583	91.8614	60.8034	160.449	60.8034
ZPAR0C01620	ZPAR0K01540	47.1377	51.2586	25.3939	51.2586	44.4031	46.4634	27.1471	46.4634
ZPAR0C01630	ZPAR0K01550	19.4816	18.2705	11.0147	18.2705	19.1786	23.9824	10.7377	23.9824
ZPAR0C01640	ZPAR0K01560	12.9972	14.0655	12.5936	14.0655	13.5593	15.8949	14.0214	15.8949
ZPAR0C01660	ZPAR0K01580	21.3691	25.5372	8.72882	25.5372	43.2522	41.2262	16.2561	41.2262
ZPAR0C01670	ZPAR0K01590	63.8705	62.8331	78.2781	62.8331	75.339	83.987	18.0117	83.987
ZPAR0C01680	ZPAR0K01600	32.9435	31.933	21.2219	31.933	17.1125	20.9765	5.31952	20.9765
ZPAR0C01700	ZPAR0K01620	20.7227	23.1986	4.27144	23.1986	83.8974	90.2556	29.2087	90.2556
ZPAR0C01720	ZPAR0K01640	117.429	86.5166	169.495	86.5166	146.808	222.352	37.4482	222.352
ZPAR0C01730	ZPAR0K01650	30.1273	18.7567	42.626	18.7567	21.6049	16.7248	13.8791	16.7248
ZPAR0C01740	ZPAR0K01660	45.9984	30.3757	94.6036	30.3757	42.3157	35.8794	70.6621	35.8794
ZPAR0C01760	ZPAR0K01680	19.4837	21.2128	28.3871	21.2128	18.3178	16.6507	8.11205	16.6507
ZPAR0C01770	ZPAR0K01690	141.483	129.146	152.464	129.146	43.2623	37.9173	18.3635	37.9173
ZPAR0C01780	ZPAR0K01700	145.945	132.709	25.3874	132.709	53.3721	51.6388	19.1333	51.6388
ZPAR0C01790	ZPAR0K01710	435.946	527.278	181.343	527.278	117.825	127.101	80.3943	127.101
ZPAR0C01800	ZPAR0K01720	32.0997	27.5767	40.8651	27.5767	47.5547	56.8236	21.922	56.8236
ZPAR0C01810	ZPAR0K01730	11.52	9.79681	7.18321	9.79681	12.9907	7.11946	9.11805	7.11946
ZPAR0C01820	ZPAR0K01740	16.6695	15.2237	23.8171	15.2237	20.9208	18.7791	19.3798	18.7791
ZPAR0C01830	ZPAR0K01750	8.28526	9.01623	13.5384	9.01623	20.5217	19.0782	31.2105	19.0782
ZPAR0C01840	ZPAR0K01760	52.8236	69.6281	88.2753	69.6281	297.391	418.116	559.51	418.116
ZPAR0C01850	ZPAR0K01770	3.78589	3.19685	5.09357	3.19685	15.9244	14.4419	18.0456	14.4419
ZPAR0C01860	ZPAR0K01780	9.58434	10.2564	15.91	10.2564	20.2286	13.2641	16.3622	13.2641
ZPAR0C01870	ZPAR0K01790	12.1526	12.0845	22.2961	12.0845	11.371	12.5976	21.0694	12.5976
ZPAR0C01880	ZPAR0K01800	299.153	328.092	302.75	328.092	90.8755	84.8674	47.4297	84.8674
ZPAR0C01890	ZPAR0K01810	25.757	28.5584	7.42784	28.5584	22.0148	26.1053	9.57328	26.1053
ZPAR0C01900	ZPAR0L04990	7.10888	9.6254	6.15849	9.6254	23.4535	17.9672	18.3681	17.9672
ZPAR0C01910	ZPAR0L04980	5.95754	6.68287	2.74265	6.68287	15.8317	10.4492	11.9855	10.4492
ZPAR0C01920	ZPAR0L04970	61.645	62.6902	57.9627	62.6902	29.8027	30.1113	18.6108	30.1113
ZPAR0C01930	ZPAR0L04960	30.2079	23.7898	30.485	23.7898	34.3187	26.9242	37.7169	26.9242
ZPAR0C01940	ZPAR0L04950	116.47	126.679	128.725	126.679	122.067	127.832	120.727	127.832
ZPAR0C01950	ZPAR0L04940	1431.81	1406.75	2994.26	1406.75	317.239	322.675	397.38	322.675
ZPAR0C01960	ZPAR0L04930	415.185	387.37	217.418	387.37	202.027	202.032	88.3528	202.032
ZPAR0C01970	ZPAR0L04920	55.9542	59.8526	84.3201	59.8526	248.193	199.32	798.819	199.32
ZPAR0C01980	ZPAR0L04910	15.6943	17.8916	9.74906	17.8916	23.0214	26.4069	16.0577	26.4069
ZPAR0C01990	ZPAR0L04900	26.0135	25.6939	10.6144	25.6939	34.9467	40.4267	13.8201	40.4267
ZPAR0C02000	ZPAR0L04890	31.8041	22.0129	60.4795	22.0129	35.4507	22.8138	96.809	22.8138
ZPAR0C02010	ZPAR0L04880	7.71745	6.56118	2.57453	6.56118	41.4791	54.4933	27.4045	54.4933
ZPAR0C02020	ZPAR0L04870	14.175	15.4811	7.49117	15.4811	660.839	1438.2	900.012	1438.2
ZPAR0C02030	ZPAR0L04860	66.5527	57.9919	77.5948	57.9919	124.989	76.2696	84.0514	76.2696
ZPAR0C02040	ZPAR0L04850	141.531	34.7274	125.362	34.7274	181.519	43.0761	170.638	43.0761
ZPAR0C02050	ZPAR0L04840	8.41781	7.12978	12.8314	7.12978	17.5338	15.9627	14.072	15.9627
ZPAR0C02060	ZPAR0L04830	5.65472	4.18327	2.17215	4.18327	9.53592	8.94933	2.67277	8.94933
ZPAR0C02070	ZPAR0L04820	22.1195	23.0702	12.7565	23.0702	31.8257	31.5149	43.4146	31.5149
ZPAR0C02080	ZPAR0L04810	23.4306	21.1393	64.2939	21.1393	67.9194	77.6557	43.917	77.6557
ZPAR0C02090	ZPAR0L04800	41.2176	44.5872	63.0725	44.5872	107.32	125.216	41.13	125.216
ZPAR0C02110	ZPAR0L04780	139.617	168.013	91.6063	168.013	69.7489	92.7427	40.9298	92.7427
ZPAR0C02120	ZPAR0L04770	11.4422	10.1543	20.7139	10.1543	12.3774	11.8491	10.711	11.8491
ZPAR0C02130	ZPAR0L04760	9.17401	11.2946	6.48948	11.2946	16.1493	18.0752	9.96349	18.0752
ZPAR0C02140	ZPAR0L04750	4.14968	4.40853	5.0683	4.40853	27.1014	22.9367	21.5209	22.9367
ZPAR0C02150	ZPAR0L04740	2.34931	2.09929	3.33461	2.09929	7.81275	7.92056	2.64891	7.92056
ZPAR0C02160	ZPAR0L04730	10.3861	12.8382	8.82501	12.8382	20.0539	16.8768	12.9408	16.8768
ZPAR0C02170	ZPAR0L04720	13.9269	10.8579	24.8684	10.8579	11.2836	16.5987	13.0901	16.5987
ZPAR0C02180	ZPAR0L04710	236.135	277.125	70.333	277.125	69.7158	66.0394	61.8451	66.0394
ZPAR0C02190	ZPAR0L04700	111.347	105.637	118.459	105.637	21.3712	18.4369	15.8561	18.4369
ZPAR0C02200	ZPAR0L04690	49.1295	39.625	96.6596	39.625	27.2375	17.7964	26.4431	17.7964
ZPAR0C02210	ZPAR0L04680	24.255	40.9293	50.0784	40.9293	15.6363	21.5287	9.83458	21.5287
ZPAR0C02220	ZPAR0L04670	57.1304	48.3632	67.7105	48.3632	38.1855	32.0612	19.4152	32.0612
ZPAR0C02230	ZPAR0L04660	59.2618	61.0471	20.8809	61.0471	84.7681	78.6014	46.6196	78.6014
ZPAR0C02240	ZPAR0L04650	23.0788	21.3316	14.0175	21.3316	16.0029	11.7867	10.4953	11.7867
ZPAR0C02250	ZPAR0L04640	15.3561	12.9585	9.97306	12.9585	17.7091	15.8806	10.3261	15.8806
ZPAR0C02260	ZPAR0L04630	13.9057	11.0931	21.1651	11.0931	8.76602	7.07214	4.64006	7.07214
ZPAR0C02270	ZPAR0L04620	62.7796	50.886	50.3759	50.886	39.7396	35.8417	30.2968	35.8417
ZPAR0C02280	ZPAR0L04610	38.3036	32.5519	72.9746	32.5519	21.5967	19.5174	19.6171	19.5174
ZPAR0C02290	ZPAR0L04600	9.77385	13.7764	11.8831	13.7764	15.6796	22.7918	12.1039	22.7918
ZPAR0C02300	ZPAR0L04590	29.5997	25.4164	62.8956	25.4164	20.7877	12.275	24.1915	12.275
ZPAR0C02310	ZPAR0L04580	15.1572	17.8468	23.9504	17.8468	31.1002	19.8115	52.9079	19.8115
ZPAR0C02320	ZPAR0L04570	11.0349	11.412	14.362	11.412	9.70705	10.4601	5.9315	10.4601
ZPAR0C02330	ZPAR0L04560	36.7252	36.1702	56.9302	36.1702	25.5636	24.4329	15.0532	24.4329
ZPAR0C02340	ZPAR0L04550	70.0662	129.734	26.2794	129.734	42.546	37.117	13.8168	37.117
ZPAR0C02360	ZPAR0L04530	165.267	103.994	164.505	103.994	155.965	90.4324	98.7034	90.4324
ZPAR0C02370	ZPAR0L04520	20.795	22.0182	10.1546	22.0182	17.6746	11.9286	11.9056	11.9286
ZPAR0C02380	ZPAR0L04510	26.5856	37.609	31.4197	37.609	19.3303	15.3146	16.1907	15.3146
ZPAR0C02390	ZPAR0L04500	13.1952	15.4686	20.6211	15.4686	18.8292	26.7205	14.7994	26.7205
ZPAR0C02400	ZPAR0L04490	69.5143	53.0034	131.881	53.0034	59.9039	41.6871	28.3027	41.6871
ZPAR0C02410	ZPAR0L04480	47.2805	53.39	79.3416	53.39	25.8464	25.8805	12.3866	25.8805
ZPAR0C02420	ZPAR0L04470	16.1157	10.6634	25.7907	10.6634	9.88007	6.36564	4.26938	6.36564
ZPAR0C02430	ZPAR0L04460	15.1317	11.7821	26.2418	11.7821	50.7281	42.904	57.9435	42.904
ZPAR0C02440	ZPAR0L04450	82.9795	122.755	143.716	122.755	24.6682	33.3662	16.4476	33.3662
ZPAR0C02450	ZPAR0L04440	21.91	27.3158	11.4921	27.3158	17.3532	24.313	12.38	24.313
ZPAR0C02460	ZPAR0L04430	5.79891	6.10536	10.2953	6.10536	4.94103	6.06673	3.11236	6.06673
ZPAR0C02470	ZPAR0L04420	9.78755	10.1966	5.88366	10.1966	20.1101	25.6143	8.92051	25.6143
ZPAR0C02490	ZPAR0L04410	75.0137	95.8042	21.363	95.8042	224.64	266.977	122.812	266.977
ZPAR0C02520	ZPAR0L04380	16.6414	17.3929	11.0822	17.3929	63.6262	40.7618	63.4328	40.7618
ZPAR0C02530	ZPAR0L04370	77.6578	80.1549	92.2623	80.1549	47.3267	35.5799	49.1356	35.5799
ZPAR0C02540	ZPAR0L04360	39.1784	42.4664	35.8259	42.4664	19.6956	24.7019	6.65113	24.7019
ZPAR0C02550	ZPAR0L04350	44.2137	46.9938	38.4645	46.9938	46.9344	54.0488	33.3405	54.0488
ZPAR0C02560	ZPAR0L04340	13.3015	8.50339	21.0011	8.50339	16.5587	21.86	22.1866	21.86
ZPAR0C02570	ZPAR0L04330	9.78876	8.31101	12.643	8.31101	26.2185	17.5356	28.4998	17.5356
ZPAR0C02580	ZPAR0L04320	59.4574	62.0894	92.3742	62.0894	45.1325	42.4518	32.8197	42.4518
ZPAR0C02590	ZPAR0L04310	26.3679	15.8842	49.7081	15.8842	26.9448	20.6603	30.5918	20.6603
ZPAR0C02610	ZPAR0L04290	19.8077	16.5051	20.1988	16.5051	33.4303	36.9913	27.3412	36.9913
ZPAR0C02620	ZPAR0L04280	6.76754	7.72822	14.2813	7.72822	17.0043	14.0376	19.8729	14.0376
ZPAR0C02630	ZPAR0L04270	11.078	10.242	6.09636	10.242	16.909	13.4336	7.7961	13.4336
ZPAR0C02640	ZPAR0L04260	6.55088	7.35047	4.97689	7.35047	68.9666	77.7956	33.7816	77.7956
ZPAR0C02660	ZPAR0L04250	23.7418	18.9953	7.88495	18.9953	110.477	85.2175	84.9189	85.2175
ZPAR0C02670	ZPAR0L04240	120.634	140.444	41.0384	140.444	152.762	175.887	159.047	175.887
ZPAR0C02680	ZPAR0L04230	70.8569	76.1774	25.2607	76.1774	54.133	55.6385	35.439	55.6385
ZPAR0C02690	ZPAR0L04220	93.5091	76.5634	97.289	76.5634	55.2833	46.9611	45.6385	46.9611
ZPAR0C02700	ZPAR0L04210	96.0943	111.996	131.57	111.996	85.699	124.001	71.5779	124.001
ZPAR0C02710	ZPAR0L04200	56.9288	38.4165	72.4313	38.4165	27.0304	23.2215	23.8764	23.2215
ZPAR0C02720	ZPAR0L04190	32.024	34.9361	22.1411	34.9361	49.1073	46.919	33.9805	46.919
ZPAR0C02730	ZPAR0L04180	41.3757	45.4379	13.6864	45.4379	34.0991	33.7703	26.4273	33.7703
ZPAR0C02740	ZPAR0L04170	12.3156	12.9632	5.65622	12.9632	29.486	26.5832	12.4868	26.5832
ZPAR0C02750	ZPAR0L04160	38.4175	38.1327	14.068	38.1327	23.6141	22.8644	14.2088	22.8644
ZPAR0C02760	ZPAR0L04150	13.2959	13.7721	12.4361	13.7721	9.11586	16.8608	11.0118	16.8608
ZPAR0C02770	ZPAR0L04140	17.894	17.6348	8.33952	17.6348	24.3305	27.7035	19.9689	27.7035
ZPAR0C02790	ZPAR0L04120	29.2649	24.6204	38.0174	24.6204	32.8227	28.7776	22.2995	28.7776
ZPAR0C02800	ZPAR0L04100	15.3041	22.2052	32.4727	22.2052	33.7158	40.6102	40.4328	40.6102
ZPAR0C02810	ZPAR0L04090	19.3478	15.6882	38.4357	15.6882	39.5371	30.8111	42.9574	30.8111
ZPAR0C02820	ZPAR0L04080	15.8934	13.0924	10.8811	13.0924	23.7387	20.7058	17.8865	20.7058
ZPAR0C02830	ZPAR0L04070	13.564	14.062	28.9414	14.062	22.3369	16.5781	14.0859	16.5781
ZPAR0C02840	ZPAR0L04060	15.3638	11.9254	25.652	11.9254	8.72945	14.7871	9.52984	14.7871
ZPAR0C02850	ZPAR0L04050	17.0201	9.53776	32.0482	9.53776	11.5256	16.4738	13.4729	16.4738
ZPAR0C02860	ZPAR0L04040	15.3476	16.4295	24.6998	16.4295	13.2835	15.2633	14.611	15.2633
ZPAR0C02870	ZPAR0L04030	18.8766	22.8479	22.2603	22.8479	13.6514	19.4201	11.2087	19.4201
ZPAR0C02880	ZPAR0L04020	77.5478	86.0361	118.129	86.0361	27.7104	40.4392	19.4487	40.4392
ZPAR0C02890	ZPAR0L04010	11.2177	9.2046	12.9175	9.2046	20.565	14.9097	20.2454	14.9097
ZPAR0C02910	ZPAR0L03990	16.0243	16.6452	27.1029	16.6452	13.5239	12.7801	17.7342	12.7801
ZPAR0C02920	ZPAR0L03980	12.2394	13.333	4.25772	13.333	31.2034	21.3944	12.244	21.3944
ZPAR0C02930	ZPAR0L03970	35.8111	41.6201	40.2257	41.6201	25.763	36.0055	14.1892	36.0055
ZPAR0C02940	ZPAR0L03960	14.7516	13.3292	6.1558	13.3292	15.09	15.5792	8.47595	15.5792
ZPAR0C02950	ZPAR0L03950	63.7054	55.5104	63.9456	55.5104	45.4613	36.9757	20.3418	36.9757
ZPAR0C02960	ZPAR0L03940	26.1838	31.9334	35.6824	31.9334	22.9589	27.499	13.4194	27.499
ZPAR0C02970	ZPAR0L03930	97.1363	93.7648	136.372	93.7648	42.1873	47.8396	47.724	47.8396
ZPAR0C02990	ZPAR0L03680	53.8789	49.0917	58.7849	49.0917	20.5375	26.6271	16.3454	26.6271
ZPAR0C03000	ZPAR0L03690	18.9919	30.6381	39.9335	30.6381	26.3213	31.4282	17.9442	31.4282
ZPAR0C03010	ZPAR0L03700	14.9101	19.9294	12.5947	19.9294	25.7482	33.4311	33.2807	33.4311
ZPAR0C03020	ZPAR0L03710	9.81476	7.35143	9.35278	7.35143	35.5842	16.7454	41.4033	16.7454
ZPAR0C03030	ZPAR0L03720	54.8926	51.1328	55.9937	51.1328	89.4177	65.9136	501.851	65.9136
ZPAR0C03040	ZPAR0L03730	59.0075	52.4109	81.4311	52.4109	15.3005	17.3602	6.78422	17.3602
ZPAR0C03070	ZPAR0L03760	23.3396	25.0269	17.157	25.0269	17.1072	34.6776	9.41997	34.6776
ZPAR0C03080	ZPAR0L03770	35.8144	31.6706	53.0003	31.6706	42.0424	50.307	35.0178	50.307
ZPAR0C03090	ZPAR0L03780	21.6483	17.9261	48.5994	17.9261	19.7769	26.0565	7.87255	26.0565
ZPAR0C03100	ZPAR0L03790	10.2227	12.5617	11.1133	12.5617	16.841	12.0897	13.3556	12.0897
ZPAR0C03110	ZPAR0L03800	7.16704	11.0569	14.1098	11.0569	14.686	11.2536	12.9432	11.2536
ZPAR0C03120	ZPAR0L03810	12.9756	17.877	20.5812	17.877	20.0789	29.2273	13.2468	29.2273
ZPAR0C03130	ZPAR0L03820	16.3408	24.1891	25.9599	24.1891	16.4668	35.1464	14.7254	35.1464
ZPAR0C03150	ZPAR0L03840	39.4563	27.3106	85.8224	27.3106	46.5125	41.9583	109.003	41.9583
ZPAR0C03160	ZPAR0L03850	102.18	83.0706	232.047	83.0706	213.844	134.395	164.617	134.395
ZPAR0C03180	ZPAR0L03870	43.5084	37.3918	102.474	37.3918	28.3169	25.7511	33.6905	25.7511
ZPAR0C03190	ZPAR0L03880	77.2157	62.5124	27.7133	62.5124	100.164	58.9633	66.6068	58.9633
ZPAR0C03210	ZPAR0L03910	13.9919	13.2625	3.9755	13.2625	87.9255	83.6664	62.4265	83.6664
ZPAR0C03220	ZPAR0L03920	127.56	92.5567	257.482	92.5567	217.482	152.017	414.633	152.017
ZPAR0C03230	ZPAR0A02400	6.65705	8.0277	7.02714	8.0277	6.59159	6.22483	4.54111	6.22483
ZPAR0C03240	ZPAR0A02410	31.2892	29.3863	25.9176	29.3863	13.6725	11.0709	3.89604	11.0709
ZPAR0C03250	ZPAR0A02420	43.5591	45.3417	78.2038	45.3417	34.0156	29.1779	19.9136	29.1779
ZPAR0C03260	ZPAR0A02430	16.8002	4.54162	11.4033	4.54162	7.73904	1.96363	2.6971	1.96363
ZPAR0C03270	ZPAR0A02440	25.2195	20.5443	35.9882	20.5443	15.9739	11.8389	14.8739	11.8389
ZPAR0C03280	ZPAR0A02450	36.7453	34.6225	48.1631	34.6225	35.8906	32.202	21.516	32.202
ZPAR0C03290	ZPAR0A02460	28.7766	23.99	8.72863	23.99	37.4392	24.0882	4.5059	24.0882
ZPAR0C03300	ZPAR0A02470	59.4651	58.7773	21.8628	58.7773	68.7091	36.6664	20.5372	36.6664
ZPAR0C03310	ZPAR0A02480	30.9953	45.1745	37.5372	45.1745	31.8425	40.0462	15.6854	40.0462
ZPAR0C03320	ZPAR0A02490	51.2036	46.365	59.5514	46.365	73.4933	74.8333	38.0392	74.8333
ZPAR0C03330	ZPAR0A02500	82.0772	86.0564	26.3077	86.0564	80.965	84.0951	48.0516	84.0951
ZPAR0C03340	ZPAR0A02510	49.7831	58.6659	70.3837	58.6659	38.6573	32.5023	18.9839	32.5023
ZPAR0C03350	ZPAR0A02520	2535.97	2365.25	4608.63	2365.25	899.516	822.104	289.455	822.104
ZPAR0C03360	ZPAR0A02530	38.136	49.3269	54.9092	49.3269	202.421	286.038	328.458	286.038
ZPAR0C03370	ZPAR0A02540	67.9894	67.9661	58.9026	67.9661	229.876	425.228	183.684	425.228
ZPAR0C03380	ZPAR0A02560	14.2538	19.7625	16.7391	19.7625	5.95188	11.6246	4.34364	11.6246
ZPAR0C03390	ZPAR0A02570	14.9154	11.6617	19.8184	11.6617	9.70112	7.65375	5.5374	7.65375
ZPAR0C03400	ZPAR0A02580	27.8417	27.6313	31.5686	27.6313	14.5741	10.7027	7.6107	10.7027
ZPAR0C03410	ZPAR0A02590	110.722	86.4363	74.8944	86.4363	68.8319	61.0615	103.865	61.0615
ZPAR0C03420	ZPAR0A02600	56.0269	133.479	59.2037	133.479	16.4455	47.8947	5.65974	47.8947
ZPAR0C03440	ZPAR0A02620	1287.08	1368.81	2440.37	1368.81	520.059	495.698	197.025	495.698
ZPAR0C03450	ZPAR0A02630	11.447	7.67083	5.36679	7.67083	14.6145	3.90837	26.1809	3.90837
ZPAR0C03460	ZPAR0A02640	8.49719	8.85609	8.86263	8.85609	45.6645	42.2357	36.1351	42.2357
ZPAR0C03470	ZPAR0A02650	266.545	302.827	80.8997	302.827	61.8335	64.7377	39.2165	64.7377
ZPAR0C03530	ZPAR0A02690	0	0	0	0	0	0	0	0
ZPAR0C03540	ZPAR0A02700	15.4452	8.84575	24.3807	8.84575	51.7753	11.1515	81.6139	11.1515
ZPAR0C03550	ZPAR0A02710	36.7492	39.2859	20.9126	39.2859	168.627	177.503	568.665	177.503
ZPAR0C03560	ZPAR0A02720	439.592	341.405	355.529	341.405	110.061	121.804	412.454	121.804
ZPAR0C03570	ZPAR0A02730	47.9957	34.9512	23.5062	34.9512	33.5651	27.2623	50.4583	27.2623
ZPAR0C03580	ZPAR0A02740	50.776	34.5722	47.116	34.5722	59.8376	34.2755	75.6535	34.2755
ZPAR0C03600	ZPAR0A02750	26.1608	35.7899	13.9347	35.7899	15.8584	17.4442	3.83408	17.4442
ZPAR0C03610	ZPAR0A02760	20.1287	19.1667	14.1328	19.1667	30.5222	23.2884	26.5227	23.2884
ZPAR0C03620	ZPAR0A02770	15.8698	21.3844	25.9921	21.3844	27.7724	36.7537	34.996	36.7537
ZPAR0C03630	ZPAR0A02780	29.2092	18.2464	48.3904	18.2464	36.9447	28.0821	43.7257	28.0821
ZPAR0C03640	ZPAR0A02790	16.2729	12.6848	8.1677	12.6848	17.6362	15.2382	8.9913	15.2382
ZPAR0C03650	ZPAR0A02800	56.9509	36.6478	118.898	36.6478	43.0346	27.6374	24.1918	27.6374
ZPAR0C03670	ZPAR0A02820	34.1309	31.8715	37.198	31.8715	30.9216	23.7567	21.5468	23.7567
ZPAR0C03680	ZPAR0A02830	15.4683	22.3742	21.2054	22.3742	18.5189	28.3368	14.8893	28.3368
ZPAR0C03690	ZPAR0A02840	16.642	21.44	16.5707	21.44	8.64545	13.9677	5.90257	13.9677
ZPAR0C03700	ZPAR0A02850	89.9111	86.6028	86.6831	86.6028	25.2607	21.2781	9.93257	21.2781
ZPAR0C03710	ZPAR0A02860	45.4481	56.6948	14.5399	56.6948	48.2281	53.6985	33.7794	53.6985
ZPAR0C03720	ZPAR0A02870	103.939	114.716	128.282	114.716	65.6662	60.5052	46.6012	60.5052
ZPAR0C03730	ZPAR0A02880	16.8274	18.403	26.54	18.403	17.388	19.4204	15.4797	19.4204
ZPAR0C03740	ZPAR0A02890	42.0842	26.0764	88.112	26.0764	27.6612	33.3778	21.7026	33.3778
ZPAR0C03750	ZPAR0A02900	49.7551	49.0652	98.9945	49.0652	41.9764	37.9474	26.5847	37.9474
ZPAR0C03760	ZPAR0A02910	54.7198	53.3029	55.886	53.3029	24.3019	33.0448	10.3412	33.0448
ZPAR0C03770	ZPAR0A02920	31.1228	29.888	40.6536	29.888	23.13	25.9501	8.53956	25.9501
ZPAR0C03780	ZPAR0A02930	92.2606	106.157	131.875	106.157	59.8736	64.7435	109.631	64.7435
ZPAR0C03790	ZPAR0A02940	11.7389	11.0819	7.00007	11.0819	53.2921	55.549	17.8362	55.549
ZPAR0C03800	ZPAR0A02950	0.495979	0.398577	0.402465	0.398577	3.3065	3.68195	0.480734	3.68195
ZPAR0C03810	ZPAR0A02960	5.70981	8.24162	3.73573	8.24162	13.3113	42.779	10.7494	42.779
ZPAR0C03820	ZPAR0A02970	93.2773	95.2203	154.298	95.2203	136.485	105.202	334.919	105.202
ZPAR0C03830	ZPAR0A02980	47.3476	42.5557	49.7982	42.5557	22.9648	21.384	10.0496	21.384
ZPAR0C03840	ZPAR0A02990	9.5155	12.3033	14.2289	12.3033	16.2072	12.3419	13.2383	12.3419
ZPAR0C03850	ZPAR0A03000	32.8772	29.5207	23.7038	29.5207	35.894	27.7764	15.4866	27.7764
ZPAR0C03860	ZPAR0A03010	9.15969	7.0826	7.70447	7.0826	19.7353	13.5296	10.1042	13.5296
ZPAR0C03870	ZPAR0A03020	98.0971	61.4046	63.9086	61.4046	125.057	108.225	82.2364	108.225
ZPAR0C03880	ZPAR0A03030	62.8606	49.6906	129.617	49.6906	61.1095	63.7686	113.357	63.7686
ZPAR0C03890	ZPAR0A03040	9.4778	6.21611	20.0505	6.21611	12.5425	4.08638	14.6857	4.08638
ZPAR0C03900	ZPAR0A03050	44.2713	35.507	22.1929	35.507	63.0116	55.3993	50.5076	55.3993
ZPAR0C03910	ZPAR0A03060	37.3625	47.1794	31.3538	47.1794	22.9136	30.1493	14.3705	30.1493
ZPAR0C03920	ZPAR0A03070	14.4928	11.6441	28.9001	11.6441	13.7046	9.83254	11.0112	9.83254
ZPAR0C03930	ZPAR0A03080	8.33142	6.45435	7.748	6.45435	9.51842	10.8354	6.17015	10.8354
ZPAR0C03940	ZPAR0A03090	147.664	158.324	314.424	158.324	145.77	224.366	81.2374	224.366
ZPAR0C03950	ZPAR0A03100	77.8265	61.2606	147.818	61.2606	29.7644	27.6707	31.2002	27.6707
ZPAR0C03970	ZPAR0A03120	26.3249	29.4138	45.7871	29.4138	29.349	19.7353	34.4337	19.7353
ZPAR0C03980	ZPAR0A03130	15.8445	11.8884	19.9897	11.8884	26.5362	23.204	22.8566	23.204
ZPAR0C04000	ZPAR0A03150	12.9038	15.9268	32.6787	15.9268	15.3495	14.7784	11.4951	14.7784
ZPAR0C04020	ZPAR0D00700	44.7717	48.2332	54.7467	48.2332	20.2235	17.4214	10.0379	17.4214
ZPAR0C04030	ZPAR0D00710	60.2564	53.5255	82.0145	53.5255	39.4534	36.506	20.5821	36.506
ZPAR0C04040	ZPAR0D00720	11.5146	33.1369	8.83152	33.1369	12.4242	24.0773	8.42432	24.0773
ZPAR0C04050	ZPAR0D00730	22.5733	22.0428	17.1615	22.0428	12.8705	12.5602	4.30861	12.5602
ZPAR0C04060	ZPAR0D00740	25.2109	35.0778	32.4652	35.0778	498.049	613.245	943.144	613.245
ZPAR0C04080	ZPAR0D00760	121.061	129.904	271.069	129.904	123.467	134.962	183.408	134.962
ZPAR0C04090	ZPAR0D00770	33.0653	33.2044	64.2334	33.2044	205.606	457.97	134.425	457.97
ZPAR0C04100	ZPAR0D00780	10.7111	5.86743	15.7027	5.86743	21.2299	16.8756	11.8732	16.8756
ZPAR0C04120	ZPAR0D00800	136.961	146.848	231.16	146.848	67.449	81.5993	131.4	81.5993
ZPAR0C04130	ZPAR0D00810	25.3607	24.9186	18.4947	24.9186	37.9008	37.2146	25.7342	37.2146
ZPAR0C04140	ZPAR0D00820	33.3864	34.3364	39.9428	34.3364	78.1948	56.9393	30.1496	56.9393
ZPAR0C04150	ZPAR0D00830	52.7524	64.8275	45.3618	64.8275	68.5655	83.3324	54.5861	83.3324
ZPAR0C04160	ZPAR0D00840	5750.86	5398.73	788.253	5398.73	1372.39	1110.72	679.15	1110.72
ZPAR0C04180	ZPAR0A05690	22.2902	23.2576	10.8371	23.2576	240.064	179.863	184.223	179.863
ZPAR0C04190	ZPAR0A05700	177.218	156.486	292.307	156.486	52.401	45.367	29.1609	45.367
ZPAR0C04200	ZPAR0A05710	23.6816	31.2553	20.3265	31.2553	22.6912	17.4694	48.6491	17.4694
ZPAR0C04210	ZPAR0A05720	14.3087	14.8813	25.1061	14.8813	39.693	22.052	93.722	22.052
ZPAR0C04220	ZPAR0A05730	44.5429	39.1959	26.3063	39.1959	192.672	128.194	145.67	128.194
ZPAR0C04230	ZPAR0A05740	32.8421	31.9536	47.3153	31.9536	12.2997	13.6532	11.3676	13.6532
ZPAR0C04240	ZPAR0A05750	6.69826	6.76398	3.64369	6.76398	16.2971	17.4859	8.96777	17.4859
ZPAR0C04250	ZPAR0A05760	38.2304	32.0994	71.5491	32.0994	54.5536	30.3508	60.3211	30.3508
ZPAR0C04260	ZPAR0A05770	196.751	209.046	617.337	209.046	173.954	187.21	205.975	187.21
ZPAR0C04270	ZPAR0A05780	90.2713	75.0244	175.694	75.0244	34.6205	29.785	20.0643	29.785
ZPAR0C04280	ZPAR0A05790	21.3327	23.1942	25.7532	23.1942	15.8526	15.2236	13.4396	15.2236
ZPAR0C04290	ZPAR0A05800	18.0455	19.2298	27.9652	19.2298	44.6694	48.8322	79.1163	48.8322
ZPAR0C04300	ZPAR0A05810	105.353	69.951	166.413	69.951	230.404	108.815	307.346	108.815
ZPAR0C04310	ZPAR0A05820	46.6741	38.0248	43.2739	38.0248	36.1514	35.5249	20.6781	35.5249
ZPAR0C04320	ZPAR0A05830	14.7153	15.002	22.413	15.002	28.463	28.2331	23.9015	28.2331
ZPAR0C04330	ZPAR0A05840	10.786	13.4191	20.447	13.4191	19.3888	18.6752	23.3361	18.6752
ZPAR0C04340	ZPAR0A05850	54.7577	62.4267	81.7577	62.4267	45.9043	49.4216	22.6663	49.4216
ZPAR0C04350	ZPAR0A05860	12.4032	9.81054	18.3386	9.81054	9.32558	9.15151	13.681	9.15151
ZPAR0C04360	ZPAR0A05870	36.4102	39.3819	62.8894	39.3819	30.9103	33.5155	51.4764	33.5155
ZPAR0C04370	ZPAR0A05880	24.7745	22.3375	41.7222	22.3375	57.3258	49.6759	28.7694	49.6759
ZPAR0C04380	ZPAR0A05890	14.9503	13.5155	26.9704	13.5155	19.7245	21.7969	17.9596	21.7969
ZPAR0C04390	ZPAR0A05900	12.6805	12.3206	25.4862	12.3206	11.1036	26.1631	10.3434	26.1631
ZPAR0C04400	ZPAR0A05910	43.9565	48.8534	75.5448	48.8534	37.4906	46.6652	43.8444	46.6652
ZPAR0C04410	ZPAR0A05920	142.723	207.961	167.201	207.961	149.689	229.207	114.967	229.207
ZPAR0C04420	ZPAR0A05930	68.49	56.0609	156.597	56.0609	91.9082	146.174	92.1756	146.174
ZPAR0C04430	ZPAR0A05940	53.187	46.1277	94.9118	46.1277	47.203	49.1418	19.5628	49.1418
ZPAR0C04440	ZPAR0A05950	22.745	25.0984	35.3722	25.0984	27.7466	21.2134	27.5191	21.2134
ZPAR0C04450	ZPAR0A05960	12.505	13.7958	27.7024	13.7958	12.5423	12.9028	9.16339	12.9028
ZPAR0C04460	ZPAR0A05970	40.1985	26.1112	36.593	26.1112	18.0246	13.7392	12.3305	13.7392
ZPAR0C04470	ZPAR0A05980	18.9654	21.0977	30.6861	21.0977	22.0436	23.9955	25.7329	23.9955
ZPAR0C04480	ZPAR0A05990	8.88174	7.97785	10.7775	7.97785	9.54963	10.969	8.01181	10.969
ZPAR0C04490	ZPAR0A06000	16.3157	9.57433	22.1686	9.57433	13.6727	8.31033	11.2367	8.31033
ZPAR0C04500	ZPAR0A06010	34.4816	41.6776	39.8655	41.6776	34.8734	41.2521	22.0773	41.2521
ZPAR0C04510	ZPAR0A06020	15.0205	27.3707	6.1569	27.3707	23.1336	30.8912	10.6498	30.8912
ZPAR0C04520	ZPAR0A06030	52.6556	50.2896	45.2876	50.2896	26.3975	23.7437	16.2875	23.7437
ZPAR0C04530	ZPAR0A06040	17.7124	22.5847	23.6301	22.5847	15.35	25.5574	9.35888	25.5574
ZPAR0C04540	ZPAR0A06050	18.8691	11.381	21.4493	11.381	40.4563	67.1505	47.3798	67.1505
ZPAR0C04550	ZPAR0A06060	13.1507	14.8369	8.26744	14.8369	31.599	34.2618	13.4424	34.2618
ZPAR0C04560	ZPAR0A06070	78.9351	75.4737	138.171	75.4737	55.642	58.6755	126.917	58.6755
ZPAR0C04570	ZPAR0A06080	15.5855	18.9472	20.7096	18.9472	13.4032	23.4733	18.0884	23.4733
ZPAR0C04590	ZPAR0A06100	23.2439	19.0748	39.6491	19.0748	21.0416	15.0973	30.549	15.0973
ZPAR0C04620	ZPAR0A06130	6.17193	3.89055	6.65091	3.89055	13.0031	11.1012	9.31545	11.1012
ZPAR0C04630	ZPAR0A06140	28.0217	25.1371	37.6102	25.1371	63.3384	64.0014	65.477	64.0014
ZPAR0C04640	ZPAR0A06150	24.695	25.5037	32.7667	25.5037	23.4059	25.5286	21.3545	25.5286
ZPAR0C04650	ZPAR0A06160	53.9685	61.5711	59.8607	61.5711	35.3337	39.619	24.7694	39.619
ZPAR0C04670	ZPAR0A06180	36.802	24.0987	10.8377	24.0987	75.6068	56.4499	33.8927	56.4499
ZPAR0C04680	ZPAR0A06190	11.3854	13.3176	16.4278	13.3176	26.4924	25.9643	17.3376	25.9643
ZPAR0C04690	ZPAR0A06200	42.0386	48.6745	22.0315	48.6745	106.644	119.502	130.493	119.502
ZPAR0C04700	ZPAR0A06210	3.36018	3.71347	3.44588	3.71347	2.78113	4.26505	2.23313	4.26505
ZPAR0C04710	ZPAR0A06220	14.6776	15.7081	27.4952	15.7081	11.5774	24.7934	9.33448	24.7934
ZPAR0C04720	ZPAR0A06230	86.371	59.4808	161.157	59.4808	53.0107	51.7679	47.9742	51.7679
ZPAR0C04730	ZPAR0A06240	24.2392	22.2794	29.9807	22.2794	22.85	25.0155	21.6002	25.0155
ZPAR0C04740	ZPAR0A06250	38.6798	37.8081	41.5158	37.8081	27.818	21.2261	9.55122	21.2261
ZPAR0C04750	ZPAR0A06260	1733.27	1727.97	3279.55	1727.97	720.825	729.501	263.275	729.501
ZPAR0C04760	ZPAR0A06270	16.2124	9.22176	18.6443	9.22176	17.3902	7.65629	9.65693	7.65629
ZPAR0C04780	ZPAR0A06290	25.1821	28.807	41.2769	28.807	21.4301	20.238	14.5713	20.238
ZPAR0C04790	ZPAR0A06300	30.3881	30.5272	17.2657	30.5272	35.6437	32.7756	15.8348	32.7756
ZPAR0C04810	ZPAR0A06320	21.0937	26.5066	5.18337	26.5066	30.9125	30.9127	8.90321	30.9127
ZPAR0C04820	ZPAR0A06330	82.4446	74.5302	280.624	74.5302	587.211	777.181	820.505	777.181
ZPAR0C04830	ZPAR0A06340	21.0896	25.8957	21.5373	25.8957	21.8937	29.2375	14.1504	29.2375
ZPAR0C04840	ZPAR0L01490	29.0982	17.9602	39.5273	17.9602	19.6963	18.9779	19.4015	18.9779
ZPAR0C04850	ZPAR0L01500	199.762	176.555	56.5898	176.555	153.541	151.546	56.1035	151.546
ZPAR0C04860	ZPAR0L01510	25.2326	30.7019	25.1485	30.7019	16.8055	23.0168	7.52595	23.0168
ZPAR0C04870	ZPAR0L01520	17.8547	16.6788	21.6799	16.6788	17.7907	16.9971	13.6826	16.9971
ZPAR0C04880	ZPAR0L01530	115.187	112.339	91.7589	112.339	56.8677	53.5515	68.7837	53.5515
ZPAR0C04890	ZPAR0L01540	33.3249	37.9939	17.8548	37.9939	32.4808	35.8598	28.9687	35.8598
ZPAR0C04900	ZPAR0L01550	13.3866	14.9562	29.7209	14.9562	26.1118	21.7113	27.4622	21.7113
ZPAR0C04910	ZPAR0L01560	7.09329	13.252	12.7049	13.252	13.4586	15.0996	15.2833	15.0996
ZPAR0C04940	ZPAR0L01590	23.7082	28.9965	31.3831	28.9965	16.0272	19.8227	16.9	19.8227
ZPAR0C04950	ZPAR0L01610	151.768	133.842	92.4644	133.842	50.2798	51.1141	21.4648	51.1141
ZPAR0C04960	ZPAR0L01620	16.7294	10.4765	24.559	10.4765	16.6955	12.7746	14.252	12.7746
ZPAR0C04970	ZPAR0L01630	16.1415	17.7005	20.4981	17.7005	11.681	11.6709	7.25127	11.6709
ZPAR0C04980	ZPAR0L01640	55.1766	52.1634	106.789	52.1634	26.6179	27.0725	36.1313	27.0725
ZPAR0C04990	ZPAR0L01650	74.5982	74.9705	103.982	74.9705	58.5394	63.8238	61.1709	63.8238
ZPAR0C05000	ZPAR0L01660	16.8277	16.6681	34.3767	16.6681	35.0589	36.6426	54.1067	36.6426
ZPAR0C05010	ZPAR0L01670	10.4511	13.3046	20.6521	13.3046	27.0195	28.0418	34.7238	28.0418
ZPAR0C05020	ZPAR0L01680	15.4612	19.2922	23.8763	19.2922	14.6587	24.1384	32.4858	24.1384
ZPAR0C05030	ZPAR0L01690	12.0826	12.5552	15.1021	12.5552	11.4051	11.1274	12.414	11.1274
ZPAR0C05040	ZPAR0L01700	176.686	151.264	115.94	151.264	68.0797	74.1086	51.4512	74.1086
ZPAR0C05050	ZPAR0L01710	38.3366	47.059	9.43016	47.059	48.5012	61.0252	17.8087	61.0252
ZPAR0C05060	ZPAR0L01720	20.6688	42.9528	30.3638	42.9528	71.444	114.842	54.8818	114.842
ZPAR0C05070	ZPAR0L01730	106.22	103.131	237.931	103.131	81.0391	80.5761	53.3884	80.5761
ZPAR0C05080	ZPAR0L01740	30.6817	35.9784	72.3623	35.9784	40.1202	50.3133	55.0113	50.3133
ZPAR0C05090	ZPAR0L01750	116.835	117.485	167.054	117.485	22.6578	19.9634	15.7499	19.9634
ZPAR0C05100	ZPAR0L01760	1.1003	4.4442	1.11925	4.4442	0.589845	1.28658	0.869804	1.28658
ZPAR0C05110	ZPAR0L01770	16.0303	16.0387	14.8022	16.0387	26.284	29.4498	21.1919	29.4498
ZPAR0C05120	ZPAR0L01780	64.1154	48.0144	20.654	48.0144	59.069	39.9528	26.283	39.9528
ZPAR0C05130	ZPAR0L01790	1371.58	1404.13	525.165	1404.13	345.805	360.138	323.763	360.138
ZPAR0C05140	ZPAR0L01800	122.937	65.4666	62.5215	65.4666	79.6994	56.6734	56.2407	56.6734
ZPAR0C05150	ZPAR0L01810	38.0506	26.7621	14.5778	26.7621	38.1577	12.654	10.3596	12.654
ZPAR0C05160	ZPAR0L01820	70.1714	61.4088	20.9932	61.4088	101.977	71.1215	38.0362	71.1215
ZPAR0C05170	ZPAR0L01830	19.2093	21.6591	41.1987	21.6591	21.8888	16.8731	29.7113	16.8731
ZPAR0C05180	ZPAR0L01840	32.5267	21.8836	34.6109	21.8836	27.6305	20.78	14.2027	20.78
ZPAR0C05190	ZPAR0L01850	38.9749	33.5589	68.694	33.5589	23.7677	33.3577	12.5332	33.3577
ZPAR0C05200	ZPAR0L01860	6.93457	8.17777	13.1943	8.17777	18.8316	10.9535	19.3152	10.9535
ZPAR0C05210	ZPAR0L01870	32.8064	37.7315	27.2642	37.7315	53.5889	39.2139	48.5871	39.2139
ZPAR0C05220	ZPAR0L01880	16.0042	21.3722	10.4854	21.3722	9.9528	13.5124	3.50256	13.5124
ZPAR0C05230	ZPAR0L01890	167.093	145.516	298.427	145.516	44.8793	49.4613	31.9813	49.4613
ZPAR0C05240	ZPAR0L01900	34.9937	30.2745	82.98	30.2745	27.0411	20.8385	33.0967	20.8385
ZPAR0C05250	ZPAR0L01910	105.292	99.265	161.067	99.265	48.3297	46.0371	38.7449	46.0371
ZPAR0C05260	ZPAR0L01920	37.1967	44.645	69.3209	44.645	70.5541	63.6558	102.193	63.6558
ZPAR0C05270	ZPAR0L01930	12.1457	18.1559	12.9949	18.1559	27.8206	34.308	34.0569	34.308
ZPAR0C05280	ZPAR0L01940	12.6554	13.069	13.9521	13.069	18.722	25.3035	16.3336	25.3035
ZPAR0C05290	ZPAR0L01950	1234.17	1059.95	2009.78	1059.95	375.156	328.111	199.236	328.111
ZPAR0C05300	ZPAR0L01960	42.2933	35.0882	71.4536	35.0882	44.7439	52.2323	59.7381	52.2323
ZPAR0C05310	ZPAR0L01970	18.7141	24.4033	31.5653	24.4033	12.6774	12.1808	11.8821	12.1808
ZPAR0C05330	ZPAR0L01990	20.7378	32.7312	40.9547	32.7312	20.9419	15.5289	21.2392	15.5289
ZPAR0C05340	ZPAR0L02000	10.0387	14.7702	14.2783	14.7702	7.50995	7.52017	7.86305	7.52017
ZPAR0C05350	ZPAR0L02010	15.7161	15.0831	9.50555	15.0831	13.7853	15.2237	10.3783	15.2237
ZPAR0C05360	ZPAR0L02020	7.30518	6.2173	10.0465	6.2173	9.25885	10.0489	9.8495	10.0489
ZPAR0C05370	ZPAR0L02030	12.2668	14.4579	24.654	14.4579	21.5207	21.9824	26.0913	21.9824
ZPAR0C05380	ZPAR0L02040	10.6849	12.5986	18.871	12.5986	14.086	16.5751	15.7485	16.5751
ZPAR0C05390	ZPAR0L02050	12.6015	17.3811	22.4317	17.3811	23.5414	25.033	26.3009	25.033
ZPAR0C05400	ZPAR0L02060	29.3811	44.6649	35.0207	44.6649	49.656	64.1841	50.5294	64.1841
ZPAR0C05410	ZPAR0L02070	2164.11	2052.53	3936.26	2052.53	762.326	635.886	330.423	635.886
ZPAR0C05420	ZPAR0L02080	10.4374	14.758	14.3456	14.758	16.8583	22.0496	15.2176	22.0496
ZPAR0C05430	ZPAR0L02090	22.3951	26.1862	35.9397	26.1862	39.93	40.6165	41.1924	40.6165
ZPAR0C05440	ZPAR0L02100	24.0842	23.1967	26.5397	23.1967	86.5558	71.5757	139.487	71.5757
ZPAR0C05450	ZPAR0L02110	25.28	33.3144	48.3765	33.3144	21.4677	17.8873	21.5291	17.8873
ZPAR0C05460	ZPAR0L02120	180.55	287.24	778.691	287.24	2190.35	3097.61	7776.34	3097.61
ZPAR0C05470	ZPAR0L02130	28.6639	35.9637	50.7642	35.9637	16.2128	20.8345	22.0382	20.8345
ZPAR0C05480	ZPAR0L02140	0	0	0	0	0	0	0	0
ZPAR0C05490	ZPAR0L02150	10.9243	15.2525	10.6186	15.2525	23.6209	23.9466	17.6058	23.9466
ZPAR0C05500	ZPAR0L02160	14.8127	11.351	10.6773	11.351	20.5182	14.4414	8.46659	14.4414
ZPAR0C05520	ZPAR0L02180	9.50521	9.16859	4.68335	9.16859	12.7775	7.40183	9.67462	7.40183
ZPAR0C05530	ZPAR0L02190	4.82791	4.7959	12.1074	4.7959	11.1397	22.3566	12.9155	22.3566
ZPAR0C05540	ZPAR0L02200	10.9514	12.2577	17.4243	12.2577	14.3149	19.9208	18.0789	19.9208
ZPAR0C05550	ZPAR0L02210	48.8448	45.4647	70.1054	45.4647	42.8312	35.723	37.3747	35.723
ZPAR0C05560	ZPAR0L02220	6.00581	12.0894	7.82116	12.0894	7.93734	16.1701	4.48183	16.1701
ZPAR0C05570	ZPAR0L02230	56.7955	65.0071	137.857	65.0071	77.1112	99.0446	73.606	99.0446
ZPAR0C05600	ZPAR0L02250	16.298	18.4405	37.506	18.4405	28.8038	31.6617	24.3546	31.6617
ZPAR0C05610	ZPAR0L02260	26.6269	28.3962	33.9091	28.3962	25.5878	37.8688	18.045	37.8688
ZPAR0C05630	ZPAR0L02290	30.4606	26.4085	37.9384	26.4085	46.3742	37.3467	61.0125	37.3467
ZPAR0C05640	ZPAR0L02300	83.1233	110.525	34.7329	110.525	40.3	35.2434	25.4661	35.2434
ZPAR0C05660	ZPAR0L02310	38.7572	40.2644	92.1241	40.2644	102.629	159.838	194.046	159.838
ZPAR0C05670	ZPAR0L02320	52.87	54.2159	86.2471	54.2159	63.9187	73.9202	96.1529	73.9202
ZPAR0C05680	ZPAR0L02340	38.435	29.9466	29.3918	29.9466	17.3418	11.8187	10.666	11.8187
ZPAR0C05690	ZPAR0L02350	37.9648	33.4592	39.3603	33.4592	18.7327	23.3955	10.7334	23.3955
ZPAR0C05700	ZPAR0L02360	77.3944	66.0691	142.535	66.0691	34.2895	42.1302	26.4115	42.1302
ZPAR0C05710	ZPAR0L02370	20.614	18.8102	4.72526	18.8102	15.3154	12.2819	5.91247	12.2819
ZPAR0C05720	ZPAR0L02380	21.4881	19.2781	24.0041	19.2781	16.3712	10.9817	11.3025	10.9817
ZPAR0C05730	ZPAR0L02390	102.139	112.739	161.883	112.739	68.5593	68.7377	41.2275	68.7377
ZPAR0C05740	ZPAR0L02400	10.4288	21.9666	4.76542	21.9666	23.1104	31.9829	9.58063	31.9829
ZPAR0C05750	ZPAR0L02410	28.736	22.5368	48.0256	22.5368	17.6696	9.88623	13.6893	9.88623
ZPAR0C05760	ZPAR0L02420	15.9907	14.1845	24.6098	14.1845	18.1532	12.1171	17.5376	12.1171
ZPAR0C05780	ZPAR0L02440	24.0609	24.5289	46.4032	24.5289	8.44238	9.9175	7.95437	9.9175
ZPAR0C05790	ZPAR0L02450	7.35947	8.96205	12.4364	8.96205	12.5831	9.87979	13.9512	9.87979
ZPAR0C05800	ZPAR0L02460	2.59975	13.0056	3.04762	13.0056	5.818	33.1226	2.07645	33.1226
ZPAR0C05810	ZPAR0L02470	156.915	94.5659	276.043	94.5659	150.174	96.9575	180.543	96.9575
ZPAR0C05820	ZPAR0L02480	18.6816	22.0317	18.9996	22.0317	46.2461	43.5922	36.161	43.5922
ZPAR0C05830	ZPAR0L02490	37.6709	42.7362	46.6997	42.7362	40.3865	45.9217	19.1327	45.9217
ZPAR0C05840	ZPAR0L02500	395.153	318.19	55.2328	318.19	66.4211	50.3529	46.8723	50.3529
ZPAR0C05850	ZPAR0L02520	17537.8	16010.2	14222.3	16010.2	3983.48	3831.25	2797.54	3831.25
ZPAR0C05860	ZPAR0L02530	23.8209	18.5889	6.87576	18.5889	46.7587	27.5641	14.7507	27.5641
ZPAR0C05870	ZPAR0L02540	153.614	175.845	105.734	175.845	214.975	195.232	163.067	195.232
ZPAR0C05880	ZPAR0L02550	0	0	0	0	0	0	0	0
ZPAR0C05890	ZPAR0L02560	30.8321	42.0834	45.4168	42.0834	48.0795	44.3422	90.8591	44.3422
ZPAR0C05900	ZPAR0L02570	104.461	92.0111	190.681	92.0111	87.1215	80.8833	105.413	80.8833
ZPAR0C05910	ZPAR0L02580	9.29289	11.2908	16.7847	11.2908	18.8963	20.4539	30.7779	20.4539
ZPAR0C05920	ZPAR0L02590	21.4067	19.2014	21.91	19.2014	36.7483	34.7445	22.9785	34.7445
ZPAR0C05930	ZPAR0L02600	4.94552	14.3466	26.0514	14.3466	93.352	75.9635	181.766	75.9635
ZPAR0C05940	ZPAR0L02610	87.8649	76.1895	165.968	76.1895	91.1204	85.2008	76.6753	85.2008
ZPAR0C05950	ZPAR0L02620	7.70387	6.26042	9.6788	6.26042	31.2741	9.82319	35.2167	9.82319
ZPAR0C05960	ZPAR0L02630	77.0703	48.7884	196.747	48.7884	183.114	122.253	150.266	122.253
ZPAR0C05970	ZPAR0L02640	24.4623	22.4093	10.0444	22.4093	26.5395	41.8371	16.113	41.8371
ZPAR0C05990	ZPAR0L02660	67.8215	40.9302	112.722	40.9302	29.869	15.8825	49.8376	15.8825
ZPAR0C06000	ZPAR0L02670	16.9634	10.0551	22.325	10.0551	20.9221	9.50015	29.6798	9.50015
ZPAR0C06010	ZPAR0L02680	21.6774	21.1038	32.2927	21.1038	27.8842	28.3327	19.9262	28.3327
ZPAR0C06020	ZPAR0L02690	10.8451	10.1368	19.827	10.1368	9.32653	11.7557	4.27358	11.7557
ZPAR0C06030	ZPAR0L02700	27.4116	29.4479	26.9882	29.4479	26.1597	28.0256	24.9832	28.0256
ZPAR0C06040	ZPAR0L02710	19.0008	14.2476	31.1544	14.2476	20.9256	15.2831	24.3355	15.2831
ZPAR0C06050	ZPAR0L02720	27.0431	25.1376	32.5025	25.1376	38.4725	33.9945	40.923	33.9945
ZPAR0C06060	ZPAR0L02730	21.9069	22.1012	23.1416	22.1012	42.3979	40.3877	24.8196	40.3877
ZPAR0C06070	ZPAR0L02740	24.2403	26.8735	32.9647	26.8735	25.7858	26.349	19.6636	26.349
ZPAR0C06080	ZPAR0L02750	38.8814	35.2159	10.4873	35.2159	34.5782	31.7684	10.3939	31.7684
ZPAR0C06090	ZPAR0L02760	189.293	206.047	39.196	206.047	26.6196	30.7483	11.2084	30.7483
ZPAR0C06120	ZPAR0L02770	30.392	36.2037	4.32708	36.2037	17.1847	19.4516	3.22468	19.4516
ZPAR0C06130	ZPAR0L02780	47.2055	52.2944	77.1472	52.2944	44.2879	47.877	20.1665	47.877
ZPAR0C06140	ZPAR0L02790	65.9165	87.1306	13.1808	87.1306	37.7825	49.2076	12.3929	49.2076
ZPAR0C06150	ZPAR0L02800	24.2585	21.3526	35.9419	21.3526	51.3917	42.8743	40.7734	42.8743
ZPAR0C06160	ZPAR0L02810	10.4509	13.1546	11.7847	13.1546	15.9655	20.3687	15.2354	20.3687
ZPAR0C06190	ZPAR0L02840	262.243	191.987	183.726	191.987	124.962	133.523	111.267	133.523
ZPAR0C06200	ZPAR0L02850	6.35619	5.65044	15.5554	5.65044	10.3105	11.2537	17.5219	11.2537
ZPAR0C06210	ZPAR0L02860	21.0919	15.827	4.60214	15.827	18.2046	14.0635	3.7488	14.0635
ZPAR0C06220	ZPAR0L02870	229.34	209.964	76.9012	209.964	69.6004	93.6242	38.8057	93.6242
ZPAR0C06230	ZPAR0L02880	131.271	90.0713	255.989	90.0713	23.9085	16.0855	33.2023	16.0855
ZPAR0C06240	ZPAR0L02890	19.8426	18.2451	16.6148	18.2451	18.5837	17.308	14.8929	17.308
ZPAR0C06250	ZPAR0L02900	92.8535	87.483	120.533	87.483	80.6282	75.3724	96.343	75.3724
ZPAR0C06260	ZPAR0L02910	21.168	25.9071	9.79056	25.9071	45.6328	44.4996	40.4778	44.4996
ZPAR0C06270	ZPAR0L02920	92.7262	98.2708	143.936	98.2708	298.258	290.605	262.276	290.605
ZPAR0C06280	ZPAR0L02930	133.812	104.267	40.4735	104.267	118.656	136.314	72.5739	136.314
ZPAR0C06310	ZPAR0L02960	57.5695	51.7446	70.9419	51.7446	62.5851	58.438	44.3045	58.438
ZPAR0C06320	ZPAR0L02970	56.5979	130.813	34.2912	130.813	145.574	254.078	78.6063	254.078
ZPAR0C06330	ZPAR0L02980	76.9785	117.188	104.594	117.188	60.5753	61.7835	53.3359	61.7835
ZPAR0C06340	ZPAR0L02990	56.3157	50.8676	87.1923	50.8676	45.0413	32.9851	36.3733	32.9851
ZPAR0C06350	ZPAR0L03000	22.3755	13.5366	26.2279	13.5366	15.5463	14.1099	11.5882	14.1099
ZPAR0C06360	ZPAR0L03010	10.5661	7.79438	13.3692	7.79438	18.8922	14.961	16.2937	14.961
ZPAR0C06370	ZPAR0L03020	33.6257	19.9308	55.9922	19.9308	32.9953	15.6123	38.1322	15.6123
ZPAR0C06380	ZPAR0L03030	54.5177	48.9001	16.8632	48.9001	67.2237	72.2115	34.1336	72.2115
ZPAR0C06390	ZPAR0L03040	19.4805	7.11281	8.19689	7.11281	48.0827	25.0274	21.9225	25.0274
ZPAR0C06400	ZPAR0L03050	101.44	100.475	41.6552	100.475	55.1934	84.5549	36.3809	84.5549
ZPAR0C06410	ZPAR0L03060	20.9277	19.1268	40.8361	19.1268	15.4742	27.3843	10.8387	27.3843
ZPAR0C06420	ZPAR0L03070	7.19751	10.4344	6.72162	10.4344	16.4897	30.2399	10.6386	30.2399
ZPAR0C06430	ZPAR0L03080	12.5884	12.5167	17.959	12.5167	31.744	40.01	27.7413	40.01
ZPAR0C06440	ZPAR0L03090	39.5033	48.7066	29.6799	48.7066	32.0553	36.4261	17.6873	36.4261
ZPAR0C06450	ZPAR0L03100	39.4172	44.5345	40.9564	44.5345	21.8141	18.5881	22.7645	18.5881
ZPAR0C06460	ZPAR0L03110	12.381	13.43	7.30556	13.43	8.79945	12.3411	5.33724	12.3411
ZPAR0C06470	ZPAR0L03120	13.6292	13.7831	17.1868	13.7831	47.2018	51.6934	88.3585	51.6934
ZPAR0C06480	ZPAR0L03130	36.627	27.7605	38.0499	27.7605	14.0329	11.7554	7.09373	11.7554
ZPAR0C06490	ZPAR0L03140	1342.98	1656.64	2295.66	1656.64	703.76	779.019	246.76	779.019
ZPAR0C06500	ZPAR0L03150	21.47	23.1921	13.2223	23.1921	31.6768	25.8611	17.5291	25.8611
ZPAR0C06510	ZPAR0L03160	1160.13	1134.06	2177.1	1134.06	438.814	424.96	283.054	424.96
ZPAR0C06520	ZPAR0L03170	14.9073	25.7056	30.8209	25.7056	10.5618	16.9215	9.02314	16.9215
ZPAR0C06530	ZPAR0L03180	13.1118	14.2346	21.527	14.2346	11.0357	8.50385	7.40812	8.50385
ZPAR0C06560	ZPAR0L03210	63.27	76.1233	93.1947	76.1233	62.4872	75.187	48.6511	75.187
ZPAR0C06570	ZPAR0L03220	39.7203	59.3945	16.4241	59.3945	235.959	264.259	248.335	264.259
ZPAR0C06580	ZPAR0L03230	14.7798	15.7072	23.3052	15.7072	10.7778	9.87495	9.7261	9.87495
ZPAR0C06590	ZPAR0L03240	25.289	23.8067	42.2414	23.8067	17.4495	13.7148	27.0808	13.7148
ZPAR0C06600	ZPAR0L03250	60.3981	60.5976	64.2556	60.5976	45.7893	43.0166	44.848	43.0166
ZPAR0C06610	ZPAR0L03260	21.2161	11.8853	37.6687	11.8853	39.5327	20.3451	35.9933	20.3451
ZPAR0C06620	ZPAR0L03270	15.4659	13.0154	31.503	13.0154	31.4605	23.0765	31.1746	23.0765
ZPAR0C06630	ZPAR0L03280	20.2734	21.0336	10.8781	21.0336	35.6818	34.9366	22.1653	34.9366
ZPAR0C06650	ZPAR0L03290	18.8799	14.5384	6.65142	14.5384	30.2364	21.2329	14.3166	21.2329
ZPAR0C06660	ZPAR0L03300	7.68475	9.16303	4.30898	9.16303	12.1113	13.556	4.80606	13.556
ZPAR0C06670	ZPAR0L03310	11.3883	15.0161	14.6103	15.0161	48.8413	50.361	42.1873	50.361
ZPAR0C06680	ZPAR0L03320	379.059	366.745	188.611	366.745	424.487	394.356	325.173	394.356
ZPAR0C06690	ZPAR0L03330	98.062	85.6227	50.7845	85.6227	26.0848	27.6315	9.19967	27.6315
ZPAR0C06700	ZPAR0L03340	43.5534	50.5787	89.8397	50.5787	24.678	33.647	14.1005	33.647
ZPAR0C06710	ZPAR0L03350	542.028	558.659	453.712	558.659	453.732	466.735	365.66	466.735
ZPAR0C06760	ZPAR0L03390	26.0949	25.7799	51.0526	25.7799	24.9089	27.3359	18.8497	27.3359
ZPAR0C06770	ZPAR0L03410	30.9234	32.9973	15.8568	32.9973	47.4336	44.8003	19.6237	44.8003
ZPAR0C06780	ZPAR0L03420	87.5154	93.115	114.235	93.115	66.4712	56.3236	34.3803	56.3236
ZPAR0C06790	ZPAR0L03430	25.4111	27.8211	13.5472	27.8211	35.9753	30.4232	30.0445	30.4232
ZPAR0C06800	ZPAR0L03440	14.477	18.9175	7.75223	18.9175	32.5375	30.0873	40.7235	30.0873
ZPAR0C06810	ZPAR0L03450	3.85717	3.70394	1.48808	3.70394	8.62712	11.7416	9.64515	11.7416
ZPAR0C06820	ZPAR0L03460	6.74965	10.6341	3.54177	10.6341	12.7252	15.96	5.23934	15.96
ZPAR0C06830	ZPAR0L03470	21.8963	30.1308	23.821	30.1308	26.2862	23.0022	22.375	23.0022
ZPAR0C06840	ZPAR0L03480	313.945	336.89	262.237	336.89	138.551	126.789	55.4835	126.789
ZPAR0C06850	ZPAR0L03490	26.5221	27.7459	22.446	27.7459	133.9	123.096	84.787	123.096
ZPAR0C06860	ZPAR0L03500	113.077	88.5552	34.3331	88.5552	77.5731	36.3994	21.9948	36.3994
ZPAR0C06870	ZPAR0L03510	55.6657	48.3854	135.473	48.3854	25.2821	19.7215	33.3984	19.7215
ZPAR0C06880	ZPAR0L03520	37.4091	37.0735	18.1377	37.0735	29.4265	26.4499	14.9103	26.4499
ZPAR0C06890	ZPAR0L03530	7.96175	9.96234	5.50835	9.96234	7.32327	8.8349	5.53418	8.8349
ZPAR0C06900	ZPAR0L03540	12.5626	12.5229	10.4869	12.5229	27.2655	16.6155	25.2442	16.6155
ZPAR0C06910	ZPAR0L03550	31.6825	40.7685	46.1496	40.7685	27.518	25.624	17.7846	25.624
ZPAR0C06920	ZPAR0L03560	27.5422	24.4581	43.9237	24.4581	19.0363	20.0351	12.905	20.0351
ZPAR0C06930	ZPAR0L03570	73.1657	75.7421	37.3733	75.7421	54.577	61.1125	25.8811	61.1125
ZPAR0C06940	ZPAR0L03590	27.2786	19.752	29.9946	19.752	37.9721	31.4068	34.47	31.4068
ZPAR0C06950	ZPAR0L03600	29.1452	37.2837	47.862	37.2837	23.9629	28.9412	27.8555	28.9412
ZPAR0C06960	ZPAR0L03610	109.162	103.266	188.217	103.266	118.575	102.021	112.119	102.021
ZPAR0C06970	ZPAR0L03620	30.5905	31.5586	31.3936	31.5586	32.9717	20.4631	20.1257	20.4631
ZPAR0C06980	ZPAR0L03630	40.0335	38.9983	35.7543	38.9983	29.1068	29.4186	20.4738	29.4186
ZPAR0C06990	ZPAR0L03640	42.104	42.2147	58.1423	42.2147	12.1352	12.6686	6.83251	12.6686
ZPAR0C07000	ZPAR0L03650	79.1125	69.7231	157.714	69.7231	65.25	36.2681	30.268	36.2681
ZPAR0C07010	ZPAR0L03660	17.4357	18.7021	30.3798	18.7021	19.9789	26.4624	16.3319	26.4624
ZPAR0C07020	ZPAR0L03670	29.2954	26.7345	57.9376	26.7345	23.9109	24.7946	36.7504	24.7946
ZPAR0C07030	ZPAR0A02370	17.7897	17.2046	10.5285	17.2046	28.13	36.6219	23.5324	36.6219
ZPAR0C07040	ZPAR0A02360	157.516	180.771	73.9588	180.771	42.4134	51.1745	20.7732	51.1745
ZPAR0C07050	ZPAR0A02350	63.1597	58.1072	61.5076	58.1072	72.4775	64.2848	59.143	64.2848
ZPAR0C07060	ZPAR0A02340	7.47545	4.13356	14.8958	4.13356	13.699	8.92694	9.8907	8.92694
ZPAR0C07070	ZPAR0A02330	24.7979	21.2728	40.9608	21.2728	32.8982	30.2404	27.4577	30.2404
ZPAR0C07080	ZPAR0A02320	34.6684	21.6631	70.4924	21.6631	23.0008	10.0704	26.0055	10.0704
ZPAR0C07090	ZPAR0A02310	61.5642	46.4111	114.104	46.4111	28.0331	26.2945	35.1832	26.2945
ZPAR0C07100	ZPAR0A02300	32.4446	33.7219	73.9438	33.7219	31.9704	24.981	34.9112	24.981
ZPAR0C07110	ZPAR0A02290	120.02	114.007	244.702	114.007	55.7226	52.8872	52.1471	52.8872
ZPAR0C07120	ZPAR0A02280	14.0514	16.5317	23.7071	16.5317	17.9885	27.2037	18.1791	27.2037
ZPAR0C07130	ZPAR0A02270	13.3566	14.4291	13.1084	14.4291	15.9807	20.7501	13.3405	20.7501
ZPAR0C07140	ZPAR0A02260	13.1125	11.6829	23.3943	11.6829	8.80582	9.72603	5.71662	9.72603
ZPAR0C07150	ZPAR0A02250	17.401	18.1967	15.307	18.1967	8.86436	10.3955	4.67007	10.3955
ZPAR0C07160	ZPAR0A02240	39.7521	43.1594	44.3881	43.1594	38.2195	35.0279	35.187	35.0279
ZPAR0C07170	ZPAR0A02230	9.60883	8.55921	14.2147	8.55921	10.9723	12.8998	8.38208	12.8998
ZPAR0C07180	ZPAR0A02220	38.4331	26.4177	64.3773	26.4177	15.7728	20.6811	9.14914	20.6811
ZPAR0C07190	ZPAR0A02210	26.3858	20.9971	28.3689	20.9971	10.0257	7.40041	11.9334	7.40041
ZPAR0C07200	ZPAR0A02200	37.141	31.9998	70.2431	31.9998	86.3964	80.0708	228.087	80.0708
ZPAR0C07210	ZPAR0A02190	12.8896	13.2298	5.04973	13.2298	54.8959	47.3833	46.3034	47.3833
ZPAR0C07220	ZPAR0A02180	13.2351	16.127	16.5251	16.127	9.33717	7.55922	13.4469	7.55922
ZPAR0C07240	ZPAR0A02160	12.5417	10.2248	26.1543	10.2248	14.2976	16.9018	29.1238	16.9018
ZPAR0C07250	ZPAR0A02150	9.12896	7.88826	16.7904	7.88826	7.66621	7.02965	14.3683	7.02965
ZPAR0C07260	ZPAR0A02140	7.97816	11.0243	14.304	11.0243	13.9435	7.74155	11.3196	7.74155
ZPAR0C07270	ZPAR0A02130	130.357	67.1819	175.577	67.1819	155.37	109.357	105.464	109.357
ZPAR0C07280	ZPAR0A02120	35.5305	25.2705	19.3383	25.2705	25.5252	16.064	15.8946	16.064
ZPAR0C07290	ZPAR0A02110	24.7398	15.5737	19.3083	15.5737	28.2731	20.5787	27.1281	20.5787
ZPAR0C07300	ZPAR0A02100	32.6215	35.3215	15.8933	35.3215	62.7867	65.4625	33.8345	65.4625
ZPAR0C07310	ZPAR0A02090	9.32123	10.9595	12.5571	10.9595	17.4256	17.8305	16.8598	17.8305
ZPAR0C07320	ZPAR0A02080	11.6147	15.0499	21.406	15.0499	12.6569	16.8913	15.3325	16.8913
ZPAR0C07330	ZPAR0A02070	9.096	13.1497	17.9856	13.1497	10.0279	16.8836	13.344	16.8836
ZPAR0C07340	ZPAR0A02060	7.53795	12.5983	15.3312	12.5983	12.3228	12.8861	19.5343	12.8861
ZPAR0C07350	ZPAR0A02050	13.7185	12.1855	28.2173	12.1855	13.8004	21.6151	12.1838	21.6151
ZPAR0C07360	ZPAR0A02040	12.24	14.9411	18.252	14.9411	13.6105	16.4756	13.7929	16.4756
ZPAR0C07370	ZPAR0A02030	29.9943	35.6003	10.8673	35.6003	39.6809	42.9336	15.5814	42.9336
ZPAR0C07380	ZPAR0A02020	24.0809	19.8109	24.3184	19.8109	34.0739	26.8651	42.0673	26.8651
ZPAR0C07390	ZPAR0A02010	191.792	158.781	347.97	158.781	662.024	917.316	2052.96	917.316
ZPAR0C07400	ZPAR0A02000	32.5727	41.681	38.3076	41.681	15.7129	21.2574	4.95624	21.2574
ZPAR0C07410	ZPAR0A01990	27.2715	28.4544	18.2751	28.4544	63.6476	58.6947	51.7462	58.6947
ZPAR0C07420	ZPAR0A01980	10.3903	9.70917	15.3436	9.70917	7.71957	9.77295	6.77797	9.77295
ZPAR0C07430	ZPAR0A01970	145.46	156.233	120.1	156.233	35.733	41.7914	13.9495	41.7914
ZPAR0C07440	ZPAR0A01960	94.1506	83.4479	183.858	83.4479	46.5789	52.3719	21.2311	52.3719
ZPAR0C07450	ZPAR0A01950	25.7225	22.5337	33.4739	22.5337	37.8848	32.6122	25.8763	32.6122
ZPAR0C07460	ZPAR0A01940	8.4714	6.89313	5.62644	6.89313	18.1381	15.6759	8.69576	15.6759
ZPAR0C07470	ZPAR0A01930	26.0625	21.9369	44.7493	21.9369	37.4446	34.2113	65.4533	34.2113
ZPAR0C07480	ZPAR0A01920	53.0059	64.7587	94.1584	64.7587	24.2411	34.3212	14.7321	34.3212
ZPAR0C07490	ZPAR0A01910	130.568	122.429	163.125	122.429	43.6104	36.1674	25.3965	36.1674
ZPAR0C07500	ZPAR0A01900	614.431	1045.15	253.121	1045.15	665.318	797.726	177.949	797.726
ZPAR0C07520	ZPAR0A01890	10.187	18.3827	4.16046	18.3827	23.3031	76.2656	3.21635	76.2656
ZPAR0C07530	ZPAR0A01880	74.2642	82.3106	61.1637	82.3106	79.1057	83.5041	50.3473	83.5041
ZPAR0C07540	ZPAR0A01870	15.7053	10.0227	25.7101	10.0227	23.1232	46.2315	22.7879	46.2315
ZPAR0C07550	ZPAR0A01860	48.6995	40.5556	96.9996	40.5556	35.0937	27.681	23.9605	27.681
ZPAR0C07560	ZPAR0A01850	79.0582	69.9295	17.69	69.9295	121.247	105.55	67.9783	105.55
ZPAR0C07570	ZPAR0A01840	74.6826	59.987	17.7553	59.987	32.2661	29.1635	11.8731	29.1635
ZPAR0C07580	ZPAR0A01830	27.4911	34.0512	36.5591	34.0512	31.9142	24.7354	32.7841	24.7354
ZPAR0C07600	ZPAR0A01810	21.0782	14.2132	26.5815	14.2132	38.0292	18.5555	19.5668	18.5555
ZPAR0C07610	ZPAR0A01800	7.9527	21.1344	11.568	21.1344	9.57536	11.4602	4.48984	11.4602
ZPAR0C07620	ZPAR0A01790	10.2044	14.7561	7.50455	14.7561	11.8872	17.2556	6.52433	17.2556
ZPAR0C07630	ZPAR0A01780	18.7507	21.3753	6.62194	21.3753	27.9598	30.0098	16.1469	30.0098
ZPAR0C07650	ZPAR0M04700	70.0522	79.2318	22.3198	79.2318	85.0378	89.1735	32.433	89.1735
ZPAR0C07660	ZPAR0M04710	16.859	22.1985	7.97446	22.1985	28.1361	54.1127	37.7828	54.1127
ZPAR0C07670	ZPAR0M04720	72.6208	82.6432	89.4079	82.6432	404.326	276.103	874.232	276.103
ZPAR0C07680	ZPAR0M04730	13.4935	21.4559	26.0079	21.4559	30.8873	30.4297	28.4953	30.4297
ZPAR0C07690	ZPAR0M04740	93.8472	102.791	134.811	102.791	37.5748	39.2671	46.646	39.2671
ZPAR0C07700	ZPAR0M04750	96.561	103.644	63.4285	103.644	42.649	51.7801	15.7843	51.7801
ZPAR0C07710	ZPAR0M04760	122.651	114.233	235.877	114.233	54.3293	57.8507	32.1239	57.8507
ZPAR0C07720	ZPAR0M04770	41.9482	40.9197	12.8567	40.9197	22.1419	22.6484	9.32248	22.6484
ZPAR0C07740	ZPAR0M04790	27.9931	35.4438	12.9092	35.4438	45.9295	65.1618	22.7998	65.1618
ZPAR0C07750	ZPAR0M04800	220.614	208.551	173.123	208.551	39.7052	36.8037	29.7303	36.8037
ZPAR0C07760	ZPAR0M04810	16.6104	7.23605	23.7059	7.23605	13.8145	8.2541	8.27972	8.2541
ZPAR0C07770	ZPAR0M04820	10.9968	11.2429	11.7822	11.2429	8.93697	7.75557	4.75224	7.75557
ZPAR0C07780	ZPAR0M04830	11.2085	10.7219	5.06685	10.7219	37.8204	29.2499	13.9369	29.2499
ZPAR0C07790	ZPAR0M04840	28.814	20.3248	55.7785	20.3248	7.36992	5.80956	7.55828	5.80956
ZPAR0C07800	ZPAR0M04860	9.54913	11.0084	13.3134	11.0084	18.8202	17.7078	14.1405	17.7078
ZPAR0C07810	ZPAR0M04870	11.1249	11.794	14.5098	11.794	11.1072	10.1537	12.2646	10.1537
ZPAR0C07820	ZPAR0M04880	43.6797	33.7279	71.1226	33.7279	35.1808	26.7585	48.6856	26.7585
ZPAR0C07830	ZPAR0M04890	30.7966	21.3421	56.6696	21.3421	23.0385	17.3203	23.5808	17.3203
ZPAR0C07840	ZPAR0M04900	22.1352	13.986	36.304	13.986	21.2043	14.0352	18.2998	14.0352
ZPAR0C07880	ZPAR0M04940	171.626	183.277	413.051	183.277	118.041	154.583	143.222	154.583
ZPAR0C07890	ZPAR0M04950	23.1986	42.654	35.6226	42.654	16.0935	30.8563	12.7446	30.8563
ZPAR0C07900	ZPAR0M04960	75.7242	59.8884	120.244	59.8884	45.3451	37.3646	30.3946	37.3646
ZPAR0C07910	ZPAR0L01390	8.86734	12.1803	9.51308	12.1803	12.6292	12.5864	7.13825	12.5864
ZPAR0C07920	ZPAR0L01380	39.1269	40.6221	55.2193	40.6221	43.0267	40.0112	30.1186	40.0112
ZPAR0C07930	ZPAR0L01370	51.6055	48.7563	87.7215	48.7563	38.5631	49.3766	38.3728	49.3766
ZPAR0C07940	ZPAR0L01360	29.0566	68.0753	22.7689	68.0753	48.0674	76.5078	26.7195	76.5078
ZPAR0C07950	ZPAR0L01350	136.457	143.372	246.046	143.372	43.719	48.1775	46.3837	48.1775
ZPAR0C07960	ZPAR0L01340	14.7308	14.2762	28.559	14.2762	17.5277	14.0405	19.0128	14.0405
ZPAR0C07970	ZPAR0L01330	17.9612	24.8512	18.8915	24.8512	17.1844	24.1814	10.3564	24.1814
ZPAR0C07980	ZPAR0L01320	15.9375	17.4807	11.9412	17.4807	35.5916	35.5179	26.1143	35.5179
ZPAR0C08000	ZPAR0L01300	11.5027	10.3029	20.5122	10.3029	15.2369	11.7923	22.2444	11.7923
ZPAR0C08010	ZPAR0L01290	2.62942	5.50261	4.88891	5.50261	3.00611	7.45985	1.8871	7.45985
ZPAR0C08020	ZPAR0L01280	43.0692	40.3079	58.77	40.3079	40.5941	37.4785	67.0406	37.4785
ZPAR0C08030	ZPAR0L01270	26.0605	39.9192	18.4295	39.9192	13.0147	13.7562	12.0897	13.7562
ZPAR0C08040	ZPAR0L01260	15.2093	12.3538	11.5329	12.3538	31.2624	30.3368	28.0119	30.3368
ZPAR0C08060	ZPAR0L01240	45.5819	34.2956	73.5374	34.2956	41.276	38.5932	25.993	38.5932
ZPAR0C08070	ZPAR0L01230	65.6357	89.2575	89.7392	89.2575	34.9309	34.783	15.3395	34.783
ZPAR0C08080	ZPAR0L01220	24.3184	26.7683	33.2376	26.7683	21.6	22.8739	16.4886	22.8739
ZPAR0C08090	ZPAR0L01210	15.0648	15.0115	26.2995	15.0115	20.6519	21.959	19.0992	21.959
ZPAR0C08100	ZPAR0L01200	10.5132	9.24289	20.0834	9.24289	16.8085	16.0221	17.8952	16.0221
ZPAR0C08110	ZPAR0L01190	211.869	279.286	460.377	279.286	158.124	267.764	177.004	267.764
ZPAR0C08120	ZPAR0L01180	69.481	51.6723	215.698	51.6723	114.877	83.4421	244.967	83.4421
ZPAR0C08150	ZPAR0L01160	4.31186	2.16039	2.79102	2.16039	13.3456	5.26619	4.49837	5.26619
ZPAR0C08160	ZPAR0L01150	4.28713	4.05701	2.94653	4.05701	7.97971	11.5828	4.02275	11.5828
ZPAR0C08170	ZPAR0L01140	179.584	164.374	323.765	164.374	69.7638	65.5197	94.6771	65.5197
ZPAR0C08180	ZPAR0L01130	41.1109	27.6417	59.1313	27.6417	23.4469	26.4991	26.3424	26.4991
ZPAR0C08190	ZPAR0L01120	93.1557	86.4159	214.312	86.4159	60.3102	65.4317	56.8194	65.4317
ZPAR0C08200	ZPAR0L01110	69.8807	88.6389	127.822	88.6389	55.8668	69.6644	45.6507	69.6644
ZPAR0C08210	ZPAR0L01100	27.1712	24.1117	50.6392	24.1117	16.5195	21.8095	8.30257	21.8095
ZPAR0C08220	ZPAR0L01090	51.0742	47.2463	108.276	47.2463	65.2739	50.9032	57.9214	50.9032
ZPAR0C08230	ZPAR0L01080	19.0361	16.2811	29.9555	16.2811	31.827	29.168	33.49	29.168
ZPAR0C08240	ZPAR0L01070	83.8917	61.835	133.779	61.835	47.6131	34.0384	37.0482	34.0384
ZPAR0C08260	ZPAR0L01060	279.833	317.086	104.425	317.086	984.634	969.976	530.785	969.976
ZPAR0C08280	ZPAR0L01040	2004.65	1969.21	2522.11	1969.21	859.003	900.582	247.002	900.582
ZPAR0C08290	ZPAR0L01030	15.9151	20.3204	10.0373	20.3204	130.281	127.273	144.5	127.273
ZPAR0C08300	ZPAR0L01020	17.4557	12.466	26.2506	12.466	13.0018	10.5346	8.80553	10.5346
ZPAR0C08310	ZPAR0L01010	13.5962	17.367	5.1512	17.367	16.0964	20.0232	4.68419	20.0232
ZPAR0C08320	ZPAR0L01000	162.798	167.108	179.466	167.108	62.3238	65.8257	43.7484	65.8257
ZPAR0C08330	ZPAR0L00990	6.4501	6.0642	5.34065	6.0642	17.036	12.8018	6.09937	12.8018
ZPAR0C08340	ZPAR0L00980	22.6002	25.0693	7.44241	25.0693	27.9804	29.8582	9.72742	29.8582
ZPAR0C08350	ZPAR0L00970	14.1215	11.8775	17.2581	11.8775	21.0719	22.4387	12.3886	22.4387
ZPAR0C08360	ZPAR0L00960	194.39	189.031	87.416	189.031	90.3436	89.9857	48.6538	89.9857
ZPAR0C08370	ZPAR0L00950	12.783	17.3265	14.033	17.3265	62.7872	55.263	51.8838	55.263
ZPAR0C08380	ZPAR0L00940	14.7231	14.6171	20.5542	14.6171	18.0449	24.8686	11.8914	24.8686
ZPAR0C08390	ZPAR0L00930	308.671	338.36	436.694	338.36	155.444	153.045	92.9133	153.045
ZPAR0C08400	ZPAR0L00920	179.827	168.801	526.434	168.801	453.506	453.571	605.47	453.571
ZPAR0C08410	ZPAR0L00910	29.7723	18.1311	45.874	18.1311	195.661	206.947	167.203	206.947
ZPAR0C08420	ZPAR0L00900	53.7513	42.8782	17.7209	42.8782	45.6145	38.1351	17.0659	38.1351
ZPAR0C08430	ZPAR0L00890	26.5865	19.0155	39.72	19.0155	30.6169	21.2937	27.1147	21.2937
ZPAR0C08440	ZPAR0L00880	20.5267	26.2003	16.0582	26.2003	34.0776	39.0421	21.2137	39.0421
ZPAR0C08450	ZPAR0L00870	16.4893	27.901	23.4166	27.901	8.83297	12.397	4.24674	12.397
ZPAR0C08460	ZPAR0L00860	27.5729	36.5965	20.8832	36.5965	55.9189	63.208	43.6896	63.208
ZPAR0C08470	ZPAR0L00850	134.936	138.286	165.785	138.286	37.5229	51.3721	29.0391	51.3721
ZPAR0C08480	ZPAR0L00840	67.4762	44.9615	74.5347	44.9615	14.6271	17.0291	4.42384	17.0291
ZPAR0C08490	ZPAR0L00830	44.0692	42.8259	48.4167	42.8259	26.6347	41.5512	18.7105	41.5512
ZPAR0C08500	ZPAR0L00820	8.32905	4.65343	12.5712	4.65343	7.86422	4.39137	6.67762	4.39137
ZPAR0C08510	ZPAR0L00810	10.1695	7.4533	12.7066	7.4533	3.97905	3.88884	2.57652	3.88884
ZPAR0C08520	ZPAR0L00800	25.9028	37.4094	43.483	37.4094	17.8538	18.5203	10.7288	18.5203
ZPAR0C08530	ZPAR0L00790	17.577	32.1766	33.9614	32.1766	15.6106	17.8042	19.2406	17.8042
ZPAR0C08540	ZPAR0L00780	44.9483	47.3103	29.9638	47.3103	30.076	33.3323	22.0825	33.3323
ZPAR0C08550	ZPAR0L00770	20.1224	14.0214	31.555	14.0214	13.7777	7.23836	30.8713	7.23836
ZPAR0C08560	ZPAR0L00760	40.9614	34.2291	55.6595	34.2291	30.2957	30.078	20.7627	30.078
ZPAR0C08570	ZPAR0L00750	8.57354	11.5824	4.94024	11.5824	15.3524	20.5735	9.43954	20.5735
ZPAR0C08590	ZPAR0L00730	8.7048	8.28082	20.0382	8.28082	12.4849	13.3681	13.8946	13.3681
ZPAR0C08600	ZPAR0L00720	15.3848	13.433	6.764	13.433	31.4713	30.8092	23.858	30.8092
ZPAR0C08620	ZPAR0L00700	43.3801	57.6499	31.6224	57.6499	31.9554	22.9939	21.9532	22.9939
ZPAR0C08630	ZPAR0L00690	28.0965	28.3631	15.407	28.3631	44.352	54.4826	34.4816	54.4826
ZPAR0C08640	ZPAR0L00680	8.69307	11.0549	9.46153	11.0549	17.4415	20.8696	12.3141	20.8696
ZPAR0C08660	ZPAR0L05230	30.4753	27.7237	63.6696	27.7237	29.7082	31.3852	23.4722	31.3852
ZPAR0C08670	ZPAR0L05240	27.291	16.1603	51.3282	16.1603	25.1363	17.1673	23.2766	17.1673
ZPAR0C08680	ZPAR0L05250	255.224	251.485	64.1399	251.485	103.632	102.796	44.0547	102.796
ZPAR0C08690	ZPAR0L05260	53.8051	43.2048	91.0854	43.2048	67.2303	48.0046	61.014	48.0046
ZPAR0C08700	ZPAR0L05270	13.528	14.9655	26.3529	14.9655	21.4975	14.9649	13.7924	14.9649
ZPAR0C08720	ZPAR0L05280	28.0914	18.6632	23.9081	18.6632	21.3626	23.4255	15.6424	23.4255
ZPAR0C08730	ZPAR0L05290	150.205	236.363	178.099	236.363	42.5573	74.9784	23.8389	74.9784
ZPAR0C08810	ZPAR0L05310	18.013	22.6302	18.5028	22.6302	17.4402	37.7346	15.656	37.7346
ZPAR0D03300	ZPAR0F02030	19.7742	21.0292	20.0515	21.0292	9.67614	9.20941	3.80247	9.20941
ZPAR0D03310	ZPAR0F02040	35.8836	30.585	50.3102	30.585	20.6907	20.0909	15.2274	20.0909
ZPAR0D03320	ZPAR0F02050	25.9641	26.2807	38.1592	26.2807	11.5461	10.7043	4.41199	10.7043
ZPAR0D03330	ZPAR0F02060	10.7938	14.4617	11.6589	14.4617	10.8477	9.08287	4.49612	9.08287
ZPAR0D03340	ZPAR0F02070	79.7973	71.2079	81.1223	71.2079	42.6899	31.8849	47.445	31.8849
ZPAR0D03350	ZPAR0F02080	11.5155	13.2965	10.6538	13.2965	18.0639	19.2973	16.5928	19.2973
ZPAR0D03360	ZPAR0F02090	24.127	24.9516	8.51686	24.9516	17.9839	18.5619	14.527	18.5619
ZPAR0D03380	ZPAR0F02110	57.8561	58.5944	19.2841	58.5944	46.8533	40.7699	20.7646	40.7699
ZPAR0D03390	ZPAR0F02120	66.3685	54.5853	65.0571	54.5853	43.8761	25.4329	66.6654	25.4329
ZPAR0D03400	ZPAR0F02130	91.6021	87.2316	173.609	87.2316	42.5671	49.4866	43.7862	49.4866
ZPAR0D03410	ZPAR0F02140	11.0347	11.9714	5.8285	11.9714	20.2228	18.7526	6.24491	18.7526
ZPAR0D03420	ZPAR0F02150	13.3919	11.979	18.1666	11.979	40.7864	27.2174	119.299	27.2174
ZPAR0D03440	ZPAR0F02170	33.349	35.0125	36.0774	35.0125	31.2674	25.7796	25.5813	25.7796
ZPAR0D03450	ZPAR0F02180	11.3373	12.9202	5.19933	12.9202	20.9141	17.5934	18.0154	17.5934
ZPAR0D03460	ZPAR0F02190	2.10524	4.97059	1.92611	4.97059	57.1763	51.231	50.8059	51.231
ZPAR0D03470	ZPAR0F02200	11.62	23.4398	19.7144	23.4398	23.8468	26.7644	13.7068	26.7644
ZPAR0D03480	ZPAR0F02210	224.502	229.872	613.107	229.872	67.2404	49.7717	89.7287	49.7717
ZPAR0D03490	ZPAR0F02220	16.0709	15.9739	22.51	15.9739	6.66739	8.13367	7.04865	8.13367
ZPAR0D03500	ZPAR0F02230	21.7467	21.606	40.0563	21.606	19.1826	15.1598	25.1423	15.1598
ZPAR0D03510	ZPAR0F02240	35.4217	35.1528	11.5656	35.1528	98.0322	112.83	35.2952	112.83
ZPAR0D03520	ZPAR0F02250	156.507	132.536	47.3129	132.536	118.435	103.491	36.9315	103.491
ZPAR0D03540	ZPAR0F02270	30.3032	29.8589	53.7963	29.8589	17.2896	20.9076	14.0812	20.9076
ZPAR0D03550	ZPAR0F02280	10.4906	9.32591	6.55411	9.32591	17.4703	18.07	9.0702	18.07
ZPAR0D03560	ZPAR0F02290	12.8975	12.3446	18.1753	12.3446	15.2604	17.6465	10.6614	17.6465
ZPAR0D03570	ZPAR0F02300	13.7642	12.9798	5.19283	12.9798	19.5618	16.4572	4.74897	16.4572
ZPAR0D03590	ZPAR0F02320	16.6228	52.1374	9.17393	52.1374	12.7301	50.4452	6.70546	50.4452
ZPAR0D03600	ZPAR0F02330	41.4923	48.2675	20.3349	48.2675	84.9084	117.563	40.9225	117.563
ZPAR0D03610	ZPAR0F02340	28.2658	28.1939	27.4661	28.1939	25.4586	40.9652	8.63756	40.9652
ZPAR0D03620	ZPAR0F02350	88.468	69.6435	128.404	69.6435	69.5305	74.4049	47.8564	74.4049
ZPAR0D03630	ZPAR0F02360	10.9765	11.8175	14.9639	11.8175	10.209	14.6164	6.1937	14.6164
ZPAR0D03640	ZPAR0F02370	55.7856	55.4863	31.1821	55.4863	190.707	185.023	114.419	185.023
ZPAR0D03650	ZPAR0F02380	33.0584	31.2634	34.6525	31.2634	94.6981	160.392	85.8664	160.392
ZPAR0D03660	ZPAR0F02390	44.7291	51.1727	54.2664	51.1727	83.9594	92.1542	55.8188	92.1542
ZPAR0D03670	ZPAR0F02400	123.993	133.996	221.077	133.996	120.947	112.65	103.423	112.65
ZPAR0D03680	ZPAR0F02410	126.738	115.489	366.238	115.489	64.7194	54.8084	70.3334	54.8084
ZPAR0D03690	ZPAR0F02420	146.254	111.384	40.0136	111.384	175.236	105.771	161.807	105.771
ZPAR0D03700	ZPAR0F02430	58.4246	38.0939	230.593	38.0939	2283.8	2014.18	7212.52	2014.18
ZPAR0D03710	ZPAR0F02440	12.8293	16.0171	8.95547	16.0171	32.9977	29.8445	33.8645	29.8445
ZPAR0D03720	ZPAR0F02450	10.3377	6.79869	16.7911	6.79869	25.5851	20.7777	32.906	20.7777
ZPAR0D03770	ZPAR0F02500	11.1007	10.409	15.6122	10.409	17.1823	23.3351	17.2437	23.3351
ZPAR0D03780	ZPAR0F02510	7.5868	11.9848	16.3955	11.9848	16.4809	30.3899	15.9363	30.3899
ZPAR0D03790	ZPAR0F02520	10.6443	12.957	11.3367	12.957	12.5703	17.5217	7.64927	17.5217
ZPAR0D03800	ZPAR0F02530	1274.42	1064.59	2627.81	1064.59	573.663	516.375	185.341	516.375
ZPAR0D03810	ZPAR0F02540	72.7532	44.5155	136.691	44.5155	56.8759	44.6267	18.2311	44.6267
ZPAR0D03820	ZPAR0F02550	116.756	111.807	129.405	111.807	61.1495	68.5895	34.0877	68.5895
ZPAR0D03830	ZPAR0F02560	30.6585	25.5464	40.4416	25.5464	45.7682	31.5455	37.2444	31.5455
ZPAR0D03840	ZPAR0F02570	77.0521	70.8897	74.2724	70.8897	142.555	146.695	143.125	146.695
ZPAR0D03850	ZPAR0F02580	62.2979	81.6488	109.564	81.6488	39.1208	70.875	31.1132	70.875
ZPAR0D03880	ZPAR0F02610	40.7874	50.6377	9.93939	50.6377	41.865	77.8765	22.2534	77.8765
ZPAR0D03890	ZPAR0F02620	14.7944	19.0756	7.43393	19.0756	20.4181	9.91677	10.7303	9.91677
ZPAR0D03920	ZPAR0F02650	35.1108	31.1872	20.5409	31.1872	49.0632	50.6441	45.876	50.6441
ZPAR0D03930	ZPAR0F02660	23.0902	25.7324	33.355	25.7324	28.2577	44.5029	14.8002	44.5029
ZPAR0D03940	ZPAR0I03740	17.8399	14.9692	19.1765	14.9692	16.9655	13.9216	6.43152	13.9216
ZPAR0D03950	ZPAR0I03730	8.85782	6.77233	16.64	6.77233	12.6279	8.51392	16.5154	8.51392
ZPAR0D03960	ZPAR0I03720	15.3102	17.7787	28.3649	17.7787	18.859	19.6811	22.0856	19.6811
ZPAR0D03970	ZPAR0I03710	31.9498	44.3939	11.599	44.3939	59.6514	47.9985	30.2585	47.9985
ZPAR0D03980	ZPAR0I03700	5.57213	3.40441	5.55891	3.40441	34.5985	12.2534	17.3301	12.2534
ZPAR0D03990	ZPAR0I03690	42.7241	35.3422	56.6708	35.3422	293.517	361.866	1409.05	361.866
ZPAR0D04000	ZPAR0I03680	38.0581	44.841	65.446	44.841	50.4496	57.2253	53.2355	57.2253
ZPAR0D04010	ZPAR0L05220	693.532	409.529	955.233	409.529	148.052	70.4975	125.755	70.4975
ZPAR0D04020	ZPAR0L05210	12.2354	7.69417	16.4643	7.69417	35.8603	31.1907	16.1721	31.1907
ZPAR0D04030	ZPAR0L05200	126.345	105.129	56.9212	105.129	1309.71	1359.41	847.98	1359.41
ZPAR0D04050	ZPAR0L05180	28.6051	35.238	15.6768	35.238	27.4843	32.581	18.5028	32.581
ZPAR0D04060	ZPAR0L05170	17.1377	14.1214	40.5882	14.1214	35.9544	23.0811	34.3398	23.0811
ZPAR0D04070	ZPAR0L05150	0.482955	0.985221	0.601815	0.985221	2.35083	4.63842	2.14755	4.63842
ZPAR0D04080	ZPAR0L05140	27.336	26.9044	49.5651	26.9044	44.9682	28.681	54.8724	28.681
ZPAR0D04090	ZPAR0L05130	27.5079	31.5371	14.9895	31.5371	90.5973	92.0795	52.2311	92.0795
ZPAR0D04100	ZPAR0L05120	33.244	37.7777	59.5152	37.7777	31.2728	34.8949	33.5904	34.8949
ZPAR0D04110	ZPAR0L05110	174.451	159.91	54.6596	159.91	99.4223	92.7276	38.0883	92.7276
ZPAR0D04120	ZPAR0L05100	39.019	25.2421	61.0441	25.2421	56.4073	25.551	32.1948	25.551
ZPAR0D04130	ZPAR0L05090	21.1781	19.0805	19.9765	19.0805	135.106	111.048	91.7687	111.048
ZPAR0D04140	ZPAR0L05080	16.5377	9.76273	7.62967	9.76273	5.17544	4.37189	2.5514	4.37189
ZPAR0D04150	ZPAR0L05070	16.0164	28.0664	17.2741	28.0664	118.569	173.64	312.509	173.64
ZPAR0D04160	ZPAR0L05060	63.59	66.8313	105.454	66.8313	32.0326	36.0398	26.322	36.0398
ZPAR0D04170	ZPAR0L05050	62.4045	56.1691	27.7241	56.1691	28.8143	31.4019	12.4352	31.4019
ZPAR0D04180	ZPAR0L05040	6.09459	3.82425	3.46588	3.82425	15.1152	3.39557	3.03782	3.39557
ZPAR0D04190	ZPAR0L05030	72.4848	79.0436	20.8863	79.0436	29.2296	27.2919	11.4536	27.2919
ZPAR0D04200	ZPAR0L05020	15.5481	36.7873	8.84509	36.7873	46.0899	71.5847	19.0134	71.5847
ZPAR0D04210	ZPAR0L05010	109.06	92.2556	132.887	92.2556	212.061	140.716	254.49	140.716
ZPAR0D04220	ZPAR0L05000	1248.77	1092	203.74	1092	727.836	570.748	1248.29	570.748
ZPAR0D04230	ZPAR0K01820	9.96455	16.1649	10.7079	16.1649	17.3309	24.2511	13.4452	24.2511
ZPAR0D04240	ZPAR0K01830	4.61521	4.10694	3.1753	4.10694	7.85158	13.7934	1.74955	13.7934
ZPAR0D04250	ZPAR0K01840	58.4281	47.1961	82.5285	47.1961	225.862	256.602	626.119	256.602
ZPAR0D04260	ZPAR0K01850	6.28933	6.16149	11.5428	6.16149	8.65732	7.51361	6.82419	7.51361
ZPAR0D04310	ZPAR0K01900	41.7771	35.3098	24.4985	35.3098	35.0813	39.7786	28.1387	39.7786
ZPAR0D04320	ZPAR0K01910	14.0334	15.7136	18.8929	15.7136	15.5977	19.1787	12.5027	19.1787
ZPAR0D04330	ZPAR0K01920	9.75925	9.54537	16.6292	9.54537	11.22	17.6744	12.3645	17.6744
ZPAR0D04340	ZPAR0K01930	26.3533	27.473	50.0588	27.473	39.9772	38.581	61.7818	38.581
ZPAR0D04350	ZPAR0K01940	19.2656	17.2871	26.75	17.2871	21.3885	16.3557	43.6555	16.3557
ZPAR0D04360	ZPAR0K01950	30.166	28.8039	43.1064	28.8039	38.0265	37.0331	48.0207	37.0331
ZPAR0D04370	ZPAR0K01960	26.9278	34.6956	12.9173	34.6956	23.7091	27.3642	12.4252	27.3642
ZPAR0D04420	ZPAR0K02010	60.6302	77.7545	95.8984	77.7545	34.8315	47.5927	18.4851	47.5927
ZPAR0D04440	ZPAR0K02030	51.9791	58.6533	32.14	58.6533	47.7439	55.8636	30.2895	55.8636
ZPAR0D04450	ZPAR0K02040	64.6323	20.0278	89.3303	20.0278	40.9705	19.5509	21.5308	19.5509
ZPAR0D04460	ZPAR0K02050	1806.36	1658	3228.73	1658	827.138	665.123	302.918	665.123
ZPAR0D04470	ZPAR0K02060	22.6978	23.1967	17.3955	23.1967	26.8892	22.0596	25.7407	22.0596
ZPAR0D04480	ZPAR0K02070	129.33	98.7146	80.648	98.7146	137.482	111.524	204.444	111.524
ZPAR0D04490	ZPAR0K02080	51.9432	44.399	103.296	44.399	48.715	41.3431	40.7818	41.3431
ZPAR0D04500	ZPAR0K02090	22.9193	24.8214	42.0514	24.8214	60.2751	55.8534	67.1804	55.8534
ZPAR0D04510	ZPAR0K02100	279.134	234.278	397.217	234.278	59.9267	55.4105	78.6211	55.4105
ZPAR0D04520	ZPAR0K02110	75.8877	80.3325	43.3367	80.3325	68.5688	74.3262	50.6982	74.3262
ZPAR0D04530	ZPAR0K02120	24.8836	32.6205	22.4367	32.6205	46.9443	46.7503	55.5913	46.7503
ZPAR0D04540	ZPAR0K02130	47.6892	54.6835	28.3891	54.6835	50.686	36.0266	43.5121	36.0266
ZPAR0D04550	ZPAR0K02140	8.47357	13.1066	20.8107	13.1066	27.5351	23.003	30.0195	23.003
ZPAR0D04570	ZPAR0K02160	47.0992	51.9121	104.589	51.9121	26.6153	27.06	22.9551	27.06
ZPAR0D04580	ZPAR0K02170	34.7111	37.1181	59.159	37.1181	18.9953	21.2781	25.6305	21.2781
ZPAR0D04590	ZPAR0K02180	33.3201	38.9059	54.9968	38.9059	34.5765	47.2902	21.5742	47.2902
ZPAR0D04600	ZPAR0K02190	18.0727	20.6266	20.9672	20.6266	14.3952	12.5346	5.14722	12.5346
ZPAR0D04610	ZPAR0K02200	201.856	196.225	707.547	196.225	816.396	1060.17	1293.28	1060.17
ZPAR0D04620	ZPAR0K02210	19.0277	13.986	5.25334	13.986	220.149	170.893	108.363	170.893
ZPAR0D04630	ZPAR0K02220	13.3522	11.5341	7.38361	11.5341	13.6879	11.3883	7.37806	11.3883
ZPAR0D04640	ZPAR0K02230	19.6751	23.7948	8.02016	23.7948	31.2158	31.6393	14.8067	31.6393
ZPAR0D04650	ZPAR0K02240	86.4118	88.3971	68.4401	88.3971	66.763	66.8991	82.0662	66.8991
ZPAR0D04660	ZPAR0K02250	97.8005	135.838	172.843	135.838	18.3831	23.2837	25.0711	23.2837
ZPAR0D04670	ZPAR0K02260	14.5834	20.1558	19.0979	20.1558	18.0949	18.1929	28.2209	18.1929
ZPAR0D04680	ZPAR0K02270	61.5262	52.5657	36.8444	52.5657	23.024	17.6666	11.5808	17.6666
ZPAR0D04690	ZPAR0K02280	17.5862	22.0681	9.26793	22.0681	20.5065	15.1625	9.26556	15.1625
ZPAR0D04700	ZPAR0K02290	39.1859	46.0788	8.54512	46.0788	31.6933	40.8977	30.386	40.8977
ZPAR0D04720	ZPAR0K02300	160.608	142.355	33.5171	142.355	139.708	185.883	235.452	185.883
ZPAR0D04730	ZPAR0K02310	3.55191	6.6825	8.36834	6.6825	15.513	16.6164	11.8475	16.6164
ZPAR0D04740	ZPAR0K02320	20.5376	25.3934	19.7157	25.3934	20.8693	36.2199	9.29023	36.2199
ZPAR0D04750	ZPAR0K02330	7.1356	7.06746	6.29834	7.06746	8.75829	13.492	4.55154	13.492
ZPAR0D04760	ZPAR0K02340	10.0984	11.1677	4.63015	11.1677	44.3644	46.0438	34.3874	46.0438
ZPAR0D04770	ZPAR0K02350	6.65417	24.2177	12.9354	24.2177	26.0945	46.6252	6.98062	46.6252
ZPAR0D04780	ZPAR0K02360	46.4033	44.3085	87.1286	44.3085	40.3467	52.2746	22.3723	52.2746
ZPAR0D04790	ZPAR0K02370	49.0272	42.5939	33.7104	42.5939	29.182	28.7165	16.1898	28.7165
ZPAR0D04820	ZPAR0K02400	19.0207	20.0845	13.6284	20.0845	15.7416	23.2289	7.71677	23.2289
ZPAR0D04830	ZPAR0K02410	45.2125	44.9184	65.5907	44.9184	17.6636	22.4577	9.37162	22.4577
ZPAR0D04840	ZPAR0K02420	17.6992	20.728	6.17983	20.728	22.0464	26.168	11.3576	26.168
ZPAR0D04850	ZPAR0K02430	12.2776	14.6296	13.2234	14.6296	9.31576	7.67234	4.13053	7.67234
ZPAR0D04860	ZPAR0K02440	19.4119	15.4184	72.4773	15.4184	19.3775	16.1119	16.4266	16.1119
ZPAR0D04870	ZPAR0K02450	9.01377	8.49311	9.44259	8.49311	15.9315	12.6256	14.3087	12.6256
ZPAR0D04880	ZPAR0K02460	7.53031	6.43702	8.49385	6.43702	14.7286	11.272	14.2067	11.272
ZPAR0D04890	ZPAR0K02470	133.71	114.973	249.824	114.973	65.7586	54.2184	62.1584	54.2184
ZPAR0D04900	ZPAR0K02480	44.5336	35.495	73.9581	35.495	26.1379	15.2847	31.0986	15.2847
ZPAR0D04910	ZPAR0K02485	195.395	311.843	227.739	311.843	196.115	389.674	276.202	389.674
ZPAR0D04920	ZPAR0K02490	36.9473	32.6087	47.7257	32.6087	76.4347	98.2073	48.2678	98.2073
ZPAR0D04930	ZPAR0K02500	19.3839	47.3805	30.2643	47.3805	49.8385	92.4702	35.7542	92.4702
ZPAR0D04940	ZPAR0K02510	62.876	90.5177	70.4556	90.5177	22.3746	31.3898	10.1263	31.3898
ZPAR0D04950	ZPAR0K02520	1576.68	1912.11	2009.52	1912.11	513.555	645.285	180.887	645.285
ZPAR0D04960	ZPAR0K02530	41.1385	25.9973	62.2579	25.9973	74.5212	45.416	31.5504	45.416
ZPAR0D05000	ZPAR0K02560	12.1351	16.1373	12.5823	16.1373	29.9388	43.3729	36.5686	43.3729
ZPAR0D05010	ZPAR0K02570	28.8268	22.6625	14.5284	22.6625	27.3176	18.0148	16.0796	18.0148
ZPAR0D05020	ZPAR0K02580	1357.96	1203.25	221.985	1203.25	759.368	708.616	254.977	708.616
ZPAR0D05030	ZPAR0K02590	10.0357	7.90891	9.17864	7.90891	11.0286	31.2219	7.07274	31.2219
ZPAR0D05040	ZPAR0K02600	10.6899	9.54228	7.61612	9.54228	20.6123	17.2736	24.9913	17.2736
ZPAR0D05050	ZPAR0K02610	82.2566	74.3198	27.7852	74.3198	164.142	162.99	115.414	162.99
ZPAR0D05070	ZPAR0K02630	15.1488	21.3515	17.6852	21.3515	24.0524	24.5269	20.2103	24.5269
ZPAR0D05080	ZPAR0K02640	43.9257	44.2002	66.384	44.2002	260.586	299.706	430.957	299.706
ZPAR0D05090	ZPAR0K02650	9.40299	7.99322	1.67927	7.99322	26.0904	30.7412	8.50047	30.7412
ZPAR0D05100	ZPAR0K02660	16.5379	8.25733	6.14513	8.25733	29.455	22.1848	13.1056	22.1848
ZPAR0D05110	ZPAR0K02670	32.0431	21.8903	15.0812	21.8903	51.2146	36.5252	80.0839	36.5252
ZPAR0D05120	ZPAR0K02680	31.48	25.3099	12.9768	25.3099	45.7861	35.159	50.2276	35.159
ZPAR0D05130	ZPAR0K02690	96.7397	90.2997	24.6898	90.2997	178.663	160.882	94.8762	160.882
ZPAR0D05140	ZPAR0K02700	29.1161	21.9821	52.2874	21.9821	30.2229	28.9646	29.6431	28.9646
ZPAR0D05150	ZPAR0K02710	13.0977	13.4397	21.063	13.4397	15.5315	16.4468	13.6218	16.4468
ZPAR0D05160	ZPAR0K02720	10.3766	10.2084	12.3273	10.2084	8.1525	8.3566	4.68357	8.3566
ZPAR0D05170	ZPAR0K02730	113.295	90.2534	177.26	90.2534	49.2409	35.2812	23.8042	35.2812
ZPAR0D05180	ZPAR0K02740	12.9767	15.0753	22.8391	15.0753	14.7882	15.3753	8.98956	15.3753
ZPAR0D05190	ZPAR0K02750	6.10377	6.63777	14.1695	6.63777	9.46625	5.55438	11.4438	5.55438
ZPAR0D05200	ZPAR0K02760	18.1722	14.6316	33.1052	14.6316	26.0062	21.2613	29.655	21.2613
ZPAR0D05210	ZPAR0K02770	66.1332	70.4938	85.936	70.4938	62.758	67.3136	63.1634	67.3136
ZPAR0D05220	ZPAR0K02780	10.3729	9.58558	9.81281	9.58558	7.79801	13.6481	6.93582	13.6481
ZPAR0D05230	ZPAR0K02790	78.6771	79.6876	94.7295	79.6876	42.4572	47.7443	22.2077	47.7443
ZPAR0D05240	ZPAR0K02800	48.7855	51.774	77.6819	51.774	23.7358	25.2002	15.7041	25.2002
ZPAR0D05250	ZPAR0K02810	42.8373	51.7701	12.4227	51.7701	17.0838	17.005	6.80518	17.005
ZPAR0D05260	ZPAR0K02820	254.996	284.584	463.048	284.584	110.817	123.28	75.4374	123.28
ZPAR0D05270	ZPAR0K02830	11.6457	7.66366	13.3552	7.66366	12.8849	13.8105	6.94287	13.8105
ZPAR0D05280	ZPAR0K02840	3.27035	2.83111	1.7659	2.83111	6.22836	5.64347	5.03121	5.64347
ZPAR0D05290	ZPAR0K02850	14.7225	18.6391	15.6365	18.6391	5.44001	4.56747	3.58382	4.56747
ZPAR0D05300	ZPAR0K02860	47.6386	54.9761	79.7823	54.9761	16.4728	14.9005	9.90843	14.9005
ZPAR0D05310	ZPAR0K02870	66.1821	60.165	128.253	60.165	48.9815	45.7101	40.743	45.7101
ZPAR0D05320	ZPAR0K02880	80.4986	75.7742	67.6747	75.7742	57.7782	61.2096	29.8605	61.2096
ZPAR0D05330	ZPAR0K02890	62.333	53.5146	132.052	53.5146	48.9137	50.1594	35.7363	50.1594
ZPAR0D05340	ZPAR0K02900	8.92636	9.66303	18.0596	9.66303	111.515	128.4	189.669	128.4
ZPAR0D05350	ZPAR0K02910	5.74947	4.05846	2.66763	4.05846	20.1475	19.0716	5.76574	19.0716
ZPAR0D05360	ZPAR0K02920	16.8866	19.3294	7.83081	19.3294	43.2518	18.3561	28.9695	18.3561
ZPAR0D05370	ZPAR0K02930	13.4986	18.5709	5.56465	18.5709	12.9417	12.4307	4.08451	12.4307
ZPAR0D05380	ZPAR0K02940	51.1604	37.4308	75.2462	37.4308	36.8531	28.7129	41.8519	28.7129
ZPAR0D05390	ZPAR0K02950	6.3648	9.20241	3.96027	9.20241	3.29572	8.09813	1.75287	8.09813
ZPAR0D05400	ZPAR0K02960	19.6899	20.2064	22.6518	20.2064	11.7061	15.7067	6.29296	15.7067
ZPAR0D05410	ZPAR0K02970	58.9639	56.2086	101.455	56.2086	41.883	43.9182	28.3675	43.9182
ZPAR0D05420	ZPAR0K02980	43.6685	24.6002	68.5922	24.6002	32.5392	23.9977	21.1581	23.9977
ZPAR0D05430	ZPAR0K02990	25.3144	23.348	7.68077	23.348	15.4456	17.3408	4.78323	17.3408
ZPAR0D05440	ZPAR0K03000	104.126	76.693	147.803	76.693	101.504	69.2309	80.9083	69.2309
ZPAR0D05450	ZPAR0K03010	40.7394	43.311	79.3847	43.311	23.9425	20.7638	22.1156	20.7638
ZPAR0D05460	ZPAR0K03020	17.2989	12.8302	7.47116	12.8302	27.0585	19.9463	12.958	19.9463
ZPAR0D05470	ZPAR0K03030	11.3785	16.7351	8.49996	16.7351	17.3945	33.4791	5.0211	33.4791
ZPAR0D05480	ZPAR0K03040	11.0531	10.2615	3.64441	10.2615	20.286	17.3098	6.7635	17.3098
ZPAR0D05490	ZPAR0K03060	7.06242	7.547	7.68567	7.547	185.692	85.1994	92.8806	85.1994
ZPAR0D05500	ZPAR0K03070	30.5206	35.7706	21.1614	35.7706	34.7175	37.6823	21.3882	37.6823
ZPAR0D05520	ZPAR0K03090	20.4962	16.6445	31.9056	16.6445	20.0962	14.8288	19.0562	14.8288
ZPAR0D05530	ZPAR0K03100	55.0761	50.7394	78.0478	50.7394	63.2154	54.1635	54.1157	54.1635
ZPAR0D05540	ZPAR0K03110	27.7394	33.9185	64.4824	33.9185	20.951	18.097	29.556	18.097
ZPAR0D05550	ZPAR0K03120	73.7503	74.4889	143.384	74.4889	64.8659	60.5459	56.1289	60.5459
ZPAR0D05560	ZPAR0K03130	13.1272	16.8048	17.6065	16.8048	15.399	19.6842	14.578	19.6842
ZPAR0D05570	ZPAR0K03140	10.7646	7.54155	26.6337	7.54155	26.182	18.6857	25.0497	18.6857
ZPAR0D05580	ZPAR0K03150	21.631	22.8977	19.8326	22.8977	13.7777	13.3513	10.171	13.3513
ZPAR0D05590	ZPAR0K03160	2362.41	2324.21	4732.92	2324.21	1002.96	896.96	347.253	896.96
ZPAR0D05600	ZPAR0K03170	16.0333	16.4741	15.8601	16.4741	18.7051	21.4504	7.95458	21.4504
ZPAR0D05610	ZPAR0K03180	17.2888	18.1227	7.63097	18.1227	14.167	26.3259	5.5733	26.3259
ZPAR0D05620	ZPAR0K03190	12.2141	10.3456	5.75879	10.3456	22.6891	20.7356	9.51926	20.7356
ZPAR0D05630	ZPAR0K03200	79.7021	63.7463	90.8687	63.7463	116.274	95.7999	168.295	95.7999
ZPAR0D05640	ZPAR0K03210	20.4812	20.8413	8.63536	20.8413	151.521	136.6	64.0673	136.6
ZPAR0D05650	ZPAR0K03220	32.0842	24.61	13.4556	24.61	99.3402	82.3716	61.0034	82.3716
ZPAR0D05660	ZPAR0K03230	0.611411	0.627733	0.300925	0.627733	2.54273	2.71353	2.40366	2.71353
ZPAR0D05670	ZPAR0K03240	2.29824	3.6623	1.53661	3.6623	17.7874	25.1978	17.3167	25.1978
ZPAR0D05680	ZPAR0K03250	168.989	200.112	60.5182	200.112	85.793	82.8355	38.7315	82.8355
ZPAR0D05690	ZPAR0K03260	64.7928	24.0094	12.4959	24.0094	37.4334	15.9612	14.4812	15.9612
ZPAR0D05700	ZPAR0K03270	4.44586	4.88957	5.71558	4.88957	15.8767	10.0246	17.4675	10.0246
ZPAR0D05710	ZPAR0K03280	19.2692	24.9874	34.7794	24.9874	39.2545	58.081	37.3304	58.081
ZPAR0D05720	ZPAR0K03290	27.9256	31.9075	36.3468	31.9075	60.0894	61.2008	60.8203	61.2008
ZPAR0D05750	ZPAR0K03320	292.166	258.622	379.072	258.622	132.954	136.96	75.5801	136.96
ZPAR0D05760	ZPAR0K03330	146.249	125.404	279.805	125.404	82.1577	72.0886	58.1304	72.0886
ZPAR0D05770	ZPAR0K03340	37.5608	32.889	16.6538	32.889	45.2905	38.0156	15.9993	38.0156
ZPAR0D05780	ZPAR0K03350	10.9816	14.6931	18.3339	14.6931	11.4472	17.139	12.4205	17.139
ZPAR0D05790	ZPAR0K03360	131.642	147.689	215.389	147.689	42.6102	40.8629	26.3379	40.8629
ZPAR0D05800	ZPAR0K03370	28.6143	23.3505	22.5922	23.3505	39.5212	26.8738	40.6752	26.8738
ZPAR0D05810	ZPAR0K03380	219.598	218.399	36.0281	218.399	150.001	161.045	64.4049	161.045
ZPAR0D05820	ZPAR0K03390	30.0637	33.9232	22.7952	33.9232	46.4969	46.4997	44.8134	46.4997
ZPAR0D05830	ZPAR0K03400	27.5883	22.2656	41.5829	22.2656	18.7633	16.9068	15.0024	16.9068
ZPAR0D05840	ZPAR0K03410	26.8019	23.6721	42.7049	23.6721	17.9356	14.5204	10.4511	14.5204
ZPAR0D05850	ZPAR0K03420	12.2523	12.8115	17.1874	12.8115	16.4274	15.0706	11.0262	15.0706
ZPAR0D05860	ZPAR0K03430	21.1456	19.0207	29.3978	19.0207	23.7398	34.2956	11.0187	34.2956
ZPAR0D05870	ZPAR0K03440	28.0273	25.9218	11.5318	25.9218	82.7609	98.6811	48.3205	98.6811
ZPAR0D05880	ZPAR0K03450	24.3993	28.7248	42.2124	28.7248	25.3951	30.4613	17.4722	30.4613
ZPAR0D05890	ZPAR0K03460	50.3542	60.5301	8.48296	60.5301	76.501	116.763	39.99	116.763
ZPAR0D05920	ZPAR0K03490	7.52106	8.82408	19.6014	8.82408	7.86228	10.3856	9.72126	10.3856
ZPAR0D05930	ZPAR0K03500	13.224	12.7699	9.06345	12.7699	13.0128	13.8392	9.81432	13.8392
ZPAR0D05940	ZPAR0K03510	12.978	14.4054	15.6754	14.4054	3.9725	4.56591	1.5342	4.56591
ZPAR0D05950	ZPAR0K03520	13.8305	11.9038	16.0639	11.9038	13.8959	12.3613	7.38883	12.3613
ZPAR0D05960	ZPAR0K03530	87.1384	131.077	250.369	131.077	88.0718	103.365	48.6111	103.365
ZPAR0D05970	ZPAR0K03540	17.7629	12.5549	22.4812	12.5549	28.3343	14.6226	21.5053	14.6226
ZPAR0D05980	ZPAR0K03550	11.6221	10.9904	8.46403	10.9904	14.7927	15.3606	9.99051	15.3606
ZPAR0D05990	ZPAR0K03560	26.3541	42.6348	31.7069	42.6348	19.3958	54.8591	11.983	54.8591
ZPAR0D06000	ZPAR0K03570	5.13813	5.44229	2.76353	5.44229	7.11235	7.43235	5.5282	7.43235
ZPAR0D06010	ZPAR0K03580	12.1952	12.006	5.27557	12.006	7.25582	5.83692	4.46598	5.83692
ZPAR0D06020	ZPAR0K03590	8.006	10.092	13.5394	10.092	8.70856	5.52417	5.69835	5.52417
ZPAR0D06030	ZPAR0K03600	11.4786	9.68674	9.88792	9.68674	15.4659	5.91027	2.93786	5.91027
ZPAR0D06040	ZPAR0K03610	1977.57	2098.93	3905.74	2098.93	624.771	752.584	249.894	752.584
ZPAR0D06060	ZPAR0K03630	35.8009	35.2813	57.4764	35.2813	18.3572	16.8794	10.9844	16.8794
ZPAR0D06070	ZPAR0K03640	49.2017	64.0037	96.6572	64.0037	54.0841	49.3387	48.6132	49.3387
ZPAR0D06080	ZPAR0K03650	1676.11	1698.93	2874.17	1698.93	669.342	749.504	209.806	749.504
ZPAR0D06090	ZPAR0K03660	49.3948	44.7497	15.288	44.7497	31.8506	31.1266	6.6763	31.1266
ZPAR0D06100	ZPAR0K03670	64.5154	50.4219	28.7072	50.4219	79.1703	73.9291	58.8555	73.9291
ZPAR0D06110	ZPAR0K03680	578.239	646.61	763.847	646.61	349.297	388.35	608.713	388.35
ZPAR0D06140	ZPAR0K03710	279.15	239.838	289.155	239.838	68.373	55.881	70.4163	55.881
ZPAR0D06150	ZPAR0K03720	24.2553	26.9952	17.1973	26.9952	48.3733	53.1946	34.6683	53.1946
ZPAR0D06160	ZPAR0K03730	22.6255	24.4431	23.0203	24.4431	13.805	14.3786	11.5399	14.3786
ZPAR0D06170	ZPAR0K03740	18.0477	18.4343	25.6832	18.4343	20.5707	15.009	12.9183	15.009
ZPAR0D06180	ZPAR0K03750	22.8892	26.8482	11.7553	26.8482	53.5426	64.3753	32.4036	64.3753
ZPAR0D06190	ZPAR0K03760	25.8486	31.2251	36.1269	31.2251	72.8795	81.4548	126.327	81.4548
ZPAR0D06200	ZPAR0K03770	39.8244	44.9547	20.1805	44.9547	41.7338	42.2761	31.4777	42.2761
ZPAR0D06220	ZPAR0K03790	14.3145	13.8604	24.7251	13.8604	13.5995	16.3262	18.1844	16.3262
ZPAR0D06230	ZPAR0K03800	13.6752	12.5754	31.5142	12.5754	13.0001	11.557	10.8232	11.557
ZPAR0D06240	ZPAR0K03810	9.90074	8.33424	13.9877	8.33424	17.2163	15.2549	10.6014	15.2549
ZPAR0D06250	ZPAR0K03820	69.8221	76.2831	134.27	76.2831	68.1217	81.8965	64.4537	81.8965
ZPAR0D06260	ZPAR0K03830	45.3288	38.7149	26.6473	38.7149	55.6821	42.6875	32.3695	42.6875
ZPAR0D06270	ZPAR0K03840	45.7393	41.8145	58.7205	41.8145	79.8182	72.6281	94.7317	72.6281
ZPAR0D06280	ZPAR0K03850	10.3958	8.02189	5.85044	8.02189	16.0598	15.8626	6.48711	15.8626
ZPAR0D06290	ZPAR0K03860	216.535	201.107	46.8326	201.107	53.3459	44.3197	33.7882	44.3197
ZPAR0D06300	ZPAR0K03870	17.4213	17.0194	5.58683	17.0194	46.8058	44.7708	10.8538	44.7708
ZPAR0D06320	ZPAR0K03890	22.3492	23.5429	23.6655	23.5429	14.6151	15.8651	10.9085	15.8651
ZPAR0D06360	ZPAR0K03930	8.10268	8.96473	14.0332	8.96473	14.6158	15.059	14.4207	15.059
ZPAR0D06370	ZPAR0K03940	55.9143	59.005	82.4925	59.005	39.8735	50.2407	38.6339	50.2407
ZPAR0D06380	ZPAR0K03950	34.0994	46.7015	81.1819	46.7015	58.6194	89.9348	50.252	89.9348
ZPAR0D06390	ZPAR0K03960	8.78246	8.01079	10.6979	8.01079	13.6863	9.07473	10.9873	9.07473
ZPAR0D06410	ZPAR0K03980	17.1422	20.5884	6.44783	20.5884	82.7488	37.9488	118.264	37.9488
ZPAR0D06420	ZPAR0K03990	20.1935	22.7224	37.7752	22.7224	26.2382	24.7467	17.0957	24.7467
ZPAR0D06440	ZPAR0K04010	45.1308	30.104	68.0205	30.104	55.5708	29.6079	35.9146	29.6079
ZPAR0D06450	ZPAR0K04020	18.5765	15.0273	10.4769	15.0273	35.7319	30.4628	26.0365	30.4628
ZPAR0D06460	ZPAR0K04030	13.7475	11.16	17.913	11.16	60.7091	29.582	52.6431	29.582
ZPAR0D06470	ZPAR0K04040	11.9778	8.70913	16.4404	8.70913	25.7914	20.195	30.2303	20.195
ZPAR0D06480	ZPAR0K04050	8.27128	6.69275	16.583	6.69275	13.2944	11.1897	19.8735	11.1897
ZPAR0D06490	ZPAR0K04060	5.42256	4.78635	9.80261	4.78635	47.9696	38.5149	49.1782	38.5149
ZPAR0D06500	ZPAR0K04070	30.7433	21.8053	14.409	21.8053	23.678	12.0278	17.4162	12.0278
ZPAR0D06510	ZPAR0K04080	100.141	72.7377	31.46	72.7377	87.3781	66.2143	32.1428	66.2143
ZPAR0D06520	ZPAR0K04090	22.8459	19.0896	5.60634	19.0896	33.5243	27.2757	10.8338	27.2757
ZPAR0D06530	ZPAR0K04100	37.7399	27.1057	83.7202	27.1057	29.0877	19.7113	28.1416	19.7113
ZPAR0D06540	ZPAR0K04110	2996.71	2992.68	5222.2	2992.68	1142.81	1219.94	953.998	1219.94
ZPAR0D06550	ZPAR0K04120	121.328	109.515	32.5675	109.515	61.2784	66.383	28.9924	66.383
ZPAR0D06560	ZPAR0K04130	8.97006	5.52006	10.79	5.52006	9.7072	7.19367	4.28116	7.19367
ZPAR0D06570	ZPAR0K04140	9.72252	8.25145	16.9641	8.25145	12.8079	7.97724	8.37804	7.97724
ZPAR0D06580	ZPAR0K04150	18.208	14.4632	31.1266	14.4632	29.6267	37.881	22.4372	37.881
ZPAR0D06590	ZPAR0K04160	75.1179	60.079	60.028	60.079	58.9972	47.2961	30.882	47.2961
ZPAR0D06600	ZPAR0K04170	98.3024	96.1722	157.769	96.1722	80.7876	82.9598	60.7851	82.9598
ZPAR0D06610	ZPAR0K04180	563.827	535.27	1098.16	535.27	296.528	287.612	305.589	287.612
ZPAR0D06630	ZPAR0K04200	6.85949	43.018	5.13649	43.018	15.8146	50.8793	7.27731	50.8793
ZPAR0D06640	ZPAR0K04210	71.9296	58.384	37.3271	58.384	83.9483	51.6816	41.647	51.6816
ZPAR0D06650	ZPAR0K04220	90.201	113.216	108.969	113.216	65.0259	58.6056	56.1699	58.6056
ZPAR0D06660	ZPAR0K04230	18.9141	11.5594	6.12222	11.5594	10.4569	7.76399	4.14815	7.76399
ZPAR0D06670	ZPAR0K04240	7.05624	5.52075	3.94213	5.52075	12.0695	11.8717	6.62959	11.8717
ZPAR0D06690	ZPAR0K04260	8.11379	9.10346	9.66689	9.10346	16.0271	16.8213	32.456	16.8213
ZPAR0D06700	ZPAR0K04270	29.5636	24.5166	34.2162	24.5166	21.4707	19.9201	29.0777	19.9201
ZPAR0D06710	ZPAR0K04280	144.673	155.517	48.4811	155.517	156.355	156.915	84.5631	156.915
ZPAR0D06720	ZPAR0K04290	12.5996	10.9159	7.03925	10.9159	15.8935	14.0371	14.9384	14.0371
ZPAR0D06730	ZPAR0K04300	20.5669	18.3125	10.5052	18.3125	81.5497	56.7494	157.342	56.7494
ZPAR0D06750	ZPAR0K04320	32.0086	32.3227	57.8872	32.3227	50.5526	46.1064	55.9165	46.1064
ZPAR0D06760	ZPAR0K04330	12.9684	14.6109	15.2644	14.6109	35.6938	38.8508	28.8035	38.8508
ZPAR0D06770	ZPAR0K04340	39.767	37.8692	30.4351	37.8692	80.668	91.9181	150.649	91.9181
ZPAR0D06780	ZPAR0K04350	231.493	209.247	241.824	209.247	78.2498	56.8968	53.8355	56.8968
ZPAR0D06790	ZPAR0K04360	25.3301	30.3761	34.85	30.3761	12.5114	14.0471	19.5732	14.0471
ZPAR0D06800	ZPAR0K04370	48.3348	45.0066	67.7648	45.0066	28.3758	20.2836	61.8867	20.2836
ZPAR0D06810	ZPAR0K04380	16.5648	13.7326	19.8944	13.7326	23.2937	21.5734	15.8605	21.5734
ZPAR0D06820	ZPAR0K04390	162.474	177.021	280.582	177.021	49.5972	48.3974	39.3581	48.3974
ZPAR0D06830	ZPAR0K04400	19.7545	21.8111	8.06748	21.8111	16.3987	17.2662	19.2708	17.2662
ZPAR0D06840	ZPAR0K04410	6.97371	5.06457	4.81417	5.06457	14.9634	12.8964	12.0663	12.8964
ZPAR0D06850	ZPAR0K04420	42.2549	25.3864	76.2082	25.3864	42.1596	49.8595	31.3533	49.8595
ZPAR0D06860	ZPAR0K04430	20.1867	16.361	40.2563	16.361	23.6968	19.0757	26.5881	19.0757
ZPAR0D06880	ZPAR0K04450	24.2745	24.1542	29.4182	24.1542	102.693	108.158	108.561	108.158
ZPAR0D06890	ZPAR0K04460	742.452	693.048	190.439	693.048	131.057	108.561	124.701	108.561
ZPAR0D06900	ZPAR0K04470	54.5754	51.0918	66.6643	51.0918	40.5046	52.672	35.6041	52.672
ZPAR0D06910	ZPAR0K04480	39.5423	44.8325	30.4665	44.8325	105.453	103.004	106.318	103.004
ZPAR0D06920	ZPAR0K04490	45.049	33.8724	81.3796	33.8724	15.1833	8.94922	17.2157	8.94922
ZPAR0D06930	ZPAR0K04500	31.1371	25.7104	56.3104	25.7104	6.04703	5.68849	6.20097	5.68849
ZPAR0D06940	ZPAR0K04510	14.8646	12.2298	25.9877	12.2298	24.1063	17.2386	23.5945	17.2386
ZPAR0D06950	ZPAR0K04520	17.7237	12.1514	27.5256	12.1514	20.774	20.0255	23.2027	20.0255
ZPAR0D06960	ZPAR0K04530	65.5455	67.8637	147.028	67.8637	62.4509	67.466	73.0881	67.466
ZPAR0D06970	ZPAR0K04540	33.6635	14.901	63.4719	14.901	21.2719	6.57817	16.5478	6.57817
ZPAR0D06980	ZPAR0K04550	20.4396	21.6609	28.8965	21.6609	23.6321	19.6775	15.7179	19.6775
ZPAR0D06990	ZPAR0K04560	75.6472	79.3205	36.5417	79.3205	90.8469	89.8069	100.426	89.8069
ZPAR0D07000	ZPAR0K04570	10.3477	14.7612	28.9723	14.7612	26.8887	23.625	31.1111	23.625
ZPAR0D07010	ZPAR0K04580	226.033	192.016	119.858	192.016	51.8237	51.8882	33.9172	51.8882
ZPAR0D07020	ZPAR0K04590	12.7511	13.414	11.6433	13.414	23.6734	19.6827	15.7588	19.6827
ZPAR0D07030	ZPAR0K04600	8.95048	14.832	4.46374	14.832	26.73	34.9148	14.8346	34.9148
ZPAR0D07040	ZPAR0K04610	20.6074	22.6641	14.1709	22.6641	36.2821	38.5822	29.6061	38.5822
ZPAR0D07050	ZPAR0K04620	30.524	29.081	35.8569	29.081	26.8872	32.7212	20.0537	32.7212
ZPAR0D07060	ZPAR0K04630	11.4209	10.7482	19.7924	10.7482	11.2484	11.3235	16.2784	11.3235
ZPAR0D07080	ZPAR0K04650	12.6591	8.5521	19.7309	8.5521	9.2838	5.26707	9.26884	5.26707
ZPAR0D07090	ZPAR0K04660	76.7427	73.6032	162.631	73.6032	48.5026	42.8888	45.3415	42.8888
ZPAR0D07100	ZPAR0K04670	20.3168	23.3533	36.4267	23.3533	19.5042	28.4292	21.0437	28.4292
ZPAR0D07110	ZPAR0K04680	20.7406	15.3194	28.3014	15.3194	26.8438	23.866	29.2736	23.866
ZPAR0D07120	ZPAR0K04690	15.0602	8.89793	15.976	8.89793	12.3574	9.36564	12.2627	9.36564
ZPAR0D07130	ZPAR0K04700	140.375	164.261	116.305	164.261	64.8077	66.7743	38.4314	66.7743
ZPAR0D07150	ZPAR0K04720	30.8571	26.891	65.3887	26.891	32.1851	32.2526	36.0077	32.2526
ZPAR0D07170	ZPAR0K04740	35.1966	38.2256	67.244	38.2256	189.804	258.541	338.465	258.541
ZPAR0D07180	ZPAR0K04750	13.6441	11.7287	9.07774	11.7287	49.4213	35.5025	49.5721	35.5025
ZPAR0D07190	ZPAR0K04760	122.129	86.1852	237.836	86.1852	164.698	100.221	162.722	100.221
ZPAR0D07200	ZPAR0K04770	136.766	136.655	217.078	136.655	80.7154	68.8698	53.9359	68.8698
ZPAR0D07210	ZPAR0K04780	8.97051	7.29632	13.7044	7.29632	25.9513	21.8255	16.1733	21.8255
ZPAR0D07230	ZPAR0K04800	42.6172	43.0924	13.5957	43.0924	43.3309	38.3298	28.477	38.3298
ZPAR0D07240	ZPAR0K04810	60.6719	62.6557	125.971	62.6557	73.6593	70.5407	80.5094	70.5407
ZPAR0D07250	ZPAR0K04820	1167.72	884.144	366.421	884.144	807.156	733.484	677.432	733.484
ZPAR0D07310	ZPAR0K04860	2.95577	10.8548	2.24839	10.8548	5.28321	7.06703	3.08508	7.06703
ZPAR0D07320	ZPAR0K04870	8.55937	10.0104	9.16614	10.0104	20.9885	18.6535	29.2259	18.6535
ZPAR0D07330	ZPAR0K04880	14.1199	10.3854	12.6442	10.3854	32.6369	20.8838	86.2779	20.8838
ZPAR0E00520	ZPAR0L00170	82.7506	108.21	26.5635	108.21	110.441	120.936	84.893	120.936
ZPAR0E00530	ZPAR0L00180	34.4352	39.8121	13.1879	39.8121	54.8972	51.6385	21.9064	51.6385
ZPAR0E00540	ZPAR0L00190	11.8186	12.3758	6.94091	12.3758	27.4166	20.7138	15.3381	20.7138
ZPAR0E00550	ZPAR0L00200	21.6242	26.3918	37.8276	26.3918	16.7068	28.5595	28.2412	28.5595
ZPAR0E00560	ZPAR0L00210	18.8023	15.9997	38.0753	15.9997	13.7173	24.5431	20.7298	24.5431
ZPAR0E00570	ZPAR0L00220	149.319	216.702	196.617	216.702	62.2159	89.9039	61.9859	89.9039
ZPAR0E00580	ZPAR0L00230	36.0463	32.298	23.6901	32.298	34.3482	44.1177	7.03885	44.1177
ZPAR0E00590	ZPAR0L00240	77.6009	79.3956	80.9947	79.3956	113.855	92.9952	54.5747	92.9952
ZPAR0E00600	ZPAR0L00250	12.1623	13.5857	10.2468	13.5857	22.6136	20.9585	11.5942	20.9585
ZPAR0E00610	ZPAR0L00260	10.2992	12.1409	18.1008	12.1409	17.6234	13.8294	16.0334	13.8294
ZPAR0E00630	ZPAR0L00280	12.7251	11.3064	9.70627	11.3064	13.2512	14.3599	8.086	14.3599
ZPAR0E00640	ZPAR0L00290	72.4907	37.6218	97.3883	37.6218	172.428	84.4563	113.679	84.4563
ZPAR0E00660	ZPAR0L00300	24.7859	11.8759	36.8902	11.8759	10.3668	8.86374	5.86895	8.86374
ZPAR0E00670	ZPAR0L00310	16.0812	14.4059	10.3667	14.4059	10.2504	10.7318	9.69636	10.7318
ZPAR0E00690	ZPAR0L00330	42.9122	49.299	64.9549	49.299	20.3245	18.2776	10.8182	18.2776
ZPAR0E00700	ZPAR0L00340	62.5585	64.2451	23.2337	64.2451	244.156	202.652	201.48	202.652
ZPAR0E00710	ZPAR0L00350	5.53379	6.0679	3.06456	6.0679	11.987	15.5604	3.36427	15.5604
ZPAR0E00720	ZPAR0L00360	55.0719	40.9017	43.9168	40.9017	21.3763	15.2448	21.633	15.2448
ZPAR0E00730	ZPAR0L00370	22.8375	20.5897	32.0075	20.5897	4.34641	7.28155	2.92778	7.28155
ZPAR0E00750	ZPAR0L00390	17.4694	16.2063	21.8338	16.2063	25.8063	29.9861	25.5649	29.9861
ZPAR0E00760	ZPAR0L00400	303.439	254.911	467.584	254.911	234.164	211.89	272.465	211.89
ZPAR0E00770	ZPAR0L00410	26.93	29.8852	36.1375	29.8852	18.2488	23.9622	15.4482	23.9622
ZPAR0E00780	ZPAR0L00420	8.68298	8.44047	9.29183	8.44047	10.4907	10.4805	11.5118	10.4805
ZPAR0E00790	ZPAR0L00430	82.3437	76.9988	74.526	76.9988	41.9507	46.0826	28.7989	46.0826
ZPAR0E00810	ZPAR0L00450	25.4977	19.2814	19.8011	19.2814	25.5255	25.4682	15.7693	25.4682
ZPAR0E00820	ZPAR0L00460	27.2289	30.4231	47.4131	30.4231	25.1608	27.4383	11.5476	27.4383
ZPAR0E00830	ZPAR0L00470	45.0092	40.9936	60.7514	40.9936	30.7723	36.6013	13.7684	36.6013
ZPAR0E00840	ZPAR0L00480	2055.99	2439.69	3399.11	2439.69	827.113	1041.15	325.228	1041.15
ZPAR0E00850	ZPAR0L00490	32.0807	34.2008	15.4922	34.2008	22.4096	24.7501	8.06503	24.7501
ZPAR0E00860	ZPAR0L00500	29.9874	21.2124	24.0393	21.2124	105.672	102.008	108.445	102.008
ZPAR0E00880	ZPAR0L00520	254.108	229.06	202.237	229.06	27.356	19.0338	23.0782	19.0338
ZPAR0E00890	ZPAR0L00530	37.6741	42.0393	63.2014	42.0393	346.381	467.216	365.798	467.216
ZPAR0E00900	ZPAR0L00540	57.6872	78.9944	96.2557	78.9944	36.8466	42.2984	16.0685	42.2984
ZPAR0E00910	ZPAR0L00550	34.9306	23.2366	14.5986	23.2366	46.2874	34.4732	42.0339	34.4732
ZPAR0E00920	ZPAR0L00560	48.7203	55.7322	10.4142	55.7322	7.68704	9.9978	4.65202	9.9978
ZPAR0E00940	ZPAR0L00580	8.28562	24.3333	2.60063	24.3333	5.84745	16.5331	0.834277	16.5331
ZPAR0E00950	ZPAR0L00590	114.507	27.9981	28.8583	27.9981	83.4028	45.1361	40.6476	45.1361
ZPAR0E00960	ZPAR0L00600	19.6014	22.8603	28.4971	22.8603	21.7728	27.7082	17.0233	27.7082
ZPAR0E00970	ZPAR0L00610	9.62756	9.99361	9.22772	9.99361	13.2474	13.4848	8.4713	13.4848
ZPAR0E00980	ZPAR0L00620	49.6525	50.7205	79.0423	50.7205	65.3681	79.8047	68.2383	79.8047
ZPAR0E00990	ZPAR0L00630	54.9204	74.8341	126.511	74.8341	153.534	185.01	185.905	185.01
ZPAR0E01000	ZPAR0L00640	36.0488	41.2641	51.7687	41.2641	37.4625	47.6207	49.8989	47.6207
ZPAR0E01010	ZPAR0L00650	21.19	14.7234	27.9527	14.7234	31.8127	22.8731	38.9598	22.8731
ZPAR0E01020	ZPAR0L00660	8.04099	6.49221	12.8911	6.49221	42.1946	33.9166	79.9261	33.9166
ZPAR0E01030	ZPAR0A03170	42.9659	36.4939	48.0722	36.4939	33.1246	44.7909	18.579	44.7909
ZPAR0E01040	ZPAR0A03180	20.5117	16.5687	24.9189	16.5687	28.0409	45.3677	21.0735	45.3677
ZPAR0E01050	ZPAR0A03190	57.6526	59.616	64.248	59.616	16.3225	32.5952	10.1891	32.5952
ZPAR0E01060	ZPAR0M03600	66.3856	68.5475	132.957	68.5475	41.2614	35.5789	29.059	35.5789
ZPAR0E01070	ZPAR0M03610	6.24614	7.32361	9.25354	7.32361	5.90972	5.96025	5.88826	5.96025
ZPAR0E01080	ZPAR0M03620	89.2272	89.3917	142.508	89.3917	78.1213	86.2908	63.66	86.2908
ZPAR0E01090	ZPAR0M03630	45.8758	46.9172	81.2203	46.9172	23.2323	20.7713	19.9625	20.7713
ZPAR0E01220	ZPAR0M03780	15.6173	17.0293	13.4417	17.0293	25.3056	34.7192	14.0482	34.7192
ZPAR0E01230	ZPAR0M03790	14.0093	17.9182	11.122	17.9182	22.3891	21.6225	21.8986	21.6225
ZPAR0E01240	ZPAR0M03800	26.9098	27.8569	43.0058	27.8569	13.24	14.2889	7.00259	14.2889
ZPAR0E01250	ZPAR0M03810	22.3096	22.1701	13.4108	22.1701	17.1697	19.1679	7.27044	19.1679
ZPAR0E01260	ZPAR0M03820	9.11566	8.79013	11.6305	8.79013	10.1546	11.7463	4.84504	11.7463
ZPAR0E01280	ZPAR0M03840	7.65464	6.07778	16.4075	6.07778	6.70046	7.04386	3.77293	7.04386
ZPAR0E01290	ZPAR0M03850	55.3096	67.7362	68.0454	67.7362	32.7171	32.2357	13.1784	32.2357
ZPAR0E01300	ZPAR0M03860	62.0533	59.1455	66.2856	59.1455	43.8075	30.1057	21.4523	30.1057
ZPAR0E01310	ZPAR0M03870	16.974	18.7545	23.4336	18.7545	32.5732	23.8323	22.6995	23.8323
ZPAR0E01320	ZPAR0M03880	94.6455	175.413	126.302	175.413	39.9317	49.9799	15.531	49.9799
ZPAR0E01330	ZPAR0M03890	77.4126	68.1789	142.367	68.1789	45.9712	37.4159	60.127	37.4159
ZPAR0E01360	ZPAR0M03920	69.3571	96.7733	99.2396	96.7733	24.8611	56.3951	31.6256	56.3951
ZPAR0E01370	ZPAR0M03930	5.81708	21.2494	8.68477	21.2494	0.436649	1.75985	0.364243	1.75985
ZPAR0E01380	ZPAR0M03940	39.6641	13.7236	49.9724	13.7236	1339.35	892.171	715.544	892.171
ZPAR0E01410	ZPAR0M03970	19.4836	20.1103	25.6987	20.1103	19.8786	13.3404	13.6024	13.3404
ZPAR0E01420	ZPAR0M03980	26.9655	22.1416	40.9062	22.1416	19.7441	15.3173	12.9673	15.3173
ZPAR0E01430	ZPAR0M03990	23.4095	20.4015	25.62	20.4015	16.6601	16.1326	11.5566	16.1326
ZPAR0E01440	ZPAR0M04000	70.4505	90.649	34.5981	90.649	107.605	160.986	107.962	160.986
ZPAR0E01455	ZPAR0M04020	680.95	542.262	288.44	542.262	5813.22	4935.48	8531.27	4935.48
ZPAR0E01460	ZPAR0M04030	23.6607	19.3208	9.01042	19.3208	55.2614	40.8	72.9689	40.8
ZPAR0E01470	ZPAR0M04040	301.223	228.585	539.529	228.585	152.035	148.129	177.625	148.129
ZPAR0E01480	ZPAR0M04050	23.3445	16.9949	28.3299	16.9949	21.2229	19.8962	17.0452	19.8962
ZPAR0E01500	ZPAR0M04070	16.9326	31.0914	8.73584	31.0914	27.8236	36.7821	9.50947	36.7821
ZPAR0E01510	ZPAR0M04080	793.287	960.299	1342.52	960.299	936.222	920.848	243.661	920.848
ZPAR0E01520	ZPAR0M04090	48.8883	49.3917	15.0633	49.3917	243.704	229.7	215.862	229.7
ZPAR0E01530	ZPAR0M04100	13.6782	8.62704	25.7249	8.62704	19.9445	9.34984	18.9177	9.34984
ZPAR0E01540	ZPAR0M04110	50.5222	44.3618	45.4877	44.3618	46.7787	42.1718	54.2713	42.1718
ZPAR0E01550	ZPAR0M04120	7.12278	8.79654	23.699	8.79654	16.7736	21.989	17.0878	21.989
ZPAR0E01560	ZPAR0M04130	9.14432	13.9668	3.85837	13.9668	19.709	24.0923	8.90428	24.0923
ZPAR0E01570	ZPAR0M04140	17.6257	15.4092	20.2594	15.4092	30.0589	22.2499	33.2873	22.2499
ZPAR0E01580	ZPAR0M04150	17.6389	18.6658	29.6074	18.6658	21.8466	22.8594	26.0635	22.8594
ZPAR0E01590	ZPAR0M04160	12.0545	13.6625	26.7537	13.6625	9.412	13.7462	11.644	13.7462
ZPAR0E01600	ZPAR0M04170	198.94	223.785	200.118	223.785	223.557	245.379	820.69	245.379
ZPAR0E01610	ZPAR0M04180	33.5304	36.3531	64.0419	36.3531	38.0792	31.3965	32.6625	31.3965
ZPAR0E01620	ZPAR0M04190	17.8481	19.3812	21.4709	19.3812	13.5648	18.5554	8.80827	18.5554
ZPAR0E01630	ZPAR0M04200	21.4728	19.785	27.4672	19.785	26.641	29.5056	14.5623	29.5056
ZPAR0E01640	ZPAR0M04210	205.116	251.267	348.971	251.267	227.336	282.086	298.302	282.086
ZPAR0E01650	ZPAR0M04220	75.8538	64.6743	25.2293	64.6743	71.8135	78.4118	37.9828	78.4118
ZPAR0E01660	ZPAR0M04230	10.7835	10.5218	7.64708	10.5218	23.5705	17.0636	27.0746	17.0636
ZPAR0E01670	ZPAR0M04240	103.861	107.633	51.4857	107.633	40.2581	46.4264	167.742	46.4264
ZPAR0E01680	ZPAR0M04250	38.0011	35.0976	39.5576	35.0976	61.951	69.817	308.341	69.817
ZPAR0E01690	ZPAR0M04260	26.0403	25.628	54.603	25.628	31.5274	22.2879	29.877	22.2879
ZPAR0E01700	ZPAR0M04270	9.08096	15.1967	20.0784	15.1967	14.9274	12.0952	21.8344	12.0952
ZPAR0E01710	ZPAR0M04280	37.3968	47.9329	34.5155	47.9329	27.104	47.1229	20.5466	47.1229
ZPAR0E01720	ZPAR0M04290	7.72812	6.4615	1.84895	6.4615	16.2641	17.1591	4.40711	17.1591
ZPAR0E01730	ZPAR0M04300	10.766	6.87244	4.15676	6.87244	38.3457	22.923	11.4594	22.923
ZPAR0E01740	ZPAR0M04310	24.9415	23.2774	60.4583	23.2774	609.304	998.17	1395.83	998.17
ZPAR0E01750	ZPAR0M04320	1754.8	1966.16	1522.94	1966.16	723.568	845.914	230.602	845.914
ZPAR0E01780	ZPAR0M04350	32.9792	38.3542	11.7903	38.3542	19.0927	22.7565	7.39121	22.7565
ZPAR0E01790	ZPAR0M04360	33.3024	24.0604	48.7938	24.0604	31.9565	21.2354	26.8847	21.2354
ZPAR0E01800	ZPAR0M04370	42.2284	54.6608	177.837	54.6608	23.9648	30.7522	178.617	30.7522
ZPAR0E01810	ZPAR0M04380	20.8568	29.5826	7.88373	29.5826	20.0798	22.8259	8.05164	22.8259
ZPAR0E01820	ZPAR0M04400	37.4822	38.3714	55.2414	38.3714	70.7866	53.1853	52.6189	53.1853
ZPAR0E01830	ZPAR0M04410	17.8476	16.6783	8.7456	16.6783	30.2203	27.1176	19.5802	27.1176
ZPAR0E01840	ZPAR0M04420	13.655	9.05845	8.81566	9.05845	22.614	14.7602	12.8658	14.7602
ZPAR0E01850	ZPAR0M04430	30.6289	33.0571	27.8466	33.0571	32.5981	35.9796	28.6488	35.9796
ZPAR0E01860	ZPAR0M04440	13.9335	8.89051	19.2645	8.89051	18.1663	11.6627	15.9053	11.6627
ZPAR0E01870	ZPAR0M04450	16.1915	18.6027	24.9867	18.6027	15.007	13.3956	13.9263	13.3956
ZPAR0E01880	ZPAR0M04460	54.764	40.3792	86.2199	40.3792	24.4463	32.4881	18.0761	32.4881
ZPAR0E01890	ZPAR0M04470	93.086	77.348	45.7493	77.348	58.758	57.6389	34.5174	57.6389
ZPAR0E01900	ZPAR0M04480	44.3832	49.2988	49.2093	49.2988	31.7376	35.3063	13.7955	35.3063
ZPAR0E01910	ZPAR0M04490	14.8947	18.6598	13.0026	18.6598	13.5098	17.047	14.15	17.047
[truncated: 2,141 more rows]
