# Supplementary material for: Transcriptional Response to Lactic Acid Stress in the Hybrid Yeast Zygosaccharomyces parabailii
Source: Appl Environ Microbiol. 2018 Feb 14;84(5):e02294-17. doi: 10.1128/AEM.02294-17 (PMC5812937; doi:10.1128/AEM.02294-17)
Supplement: Supplemental material [file AEM.02294-17_zam005188353sd5.xlsx]

## Sheet: Dups_LA.18vsC.18
Data Set S4. Duplicated genes differentially expressed during lactic acid exposure. In separate sheets, the Z. parabailii duplicated genes found as up- or downregulated in the different time points. Each sheet includes the corresponding statistical values obtained for each gene form the Limma-Voom analysis and the functional metadata described in the methods section.
ID	logFC	AveExpr	t	P.Value	adj.P.Val	NCBI_ID	ZparID	length	homeolog	ortholog	label	category	scerID	scerID2	name1	name2	PFAM	TM	link	Description
ZPAR0A00120_N	0.46861	7.04082	2.42127	0.0324274	0.0528957	BZL39_A00120	ZPAR0A00120	209	NA	NA	N	2	NA	NA	NA	NA	NA	FALSE	NA	probable Hypothetical protein
ZPAR0A00750_A	-1.37038	9.79063	-4.07395	0.0015738	0.00425852	BZL39_A00750	ZPAR0A00750	579	ZPAR0F00110	ZYBA0G05094g	A	4	YOR348C	NA	PUT4	NA	AA_permease	TRUE	http://www.yeastgenome.org/locus/S000005875/overview	Put4p
ZPAR0A07470_B	0.428962	8.56544	2.86285	0.0144042	0.0267175	BZL39_A07470	ZPAR0A07470	364	ZPAR0J03770	ZYBA0C04808g	B	7	YBR246W	NA	RRT2	NA	NA	FALSE	http://www.yeastgenome.org/locus/S000000450/overview	Rrt2p
ZPAR0A07480_B	-0.796149	10.5627	-6.52996	2.94775e-05	0.000211869	BZL39_A07480	ZPAR0A07480	640	ZPAR0J03780	ZYBA0C04786g	B	7	YGL099W	NA	LSG1	NA	NA	FALSE	http://www.yeastgenome.org/locus/S000003067/overview	probable Large subunit GTPase 1
ZPAR0A09410_A	-0.0080177	5.72127	-0.0352697	0.97245	0.978865	BZL39_A09410	ZPAR0A09410	117	ZPAR0B09370	ZYBA0M01838g	A	4	YDR374W-A	NA	WIP1	NA	NA	FALSE	http://www.yeastgenome.org/locus/S000113553/overview	ZYBA0S13-01838g1_1
ZPAR0A10210_N	0.304191	6.41006	1.35067	0.201967	0.268511	BZL39_A10210	ZPAR0A10210	209	NA	NA	N	2	NA	NA	NA	NA	NA	FALSE	NA	probable Hypothetical protein
ZPAR0A10220_N	-1.45245	5.96562	-3.27467	0.00672706	0.0145965	BZL39_A10220	ZPAR0A10220	254	NA	NA	N	2	NA	NA	NA	NA	NA	FALSE	NA	related to Y element ATP-dependent helicase 1 copy 8
ZPAR0A10240_N	-1.659	7.10092	-3.86726	0.00227936	0.00558735	BZL39_A10240	ZPAR0A10240	203	NA	NA	N	2	NA	NA	NA	NA	NA	FALSE	NA	related to Strong similarity to other subtelomeric encoded s
ZPAR0B01190_N	0.035403	10.4093	0.197253	0.846964	0.874071	BZL39_B01190	ZPAR0B01190	535	NA	NA	N	2	YDL178W	NA	DLD2	NA	NA	FALSE	http://www.yeastgenome.org/locus/S000002337/overview	probable D-lactate dehydrogenase [cytochrome] 2,mitochondrial
ZPAR0B01200_A	0.831226	10.7597	6.06122	5.90553e-05	0.000339568	BZL39_B01200	ZPAR0B01200	312	ZPAR0G05420	ZYBA0D02278g	A	4	YDL124W	NA	NA	NA	NA	FALSE	http://www.yeastgenome.org/locus/S000002282/overview	probable NADPH-dependent alpha-keto amide reductase
ZPAR0B01210_A	0.603135	7.34311	2.60445	0.0231962	0.0398144	BZL39_B01210	ZPAR0B01210	172	ZPAR0G05410	ZYBA0D02300g	A	4	YDL177C	NA	NA	NA	NA	FALSE	http://www.yeastgenome.org/locus/S000002336/overview	probable IMPACT family member YDL177C
ZPAR0B01220_A	0.0810702	9.54524	0.502213	0.624696	0.684191	BZL39_B01220	ZPAR0B01220	689	ZPAR0G05400	ZYBA0D02322g	A	4	YDL176W	NA	NA	NA	NA	FALSE	http://www.yeastgenome.org/locus/S000002335/overview	ZYBA0S04-02322g1_1
ZPAR0B01230_N	-0.158695	8.98746	-1.10469	0.291165	0.3496	BZL39_B01230	ZPAR0B01230	137	NA	NA	N	2	YDL123W	NA	SNA4	NA	Pmp3	TRUE	http://www.yeastgenome.org/locus/S000002281/overview	related to SNA4
ZPAR0B01240_A	-0.32642	9.30974	-2.26209	0.0432546	0.0681409	BZL39_B01240	ZPAR0B01240	348	ZPAR0G05380	ZYBA0D02366g	A	4	YIL079C	YDL175C	AIR1	AIR2	NA	FALSE	http://www.yeastgenome.org/locus/S000001341/overview	related to AIR2
ZPAR0B01250_A	-0.447153	12.1876	-3.94729	0.00197377	0.00510075	BZL39_B01250	ZPAR0B01250	736	ZPAR0G05370	ZYBA0D02388g	A	4	YIL078W	NA	THS1	NA	NA	FALSE	http://www.yeastgenome.org/locus/S000001340/overview	Ths1p
ZPAR0B01270_A	0.451891	10.1458	3.86423	0.00229181	0.00558735	BZL39_B01270	ZPAR0B01270	294	ZPAR0G05350	ZYBA0D02432g	A	4	YIL076W	NA	SEC28	NA	NA	FALSE	http://www.yeastgenome.org/locus/S000001338/overview	related to Coatomer subunit epsilon
ZPAR0B01280_A	0.311046	9.99202	2.77047	0.0170849	0.0306995	BZL39_B01280	ZPAR0B01280	270	ZPAR0G05340	ZYBA0D02454g	A	4	YER083C	NA	GET2	NA	GET2	TRUE	http://www.yeastgenome.org/locus/S000000885/overview	probable Golgi to ER traffic 2
ZPAR0B01300_A	-0.0638521	9.83437	-0.431302	0.673971	0.731664	BZL39_B01300	ZPAR0B01300	548	ZPAR0G05320	ZYBA0D02498g	A	4	YER082C	NA	UTP7	NA	NA	FALSE	http://www.yeastgenome.org/locus/S000000884/overview	Utp7p
ZPAR0B01310_N	-1.63567	11.911	-9.42781	7.29569e-07	1.29078e-05	BZL39_B01310	ZPAR0B01310	937	NA	NA	N	2	YIL075C	NA	RPN2	NA	NA	FALSE	http://www.yeastgenome.org/locus/S000001337/overview	Rpn2p
ZPAR0B04380_A	0.57491	10.5607	5.32164	0.000188064	0.000786451	BZL39_B04380	ZPAR0B04380	240	ZPAR0G02230	ZYBA0D09472g	A	4	NA	NA	NA	NA	NA	FALSE	NA	ZYBA0S04-09472g1_1
ZPAR0B04390_A	0.591847	9.733	2.09844	0.0579305	0.089423	BZL39_B04390	ZPAR0B04390	58	NA	NA	A	9	NA	NA	MT-58	NA	NA	FALSE	NA	unnamed protein product
ZPAR0B04397_A	0.505282	9.67907	1.5784	0.140713	0.194245	BZL39_B04397	ZPAR0B04397	58	NA	NA	A	9	NA	NA	MT-58	NA	NA	FALSE	NA	unnamed protein product
ZPAR0B04400_A	-2.13262	4.64294	-4.26267	0.00112681	0.00336581	BZL39_B04400	ZPAR0B04400	306	ZPAR0G02170	ZYBA0D09538g	A	4	YPR078C	NA	NA	NA	NA	FALSE	http://www.yeastgenome.org/locus/S000006282/overview	ZYBA0S04-09538g1_1
ZPAR0B04420_A	0.132075	17.8061	1.11594	0.286509	0.349334	BZL39_B04420	ZPAR0B04420	459	ZPAR0G02150	ZYBA0D09582g	A	4	YBR118W	YPR080W	TEF2	TEF1	NA	FALSE	http://www.yeastgenome.org/locus/S000000322/overview	Elongation factor 1-alpha
ZPAR0B04430_A	0.46956	8.82761	3.12275	0.00890619	0.0178124	BZL39_B04430	ZPAR0B04430	271	ZPAR0G02140	ZYBA0D09604g	A	4	YBR119W	NA	MUD1	NA	NA	FALSE	http://www.yeastgenome.org/locus/S000000323/overview	related to U1 small nuclear ribonucleo A
ZPAR0B04440_A	0.759461	8.83006	3.64094	0.00343548	0.00806286	BZL39_B04440	ZPAR0B04440	156	ZPAR0G02130	ZYBA0D09626g	A	4	YBR120C	NA	CBP6	NA	NA	FALSE	http://www.yeastgenome.org/locus/S000000324/overview	probable Cytochrome B pre-mRNA-processing 6
ZPAR0B04880_B	-0.0546103	9.90628	-0.41636	0.684569	0.735752	BZL39_B04880	ZPAR0B04880	383	ZPAR0G01690	ZYBA0D10594g	B	7	YCR035C	NA	RRP43	NA	NA	FALSE	http://www.yeastgenome.org/locus/S000000631/overview	probable Exosome complex component RRP43
ZPAR0B04890_B	0.215612	9.76844	1.36227	0.198379	0.265274	BZL39_B04890	ZPAR0B04890	333	ZPAR0G01680	ZYBA0D10616g	B	7	YCR036W	NA	RBK1	NA	NA	FALSE	http://www.yeastgenome.org/locus/S000000632/overview	probable ribokinase
ZPAR0B05070_A	1.7082	10.0809	3.44023	0.00495999	0.0111843	BZL39_B05070	ZPAR0B05070	289	ZPAR0G01500	ZYBA0D10968g	A	4	YLR348C	NA	DIC1	NA	NA	FALSE	http://www.yeastgenome.org/locus/S000004340/overview	Dic1p
ZPAR0B09370_A	0.544296	5.56631	1.68708	0.117643	0.166	BZL39_B09370	ZPAR0B09370	117	ZPAR0A09410	ZYBA0M01838g	A	4	YDR374W-A	NA	WIP1	NA	NA	FALSE	http://www.yeastgenome.org/locus/S000113553/overview	ZYBA0S13-01838g1_1
ZPAR0B10200_N	-0.498817	8.41076	-1.82238	0.0936481	0.136323	BZL39_B10200	ZPAR0B10200	742	NA	NA	N	2	NA	NA	NA	NA	NA	FALSE	NA	Y element ATP-dependent helicase 1 copy 6
ZPAR0B10210_N	-1.45723	9.51146	-4.39015	0.000901303	0.00303005	BZL39_B10210	ZPAR0B10210	831	NA	NA	N	2	NA	NA	NA	NA	NA	FALSE	NA	Y element ATP-dependent helicase 1 copy 1
ZPAR0C00100_N	-0.901143	10.0476	-3.19338	0.00781634	0.0163165	BZL39_C00100	ZPAR0C00100	1630	NA	NA	N	2	YEL076C	NA	NA	NA	NA	FALSE	http://www.yeastgenome.org/locus/S000000802/overview	Y element ATP-dependent helicase 1 copy 1
ZPAR0C00110_B	-0.583384	1.35457	-0.828477	0.423731	0.484867	BZL39_C00110	ZPAR0C00110	178	NA	NA	B	9	NA	NA	NA	NA	DUP	FALSE	NA	uncharacterized protein ZBAI_03555
ZPAR0C00120_N	-1.36672	1.44328	-2.03178	0.0651586	0.0979508	BZL39_C00120	ZPAR0C00120	156	NA	NA	N	2	NA	NA	NA	NA	NA	FALSE	NA	uncharacterized protein ZBAI_03556
ZPAR0C02780_A	-1.36049	9.60919	-7.71619	5.77267e-06	7.37619e-05	BZL39_C02780	ZPAR0C02780	657	ZPAR0L04130	ZYBA0A13718g	A	4	YLR237W	NA	THI7	NA	Transp_cyt_pur	TRUE	http://www.yeastgenome.org/locus/S000004227/overview	probable Thiamine transporter THI72
ZPAR0C06740_B	-1.53667	9.34806	-8.60886	1.88916e-06	3.10362e-05	BZL39_C06740	ZPAR0C06740	296	ZPAR0L03370	ZYBA0A04874g	B	7	YER175C	NA	TMT1	NA	NA	FALSE	http://www.yeastgenome.org/locus/S000000977/overview	related to Trans-aconitate 3-methyltransferase
ZPAR0C07860_A	0.500356	9.97643	3.41399	0.00520494	0.0116227	BZL39_C07860	ZPAR0C07860	227	ZPAR0M04920	ZYBA0A02344g	A	4	YOR283W	NA	NA	NA	NA	FALSE	http://www.yeastgenome.org/locus/S000005809/overview	related to Broad-specificity phosphatase YOR283W
ZPAR0C07870_B	1.17378	7.83574	4.30381	0.00104824	0.00325803	BZL39_C07870	ZPAR0C07870	124	ZPAR0M04930	ZYBA0A02322g	B	7	YOR285W	NA	RDL1	NA	NA	FALSE	http://www.yeastgenome.org/locus/S000005811/overview	related to Thiosulfate sulfurtransferase RDL2,mitochondrial
ZPAR0C08870_N	-0.620346	4.72303	-1.03236	0.322462	0.384281	BZL39_C08870	ZPAR0C08870	278	NA	NA	N	2	NA	NA	NA	NA	DUP	FALSE	NA	uncharacterized protein ZBAI_07561
ZPAR0C08880_N	0.655037	6.26724	2.43046	0.0318895	0.0523899	BZL39_C08880	ZPAR0C08880	209	NA	NA	N	2	NA	NA	NA	NA	NA	FALSE	NA	probable Hypothetical protein
ZPAR0C08890_N	-1.04345	6.38277	-2.18109	0.0500128	0.0777226	BZL39_C08890	ZPAR0C08890	254	NA	NA	N	2	NA	NA	NA	NA	NA	FALSE	NA	related to Y element ATP-dependent helicase 1 copy 8
ZPAR0D00100_N	-1.41575	9.4935	-4.01124	0.00176015	0.00460038	BZL39_D00100	ZPAR0D00100	831	NA	NA	N	2	NA	NA	NA	NA	NA	FALSE	NA	Y element ATP-dependent helicase 1 copy 1
ZPAR0D00110_N	-0.321782	8.55574	-1.2932	0.220522	0.284944	BZL39_D00110	ZPAR0D00110	742	NA	NA	N	2	NA	NA	NA	NA	NA	FALSE	NA	Y element ATP-dependent helicase 1 copy 6
ZPAR0D03230_B	0.759494	11.4686	5.9417	7.08432e-05	0.000378929	BZL39_D03230	ZPAR0D03230	105	ZPAR0F01950	ZYBA0G00892g	B	7	YGR209C	YLR043C	TRX2	TRX1	NA	FALSE	http://www.yeastgenome.org/locus/S000003441/overview	Thioredoxin-1
ZPAR0D03240_B	0.552414	9.99237	5.72854	9.84949e-05	0.000471955	BZL39_D03240	ZPAR0D03240	300	ZPAR0F01960	ZYBA0G00870g	B	7	YGR208W	NA	SER2	NA	NA	FALSE	http://www.yeastgenome.org/locus/S000003440/overview	Ser2p
ZPAR0D03260_A	-0.509316	7.57868	-3.07457	0.00973617	0.0193045	BZL39_D03260	ZPAR0D03260	467	ZPAR0F01990	ZYBA0G00804g	A	4	YJR006W	NA	POL31	NA	NA	FALSE	http://www.yeastgenome.org/locus/S000003766/overview	probable DNA polymerase delta small subunit
ZPAR0D03270_A	-0.851545	9.70092	-4.68128	0.000545407	0.00199117	BZL39_D03270	ZPAR0D03270	1093	ZPAR0F02000	ZYBA0G00782g	A	4	YGR170W	NA	PSD2	NA	NA	FALSE	http://www.yeastgenome.org/locus/S000003402/overview	related to Phosphatidylserine decarboxylase proenzyme 2
ZPAR0D03280_A	-0.025766	8.45165	-0.161649	0.874299	0.893728	BZL39_D03280	ZPAR0D03280	499	ZPAR0F02010	ZYBA0G00760g	A	4	YKR023W	NA	NA	NA	NA	FALSE	http://www.yeastgenome.org/locus/S000001731/overview	ZYBA0S07-00760g1_1
ZPAR0D03290_A	2.20985	8.99241	6.75641	2.12963e-05	0.000180619	BZL39_D03290	ZPAR0D03290	499	ZPAR0F02020	ZYBA0G00738g	A	4	YJL103C	NA	GSM1	NA	NA	FALSE	http://www.yeastgenome.org/locus/S000003639/overview	related to Glucose starvation modulator 1
ZPAR0D03740_A	0.233916	9.43954	1.70842	0.113528	0.162183	BZL39_D03740	ZPAR0D03740	403	ZPAR0F02470	ZYBA0E08152g	A	4	YER143W	NA	DDI1	NA	NA	FALSE	http://www.yeastgenome.org/locus/S000000945/overview	probable DNA damage-inducible 1
ZPAR0D03750_A	0.539354	8.77755	3.19337	0.00781641	0.0163165	BZL39_D03750	ZPAR0D03750	284	ZPAR0F02480	ZYBA0E08130g	A	4	YER142C	NA	MAG1	NA	NA	FALSE	http://www.yeastgenome.org/locus/S000000944/overview	related to DNA-3-methyladenine glycosylase
ZPAR0D04400_A	0.320659	8.28974	2.50562	0.0278023	0.0470186	BZL39_D04400	ZPAR0D04400	154	ZPAR0K01990	ZYBA0E06568g	A	4	YHL006C	NA	SHU1	NA	NA	FALSE	http://www.yeastgenome.org/locus/S000000998/overview	ZYBA0S05-06568g1_1
ZPAR0D06330_N	0.823043	9.1129	6.18045	4.93472e-05	0.000298681	BZL39_D06330	ZPAR0D06330	214	NA	NA	N	2	YLR268W	NA	SEC22	NA	Longin	FALSE	http://www.yeastgenome.org/locus/S000004258/overview	Sec22p
ZPAR0D06340_A	0.592191	10.8634	3.16497	0.00823751	0.0167666	BZL39_D06340	ZPAR0D06340	364	ZPAR0K03910	ZYBA0E02300g	A	4	YLR270W	YOR173W	DCS1	DCS2	NA	FALSE	http://www.yeastgenome.org/locus/S000004260/overview	probable m7 diphosphatase
ZPAR0D07340_B	-1.15647	15.0133	-5.78847	8.97215e-05	0.000448607	BZL39_D07340	ZPAR0D07340	616	ZPAR0K04890	ZYBA0E00122g	B	7	NA	NA	NA	NA	MFS_1	TRUE	NA	fructose facilitator
ZPAR0E00450_A	0.410538	11.6973	4.21997	0.00121486	0.00356491	BZL39_E00450	ZPAR0E00450	459	ZPAR0L00110	ZYBA0B15852g	A	4	YJR065C	NA	ARP3	NA	NA	FALSE	http://www.yeastgenome.org/locus/S000003826/overview	arp3p
ZPAR0E00490_A	-0.599814	8.74699	-2.75207	0.0176752	0.0312716	BZL39_E00490	ZPAR0E00490	410	ZPAR0L00150	ZYBA0B15764g	A	4	YJR062C	NA	NTA1	NA	NA	FALSE	http://www.yeastgenome.org/locus/S000003823/overview	related to N-terminal amidase
ZPAR0E01100_A	0.741632	9.73551	5.85383	8.10896e-05	0.000414458	BZL39_E01100	ZPAR0E01100	435	ZPAR0M03640	ZYBA0B14356g	A	4	YPL172C	NA	COX10	NA	UbiA	FALSE	http://www.yeastgenome.org/locus/S000006093/overview	Cox10p
ZPAR0E01110_A	0.652584	11.1216	5.25873	0.000208276	0.00085542	BZL39_E01110	ZPAR0E01110	326	ZPAR0M03650	ZYBA0B14334g	A	4	YOR261C	NA	RPN8	NA	NA	FALSE	http://www.yeastgenome.org/locus/S000005787/overview	Rpn8p
ZPAR0E01120_A	-0.569996	8.88026	-2.71392	0.0189635	0.0332947	BZL39_E01120	ZPAR0E01120	345	ZPAR0M03660	ZYBA0B14312g	A	4	YOR262W	NA	GPN2	NA	NA	FALSE	http://www.yeastgenome.org/locus/S000005788/overview	GPN-loop GTPase 2
ZPAR0E01130_A	-1.13651	8.73446	-5.33173	0.00018502	0.000786451	BZL39_E01130	ZPAR0E01130	222	ZPAR0M03670	ZYBA0B14290g	A	4	YOR264W	NA	DSE3	NA	NA	FALSE	http://www.yeastgenome.org/locus/S000005790/overview	BN860_14290g1_1
ZPAR0E01140_A	-0.224867	8.79867	-1.51932	0.154835	0.210723	BZL39_E01140	ZPAR0E01140	106	ZPAR0M03680	ZYBA0B14268g	A	4	YOR265W	NA	RBL2	NA	NA	FALSE	http://www.yeastgenome.org/locus/S000005791/overview	probable RBL2-Beta-tubulin binding
ZPAR0E01150_A	0.488384	8.11854	3.25426	0.00698522	0.015015	BZL39_E01150	ZPAR0E01150	403	ZPAR0M03690	ZYBA0B14246g	A	4	YOR266W	NA	PNT1	NA	NA	FALSE	http://www.yeastgenome.org/locus/S000005792/overview	BN860_14246g1_1
ZPAR0E01160_A	-2.34248	11.5075	-6.12353	5.37515e-05	0.000316996	BZL39_E01160	ZPAR0E01160	637	ZPAR0M03700	ZYBA0B14224g	A	4	YOR267C	NA	HRK1	NA	NA	FALSE	http://www.yeastgenome.org/locus/S000005793/overview	related to HRK1- kinase with a role in ion homeostasis
ZPAR0E01170_A	-0.392521	8.3384	-2.28169	0.0417552	0.0662325	BZL39_E01170	ZPAR0E01170	148	ZPAR0M03720	ZYBA0B14202g	A	4	YMR236W	NA	TAF9	NA	NA	FALSE	http://www.yeastgenome.org/locus/S000004849/overview	Taf9p
ZPAR0E01180_A	-2.27917	10.6151	-13.0267	2.1536e-08	6.74923e-07	BZL39_E01180	ZPAR0E01180	778	ZPAR0M03730	ZYBA0B14180g	A	4	YMR237W	YOR299W	BCH1	BUD7	NA	FALSE	http://www.yeastgenome.org/locus/S000004850/overview	probable Bud site selection 7
ZPAR0E01190_A	-1.56708	7.60703	-6.7059	2.28844e-05	0.000180619	BZL39_E01190	ZPAR0E01190	455	ZPAR0M03740	ZYBA0B14158g	A	4	YMR238W	NA	DFG5	NA	Glyco_hydro_76	FALSE	http://www.yeastgenome.org/locus/S000004851/overview	Dfg5p
ZPAR0E01200_A	-0.260929	9.81402	-1.91612	0.0797174	0.117532	BZL39_E01200	ZPAR0E01200	427	ZPAR0M03750	ZYBA0B14136g	A	4	YOR301W	NA	RAX1	NA	RGS	FALSE	http://www.yeastgenome.org/locus/S000005827/overview	Bud site selection RAX1
ZPAR0E01210_A	-0.510785	12.8167	-4.09065	0.00152772	0.00418304	BZL39_E01210	ZPAR0E01210	393	ZPAR0M03770	ZYBA0B14092g	A	4	YOR303W	NA	CPA1	NA	NA	FALSE	http://www.yeastgenome.org/locus/S000005829/overview	Cpa1p
ZPAR0E06660_A	0.0426019	11.0707	0.398484	0.697342	0.74254	BZL39_E06660	ZPAR0E06660	297	ZPAR0H00550	ZYBA0B01530g	A	4	YER055C	NA	HIS1	NA	NA	FALSE	http://www.yeastgenome.org/locus/S000000857/overview	probable ATP phosphoribosyltransferase
ZPAR0E06960_A	-0.501065	7.68747	-2.67737	0.0202848	0.0353447	BZL39_E06960	ZPAR0E06960	427	ZPAR0H00260	ZYBA0B00870g	A	4	YNR045W	NA	PET494	NA	NA	FALSE	http://www.yeastgenome.org/locus/S000005328/overview	Pet494p
ZPAR0E07100_A	-0.114732	9.53199	-0.674734	0.512761	0.575293	BZL39_E07100	ZPAR0E07100	398	ZPAR0H00120	ZYBA0B00562g	A	4	NA	NA	NA	NA	Zip	TRUE	NA	probable ZRT1-Zinc transporter I
ZPAR0E07110_A	-0.872813	11.6325	-7.97677	4.12842e-06	5.58551e-05	BZL39_E07110	ZPAR0E07110	343	NA	NA	A	9	NA	NA	NA	NA	NA	FALSE	NA	probable Similarity to dihydroflavonol-4-reductases
ZPAR0F00110_A	-1.3966	9.76051	-4.2155	0.00122447	0.00356491	BZL39_F00110	ZPAR0F00110	579	ZPAR0A00750	ZYBA0G05094g	A	4	YOR348C	NA	PUT4	NA	AA_permease	TRUE	http://www.yeastgenome.org/locus/S000005875/overview	Put4p
ZPAR0F01950_B	0.766537	11.4445	5.95812	6.90862e-05	0.000378329	BZL39_F01950	ZPAR0F01950	105	ZPAR0D03230	ZYBA0G00892g	B	7	YGR209C	YLR043C	TRX2	TRX1	NA	FALSE	http://www.yeastgenome.org/locus/S000003441/overview	Thioredoxin-1
ZPAR0F01960_B	0.548076	10.0518	5.61169	0.000118315	0.000544249	BZL39_F01960	ZPAR0F01960	300	ZPAR0D03240	ZYBA0G00870g	B	7	YGR208W	NA	SER2	NA	NA	FALSE	http://www.yeastgenome.org/locus/S000003440/overview	Ser2p
ZPAR0F01990_A	-0.373653	7.4775	-2.06372	0.0615965	0.0932052	BZL39_F01990	ZPAR0F01990	467	ZPAR0D03260	ZYBA0G00804g	A	4	YJR006W	NA	POL31	NA	NA	FALSE	http://www.yeastgenome.org/locus/S000003766/overview	probable DNA polymerase delta small subunit
ZPAR0F02000_A	-0.869047	9.69415	-6.03651	6.13098e-05	0.000343933	BZL39_F02000	ZPAR0F02000	1093	ZPAR0D03270	ZYBA0G00782g	A	4	YGR170W	NA	PSD2	NA	NA	FALSE	http://www.yeastgenome.org/locus/S000003402/overview	related to Phosphatidylserine decarboxylase proenzyme 2
ZPAR0F02010_A	-0.138274	8.45367	-0.866902	0.403164	0.468322	BZL39_F02010	ZPAR0F02010	499	ZPAR0D03280	ZYBA0G00760g	A	4	YKR023W	NA	NA	NA	NA	FALSE	http://www.yeastgenome.org/locus/S000001731/overview	ZYBA0S07-00760g1_1
ZPAR0F02020_A	1.72002	9.09248	7.42242	8.50485e-06	9.78057e-05	BZL39_F02020	ZPAR0F02020	499	ZPAR0D03290	ZYBA0G00738g	A	4	YJL103C	NA	GSM1	NA	NA	FALSE	http://www.yeastgenome.org/locus/S000003639/overview	related to Glucose starvation modulator 1
ZPAR0F02470_A	0.179853	9.44485	1.14843	0.27339	0.33989	BZL39_F02470	ZPAR0F02470	403	ZPAR0D03740	ZYBA0E08152g	A	4	YER143W	NA	DDI1	NA	NA	FALSE	http://www.yeastgenome.org/locus/S000000945/overview	probable DNA damage-inducible 1
ZPAR0F02480_A	0.617926	8.72071	3.00319	0.0111109	0.0216568	BZL39_F02480	ZPAR0F02480	284	ZPAR0D03750	ZYBA0E08130g	A	4	YER142C	NA	MAG1	NA	NA	FALSE	http://www.yeastgenome.org/locus/S000000944/overview	related to DNA-3-methyladenine glycosylase
ZPAR0F04680_B	-2.84062	11.6859	-23.1483	2.99394e-11	4.65698e-09	BZL39_F04680	ZPAR0F04680	1030	ZPAR0N01670	ZYBA0L02080g	B	7	YBR079C	NA	RPG1	NA	NA	FALSE	http://www.yeastgenome.org/locus/S000000283/overview	related to RPG1-Translation initiation factor eIF3 (p110 subunit)
ZPAR0F06150_N	0.898103	7.91823	5.01608	0.000310373	0.00125238	BZL39_F06150	ZPAR0F06150	154	NA	NA	N	2	NA	NA	NA	NA	NA	FALSE	NA	transcription factor ( )
ZPAR0F06290_N	2.33036	5.69092	4.96299	0.000339049	0.00134451	BZL39_F06290	ZPAR0F06290	428	NA	NA	N	9	NA	NA	NA	NA	SBF	TRUE	NA	probable Arsenical-resistance 3
ZPAR0F06320_N	-2.66528	1.90415	-2.95367	0.0121768	0.023535	BZL39_F06320	ZPAR0F06320	156	NA	NA	N	2	NA	NA	NA	NA	NA	FALSE	NA	uncharacterized protein ZBAI_03556
ZPAR0F06330_B	0.312123	1.65495	0.196592	0.847469	0.874071	BZL39_F06330	ZPAR0F06330	178	NA	NA	B	9	NA	NA	NA	NA	DUP	FALSE	NA	uncharacterized protein ZBAI_03555
ZPAR0F06340_N	-0.969455	10.0186	-3.31525	0.00624216	0.0138048	BZL39_F06340	ZPAR0F06340	1630	NA	NA	N	2	NA	NA	NA	NA	NA	FALSE	NA	Y element ATP-dependent helicase 1 copy 1
ZPAR0G00100_B	-0.117423	6.4968	-0.238162	0.815813	0.851557	BZL39_G00100	ZPAR0G00100	273	NA	NA	B	9	NA	NA	NA	NA	DUP	FALSE	NA	ZYBA0S22-00122g1_1
ZPAR0G00110_N	0.576107	8.61365	1.71352	0.112563	0.161809	BZL39_G00110	ZPAR0G00110	263	NA	NA	N	2	NA	NA	NA	NA	NA	FALSE	NA	uncharacterized protein ZBAI_05003
ZPAR0G01000_A	0.349068	8.86213	2.84149	0.0149843	0.0275711	BZL39_G01000	ZPAR0G01000	129	ZPAR0P00950	ZYBA0N01156g	A	4	YCR043C	NA	NA	NA	NA	FALSE	http://www.yeastgenome.org/locus/S000000639/overview	ZYBA0S14-01156g1_1
ZPAR0G01020_A	-0.219012	9.70331	-0.970552	0.351116	0.409932	BZL39_G01020	ZPAR0G01020	347	ZPAR0P00970	ZYBA0N01112g	A	4	NA	NA	NA	NA	NA	FALSE	NA	related to NADPH dehydrogenase 1
ZPAR0G01040_A	0.641933	10.0682	3.85457	0.00233211	0.00558735	BZL39_G01040	ZPAR0G01040	598	ZPAR0P00990	ZYBA0N01068g	A	4	YOR154W	NA	SLP1	NA	Sad1_UNC	FALSE	http://www.yeastgenome.org/locus/S000005680/overview	ZYBA0S14-01068g1_1
ZPAR0G01500_A	1.76378	10.0435	3.62406	0.00354286	0.00823088	BZL39_G01500	ZPAR0G01500	289	ZPAR0B05070	ZYBA0D10968g	A	4	YLR348C	NA	DIC1	NA	NA	FALSE	http://www.yeastgenome.org/locus/S000004340/overview	Dic1p
ZPAR0G01680_B	0.118453	9.77626	0.842116	0.416353	0.478806	BZL39_G01680	ZPAR0G01680	333	ZPAR0B04890	ZYBA0D10616g	B	7	YCR036W	NA	RBK1	NA	NA	FALSE	http://www.yeastgenome.org/locus/S000000632/overview	probable ribokinase
ZPAR0G01690_B	-0.0552481	9.86032	-0.420544	0.681594	0.735752	BZL39_G01690	ZPAR0G01690	383	ZPAR0B04880	ZYBA0D10594g	B	7	YCR035C	NA	RRP43	NA	NA	FALSE	http://www.yeastgenome.org/locus/S000000631/overview	probable Exosome complex component RRP43
ZPAR0G02130_A	1.00846	8.76854	4.63505	0.000590257	0.00212124	BZL39_G02130	ZPAR0G02130	156	ZPAR0B04440	ZYBA0D09626g	A	4	YBR120C	NA	CBP6	NA	NA	FALSE	http://www.yeastgenome.org/locus/S000000324/overview	probable Cytochrome B pre-mRNA-processing 6
ZPAR0G02140_A	0.630868	8.83766	4.43256	0.000837135	0.00287375	BZL39_G02140	ZPAR0G02140	271	ZPAR0B04430	ZYBA0D09604g	A	4	YBR119W	NA	MUD1	NA	NA	FALSE	http://www.yeastgenome.org/locus/S000000323/overview	related to U1 small nuclear ribonucleo A
ZPAR0G02150_A	0.130552	17.8109	1.11337	0.287567	0.349334	BZL39_G02150	ZPAR0G02150	459	ZPAR0B04420	ZYBA0D09582g	A	4	YBR118W	YPR080W	TEF2	TEF1	NA	FALSE	http://www.yeastgenome.org/locus/S000000322/overview	Elongation factor 1-alpha
ZPAR0G02170_A	-1.67932	4.30385	-2.88461	0.0138363	0.0260848	BZL39_G02170	ZPAR0G02170	306	ZPAR0B04400	ZYBA0D09538g	A	4	YPR078C	NA	NA	NA	NA	FALSE	http://www.yeastgenome.org/locus/S000006282/overview	ZYBA0S04-09538g1_1
ZPAR0G02180_A	0.365335	9.14118	1.32188	0.211095	0.275862	BZL39_G02180	ZPAR0G02180	58	NA	NA	A	9	NA	NA	MT-58	NA	NA	FALSE	NA	unnamed protein product
ZPAR0G02190_A	0.56129	9.10616	2.02273	0.0662023	0.0988735	BZL39_G02190	ZPAR0G02190	58	NA	NA	A	9	NA	NA	MT-58	NA	NA	FALSE	NA	unnamed protein product
ZPAR0G02200_A	0.54936	9.12726	1.67984	0.11907	0.166989	BZL39_G02200	ZPAR0G02200	58	NA	NA	A	9	NA	NA	MT-58	NA	NA	FALSE	NA	unnamed protein product
ZPAR0G02210_A	0.379342	9.10642	1.16786	0.265765	0.335857	BZL39_G02210	ZPAR0G02210	58	NA	NA	A	9	NA	NA	MT-58	NA	NA	FALSE	NA	unnamed protein product
ZPAR0G02220_A	0.677407	9.13118	2.39648	0.0339229	0.0549455	BZL39_G02220	ZPAR0G02220	58	NA	NA	A	9	NA	NA	MT-58	NA	NA	FALSE	NA	unnamed protein product
ZPAR0G02230_A	0.521298	10.5028	4.83427	0.000420743	0.00161285	BZL39_G02230	ZPAR0G02230	240	ZPAR0B04380	ZYBA0D09472g	A	4	NA	NA	NA	NA	NA	FALSE	NA	ZYBA0S04-09472g1_1
ZPAR0G05310_N	-1.70949	11.9246	-9.59317	6.06777e-07	1.16299e-05	BZL39_G05310	ZPAR0G05310	937	NA	NA	N	2	YIL075C	NA	RPN2	NA	NA	FALSE	http://www.yeastgenome.org/locus/S000001337/overview	Rpn2p
ZPAR0G05320_A	-0.0740024	9.83457	-0.552113	0.591105	0.653626	BZL39_G05320	ZPAR0G05320	548	ZPAR0B01300	ZYBA0D02498g	A	4	YER082C	NA	UTP7	NA	NA	FALSE	http://www.yeastgenome.org/locus/S000000884/overview	Utp7p
ZPAR0G05340_A	0.276569	10.0264	2.47275	0.0295233	0.0488516	BZL39_G05340	ZPAR0G05340	270	ZPAR0B01280	ZYBA0D02454g	A	4	YER083C	NA	GET2	NA	GET2	TRUE	http://www.yeastgenome.org/locus/S000000885/overview	probable Golgi to ER traffic 2
ZPAR0G05350_A	0.53243	10.1061	4.32985	0.00100146	0.00315529	BZL39_G05350	ZPAR0G05350	294	ZPAR0B01270	ZYBA0D02432g	A	4	YIL076W	NA	SEC28	NA	NA	FALSE	http://www.yeastgenome.org/locus/S000001338/overview	related to Coatomer subunit epsilon
ZPAR0G05370_A	-0.445664	12.2073	-3.70859	0.00303753	0.0072024	BZL39_G05370	ZPAR0G05370	736	ZPAR0B01250	ZYBA0D02388g	A	4	YIL078W	NA	THS1	NA	NA	FALSE	http://www.yeastgenome.org/locus/S000001340/overview	Ths1p
ZPAR0G05380_A	-0.17377	9.33584	-1.337	0.206259	0.271084	BZL39_G05380	ZPAR0G05380	348	ZPAR0B01240	ZYBA0D02366g	A	4	YIL079C	YDL175C	AIR1	AIR2	NA	FALSE	http://www.yeastgenome.org/locus/S000001341/overview	related to AIR2
ZPAR0G05390_N	-0.274376	9.05265	-1.57699	0.141039	0.194245	BZL39_G05390	ZPAR0G05390	137	NA	NA	N	2	YDL123W	NA	SNA4	NA	Pmp3	TRUE	http://www.yeastgenome.org/locus/S000002281/overview	related to SNA4
ZPAR0G05400_A	0.17276	9.51545	1.00838	0.333367	0.393202	BZL39_G05400	ZPAR0G05400	689	ZPAR0B01220	ZYBA0D02322g	A	4	YDL176W	NA	NA	NA	NA	FALSE	http://www.yeastgenome.org/locus/S000002335/overview	ZYBA0S04-02322g1_1
ZPAR0G05410_A	0.791787	7.30708	4.36889	0.000935363	0.00303005	BZL39_G05410	ZPAR0G05410	172	ZPAR0B01210	ZYBA0D02300g	A	4	YDL177C	NA	NA	NA	NA	FALSE	http://www.yeastgenome.org/locus/S000002336/overview	probable IMPACT family member YDL177C
ZPAR0G05420_A	0.778507	10.7204	6.38124	3.66295e-05	0.000247788	BZL39_G05420	ZPAR0G05420	312	ZPAR0B01200	ZYBA0D02278g	A	4	YDL124W	NA	NA	NA	NA	FALSE	http://www.yeastgenome.org/locus/S000002282/overview	probable NADPH-dependent alpha-keto amide reductase
ZPAR0G05430_N	0.00374958	10.4072	0.0214926	0.983209	0.983209	BZL39_G05430	ZPAR0G05430	535	NA	NA	N	2	YDL178W	NA	DLD2	NA	NA	FALSE	http://www.yeastgenome.org/locus/S000002337/overview	probable D-lactate dehydrogenase [cytochrome] 2,mitochondrial
ZPAR0G06530_N	0.512155	8.63807	1.34429	0.203961	0.269604	BZL39_G06530	ZPAR0G06530	263	NA	NA	N	2	NA	NA	NA	NA	NA	FALSE	NA	uncharacterized protein ZBAI_05003
ZPAR0G06540_B	-0.146109	6.47445	-0.234967	0.818235	0.851557	BZL39_G06540	ZPAR0G06540	273	NA	NA	B	9	NA	NA	NA	NA	DUP	FALSE	NA	ZYBA0S22-00122g1_1
ZPAR0H00110_A	-0.823029	11.6371	-8.10279	3.52027e-06	5.39774e-05	BZL39_H00110	ZPAR0H00110	343	NA	NA	A	9	NA	NA	NA	NA	NA	FALSE	NA	probable Similarity to dihydroflavonol-4-reductases
ZPAR0H00120_A	-0.447505	9.54286	-2.75542	0.0175663	0.0312716	BZL39_H00120	ZPAR0H00120	398	ZPAR0E07100	ZYBA0B00562g	A	4	NA	NA	NA	NA	Zip	TRUE	NA	probable ZRT1-Zinc transporter I
ZPAR0H00260_A	-0.882037	7.75888	-4.35276	0.000962115	0.00307342	BZL39_H00260	ZPAR0H00260	427	ZPAR0E06960	ZYBA0B00870g	A	4	YNR045W	NA	PET494	NA	NA	FALSE	http://www.yeastgenome.org/locus/S000005328/overview	Pet494p
ZPAR0H00550_A	0.00778674	11.0477	0.0695144	0.945736	0.958235	BZL39_H00550	ZPAR0H00550	297	ZPAR0E06660	ZYBA0B01530g	A	4	YER055C	NA	HIS1	NA	NA	FALSE	http://www.yeastgenome.org/locus/S000000857/overview	probable ATP phosphoribosyltransferase
ZPAR0H04910_B	1.94169	12.4961	11.5318	8.30269e-08	2.1218e-06	BZL39_H04910	ZPAR0H04910	111	ZPAR0P01450	ZYBA0I01772g	B	7	YEL039C	YJR048W	CYC7	CYC1	NA	FALSE	http://www.yeastgenome.org/locus/S000000765/overview	Cytochrome c
ZPAR0H05430_B	0.537027	10.5348	4.37303	0.000928635	0.00303005	BZL39_H05430	ZPAR0H05430	189	ZPAR0P01960	ZYBA0I00650g	B	7	YPL010W	NA	RET3	NA	NA	FALSE	http://www.yeastgenome.org/locus/S000005931/overview	Ret3p
ZPAR0H05440_B	-0.381979	11.3142	-3.14519	0.00854436	0.0172386	BZL39_H05440	ZPAR0H05440	1010	ZPAR0P01970	ZYBA0I00628g	B	7	YPL009C	NA	RQC2	NA	NA	FALSE	http://www.yeastgenome.org/locus/S000005930/overview	uncharacterized protein ZBAI_01462
ZPAR0H05450_B	0.19708	9.53239	1.11092	0.28858	0.349334	BZL39_H05450	ZPAR0H05450	321	ZPAR0P01980	ZYBA0I00606g	B	7	YPL015C	NA	HST2	NA	NA	FALSE	http://www.yeastgenome.org/locus/S000005936/overview	related to NAD-dependent deacetylase HST2
ZPAR0H05600_B	-1.36672	6.99596	-5.61925	0.000116913	0.000544249	BZL39_H05600	ZPAR0H05600	149	ZPAR0P02130	ZYBA0I00276g	B	7	YLR050C	NA	NA	NA	DUF2781	FALSE	http://www.yeastgenome.org/locus/S000004040/overview	membrane
ZPAR0H05610_B	-1.1665	9.62457	-6.68557	2.3559e-05	0.000180619	BZL39_H05610	ZPAR0H05610	352	ZPAR0P02140	ZYBA0I00254g	B	7	YLR049C	NA	NA	NA	NA	FALSE	http://www.yeastgenome.org/locus/S000004039/overview	uncharacterized protein ZBAI_01445
ZPAR0H05620_B	-0.562331	9.24019	-3.86007	0.00230908	0.00558735	BZL39_H05620	ZPAR0H05620	148	ZPAR0P02150	ZYBA0I00232g	B	7	YFL017C	NA	GNA1	NA	NA	FALSE	http://www.yeastgenome.org/locus/S000001877/overview	related to Glucosamine 6-phosphate N-acetyltransferase
ZPAR0H05630_B	-0.223152	7.42822	-1.11783	0.285736	0.349334	BZL39_H05630	ZPAR0H05630	76	ZPAR0P02160	ZYBA0I00210g	B	7	YFL017W-A	NA	SMX2	NA	NA	FALSE	http://www.yeastgenome.org/locus/S000002965/overview	Small nuclear ribonucleo G
ZPAR0H06290_A	2.90568	9.73434	13.0999	2.02309e-08	6.74923e-07	BZL39_H06290	ZPAR0H06290	231	ZPAR0P02820	ZYBA0O01420g	A	4	NA	NA	NA	NA	NA	FALSE	NA	Cu,Zn superoxide dismutase
ZPAR0H06300_N	-0.11179	6.22395	-0.361436	0.724119	0.7675	BZL39_H06300	ZPAR0H06300	177	NA	NA	N	2	NA	NA	NA	NA	NA	FALSE	NA	---NA---
ZPAR0H06310_A	0.421508	9.20245	2.94613	0.0123479	0.0236669	BZL39_H06310	ZPAR0H06310	274	ZPAR0P02840	ZYBA0O01464g	A	4	NA	NA	NA	NA	NA	FALSE	NA	related to ycsI
ZPAR0H06320_A	1.10021	9.02557	6.34836	3.84474e-05	0.000252654	BZL39_H06320	ZPAR0H06320	409	ZPAR0P02850	ZYBA0O01486g	A	4	NA	NA	NA	NA	NA	FALSE	NA	related to JLP1- -Like 1
ZPAR0H06330_A	0.234529	9.29772	1.1622	0.267967	0.336789	BZL39_H06330	ZPAR0H06330	553	ZPAR0P02860	ZYBA0O01508g	A	4	NA	NA	NA	NA	NA	FALSE	NA	related to amidase
ZPAR0I00100_B	3.91166	10.7484	16.6745	1.32191e-09	1.01346e-07	BZL39_I00100	ZPAR0I00100	584	ZPAR0O00100	ZYBA0Z00100g	B	7	NA	NA	NA	NA	Aa_trans	FALSE	NA	related to neutral amino acid permease
ZPAR0I03990_A	0.426257	13.3466	3.02355	0.0107	0.0210341	BZL39_I03990	ZPAR0I03990	176	ZPAR0N03930	ZYBA0K03752g	A	4	YLR448W	YML073C	RPL6B	RPL6A	NA	FALSE	http://www.yeastgenome.org/locus/S000004440/overview	60S ribosomal L6
ZPAR0I04000_A	0.0629059	11.3783	0.399212	0.696819	0.74254	BZL39_I04000	ZPAR0I04000	419	ZPAR0N03940	ZYBA0K03774g	A	4	YLR449W	YML074C	FPR4	FPR3	NA	FALSE	http://www.yeastgenome.org/locus/S000004441/overview	related to FK506-binding 3
ZPAR0I04770_A	0.474616	11.8151	3.21802	0.00746847	0.0159051	BZL39_I04770	ZPAR0I04770	278	ZPAR0N05000	ZYBA0J02476g	A	4	YLR192C	NA	HCR1	NA	NA	FALSE	http://www.yeastgenome.org/locus/S000004182/overview	related to Eukaryotic translation initiation factor 3 subunit J
ZPAR0I04780_A	-1.95807	10.9993	-6.76893	2.09211e-05	0.000180619	BZL39_I04780	ZPAR0I04780	588	ZPAR0N05010	ZYBA0J02454g	A	4	YDL174C	NA	DLD1	NA	NA	FALSE	http://www.yeastgenome.org/locus/S000002333/overview	related to D-lactate dehydrogenase [cytochrome] mitochondrial
ZPAR0I04790_A	0.581942	11.4362	3.60135	0.00369274	0.0084933	BZL39_I04790	ZPAR0I04790	69	ZPAR0N05020	ZYBA0J02432g	A	4	NA	NA	NA	NA	NA	FALSE	NA	ZYBA0S10-02432g1_1
ZPAR0I05880_N	0.794037	5.10231	2.08429	0.0593991	0.0910786	BZL39_I05880	ZPAR0I05880	278	NA	NA	N	2	NA	NA	NA	NA	DUP	FALSE	NA	uncharacterized protein ZBAI_07561
ZPAR0J02010_N	-0.739124	6.864	-2.52284	0.0269403	0.0458984	BZL39_J02010	ZPAR0J02010	372	NA	NA	N	2	YBR018C	NA	GAL7	NA	NA	FALSE	http://www.yeastgenome.org/locus/S000000222/overview	galactose-1-phosphate uridyltransferase
ZPAR0J02020_A	0.251035	9.6137	1.0156	0.330057	0.391305	BZL39_J02020	ZPAR0J02020	693	ZPAR0M02180	ZYBA0C08856g	A	4	YBR019C	NA	GAL10	NA	NA	FALSE	http://www.yeastgenome.org/locus/S000000223/overview	probable GAL10-UDP-glucose 4-epimerase
ZPAR0J02030_A	0.420268	9.92082	1.72543	0.110338	0.159609	BZL39_J02030	ZPAR0J02030	509	ZPAR0M02190	ZYBA0C08834g	A	4	YBR020W	YDR009W	GAL1	GAL3	NA	FALSE	http://www.yeastgenome.org/locus/S000000224/overview	related to GAL1-Galactokinase
ZPAR0J02040_A	-1.09309	10.0618	-7.05092	1.40936e-05	0.000139894	BZL39_J02040	ZPAR0J02040	361	ZPAR0M02200	ZYBA0C08812g	A	4	YBR053C	NA	NA	NA	NA	FALSE	http://www.yeastgenome.org/locus/S000000257/overview	ZYBA0S03-08812g1_1
ZPAR0J02050_A	-1.686	13.8329	-6.97388	1.56839e-05	0.000144292	BZL39_J02050	ZPAR0J02050	353	ZPAR0M02210	ZYBA0C08790g	A	4	YBR054W	YDR033W	YRO2	MRH1	Bac_rhodopsin	TRUE	http://www.yeastgenome.org/locus/S000000258/overview	related to MRH1
ZPAR0J02070_A	0.112956	12.2245	0.850085	0.412081	0.476275	BZL39_J02070	ZPAR0J02070	199	NA	NA	A	9	YBR052C	YDR032C	RFS1	PST2	NA	FALSE	http://www.yeastgenome.org/locus/S000000256/overview	Protoplast secreted 2
ZPAR0J02080_A	0.840362	9.98182	4.92041	0.000364055	0.0014192	BZL39_J02080	ZPAR0J02080	127	ZPAR0M02240	ZYBA0C08724g	A	4	YDR031W	NA	MIX14	NA	NA	FALSE	http://www.yeastgenome.org/locus/S000002438/overview	related to Mitochondrial intermembrane space cysteine motif-containing MIC14
ZPAR0J02090_A	-1.39461	9.08133	-4.10747	0.00148269	0.00410866	BZL39_J02090	ZPAR0J02090	420	ZPAR0M02250	ZYBA0C08702g	A	4	YDR030C	NA	RAD28	NA	NA	FALSE	http://www.yeastgenome.org/locus/S000002437/overview	related to Radiation-sensitive 28
ZPAR0J03770_B	0.404152	8.60199	2.86813	0.0142642	0.026673	BZL39_J03770	ZPAR0J03770	364	ZPAR0A07470	ZYBA0C04808g	B	7	YBR246W	NA	RRT2	NA	NA	FALSE	http://www.yeastgenome.org/locus/S000000450/overview	Rrt2p
ZPAR0J03780_B	-0.846756	10.5714	-8.0134	3.94082e-06	5.58551e-05	BZL39_J03780	ZPAR0J03780	640	ZPAR0A07480	ZYBA0C04786g	B	7	YGL099W	NA	LSG1	NA	NA	FALSE	http://www.yeastgenome.org/locus/S000003067/overview	probable Large subunit GTPase 1
ZPAR0J05810_A	-0.100357	9.61736	-0.355494	0.728451	0.76855	BZL39_J05810	ZPAR0J05810	552	ZPAR0M05190	ZYBA0C00166g	A	4	NA	NA	NA	NA	NA	FALSE	NA	related to amidase
ZPAR0J05840_N	0.149026	8.63945	0.7311	0.478889	0.542584	BZL39_J05840	ZPAR0J05840	613	NA	NA	N	2	NA	NA	NA	NA	NA	FALSE	NA	transcription factor ( )
ZPAR0J05850_N	-0.610508	8.73761	-2.49881	0.0281507	0.0472603	BZL39_J05850	ZPAR0J05850	631	NA	NA	N	2	NA	NA	NA	NA	M20_dimer	FALSE	NA	carboxypeptidase s
ZPAR0K01990_A	0.233784	8.29884	1.70153	0.114841	0.163046	BZL39_K01990	ZPAR0K01990	154	ZPAR0D04400	ZYBA0E06568g	A	4	YHL006C	NA	SHU1	NA	NA	FALSE	http://www.yeastgenome.org/locus/S000000998/overview	ZYBA0S05-06568g1_1
ZPAR0K03900_N	0.771695	9.10046	6.61151	2.62002e-05	0.000194389	BZL39_K03900	ZPAR0K03900	214	NA	NA	N	2	YLR268W	NA	SEC22	NA	Longin	FALSE	http://www.yeastgenome.org/locus/S000004258/overview	Sec22p
ZPAR0K03910_A	0.492078	10.8943	2.77339	0.0169931	0.0306995	BZL39_K03910	ZPAR0K03910	364	ZPAR0D06340	ZYBA0E02300g	A	4	YLR270W	YOR173W	DCS1	DCS2	NA	FALSE	http://www.yeastgenome.org/locus/S000004260/overview	probable m7 diphosphatase
ZPAR0K04890_B	-1.15265	15.0161	-5.92343	7.28554e-05	0.000380835	BZL39_K04890	ZPAR0K04890	616	ZPAR0D07340	ZYBA0E00122g	B	7	NA	NA	NA	NA	MFS_1	TRUE	NA	fructose facilitator
ZPAR0L00110_A	0.438263	11.6805	4.17725	0.00131011	0.00372008	BZL39_L00110	ZPAR0L00110	459	ZPAR0E00450	ZYBA0B15852g	A	4	YJR065C	NA	ARP3	NA	NA	FALSE	http://www.yeastgenome.org/locus/S000003826/overview	arp3p
ZPAR0L00150_A	-0.524596	8.74058	-2.28631	0.041409	0.0661394	BZL39_L00150	ZPAR0L00150	410	ZPAR0E00490	ZYBA0B15764g	A	4	YJR062C	NA	NTA1	NA	NA	FALSE	http://www.yeastgenome.org/locus/S000003823/overview	related to N-terminal amidase
ZPAR0L03370_B	-1.56124	9.40009	-7.61306	6.6062e-06	7.99698e-05	BZL39_L03370	ZPAR0L03370	296	ZPAR0C06740	ZYBA0A04874g	B	7	YER175C	NA	TMT1	NA	NA	FALSE	http://www.yeastgenome.org/locus/S000000977/overview	related to Trans-aconitate 3-methyltransferase
ZPAR0L04130_A	-1.44348	9.6213	-7.02554	1.45977e-05	0.000139894	BZL39_L04130	ZPAR0L04130	657	ZPAR0C02780	ZYBA0A13718g	A	4	YLR237W	NA	THI7	NA	Transp_cyt_pur	TRUE	http://www.yeastgenome.org/locus/S000004227/overview	probable Thiamine transporter THI72
ZPAR0L05340_N	-0.665492	0.97021	-0.812149	0.432678	0.492653	BZL39_L05340	ZPAR0L05340	150	NA	NA	N	2	NA	NA	NA	NA	VAR1	FALSE	NA	---NA---
ZPAR0M00270_N	0.640461	7.96446	3.92852	0.00204144	0.00515969	BZL39_M00270	ZPAR0M00270	154	NA	NA	N	2	NA	NA	NA	NA	NA	FALSE	NA	transcription factor ( )
ZPAR0M02170_N	-0.132959	6.79955	-0.538693	0.600047	0.660339	BZL39_M02170	ZPAR0M02170	372	NA	NA	N	2	YBR018C	NA	GAL7	NA	NA	FALSE	http://www.yeastgenome.org/locus/S000000222/overview	galactose-1-phosphate uridyltransferase
ZPAR0M02180_A	0.143651	9.60084	0.59857	0.560699	0.626023	BZL39_M02180	ZPAR0M02180	693	ZPAR0J02020	ZYBA0C08856g	A	4	YBR019C	NA	GAL10	NA	NA	FALSE	http://www.yeastgenome.org/locus/S000000223/overview	probable GAL10-UDP-glucose 4-epimerase
ZPAR0M02190_A	0.549517	9.96488	2.23149	0.0456987	0.0715014	BZL39_M02190	ZPAR0M02190	509	ZPAR0J02030	ZYBA0C08834g	A	4	YBR020W	YDR009W	GAL1	GAL3	NA	FALSE	http://www.yeastgenome.org/locus/S000000224/overview	related to GAL1-Galactokinase
ZPAR0M02200_A	-1.08207	10.0578	-7.0646	1.38296e-05	0.000139894	BZL39_M02200	ZPAR0M02200	361	ZPAR0J02040	ZYBA0C08812g	A	4	YBR053C	NA	NA	NA	NA	FALSE	http://www.yeastgenome.org/locus/S000000257/overview	ZYBA0S03-08812g1_1
ZPAR0M02210_A	-1.69321	13.8401	-7.0509	1.4094e-05	0.000139894	BZL39_M02210	ZPAR0M02210	353	ZPAR0J02050	ZYBA0C08790g	A	4	YBR054W	YDR033W	YRO2	MRH1	Bac_rhodopsin	TRUE	http://www.yeastgenome.org/locus/S000000258/overview	related to MRH1
ZPAR0M02230_A	0.153143	12.2132	1.10307	0.29184	0.3496	BZL39_M02230	ZPAR0M02230	199	NA	NA	A	9	YBR052C	YDR032C	RFS1	PST2	NA	FALSE	http://www.yeastgenome.org/locus/S000000256/overview	Protoplast secreted 2
ZPAR0M02240_A	1.00598	9.90848	6.20011	4.79164e-05	0.000297859	BZL39_M02240	ZPAR0M02240	127	ZPAR0J02080	ZYBA0C08724g	A	4	YDR031W	NA	MIX14	NA	NA	FALSE	http://www.yeastgenome.org/locus/S000002438/overview	related to Mitochondrial intermembrane space cysteine motif-containing MIC14
ZPAR0M02250_A	-1.32296	9.12088	-4.36989	0.000933732	0.00303005	BZL39_M02250	ZPAR0M02250	420	ZPAR0J02090	ZYBA0C08702g	A	4	YDR030C	NA	RAD28	NA	NA	FALSE	http://www.yeastgenome.org/locus/S000002437/overview	related to Radiation-sensitive 28
ZPAR0M03640_A	0.675197	9.7342	4.80357	0.000443123	0.00164384	BZL39_M03640	ZPAR0M03640	435	ZPAR0E01100	ZYBA0B14356g	A	4	YPL172C	NA	COX10	NA	UbiA	FALSE	http://www.yeastgenome.org/locus/S000006093/overview	Cox10p
ZPAR0M03650_A	0.689192	11.1202	5.40039	0.000165635	0.000718795	BZL39_M03650	ZPAR0M03650	326	ZPAR0E01110	ZYBA0B14334g	A	4	YOR261C	NA	RPN8	NA	NA	FALSE	http://www.yeastgenome.org/locus/S000005787/overview	Rpn8p
ZPAR0M03660_A	-0.71315	8.85522	-3.9362	0.00201345	0.00514549	BZL39_M03660	ZPAR0M03660	345	ZPAR0E01120	ZYBA0B14312g	A	4	YOR262W	NA	GPN2	NA	NA	FALSE	http://www.yeastgenome.org/locus/S000005788/overview	GPN-loop GTPase 2
ZPAR0M03670_A	-1.18053	8.76109	-5.47078	0.000147971	0.000654489	BZL39_M03670	ZPAR0M03670	222	ZPAR0E01130	ZYBA0B14290g	A	4	YOR264W	NA	DSE3	NA	NA	FALSE	http://www.yeastgenome.org/locus/S000005790/overview	BN860_14290g1_1
ZPAR0M03680_A	-0.166819	8.8584	-1.12142	0.284265	0.349334	BZL39_M03680	ZPAR0M03680	106	ZPAR0E01140	ZYBA0B14268g	A	4	YOR265W	NA	RBL2	NA	NA	FALSE	http://www.yeastgenome.org/locus/S000005791/overview	probable RBL2-Beta-tubulin binding
ZPAR0M03690_A	0.326812	8.16651	2.37966	0.034975	0.0562535	BZL39_M03690	ZPAR0M03690	403	ZPAR0E01150	ZYBA0B14246g	A	4	YOR266W	NA	PNT1	NA	NA	FALSE	http://www.yeastgenome.org/locus/S000005792/overview	BN860_14246g1_1
ZPAR0M03700_A	-2.35114	11.4777	-5.75581	9.43959e-05	0.000461937	BZL39_M03700	ZPAR0M03700	637	ZPAR0E01160	ZYBA0B14224g	A	4	YOR267C	NA	HRK1	NA	NA	FALSE	http://www.yeastgenome.org/locus/S000005793/overview	related to HRK1- kinase with a role in ion homeostasis
ZPAR0M03720_A	-0.184241	8.30514	-0.984986	0.344265	0.403985	BZL39_M03720	ZPAR0M03720	148	ZPAR0E01170	ZYBA0B14202g	A	4	YMR236W	NA	TAF9	NA	NA	FALSE	http://www.yeastgenome.org/locus/S000004849/overview	Taf9p
ZPAR0M03730_A	-2.40228	10.6217	-15.3976	3.27616e-09	1.50703e-07	BZL39_M03730	ZPAR0M03730	778	ZPAR0E01180	ZYBA0B14180g	A	4	YMR237W	YOR299W	BCH1	BUD7	NA	FALSE	http://www.yeastgenome.org/locus/S000004850/overview	probable Bud site selection 7
ZPAR0M03740_A	-1.38979	7.47116	-4.20733	0.00124227	0.00357153	BZL39_M03740	ZPAR0M03740	455	ZPAR0E01190	ZYBA0B14158g	A	4	YMR238W	NA	DFG5	NA	Glyco_hydro_76	FALSE	http://www.yeastgenome.org/locus/S000004851/overview	Dfg5p
ZPAR0M03750_A	-0.35115	9.81856	-2.90613	0.0132963	0.0252739	BZL39_M03750	ZPAR0M03750	427	ZPAR0E01200	ZYBA0B14136g	A	4	YOR301W	NA	RAX1	NA	RGS	FALSE	http://www.yeastgenome.org/locus/S000005827/overview	Bud site selection RAX1
ZPAR0M03770_A	-0.578586	12.8122	-4.811	0.00043759	0.00164384	BZL39_M03770	ZPAR0M03770	393	ZPAR0E01210	ZYBA0B14092g	A	4	YOR303W	NA	CPA1	NA	NA	FALSE	http://www.yeastgenome.org/locus/S000005829/overview	Cpa1p
ZPAR0M04920_A	0.47503	9.91751	3.30085	0.0064101	0.0140412	BZL39_M04920	ZPAR0M04920	227	ZPAR0C07860	ZYBA0A02344g	A	4	YOR283W	NA	NA	NA	NA	FALSE	http://www.yeastgenome.org/locus/S000005809/overview	related to Broad-specificity phosphatase YOR283W
ZPAR0M04930_B	1.05227	7.89862	4.54671	0.000687012	0.00243097	BZL39_M04930	ZPAR0M04930	124	ZPAR0C07870	ZYBA0A02322g	B	7	YOR285W	NA	RDL1	NA	NA	FALSE	http://www.yeastgenome.org/locus/S000005811/overview	related to Thiosulfate sulfurtransferase RDL2,mitochondrial
ZPAR0M05190_A	0.0449017	9.60713	0.13874	0.891979	0.907766	BZL39_M05190	ZPAR0M05190	552	ZPAR0J05810	ZYBA0C00166g	A	4	NA	NA	NA	NA	NA	FALSE	NA	related to amidase
ZPAR0M05340_N	-2.34062	0.823007	-3.1807	0.00800149	0.0164316	BZL39_M05340	ZPAR0M05340	150	NA	NA	N	2	NA	NA	NA	NA	VAR1	FALSE	NA	---NA---
ZPAR0M05390_N	-1.84142	6.91693	-3.8575	0.00231982	0.00558735	BZL39_M05390	ZPAR0M05390	203	NA	NA	N	2	NA	NA	NA	NA	NA	FALSE	NA	related to Strong similarity to other subtelomeric encoded s
ZPAR0N00100_N	-0.0215614	1.26928	-0.0325043	0.97461	0.978865	BZL39_N00100	ZPAR0N00100	156	NA	NA	N	2	NA	NA	NA	NA	NA	FALSE	NA	uncharacterized protein ZBAI_03556
ZPAR0N00130_N	2.71378	5.32196	5.51345	0.000138241	0.00062344	BZL39_N00130	ZPAR0N00130	428	NA	NA	N	9	NA	NA	NA	NA	SBF	TRUE	NA	probable Arsenical-resistance 3
ZPAR0N00170_N	-0.354942	5.63989	-1.58034	0.14027	0.194245	BZL39_N00170	ZPAR0N00170	394	NA	NA	N	2	NA	NA	NA	NA	NA	FALSE	NA	probable Vacuolar sorting targeting 10
ZPAR0N00180_N	1.09817	6.34719	4.1311	0.00142176	0.00398785	BZL39_N00180	ZPAR0N00180	236	NA	NA	N	2	NA	NA	NA	NA	NA	FALSE	NA	uncharacterized protein ZBAI_08169
ZPAR0N00230_N	-0.443494	8.47876	-1.47553	0.166075	0.223375	BZL39_N00230	ZPAR0N00230	631	NA	NA	N	2	NA	NA	NA	NA	M20_dimer	FALSE	NA	carboxypeptidase s
ZPAR0N00240_N	0.250109	8.6513	1.29415	0.220204	0.284944	BZL39_N00240	ZPAR0N00240	613	NA	NA	N	2	NA	NA	NA	NA	NA	FALSE	NA	transcription factor ( )
ZPAR0N01670_B	-2.81856	11.6755	-22.5552	4.04955e-11	4.65698e-09	BZL39_N01670	ZPAR0N01670	1030	ZPAR0F04680	ZYBA0L02080g	B	7	YBR079C	NA	RPG1	NA	NA	FALSE	http://www.yeastgenome.org/locus/S000000283/overview	related to RPG1-Translation initiation factor eIF3 (p110 subunit)
ZPAR0N03930_A	0.4618	13.3487	3.18936	0.00787449	0.0163165	BZL39_N03930	ZPAR0N03930	176	ZPAR0I03990	ZYBA0K03752g	A	4	YLR448W	YML073C	RPL6B	RPL6A	NA	FALSE	http://www.yeastgenome.org/locus/S000004440/overview	60S ribosomal L6
ZPAR0N03940_A	0.0990245	11.3783	0.575524	0.575676	0.63964	BZL39_N03940	ZPAR0N03940	419	ZPAR0I04000	ZYBA0K03774g	A	4	YLR449W	YML074C	FPR4	FPR3	NA	FALSE	http://www.yeastgenome.org/locus/S000004441/overview	related to FK506-binding 3
ZPAR0N05000_A	0.435477	11.7982	2.80188	0.0161221	0.0294292	BZL39_N05000	ZPAR0N05000	278	ZPAR0I04770	ZYBA0J02476g	A	4	YLR192C	NA	HCR1	NA	NA	FALSE	http://www.yeastgenome.org/locus/S000004182/overview	related to Eukaryotic translation initiation factor 3 subunit J
ZPAR0N05010_A	-1.97062	10.9564	-6.71996	2.243e-05	0.000180619	BZL39_N05010	ZPAR0N05010	588	ZPAR0I04780	ZYBA0J02454g	A	4	YDL174C	NA	DLD1	NA	NA	FALSE	http://www.yeastgenome.org/locus/S000002333/overview	related to D-lactate dehydrogenase [cytochrome] mitochondrial
ZPAR0N05020_A	0.625781	11.4042	4.05297	0.00163377	0.00431916	BZL39_N05020	ZPAR0N05020	69	ZPAR0I04790	ZYBA0J02432g	A	4	NA	NA	NA	NA	NA	FALSE	NA	ZYBA0S10-02432g1_1
ZPAR0O00100_B	3.84797	10.7717	16.2497	1.77482e-09	1.02052e-07	BZL39_O00100	ZPAR0O00100	584	ZPAR0I00100	ZYBA0Z00100g	B	7	NA	NA	NA	NA	Aa_trans	FALSE	NA	related to neutral amino acid permease
ZPAR0O04110_N	1.12163	6.33219	4.06493	0.00159929	0.00427718	BZL39_O04110	ZPAR0O04110	236	NA	NA	N	2	NA	NA	NA	NA	NA	FALSE	NA	uncharacterized protein ZBAI_08169
ZPAR0O04120_N	-0.455062	5.62879	-1.47972	0.164968	0.223192	BZL39_O04120	ZPAR0O04120	394	NA	NA	N	2	NA	NA	NA	NA	NA	FALSE	NA	probable Vacuolar sorting targeting 10
ZPAR0P00950_A	0.194832	8.87646	1.21057	0.249593	0.320707	BZL39_P00950	ZPAR0P00950	129	ZPAR0G01000	ZYBA0N01156g	A	4	YCR043C	NA	NA	NA	NA	FALSE	http://www.yeastgenome.org/locus/S000000639/overview	ZYBA0S14-01156g1_1
ZPAR0P00970_A	-0.462315	9.74286	-2.07508	0.0603738	0.09196	BZL39_P00970	ZPAR0P00970	347	ZPAR0G01020	ZYBA0N01112g	A	4	NA	NA	NA	NA	NA	FALSE	NA	related to NADPH dehydrogenase 1
ZPAR0P00990_A	0.701533	10.0626	4.27771	0.0010974	0.00332109	BZL39_P00990	ZPAR0P00990	598	ZPAR0G01040	ZYBA0N01068g	A	4	YOR154W	NA	SLP1	NA	Sad1_UNC	FALSE	http://www.yeastgenome.org/locus/S000005680/overview	ZYBA0S14-01068g1_1
ZPAR0P01450_B	1.86111	12.5175	11.3905	9.50468e-08	2.18608e-06	BZL39_P01450	ZPAR0P01450	111	ZPAR0H04910	ZYBA0I01772g	B	7	YEL039C	YJR048W	CYC7	CYC1	NA	FALSE	http://www.yeastgenome.org/locus/S000000765/overview	Cytochrome c
ZPAR0P01960_B	0.497444	10.5507	4.52496	0.000713284	0.00248569	BZL39_P01960	ZPAR0P01960	189	ZPAR0H05430	ZYBA0I00650g	B	7	YPL010W	NA	RET3	NA	NA	FALSE	http://www.yeastgenome.org/locus/S000005931/overview	Ret3p
ZPAR0P01970_B	-0.388496	11.2777	-3.51872	0.00429504	0.00978079	BZL39_P01970	ZPAR0P01970	1010	ZPAR0H05440	ZYBA0I00628g	B	7	YPL009C	NA	RQC2	NA	NA	FALSE	http://www.yeastgenome.org/locus/S000005930/overview	uncharacterized protein ZBAI_01462
ZPAR0P01980_B	0.40518	9.53719	2.49423	0.0283872	0.0473121	BZL39_P01980	ZPAR0P01980	321	ZPAR0H05450	ZYBA0I00606g	B	7	YPL015C	NA	HST2	NA	NA	FALSE	http://www.yeastgenome.org/locus/S000005936/overview	related to NAD-dependent deacetylase HST2
ZPAR0P02130_B	-1.69052	7.06247	-6.41388	3.49151e-05	0.000243348	BZL39_P02130	ZPAR0P02130	149	ZPAR0H05600	ZYBA0I00276g	B	7	YLR050C	NA	NA	NA	DUF2781	FALSE	http://www.yeastgenome.org/locus/S000004040/overview	membrane
ZPAR0P02140_B	-1.06925	9.68679	-6.31908	4.01466e-05	0.000256492	BZL39_P02140	ZPAR0P02140	352	ZPAR0H05610	ZYBA0I00254g	B	7	YLR049C	NA	NA	NA	NA	FALSE	http://www.yeastgenome.org/locus/S000004039/overview	uncharacterized protein ZBAI_01445
ZPAR0P02150_B	-0.55149	9.31312	-4.28405	0.00108524	0.00332109	BZL39_P02150	ZPAR0P02150	148	ZPAR0H05620	ZYBA0I00232g	B	7	YFL017C	NA	GNA1	NA	NA	FALSE	http://www.yeastgenome.org/locus/S000001877/overview	related to Glucosamine 6-phosphate N-acetyltransferase
ZPAR0P02160_B	0.0389176	7.41169	0.165532	0.871308	0.893728	BZL39_P02160	ZPAR0P02160	76	ZPAR0H05630	ZYBA0I00210g	B	7	YFL017W-A	NA	SMX2	NA	NA	FALSE	http://www.yeastgenome.org/locus/S000002965/overview	Small nuclear ribonucleo G
ZPAR0P02820_A	3.10677	9.69465	12.9264	2.34756e-08	6.74923e-07	BZL39_P02820	ZPAR0P02820	231	ZPAR0H06290	ZYBA0O01420g	A	4	NA	NA	NA	NA	NA	FALSE	NA	Cu,Zn superoxide dismutase
ZPAR0P02830_N	0.0817506	6.03209	0.236968	0.816718	0.851557	BZL39_P02830	ZPAR0P02830	177	NA	NA	N	2	NA	NA	NA	NA	NA	FALSE	NA	---NA---
ZPAR0P02840_A	0.469447	9.1729	2.62523	0.0223271	0.0386108	BZL39_P02840	ZPAR0P02840	274	ZPAR0H06310	ZYBA0O01464g	A	4	NA	NA	NA	NA	NA	FALSE	NA	related to ycsI
ZPAR0P02850_A	1.27683	9.01497	9.63382	5.80125e-07	1.16299e-05	BZL39_P02850	ZPAR0P02850	409	ZPAR0H06320	ZYBA0O01486g	A	4	NA	NA	NA	NA	NA	FALSE	NA	related to JLP1- -Like 1
ZPAR0P02860_A	0.346758	9.25336	1.99156	0.0699159	0.103746	BZL39_P02860	ZPAR0P02860	553	ZPAR0H06330	ZYBA0O01508g	A	4	NA	NA	NA	NA	NA	FALSE	NA	related to amidase

## Sheet: Dups_LA.42vsC.42
ID	logFC	AveExpr	t	P.Value	adj.P.Val	NCBI_ID	ZparID	length	homeolog	ortholog	label	category	scerID	scerID2	name1	name2	PFAM	TM	link	Description
ZPAR0A00120_N	1.69789	7.04082	6.45957	3.26576e-05	0.00016132	BZL39_A00120	ZPAR0A00120	209	NA	NA	N	2	NA	NA	NA	NA	NA	FALSE	NA	probable Hypothetical protein
ZPAR0A00750_A	0.710989	9.79063	2.11866	0.0558919	0.0981308	BZL39_A00750	ZPAR0A00750	579	ZPAR0F00110	ZYBA0G05094g	A	4	YOR348C	NA	PUT4	NA	AA_permease	TRUE	http://www.yeastgenome.org/locus/S000005875/overview	Put4p
ZPAR0A07470_B	0.226043	8.56544	1.5643	0.143978	0.210923	BZL39_A07470	ZPAR0A07470	364	ZPAR0J03770	ZYBA0C04808g	B	7	YBR246W	NA	RRT2	NA	NA	FALSE	http://www.yeastgenome.org/locus/S000000450/overview	Rrt2p
ZPAR0A07480_B	0.0356298	10.5627	0.303047	0.767095	0.805625	BZL39_A07480	ZPAR0A07480	640	ZPAR0J03780	ZYBA0C04786g	B	7	YGL099W	NA	LSG1	NA	NA	FALSE	http://www.yeastgenome.org/locus/S000003067/overview	probable Large subunit GTPase 1
ZPAR0A09410_A	-0.677102	5.72127	-2.83978	0.0150319	0.0292994	BZL39_A09410	ZPAR0A09410	117	ZPAR0B09370	ZYBA0M01838g	A	4	YDR374W-A	NA	WIP1	NA	NA	FALSE	http://www.yeastgenome.org/locus/S000113553/overview	ZYBA0S13-01838g1_1
ZPAR0A10210_N	1.40165	6.41006	5.14334	0.000251522	0.000904897	BZL39_A10210	ZPAR0A10210	209	NA	NA	N	2	NA	NA	NA	NA	NA	FALSE	NA	probable Hypothetical protein
ZPAR0A10220_N	0.789341	5.96562	1.94154	0.076282	0.12532	BZL39_A10220	ZPAR0A10220	254	NA	NA	N	2	NA	NA	NA	NA	NA	FALSE	NA	related to Y element ATP-dependent helicase 1 copy 8
ZPAR0A10240_N	-0.817583	7.10092	-3.23156	0.00728409	0.0149584	BZL39_A10240	ZPAR0A10240	203	NA	NA	N	2	NA	NA	NA	NA	NA	FALSE	NA	related to Strong similarity to other subtelomeric encoded s
ZPAR0B01190_N	1.03117	10.4093	6.20685	4.74365e-05	0.000220132	BZL39_B01190	ZPAR0B01190	535	NA	NA	N	2	YDL178W	NA	DLD2	NA	NA	FALSE	http://www.yeastgenome.org/locus/S000002337/overview	probable D-lactate dehydrogenase [cytochrome] 2,mitochondrial
ZPAR0B01200_A	-0.990579	10.7597	-7.71179	5.80583e-06	3.70928e-05	BZL39_B01200	ZPAR0B01200	312	ZPAR0G05420	ZYBA0D02278g	A	4	YDL124W	NA	NA	NA	NA	FALSE	http://www.yeastgenome.org/locus/S000002282/overview	probable NADPH-dependent alpha-keto amide reductase
ZPAR0B01210_A	-0.278497	7.34311	-1.49845	0.160108	0.227314	BZL39_B01210	ZPAR0B01210	172	ZPAR0G05410	ZYBA0D02300g	A	4	YDL177C	NA	NA	NA	NA	FALSE	http://www.yeastgenome.org/locus/S000002336/overview	probable IMPACT family member YDL177C
ZPAR0B01220_A	0.56187	9.54524	4.47196	0.00078179	0.0022761	BZL39_B01220	ZPAR0B01220	689	ZPAR0G05400	ZYBA0D02322g	A	4	YDL176W	NA	NA	NA	NA	FALSE	http://www.yeastgenome.org/locus/S000002335/overview	ZYBA0S04-02322g1_1
ZPAR0B01230_N	-0.422861	8.98746	-3.35439	0.00580795	0.0126097	BZL39_B01230	ZPAR0B01230	137	NA	NA	N	2	YDL123W	NA	SNA4	NA	Pmp3	TRUE	http://www.yeastgenome.org/locus/S000002281/overview	related to SNA4
ZPAR0B01240_A	-0.0270689	9.30974	-0.19353	0.849813	0.880437	BZL39_B01240	ZPAR0B01240	348	ZPAR0G05380	ZYBA0D02366g	A	4	YIL079C	YDL175C	AIR1	AIR2	NA	FALSE	http://www.yeastgenome.org/locus/S000001341/overview	related to AIR2
ZPAR0B01250_A	0.370897	12.1876	4.32111	0.00101691	0.00285231	BZL39_B01250	ZPAR0B01250	736	ZPAR0G05370	ZYBA0D02388g	A	4	YIL078W	NA	THS1	NA	NA	FALSE	http://www.yeastgenome.org/locus/S000001340/overview	Ths1p
ZPAR0B01270_A	0.07008	10.1458	0.53805	0.600477	0.663989	BZL39_B01270	ZPAR0B01270	294	ZPAR0G05350	ZYBA0D02432g	A	4	YIL076W	NA	SEC28	NA	NA	FALSE	http://www.yeastgenome.org/locus/S000001338/overview	related to Coatomer subunit epsilon
ZPAR0B01280_A	-0.167292	9.99202	-1.34365	0.204162	0.281181	BZL39_B01280	ZPAR0B01280	270	ZPAR0G05340	ZYBA0D02454g	A	4	YER083C	NA	GET2	NA	GET2	TRUE	http://www.yeastgenome.org/locus/S000000885/overview	probable Golgi to ER traffic 2
ZPAR0B01300_A	-0.497585	9.83437	-3.14237	0.00858901	0.0174821	BZL39_B01300	ZPAR0B01300	548	ZPAR0G05320	ZYBA0D02498g	A	4	YER082C	NA	UTP7	NA	NA	FALSE	http://www.yeastgenome.org/locus/S000000884/overview	Utp7p
ZPAR0B01310_N	-0.78428	11.911	-5.13325	0.000255732	0.000904897	BZL39_B01310	ZPAR0B01310	937	NA	NA	N	2	YIL075C	NA	RPN2	NA	NA	FALSE	http://www.yeastgenome.org/locus/S000001337/overview	Rpn2p
ZPAR0B04380_A	-1.18038	10.5607	-11.5408	8.23209e-08	1.72126e-06	BZL39_B04380	ZPAR0B04380	240	ZPAR0G02230	ZYBA0D09472g	A	4	NA	NA	NA	NA	NA	FALSE	NA	ZYBA0S04-09472g1_1
ZPAR0B04390_A	2.07193	9.733	9.13717	1.01494e-06	1.1116e-05	BZL39_B04390	ZPAR0B04390	58	NA	NA	A	9	NA	NA	MT-58	NA	NA	FALSE	NA	unnamed protein product
ZPAR0B04397_A	2.13978	9.67907	8.33038	2.65171e-06	2.20869e-05	BZL39_B04397	ZPAR0B04397	58	NA	NA	A	9	NA	NA	MT-58	NA	NA	FALSE	NA	unnamed protein product
ZPAR0B04400_A	-0.975362	4.64294	-3.54143	0.00412015	0.00947635	BZL39_B04400	ZPAR0B04400	306	ZPAR0G02170	ZYBA0D09538g	A	4	YPR078C	NA	NA	NA	NA	FALSE	http://www.yeastgenome.org/locus/S000006282/overview	ZYBA0S04-09538g1_1
ZPAR0B04420_A	0.132922	17.8061	1.23349	0.241238	0.324473	BZL39_B04420	ZPAR0B04420	459	ZPAR0G02150	ZYBA0D09582g	A	4	YBR118W	YPR080W	TEF2	TEF1	NA	FALSE	http://www.yeastgenome.org/locus/S000000322/overview	Elongation factor 1-alpha
ZPAR0B04430_A	-0.569659	8.82761	-3.81592	0.00250064	0.00625159	BZL39_B04430	ZPAR0B04430	271	ZPAR0G02140	ZYBA0D09604g	A	4	YBR119W	NA	MUD1	NA	NA	FALSE	http://www.yeastgenome.org/locus/S000000323/overview	related to U1 small nuclear ribonucleo A
ZPAR0B04440_A	-0.382999	8.83006	-1.94786	0.0754488	0.124843	BZL39_B04440	ZPAR0B04440	156	ZPAR0G02130	ZYBA0D09626g	A	4	YBR120C	NA	CBP6	NA	NA	FALSE	http://www.yeastgenome.org/locus/S000000324/overview	probable Cytochrome B pre-mRNA-processing 6
ZPAR0B04880_B	0.438031	9.90628	3.4885	0.00453954	0.0103376	BZL39_B04880	ZPAR0B04880	383	ZPAR0G01690	ZYBA0D10594g	B	7	YCR035C	NA	RRP43	NA	NA	FALSE	http://www.yeastgenome.org/locus/S000000631/overview	probable Exosome complex component RRP43
ZPAR0B04890_B	0.942032	9.76844	6.94716	1.62792e-05	9.36055e-05	BZL39_B04890	ZPAR0B04890	333	ZPAR0G01680	ZYBA0D10616g	B	7	YCR036W	NA	RBK1	NA	NA	FALSE	http://www.yeastgenome.org/locus/S000000632/overview	probable ribokinase
ZPAR0B05070_A	0.231169	10.0809	0.407782	0.690686	0.745811	BZL39_B05070	ZPAR0B05070	289	ZPAR0G01500	ZYBA0D10968g	A	4	YLR348C	NA	DIC1	NA	NA	FALSE	http://www.yeastgenome.org/locus/S000004340/overview	Dic1p
ZPAR0B09370_A	-0.97425	5.56631	-3.10138	0.00926529	0.0186931	BZL39_B09370	ZPAR0B09370	117	ZPAR0A09410	ZYBA0M01838g	A	4	YDR374W-A	NA	WIP1	NA	NA	FALSE	http://www.yeastgenome.org/locus/S000113553/overview	ZYBA0S13-01838g1_1
ZPAR0B10200_N	0.749905	8.41076	2.91318	0.013124	0.0260216	BZL39_B10200	ZPAR0B10200	742	NA	NA	N	2	NA	NA	NA	NA	NA	FALSE	NA	Y element ATP-dependent helicase 1 copy 6
ZPAR0B10210_N	-0.807041	9.51146	-3.30909	0.0063134	0.0134452	BZL39_B10210	ZPAR0B10210	831	NA	NA	N	2	NA	NA	NA	NA	NA	FALSE	NA	Y element ATP-dependent helicase 1 copy 1
ZPAR0C00100_N	-0.623021	10.0476	-2.79421	0.0163521	0.0310825	BZL39_C00100	ZPAR0C00100	1630	NA	NA	N	2	YEL076C	NA	NA	NA	NA	FALSE	http://www.yeastgenome.org/locus/S000000802/overview	Y element ATP-dependent helicase 1 copy 1
ZPAR0C00110_B	-0.0115995	1.35457	-0.0223917	0.982507	0.986798	BZL39_C00110	ZPAR0C00110	178	NA	NA	B	9	NA	NA	NA	NA	DUP	FALSE	NA	uncharacterized protein ZBAI_03555
ZPAR0C00120_N	1.11905	1.44328	1.78169	0.100355	0.159183	BZL39_C00120	ZPAR0C00120	156	NA	NA	N	2	NA	NA	NA	NA	NA	FALSE	NA	uncharacterized protein ZBAI_03556
ZPAR0C02780_A	-1.6072	9.60919	-10.5187	2.26114e-07	3.91674e-06	BZL39_C02780	ZPAR0C02780	657	ZPAR0L04130	ZYBA0A13718g	A	4	YLR237W	NA	THI7	NA	Transp_cyt_pur	TRUE	http://www.yeastgenome.org/locus/S000004227/overview	probable Thiamine transporter THI72
ZPAR0C06740_B	-0.108304	9.34806	-0.631314	0.539792	0.611586	BZL39_C06740	ZPAR0C06740	296	ZPAR0L03370	ZYBA0A04874g	B	7	YER175C	NA	TMT1	NA	NA	FALSE	http://www.yeastgenome.org/locus/S000000977/overview	related to Trans-aconitate 3-methyltransferase
ZPAR0C07860_A	0.706168	9.97643	4.18005	0.00130364	0.00353146	BZL39_C07860	ZPAR0C07860	227	ZPAR0M04920	ZYBA0A02344g	A	4	YOR283W	NA	NA	NA	NA	FALSE	http://www.yeastgenome.org/locus/S000005809/overview	related to Broad-specificity phosphatase YOR283W
ZPAR0C07870_B	0.708977	7.83574	3.38338	0.00550627	0.0121773	BZL39_C07870	ZPAR0C07870	124	ZPAR0M04930	ZYBA0A02322g	B	7	YOR285W	NA	RDL1	NA	NA	FALSE	http://www.yeastgenome.org/locus/S000005811/overview	related to Thiosulfate sulfurtransferase RDL2,mitochondrial
ZPAR0C08870_N	0.929207	4.72303	2.37292	0.0354051	0.0626399	BZL39_C08870	ZPAR0C08870	278	NA	NA	N	2	NA	NA	NA	NA	DUP	FALSE	NA	uncharacterized protein ZBAI_07561
ZPAR0C08880_N	1.5945	6.26724	4.74118	0.000492526	0.00157335	BZL39_C08880	ZPAR0C08880	209	NA	NA	N	2	NA	NA	NA	NA	NA	FALSE	NA	probable Hypothetical protein
ZPAR0C08890_N	0.421759	6.38277	0.934238	0.36878	0.470259	BZL39_C08890	ZPAR0C08890	254	NA	NA	N	2	NA	NA	NA	NA	NA	FALSE	NA	related to Y element ATP-dependent helicase 1 copy 8
ZPAR0D00100_N	-0.942908	9.4935	-3.63	0.00350471	0.00822534	BZL39_D00100	ZPAR0D00100	831	NA	NA	N	2	NA	NA	NA	NA	NA	FALSE	NA	Y element ATP-dependent helicase 1 copy 1
ZPAR0D00110_N	0.745588	8.55574	3.24479	0.00710841	0.0147291	BZL39_D00110	ZPAR0D00110	742	NA	NA	N	2	NA	NA	NA	NA	NA	FALSE	NA	Y element ATP-dependent helicase 1 copy 6
ZPAR0D03230_B	-0.0755611	11.4686	-0.632766	0.538874	0.611586	BZL39_D03230	ZPAR0D03230	105	ZPAR0F01950	ZYBA0G00892g	B	7	YGR209C	YLR043C	TRX2	TRX1	NA	FALSE	http://www.yeastgenome.org/locus/S000003441/overview	Thioredoxin-1
ZPAR0D03240_B	0.0466306	9.99237	0.392487	0.701649	0.754108	BZL39_D03240	ZPAR0D03240	300	ZPAR0F01960	ZYBA0G00870g	B	7	YGR208W	NA	SER2	NA	NA	FALSE	http://www.yeastgenome.org/locus/S000003440/overview	Ser2p
ZPAR0D03260_A	-0.616806	7.57868	-3.32732	0.00610488	0.0131226	BZL39_D03260	ZPAR0D03260	467	ZPAR0F01990	ZYBA0G00804g	A	4	YJR006W	NA	POL31	NA	NA	FALSE	http://www.yeastgenome.org/locus/S000003766/overview	probable DNA polymerase delta small subunit
ZPAR0D03270_A	-0.236314	9.70092	-1.71442	0.112393	0.171195	BZL39_D03270	ZPAR0D03270	1093	ZPAR0F02000	ZYBA0G00782g	A	4	YGR170W	NA	PSD2	NA	NA	FALSE	http://www.yeastgenome.org/locus/S000003402/overview	related to Phosphatidylserine decarboxylase proenzyme 2
ZPAR0D03280_A	-0.0784261	8.45165	-0.542759	0.59733	0.663989	BZL39_D03280	ZPAR0D03280	499	ZPAR0F02010	ZYBA0G00760g	A	4	YKR023W	NA	NA	NA	NA	FALSE	http://www.yeastgenome.org/locus/S000001731/overview	ZYBA0S07-00760g1_1
ZPAR0D03290_A	1.57638	8.99241	10.3381	2.7259e-07	4.17972e-06	BZL39_D03290	ZPAR0D03290	499	ZPAR0F02020	ZYBA0G00738g	A	4	YJL103C	NA	GSM1	NA	NA	FALSE	http://www.yeastgenome.org/locus/S000003639/overview	related to Glucose starvation modulator 1
ZPAR0D03740_A	0.130273	9.43954	1.16078	0.268523	0.354944	BZL39_D03740	ZPAR0D03740	403	ZPAR0F02470	ZYBA0E08152g	A	4	YER143W	NA	DDI1	NA	NA	FALSE	http://www.yeastgenome.org/locus/S000000945/overview	probable DNA damage-inducible 1
ZPAR0D03750_A	0.131326	8.77755	0.884992	0.393719	0.490883	BZL39_D03750	ZPAR0D03750	284	ZPAR0F02480	ZYBA0E08130g	A	4	YER142C	NA	MAG1	NA	NA	FALSE	http://www.yeastgenome.org/locus/S000000944/overview	related to DNA-3-methyladenine glycosylase
ZPAR0D04400_A	0.558458	8.28974	4.17941	0.0013051	0.00353146	BZL39_D04400	ZPAR0D04400	154	ZPAR0K01990	ZYBA0E06568g	A	4	YHL006C	NA	SHU1	NA	NA	FALSE	http://www.yeastgenome.org/locus/S000000998/overview	ZYBA0S05-06568g1_1
ZPAR0D06330_N	-0.0684334	9.1129	-0.529013	0.606539	0.666968	BZL39_D06330	ZPAR0D06330	214	NA	NA	N	2	YLR268W	NA	SEC22	NA	Longin	FALSE	http://www.yeastgenome.org/locus/S000004258/overview	Sec22p
ZPAR0D06340_A	0.174627	10.8634	1.1792	0.261393	0.347516	BZL39_D06340	ZPAR0D06340	364	ZPAR0K03910	ZYBA0E02300g	A	4	YLR270W	YOR173W	DCS1	DCS2	NA	FALSE	http://www.yeastgenome.org/locus/S000004260/overview	probable m7 diphosphatase
ZPAR0D07340_B	-0.171684	15.0133	-0.960048	0.356162	0.457639	BZL39_D07340	ZPAR0D07340	616	ZPAR0K04890	ZYBA0E00122g	B	7	NA	NA	NA	NA	MFS_1	TRUE	NA	fructose facilitator
ZPAR0E00450_A	0.0781782	11.6973	0.882829	0.394841	0.490883	BZL39_E00450	ZPAR0E00450	459	ZPAR0L00110	ZYBA0B15852g	A	4	YJR065C	NA	ARP3	NA	NA	FALSE	http://www.yeastgenome.org/locus/S000003826/overview	arp3p
ZPAR0E00490_A	0.240057	8.74699	1.25636	0.233126	0.315406	BZL39_E00490	ZPAR0E00490	410	ZPAR0L00150	ZYBA0B15764g	A	4	YJR062C	NA	NTA1	NA	NA	FALSE	http://www.yeastgenome.org/locus/S000003823/overview	related to N-terminal amidase
ZPAR0E01100_A	0.0337647	9.73551	0.280673	0.783789	0.819415	BZL39_E01100	ZPAR0E01100	435	ZPAR0M03640	ZYBA0B14356g	A	4	YPL172C	NA	COX10	NA	UbiA	FALSE	http://www.yeastgenome.org/locus/S000006093/overview	Cox10p
ZPAR0E01110_A	0.447602	11.1216	3.99799	0.00180238	0.00460609	BZL39_E01110	ZPAR0E01110	326	ZPAR0M03650	ZYBA0B14334g	A	4	YOR261C	NA	RPN8	NA	NA	FALSE	http://www.yeastgenome.org/locus/S000005787/overview	Rpn8p
ZPAR0E01120_A	-0.385859	8.88026	-2.07198	0.0607052	0.104195	BZL39_E01120	ZPAR0E01120	345	ZPAR0M03660	ZYBA0B14312g	A	4	YOR262W	NA	GPN2	NA	NA	FALSE	http://www.yeastgenome.org/locus/S000005788/overview	GPN-loop GTPase 2
ZPAR0E01130_A	-0.480663	8.73446	-2.42843	0.0320076	0.0579665	BZL39_E01130	ZPAR0E01130	222	ZPAR0M03670	ZYBA0B14290g	A	4	YOR264W	NA	DSE3	NA	NA	FALSE	http://www.yeastgenome.org/locus/S000005790/overview	BN860_14290g1_1
ZPAR0E01140_A	-0.209775	8.79867	-1.44465	0.174409	0.246099	BZL39_E01140	ZPAR0E01140	106	ZPAR0M03680	ZYBA0B14268g	A	4	YOR265W	NA	RBL2	NA	NA	FALSE	http://www.yeastgenome.org/locus/S000005791/overview	probable RBL2-Beta-tubulin binding
ZPAR0E01150_A	-0.69523	8.11854	-4.01942	0.00173462	0.00453367	BZL39_E01150	ZPAR0E01150	403	ZPAR0M03690	ZYBA0B14246g	A	4	YOR266W	NA	PNT1	NA	NA	FALSE	http://www.yeastgenome.org/locus/S000005792/overview	BN860_14246g1_1
ZPAR0E01160_A	-0.484593	11.5075	-1.55038	0.147267	0.214377	BZL39_E01160	ZPAR0E01160	637	ZPAR0M03700	ZYBA0B14224g	A	4	YOR267C	NA	HRK1	NA	NA	FALSE	http://www.yeastgenome.org/locus/S000005793/overview	related to HRK1- kinase with a role in ion homeostasis
ZPAR0E01170_A	-0.219558	8.3384	-1.34981	0.202232	0.280201	BZL39_E01170	ZPAR0E01170	148	ZPAR0M03720	ZYBA0B14202g	A	4	YMR236W	NA	TAF9	NA	NA	FALSE	http://www.yeastgenome.org/locus/S000004849/overview	Taf9p
ZPAR0E01180_A	-1.00532	10.6151	-6.19081	4.85879e-05	0.000220132	BZL39_E01180	ZPAR0E01180	778	ZPAR0M03730	ZYBA0B14180g	A	4	YMR237W	YOR299W	BCH1	BUD7	NA	FALSE	http://www.yeastgenome.org/locus/S000004850/overview	probable Bud site selection 7
ZPAR0E01190_A	-2.15409	7.60703	-8.29556	2.76819e-06	2.20869e-05	BZL39_E01190	ZPAR0E01190	455	ZPAR0M03740	ZYBA0B14158g	A	4	YMR238W	NA	DFG5	NA	Glyco_hydro_76	FALSE	http://www.yeastgenome.org/locus/S000004851/overview	Dfg5p
ZPAR0E01200_A	-0.746309	9.81402	-5.26592	0.000205856	0.000763658	BZL39_E01200	ZPAR0E01200	427	ZPAR0M03750	ZYBA0B14136g	A	4	YOR301W	NA	RAX1	NA	RGS	FALSE	http://www.yeastgenome.org/locus/S000005827/overview	Bud site selection RAX1
ZPAR0E01210_A	0.778269	12.8167	6.45314	3.29655e-05	0.00016132	BZL39_E01210	ZPAR0E01210	393	ZPAR0M03770	ZYBA0B14092g	A	4	YOR303W	NA	CPA1	NA	NA	FALSE	http://www.yeastgenome.org/locus/S000005829/overview	Cpa1p
ZPAR0E06660_A	-0.271576	11.0707	-2.38814	0.0344405	0.0618853	BZL39_E06660	ZPAR0E06660	297	ZPAR0H00550	ZYBA0B01530g	A	4	YER055C	NA	HIS1	NA	NA	FALSE	http://www.yeastgenome.org/locus/S000000857/overview	probable ATP phosphoribosyltransferase
ZPAR0E06960_A	-0.0806779	7.68747	-0.4712	0.646032	0.700884	BZL39_E06960	ZPAR0E06960	427	ZPAR0H00260	ZYBA0B00870g	A	4	YNR045W	NA	PET494	NA	NA	FALSE	http://www.yeastgenome.org/locus/S000005328/overview	Pet494p
ZPAR0E07100_A	-0.689935	9.53199	-4.41316	0.000865875	0.00245866	BZL39_E07100	ZPAR0E07100	398	ZPAR0H00120	ZYBA0B00562g	A	4	NA	NA	NA	NA	Zip	TRUE	NA	probable ZRT1-Zinc transporter I
ZPAR0E07110_A	0.555689	11.6325	5.77518	9.15938e-05	0.000363217	BZL39_E07110	ZPAR0E07110	343	NA	NA	A	9	NA	NA	NA	NA	NA	FALSE	NA	probable Similarity to dihydroflavonol-4-reductases
ZPAR0F00110_A	0.527995	9.76051	1.61461	0.132623	0.196796	BZL39_F00110	ZPAR0F00110	579	ZPAR0A00750	ZYBA0G05094g	A	4	YOR348C	NA	PUT4	NA	AA_permease	TRUE	http://www.yeastgenome.org/locus/S000005875/overview	Put4p
ZPAR0F01950_B	-0.0798821	11.4445	-0.664919	0.518801	0.593653	BZL39_F01950	ZPAR0F01950	105	ZPAR0D03230	ZYBA0G00892g	B	7	YGR209C	YLR043C	TRX2	TRX1	NA	FALSE	http://www.yeastgenome.org/locus/S000003441/overview	Thioredoxin-1
ZPAR0F01960_B	0.112619	10.0518	0.927695	0.372029	0.470259	BZL39_F01960	ZPAR0F01960	300	ZPAR0D03240	ZYBA0G00870g	B	7	YGR208W	NA	SER2	NA	NA	FALSE	http://www.yeastgenome.org/locus/S000003440/overview	Ser2p
ZPAR0F01990_A	-0.724174	7.4775	-3.35407	0.00581143	0.0126097	BZL39_F01990	ZPAR0F01990	467	ZPAR0D03260	ZYBA0G00804g	A	4	YJR006W	NA	POL31	NA	NA	FALSE	http://www.yeastgenome.org/locus/S000003766/overview	probable DNA polymerase delta small subunit
ZPAR0F02000_A	-0.280203	9.69415	-2.56098	0.0251223	0.0465978	BZL39_F02000	ZPAR0F02000	1093	ZPAR0D03270	ZYBA0G00782g	A	4	YGR170W	NA	PSD2	NA	NA	FALSE	http://www.yeastgenome.org/locus/S000003402/overview	related to Phosphatidylserine decarboxylase proenzyme 2
ZPAR0F02010_A	0.0135851	8.45367	0.0939527	0.926713	0.951535	BZL39_F02010	ZPAR0F02010	499	ZPAR0D03280	ZYBA0G00760g	A	4	YKR023W	NA	NA	NA	NA	FALSE	http://www.yeastgenome.org/locus/S000001731/overview	ZYBA0S07-00760g1_1
ZPAR0F02020_A	1.58204	9.09248	13.6002	1.32997e-08	6.93855e-07	BZL39_F02020	ZPAR0F02020	499	ZPAR0D03290	ZYBA0G00738g	A	4	YJL103C	NA	GSM1	NA	NA	FALSE	http://www.yeastgenome.org/locus/S000003639/overview	related to Glucose starvation modulator 1
ZPAR0F02470_A	0.159167	9.44485	1.21567	0.247715	0.331247	BZL39_F02470	ZPAR0F02470	403	ZPAR0D03740	ZYBA0E08152g	A	4	YER143W	NA	DDI1	NA	NA	FALSE	http://www.yeastgenome.org/locus/S000000945/overview	probable DNA damage-inducible 1
ZPAR0F02480_A	0.276096	8.72071	1.57183	0.142228	0.209695	BZL39_F02480	ZPAR0F02480	284	ZPAR0D03750	ZYBA0E08130g	A	4	YER142C	NA	MAG1	NA	NA	FALSE	http://www.yeastgenome.org/locus/S000000944/overview	related to DNA-3-methyladenine glycosylase
ZPAR0F04680_B	-1.33718	11.6859	-13.8161	1.11443e-08	6.93855e-07	BZL39_F04680	ZPAR0F04680	1030	ZPAR0N01670	ZYBA0L02080g	B	7	YBR079C	NA	RPG1	NA	NA	FALSE	http://www.yeastgenome.org/locus/S000000283/overview	related to RPG1-Translation initiation factor eIF3 (p110 subunit)
ZPAR0F06150_N	0.129556	7.91823	0.875525	0.398643	0.491139	BZL39_F06150	ZPAR0F06150	154	NA	NA	N	2	NA	NA	NA	NA	NA	FALSE	NA	transcription factor ( )
ZPAR0F06290_N	1.8088	5.69092	4.42892	0.000842449	0.00242204	BZL39_F06290	ZPAR0F06290	428	NA	NA	N	9	NA	NA	NA	NA	SBF	TRUE	NA	probable Arsenical-resistance 3
ZPAR0F06320_N	0.625882	1.90415	0.795324	0.442025	0.535083	BZL39_F06320	ZPAR0F06320	156	NA	NA	N	2	NA	NA	NA	NA	NA	FALSE	NA	uncharacterized protein ZBAI_03556
ZPAR0F06330_B	-0.432864	1.65495	-0.367499	0.719709	0.766357	BZL39_F06330	ZPAR0F06330	178	NA	NA	B	9	NA	NA	NA	NA	DUP	FALSE	NA	uncharacterized protein ZBAI_03555
ZPAR0F06340_N	-0.657097	10.0186	-2.84625	0.014853	0.0291982	BZL39_F06340	ZPAR0F06340	1630	NA	NA	N	2	NA	NA	NA	NA	NA	FALSE	NA	Y element ATP-dependent helicase 1 copy 1
ZPAR0G00100_B	0.366036	6.4968	1.50205	0.159187	0.227314	BZL39_G00100	ZPAR0G00100	273	NA	NA	B	9	NA	NA	NA	NA	DUP	FALSE	NA	ZYBA0S22-00122g1_1
ZPAR0G00110_N	1.13697	8.61365	6.52517	2.96831e-05	0.000155162	BZL39_G00110	ZPAR0G00110	263	NA	NA	N	2	NA	NA	NA	NA	NA	FALSE	NA	uncharacterized protein ZBAI_05003
ZPAR0G01000_A	-0.173658	8.86213	-1.14343	0.275376	0.361923	BZL39_G01000	ZPAR0G01000	129	ZPAR0P00950	ZYBA0N01156g	A	4	YCR043C	NA	NA	NA	NA	FALSE	http://www.yeastgenome.org/locus/S000000639/overview	ZYBA0S14-01156g1_1
ZPAR0G01020_A	1.67748	9.70331	10.5114	2.27822e-07	3.91674e-06	BZL39_G01020	ZPAR0G01020	347	ZPAR0P00970	ZYBA0N01112g	A	4	NA	NA	NA	NA	NA	FALSE	NA	related to NADPH dehydrogenase 1
ZPAR0G01040_A	0.704463	10.0682	4.77304	0.000466617	0.00151158	BZL39_G01040	ZPAR0G01040	598	ZPAR0P00990	ZYBA0N01068g	A	4	YOR154W	NA	SLP1	NA	Sad1_UNC	FALSE	http://www.yeastgenome.org/locus/S000005680/overview	ZYBA0S14-01068g1_1
ZPAR0G01500_A	0.275007	10.0435	0.494956	0.629658	0.686357	BZL39_G01500	ZPAR0G01500	289	ZPAR0B05070	ZYBA0D10968g	A	4	YLR348C	NA	DIC1	NA	NA	FALSE	http://www.yeastgenome.org/locus/S000004340/overview	Dic1p
ZPAR0G01680_B	0.84722	9.77626	7.137	1.2518e-05	7.57666e-05	BZL39_G01680	ZPAR0G01680	333	ZPAR0B04890	ZYBA0D10616g	B	7	YCR036W	NA	RBK1	NA	NA	FALSE	http://www.yeastgenome.org/locus/S000000632/overview	probable ribokinase
ZPAR0G01690_B	0.378066	9.86032	2.9847	0.0114976	0.0229951	BZL39_G01690	ZPAR0G01690	383	ZPAR0B04880	ZYBA0D10594g	B	7	YCR035C	NA	RRP43	NA	NA	FALSE	http://www.yeastgenome.org/locus/S000000631/overview	probable Exosome complex component RRP43
ZPAR0G02130_A	-0.413693	8.76854	-1.98967	0.0701474	0.117766	BZL39_G02130	ZPAR0G02130	156	ZPAR0B04440	ZYBA0D09626g	A	4	YBR120C	NA	CBP6	NA	NA	FALSE	http://www.yeastgenome.org/locus/S000000324/overview	probable Cytochrome B pre-mRNA-processing 6
ZPAR0G02140_A	-0.560945	8.83766	-4.01211	0.00175741	0.00454163	BZL39_G02140	ZPAR0G02140	271	ZPAR0B04430	ZYBA0D09604g	A	4	YBR119W	NA	MUD1	NA	NA	FALSE	http://www.yeastgenome.org/locus/S000000323/overview	related to U1 small nuclear ribonucleo A
ZPAR0G02150_A	0.136558	17.8109	1.27922	0.225239	0.306538	BZL39_G02150	ZPAR0G02150	459	ZPAR0B04420	ZYBA0D09582g	A	4	YBR118W	YPR080W	TEF2	TEF1	NA	FALSE	http://www.yeastgenome.org/locus/S000000322/overview	Elongation factor 1-alpha
ZPAR0G02170_A	-1.64255	4.30385	-4.92498	0.000361285	0.00122199	BZL39_G02170	ZPAR0G02170	306	ZPAR0B04400	ZYBA0D09538g	A	4	YPR078C	NA	NA	NA	NA	FALSE	http://www.yeastgenome.org/locus/S000006282/overview	ZYBA0S04-09538g1_1
ZPAR0G02180_A	2.07439	9.14118	9.2283	9.14344e-07	1.0515e-05	BZL39_G02180	ZPAR0G02180	58	NA	NA	A	9	NA	NA	MT-58	NA	NA	FALSE	NA	unnamed protein product
ZPAR0G02190_A	2.13785	9.10616	9.64312	5.74203e-07	7.84927e-06	BZL39_G02190	ZPAR0G02190	58	NA	NA	A	9	NA	NA	MT-58	NA	NA	FALSE	NA	unnamed protein product
ZPAR0G02200_A	2.17471	9.12726	8.20823	3.08503e-06	2.24501e-05	BZL39_G02200	ZPAR0G02200	58	NA	NA	A	9	NA	NA	MT-58	NA	NA	FALSE	NA	unnamed protein product
ZPAR0G02210_A	2.11547	9.10642	8.08953	3.57946e-06	2.49478e-05	BZL39_G02210	ZPAR0G02210	58	NA	NA	A	9	NA	NA	MT-58	NA	NA	FALSE	NA	unnamed protein product
ZPAR0G02220_A	2.11167	9.13118	9.44589	7.14932e-07	8.65444e-06	BZL39_G02220	ZPAR0G02220	58	NA	NA	A	9	NA	NA	MT-58	NA	NA	FALSE	NA	unnamed protein product
ZPAR0G02230_A	-1.24717	10.5028	-12.0789	4.9832e-08	1.14614e-06	BZL39_G02230	ZPAR0G02230	240	ZPAR0B04380	ZYBA0D09472g	A	4	NA	NA	NA	NA	NA	FALSE	NA	ZYBA0S04-09472g1_1
ZPAR0G05310_N	-0.750572	11.9246	-4.80631	0.000441076	0.00144925	BZL39_G05310	ZPAR0G05310	937	NA	NA	N	2	YIL075C	NA	RPN2	NA	NA	FALSE	http://www.yeastgenome.org/locus/S000001337/overview	Rpn2p
ZPAR0G05320_A	-0.466196	9.83457	-3.26654	0.00682874	0.0144093	BZL39_G05320	ZPAR0G05320	548	ZPAR0B01300	ZYBA0D02498g	A	4	YER082C	NA	UTP7	NA	NA	FALSE	http://www.yeastgenome.org/locus/S000000884/overview	Utp7p
ZPAR0G05340_A	-0.187332	10.0264	-1.52721	0.152884	0.21977	BZL39_G05340	ZPAR0G05340	270	ZPAR0B01280	ZYBA0D02454g	A	4	YER083C	NA	GET2	NA	GET2	TRUE	http://www.yeastgenome.org/locus/S000000885/overview	probable Golgi to ER traffic 2
ZPAR0G05350_A	-0.0478618	10.1061	-0.350287	0.732255	0.776123	BZL39_G05350	ZPAR0G05350	294	ZPAR0B01270	ZYBA0D02432g	A	4	YIL076W	NA	SEC28	NA	NA	FALSE	http://www.yeastgenome.org/locus/S000001338/overview	related to Coatomer subunit epsilon
ZPAR0G05370_A	0.375952	12.2073	4.15414	0.00136485	0.00365017	BZL39_G05370	ZPAR0G05370	736	ZPAR0B01250	ZYBA0D02388g	A	4	YIL078W	NA	THS1	NA	NA	FALSE	http://www.yeastgenome.org/locus/S000001340/overview	Ths1p
ZPAR0G05380_A	-0.00984999	9.33584	-0.0786601	0.938612	0.95947	BZL39_G05380	ZPAR0G05380	348	ZPAR0B01240	ZYBA0D02366g	A	4	YIL079C	YDL175C	AIR1	AIR2	NA	FALSE	http://www.yeastgenome.org/locus/S000001341/overview	related to AIR2
ZPAR0G05390_N	-0.426567	9.05265	-2.81901	0.0156199	0.0299381	BZL39_G05390	ZPAR0G05390	137	NA	NA	N	2	YDL123W	NA	SNA4	NA	Pmp3	TRUE	http://www.yeastgenome.org/locus/S000002281/overview	related to SNA4
ZPAR0G05400_A	0.620594	9.51545	4.62559	0.000599902	0.0018397	BZL39_G05400	ZPAR0G05400	689	ZPAR0B01220	ZYBA0D02322g	A	4	YDL176W	NA	NA	NA	NA	FALSE	http://www.yeastgenome.org/locus/S000002335/overview	ZYBA0S04-02322g1_1
ZPAR0G05410_A	0.144151	7.30708	0.994515	0.339796	0.441543	BZL39_G05410	ZPAR0G05410	172	ZPAR0B01210	ZYBA0D02300g	A	4	YDL177C	NA	NA	NA	NA	FALSE	http://www.yeastgenome.org/locus/S000002336/overview	probable IMPACT family member YDL177C
ZPAR0G05420_A	-1.11495	10.7204	-9.58206	6.14291e-07	7.84927e-06	BZL39_G05420	ZPAR0G05420	312	ZPAR0B01200	ZYBA0D02278g	A	4	YDL124W	NA	NA	NA	NA	FALSE	http://www.yeastgenome.org/locus/S000002282/overview	probable NADPH-dependent alpha-keto amide reductase
ZPAR0G05430_N	1.15058	10.4072	7.05673	1.39808e-05	8.2451e-05	BZL39_G05430	ZPAR0G05430	535	NA	NA	N	2	YDL178W	NA	DLD2	NA	NA	FALSE	http://www.yeastgenome.org/locus/S000002337/overview	probable D-lactate dehydrogenase [cytochrome] 2,mitochondrial
ZPAR0G06530_N	0.97706	8.63807	5.01187	0.000312552	0.00107294	BZL39_G06530	ZPAR0G06530	263	NA	NA	N	2	NA	NA	NA	NA	NA	FALSE	NA	uncharacterized protein ZBAI_05003
ZPAR0G06540_B	0.219633	6.47445	0.707212	0.493073	0.575669	BZL39_G06540	ZPAR0G06540	273	NA	NA	B	9	NA	NA	NA	NA	DUP	FALSE	NA	ZYBA0S22-00122g1_1
ZPAR0H00110_A	0.605325	11.6371	6.75147	2.14463e-05	0.000117444	BZL39_H00110	ZPAR0H00110	343	NA	NA	A	9	NA	NA	NA	NA	NA	FALSE	NA	probable Similarity to dihydroflavonol-4-reductases
ZPAR0H00120_A	-0.714324	9.54286	-4.84672	0.000412007	0.00137336	BZL39_H00120	ZPAR0H00120	398	ZPAR0E07100	ZYBA0B00562g	A	4	NA	NA	NA	NA	Zip	TRUE	NA	probable ZRT1-Zinc transporter I
ZPAR0H00260_A	0.147174	7.75888	0.78863	0.44578	0.536803	BZL39_H00260	ZPAR0H00260	427	ZPAR0E06960	ZYBA0B00870g	A	4	YNR045W	NA	PET494	NA	NA	FALSE	http://www.yeastgenome.org/locus/S000005328/overview	Pet494p
ZPAR0H00550_A	-0.285521	11.0477	-2.37953	0.0349832	0.0623731	BZL39_H00550	ZPAR0H00550	297	ZPAR0E06660	ZYBA0B01530g	A	4	YER055C	NA	HIS1	NA	NA	FALSE	http://www.yeastgenome.org/locus/S000000857/overview	probable ATP phosphoribosyltransferase
ZPAR0H04910_B	0.359117	12.4961	2.49521	0.0283367	0.0517256	BZL39_H04910	ZPAR0H04910	111	ZPAR0P01450	ZYBA0I01772g	B	7	YEL039C	YJR048W	CYC7	CYC1	NA	FALSE	http://www.yeastgenome.org/locus/S000000765/overview	Cytochrome c
ZPAR0H05430_B	0.0896315	10.5348	0.667661	0.517109	0.593653	BZL39_H05430	ZPAR0H05430	189	ZPAR0P01960	ZYBA0I00650g	B	7	YPL010W	NA	RET3	NA	NA	FALSE	http://www.yeastgenome.org/locus/S000005931/overview	Ret3p
ZPAR0H05440_B	0.0167251	11.3142	0.165122	0.871625	0.898985	BZL39_H05440	ZPAR0H05440	1010	ZPAR0P01970	ZYBA0I00628g	B	7	YPL009C	NA	RQC2	NA	NA	FALSE	http://www.yeastgenome.org/locus/S000005930/overview	uncharacterized protein ZBAI_01462
ZPAR0H05450_B	0.869552	9.53239	6.89359	1.75466e-05	9.84324e-05	BZL39_H05450	ZPAR0H05450	321	ZPAR0P01980	ZYBA0I00606g	B	7	YPL015C	NA	HST2	NA	NA	FALSE	http://www.yeastgenome.org/locus/S000005936/overview	related to NAD-dependent deacetylase HST2
ZPAR0H05600_B	-2.41071	6.99596	-8.87703	1.37336e-06	1.40274e-05	BZL39_H05600	ZPAR0H05600	149	ZPAR0P02130	ZYBA0I00276g	B	7	YLR050C	NA	NA	NA	DUF2781	FALSE	http://www.yeastgenome.org/locus/S000004040/overview	membrane
ZPAR0H05610_B	-0.98914	9.62457	-6.13214	5.306e-05	0.00023026	BZL39_H05610	ZPAR0H05610	352	ZPAR0P02140	ZYBA0I00254g	B	7	YLR049C	NA	NA	NA	NA	FALSE	http://www.yeastgenome.org/locus/S000004039/overview	uncharacterized protein ZBAI_01445
ZPAR0H05620_B	-1.22589	9.24019	-8.55419	2.0179e-06	1.85647e-05	BZL39_H05620	ZPAR0H05620	148	ZPAR0P02150	ZYBA0I00232g	B	7	YFL017C	NA	GNA1	NA	NA	FALSE	http://www.yeastgenome.org/locus/S000001877/overview	related to Glucosamine 6-phosphate N-acetyltransferase
ZPAR0H05630_B	-0.162763	7.42822	-0.715814	0.487937	0.574701	BZL39_H05630	ZPAR0H05630	76	ZPAR0P02160	ZYBA0I00210g	B	7	YFL017W-A	NA	SMX2	NA	NA	FALSE	http://www.yeastgenome.org/locus/S000002965/overview	Small nuclear ribonucleo G
ZPAR0H06290_A	0.975831	9.73434	5.11269	0.000264533	0.000921859	BZL39_H06290	ZPAR0H06290	231	ZPAR0P02820	ZYBA0O01420g	A	4	NA	NA	NA	NA	NA	FALSE	NA	Cu,Zn superoxide dismutase
ZPAR0H06300_N	0.202642	6.22395	0.712779	0.489746	0.574701	BZL39_H06300	ZPAR0H06300	177	NA	NA	N	2	NA	NA	NA	NA	NA	FALSE	NA	---NA---
ZPAR0H06310_A	0.703226	9.20245	6.17477	4.9769e-05	0.000220132	BZL39_H06310	ZPAR0H06310	274	ZPAR0P02840	ZYBA0O01464g	A	4	NA	NA	NA	NA	NA	FALSE	NA	related to ycsI
ZPAR0H06320_A	0.10099	9.02557	0.61377	0.550938	0.621156	BZL39_H06320	ZPAR0H06320	409	ZPAR0P02850	ZYBA0O01486g	A	4	NA	NA	NA	NA	NA	FALSE	NA	related to JLP1- -Like 1
ZPAR0H06330_A	1.26096	9.29772	8.04713	3.77613e-06	2.55444e-05	BZL39_H06330	ZPAR0H06330	553	ZPAR0P02860	ZYBA0O01508g	A	4	NA	NA	NA	NA	NA	FALSE	NA	related to amidase
ZPAR0I00100_B	1.22249	10.7484	5.88216	7.76246e-05	0.000328383	BZL39_I00100	ZPAR0I00100	584	ZPAR0O00100	ZYBA0Z00100g	B	7	NA	NA	NA	NA	Aa_trans	FALSE	NA	related to neutral amino acid permease
ZPAR0I03990_A	-1.516	13.3466	-13.4483	1.50838e-08	6.93855e-07	BZL39_I03990	ZPAR0I03990	176	ZPAR0N03930	ZYBA0K03752g	A	4	YLR448W	YML073C	RPL6B	RPL6A	NA	FALSE	http://www.yeastgenome.org/locus/S000004440/overview	60S ribosomal L6
ZPAR0I04000_A	-1.376	11.3783	-8.85903	1.40274e-06	1.40274e-05	BZL39_I04000	ZPAR0I04000	419	ZPAR0N03940	ZYBA0K03774g	A	4	YLR449W	YML074C	FPR4	FPR3	NA	FALSE	http://www.yeastgenome.org/locus/S000004441/overview	related to FK506-binding 3
ZPAR0I04770_A	0.477232	11.8151	3.63373	0.00348093	0.00822534	BZL39_I04770	ZPAR0I04770	278	ZPAR0N05000	ZYBA0J02476g	A	4	YLR192C	NA	HCR1	NA	NA	FALSE	http://www.yeastgenome.org/locus/S000004182/overview	related to Eukaryotic translation initiation factor 3 subunit J
ZPAR0I04780_A	-1.10406	10.9993	-4.63028	0.000595093	0.0018397	BZL39_I04780	ZPAR0I04780	588	ZPAR0N05010	ZYBA0J02454g	A	4	YDL174C	NA	DLD1	NA	NA	FALSE	http://www.yeastgenome.org/locus/S000002333/overview	related to D-lactate dehydrogenase [cytochrome] mitochondrial
ZPAR0I04790_A	-1.68226	11.4362	-12.2549	4.24644e-08	1.0852e-06	BZL39_I04790	ZPAR0I04790	69	ZPAR0N05020	ZYBA0J02432g	A	4	NA	NA	NA	NA	NA	FALSE	NA	ZYBA0S10-02432g1_1
ZPAR0I05880_N	0.487455	5.10231	1.93681	0.076911	0.125458	BZL39_I05880	ZPAR0I05880	278	NA	NA	N	2	NA	NA	NA	NA	DUP	FALSE	NA	uncharacterized protein ZBAI_07561
ZPAR0J02010_N	0.471695	6.864	2.09193	0.0586019	0.101342	BZL39_J02010	ZPAR0J02010	372	NA	NA	N	2	YBR018C	NA	GAL7	NA	NA	FALSE	http://www.yeastgenome.org/locus/S000000222/overview	galactose-1-phosphate uridyltransferase
ZPAR0J02020_A	2.69983	9.6137	14.0792	9.01477e-09	6.93855e-07	BZL39_J02020	ZPAR0J02020	693	ZPAR0M02180	ZYBA0C08856g	A	4	YBR019C	NA	GAL10	NA	NA	FALSE	http://www.yeastgenome.org/locus/S000000223/overview	probable GAL10-UDP-glucose 4-epimerase
ZPAR0J02030_A	0.569992	9.92082	3.66135	0.0033101	0.00794944	BZL39_J02030	ZPAR0J02030	509	ZPAR0M02190	ZYBA0C08834g	A	4	YBR020W	YDR009W	GAL1	GAL3	NA	FALSE	http://www.yeastgenome.org/locus/S000000224/overview	related to GAL1-Galactokinase
ZPAR0J02040_A	0.927319	10.0618	7.63662	6.40498e-06	3.98147e-05	BZL39_J02040	ZPAR0J02040	361	ZPAR0M02200	ZYBA0C08812g	A	4	YBR053C	NA	NA	NA	NA	FALSE	http://www.yeastgenome.org/locus/S000000257/overview	ZYBA0S03-08812g1_1
ZPAR0J02050_A	-0.182884	13.8329	-0.779996	0.450653	0.538265	BZL39_J02050	ZPAR0J02050	353	ZPAR0M02210	ZYBA0C08790g	A	4	YBR054W	YDR033W	YRO2	MRH1	Bac_rhodopsin	TRUE	http://www.yeastgenome.org/locus/S000000258/overview	related to MRH1
ZPAR0J02070_A	0.713498	12.2245	6.17959	4.94111e-05	0.000220132	BZL39_J02070	ZPAR0J02070	199	NA	NA	A	9	YBR052C	YDR032C	RFS1	PST2	NA	FALSE	http://www.yeastgenome.org/locus/S000000256/overview	Protoplast secreted 2
ZPAR0J02080_A	-0.542069	9.98182	-3.93002	0.00203596	0.00514582	BZL39_J02080	ZPAR0J02080	127	ZPAR0M02240	ZYBA0C08724g	A	4	YDR031W	NA	MIX14	NA	NA	FALSE	http://www.yeastgenome.org/locus/S000002438/overview	related to Mitochondrial intermembrane space cysteine motif-containing MIC14
ZPAR0J02090_A	0.120277	9.08133	0.542228	0.597685	0.663989	BZL39_J02090	ZPAR0J02090	420	ZPAR0M02250	ZYBA0C08702g	A	4	YDR030C	NA	RAD28	NA	NA	FALSE	http://www.yeastgenome.org/locus/S000002437/overview	related to Radiation-sensitive 28
ZPAR0J03770_B	0.46129	8.60199	3.42485	0.0051021	0.011393	BZL39_J03770	ZPAR0J03770	364	ZPAR0A07470	ZYBA0C04808g	B	7	YBR246W	NA	RRT2	NA	NA	FALSE	http://www.yeastgenome.org/locus/S000000450/overview	Rrt2p
ZPAR0J03780_B	0.0889037	10.5714	0.874235	0.399318	0.491139	BZL39_J03780	ZPAR0J03780	640	ZPAR0A07480	ZYBA0C04786g	B	7	YGL099W	NA	LSG1	NA	NA	FALSE	http://www.yeastgenome.org/locus/S000003067/overview	probable Large subunit GTPase 1
ZPAR0J05810_A	-0.434704	9.61736	-1.7447	0.106823	0.164902	BZL39_J05810	ZPAR0J05810	552	ZPAR0M05190	ZYBA0C00166g	A	4	NA	NA	NA	NA	NA	FALSE	NA	related to amidase
ZPAR0J05840_N	0.503482	8.63945	2.76734	0.0171839	0.0322321	BZL39_J05840	ZPAR0J05840	613	NA	NA	N	2	NA	NA	NA	NA	NA	FALSE	NA	transcription factor ( )
ZPAR0J05850_N	-0.117731	8.73761	-0.564228	0.583094	0.654203	BZL39_J05850	ZPAR0J05850	631	NA	NA	N	2	NA	NA	NA	NA	M20_dimer	FALSE	NA	carboxypeptidase s
ZPAR0K01990_A	0.784982	8.29884	5.4918	0.00014309	0.00053952	BZL39_K01990	ZPAR0K01990	154	ZPAR0D04400	ZYBA0E06568g	A	4	YHL006C	NA	SHU1	NA	NA	FALSE	http://www.yeastgenome.org/locus/S000000998/overview	ZYBA0S05-06568g1_1
ZPAR0K03900_N	-0.203902	9.10046	-1.78362	0.100027	0.159183	BZL39_K03900	ZPAR0K03900	214	NA	NA	N	2	YLR268W	NA	SEC22	NA	Longin	FALSE	http://www.yeastgenome.org/locus/S000004258/overview	Sec22p
ZPAR0K03910_A	0.136367	10.8943	0.969082	0.351819	0.454598	BZL39_K03910	ZPAR0K03910	364	ZPAR0D06340	ZYBA0E02300g	A	4	YLR270W	YOR173W	DCS1	DCS2	NA	FALSE	http://www.yeastgenome.org/locus/S000004260/overview	probable m7 diphosphatase
ZPAR0K04890_B	-0.183474	15.0161	-1.05256	0.313478	0.409659	BZL39_K04890	ZPAR0K04890	616	ZPAR0D07340	ZYBA0E00122g	B	7	NA	NA	NA	NA	MFS_1	TRUE	NA	fructose facilitator
ZPAR0L00110_A	0.122864	11.6805	1.28206	0.224275	0.306538	BZL39_L00110	ZPAR0L00110	459	ZPAR0E00450	ZYBA0B15852g	A	4	YJR065C	NA	ARP3	NA	NA	FALSE	http://www.yeastgenome.org/locus/S000003826/overview	arp3p
ZPAR0L00150_A	0.139261	8.74058	0.689486	0.503762	0.58318	BZL39_L00150	ZPAR0L00150	410	ZPAR0E00490	ZYBA0B15764g	A	4	YJR062C	NA	NTA1	NA	NA	FALSE	http://www.yeastgenome.org/locus/S000003823/overview	related to N-terminal amidase
ZPAR0L03370_B	-0.102814	9.40009	-0.525401	0.608971	0.666968	BZL39_L03370	ZPAR0L03370	296	ZPAR0C06740	ZYBA0A04874g	B	7	YER175C	NA	TMT1	NA	NA	FALSE	http://www.yeastgenome.org/locus/S000000977/overview	related to Trans-aconitate 3-methyltransferase
ZPAR0L04130_A	-1.53447	9.6213	-8.63532	1.83006e-06	1.7538e-05	BZL39_L04130	ZPAR0L04130	657	ZPAR0C02780	ZYBA0A13718g	A	4	YLR237W	NA	THI7	NA	Transp_cyt_pur	TRUE	http://www.yeastgenome.org/locus/S000004227/overview	probable Thiamine transporter THI72
ZPAR0L05340_N	0.671547	0.97021	0.923506	0.374119	0.470259	BZL39_L05340	ZPAR0L05340	150	NA	NA	N	2	NA	NA	NA	NA	VAR1	FALSE	NA	---NA---
ZPAR0M00270_N	0.105224	7.96446	0.778194	0.451674	0.538265	BZL39_M00270	ZPAR0M00270	154	NA	NA	N	2	NA	NA	NA	NA	NA	FALSE	NA	transcription factor ( )
ZPAR0M02170_N	0.699427	6.79955	3.74691	0.00283347	0.0070075	BZL39_M02170	ZPAR0M02170	372	NA	NA	N	2	YBR018C	NA	GAL7	NA	NA	FALSE	http://www.yeastgenome.org/locus/S000000222/overview	galactose-1-phosphate uridyltransferase
ZPAR0M02180_A	2.69384	9.60084	14.4973	6.48131e-09	6.93855e-07	BZL39_M02180	ZPAR0M02180	693	ZPAR0J02020	ZYBA0C08856g	A	4	YBR019C	NA	GAL10	NA	NA	FALSE	http://www.yeastgenome.org/locus/S000000223/overview	probable GAL10-UDP-glucose 4-epimerase
ZPAR0M02190_A	0.576991	9.96488	3.66004	0.00331803	0.00794944	BZL39_M02190	ZPAR0M02190	509	ZPAR0J02030	ZYBA0C08834g	A	4	YBR020W	YDR009W	GAL1	GAL3	NA	FALSE	http://www.yeastgenome.org/locus/S000000224/overview	related to GAL1-Galactokinase
ZPAR0M02200_A	0.952664	10.0578	7.94847	4.27988e-06	2.81249e-05	BZL39_M02200	ZPAR0M02200	361	ZPAR0J02040	ZYBA0C08812g	A	4	YBR053C	NA	NA	NA	NA	FALSE	http://www.yeastgenome.org/locus/S000000257/overview	ZYBA0S03-08812g1_1
ZPAR0M02210_A	-0.16822	13.8401	-0.721642	0.484475	0.574378	BZL39_M02210	ZPAR0M02210	353	ZPAR0J02050	ZYBA0C08790g	A	4	YBR054W	YDR033W	YRO2	MRH1	Bac_rhodopsin	TRUE	http://www.yeastgenome.org/locus/S000000258/overview	related to MRH1
ZPAR0M02230_A	0.672229	12.2132	5.56938	0.000126496	0.000484903	BZL39_M02230	ZPAR0M02230	199	NA	NA	A	9	YBR052C	YDR032C	RFS1	PST2	NA	FALSE	http://www.yeastgenome.org/locus/S000000256/overview	Protoplast secreted 2
ZPAR0M02240_A	-0.541979	9.90848	-4.12567	0.00143552	0.00379504	BZL39_M02240	ZPAR0M02240	127	ZPAR0J02080	ZYBA0C08724g	A	4	YDR031W	NA	MIX14	NA	NA	FALSE	http://www.yeastgenome.org/locus/S000002438/overview	related to Mitochondrial intermembrane space cysteine motif-containing MIC14
ZPAR0M02250_A	0.185025	9.12088	0.923418	0.374163	0.470259	BZL39_M02250	ZPAR0M02250	420	ZPAR0J02090	ZYBA0C08702g	A	4	YDR030C	NA	RAD28	NA	NA	FALSE	http://www.yeastgenome.org/locus/S000002437/overview	related to Radiation-sensitive 28
ZPAR0M03640_A	0.185395	9.7342	1.37202	0.195408	0.272387	BZL39_M03640	ZPAR0M03640	435	ZPAR0E01100	ZYBA0B14356g	A	4	YPL172C	NA	COX10	NA	UbiA	FALSE	http://www.yeastgenome.org/locus/S000006093/overview	Cox10p
ZPAR0M03650_A	0.409518	11.1202	3.57624	0.00386601	0.00898165	BZL39_M03650	ZPAR0M03650	326	ZPAR0E01110	ZYBA0B14334g	A	4	YOR261C	NA	RPN8	NA	NA	FALSE	http://www.yeastgenome.org/locus/S000005787/overview	Rpn8p
ZPAR0M03660_A	-0.445919	8.85522	-2.76566	0.0172372	0.0322321	BZL39_M03660	ZPAR0M03660	345	ZPAR0E01120	ZYBA0B14312g	A	4	YOR262W	NA	GPN2	NA	NA	FALSE	http://www.yeastgenome.org/locus/S000005788/overview	GPN-loop GTPase 2
ZPAR0M03670_A	-0.423324	8.76109	-2.09731	0.0580468	0.101142	BZL39_M03670	ZPAR0M03670	222	ZPAR0E01130	ZYBA0B14290g	A	4	YOR264W	NA	DSE3	NA	NA	FALSE	http://www.yeastgenome.org/locus/S000005790/overview	BN860_14290g1_1
ZPAR0M03680_A	0.0051746	8.8584	0.0363145	0.971635	0.980158	BZL39_M03680	ZPAR0M03680	106	ZPAR0E01140	ZYBA0B14268g	A	4	YOR265W	NA	RBL2	NA	NA	FALSE	http://www.yeastgenome.org/locus/S000005791/overview	probable RBL2-Beta-tubulin binding
ZPAR0M03690_A	-0.879362	8.16651	-5.64421	0.000112409	0.000438204	BZL39_M03690	ZPAR0M03690	403	ZPAR0E01150	ZYBA0B14246g	A	4	YOR266W	NA	PNT1	NA	NA	FALSE	http://www.yeastgenome.org/locus/S000005792/overview	BN860_14246g1_1
ZPAR0M03700_A	-0.472923	11.4777	-1.42608	0.179589	0.251863	BZL39_M03700	ZPAR0M03700	637	ZPAR0E01160	ZYBA0B14224g	A	4	YOR267C	NA	HRK1	NA	NA	FALSE	http://www.yeastgenome.org/locus/S000005793/overview	related to HRK1- kinase with a role in ion homeostasis
ZPAR0M03720_A	-0.152876	8.30514	-0.857171	0.408308	0.499526	BZL39_M03720	ZPAR0M03720	148	ZPAR0E01170	ZYBA0B14202g	A	4	YMR236W	NA	TAF9	NA	NA	FALSE	http://www.yeastgenome.org/locus/S000004849/overview	Taf9p
ZPAR0M03730_A	-0.948566	10.6217	-6.65185	2.47247e-05	0.000132248	BZL39_M03730	ZPAR0M03730	778	ZPAR0E01180	ZYBA0B14180g	A	4	YMR237W	YOR299W	BCH1	BUD7	NA	FALSE	http://www.yeastgenome.org/locus/S000004850/overview	probable Bud site selection 7
ZPAR0M03740_A	-2.21162	7.47116	-5.79916	8.82465e-05	0.000356082	BZL39_M03740	ZPAR0M03740	455	ZPAR0E01190	ZYBA0B14158g	A	4	YMR238W	NA	DFG5	NA	Glyco_hydro_76	FALSE	http://www.yeastgenome.org/locus/S000004851/overview	Dfg5p
ZPAR0M03750_A	-0.579909	9.81856	-4.52674	0.000711088	0.00209863	BZL39_M03750	ZPAR0M03750	427	ZPAR0E01200	ZYBA0B14136g	A	4	YOR301W	NA	RAX1	NA	RGS	FALSE	http://www.yeastgenome.org/locus/S000005827/overview	Bud site selection RAX1
ZPAR0M03770_A	0.753008	12.8122	6.47976	3.17096e-05	0.00016132	BZL39_M03770	ZPAR0M03770	393	ZPAR0E01210	ZYBA0B14092g	A	4	YOR303W	NA	CPA1	NA	NA	FALSE	http://www.yeastgenome.org/locus/S000005829/overview	Cpa1p
ZPAR0M04920_A	0.616435	9.91751	3.69708	0.00310179	0.0075895	BZL39_M04920	ZPAR0M04920	227	ZPAR0C07860	ZYBA0A02344g	A	4	YOR283W	NA	NA	NA	NA	FALSE	http://www.yeastgenome.org/locus/S000005809/overview	related to Broad-specificity phosphatase YOR283W
ZPAR0M04930_B	0.840221	7.89862	4.60661	0.000619744	0.00187554	BZL39_M04930	ZPAR0M04930	124	ZPAR0C07870	ZYBA0A02322g	B	7	YOR285W	NA	RDL1	NA	NA	FALSE	http://www.yeastgenome.org/locus/S000005811/overview	related to Thiosulfate sulfurtransferase RDL2,mitochondrial
ZPAR0M05190_A	-0.431008	9.60713	-1.53253	0.151578	0.219264	BZL39_M05190	ZPAR0M05190	552	ZPAR0J05810	ZYBA0C00166g	A	4	NA	NA	NA	NA	NA	FALSE	NA	related to amidase
ZPAR0M05340_N	0.0275636	0.823007	0.0443504	0.965362	0.97812	BZL39_M05340	ZPAR0M05340	150	NA	NA	N	2	NA	NA	NA	NA	VAR1	FALSE	NA	---NA---
ZPAR0M05390_N	-0.920387	6.91693	-3.42613	0.00509013	0.011393	BZL39_M05390	ZPAR0M05390	203	NA	NA	N	2	NA	NA	NA	NA	NA	FALSE	NA	related to Strong similarity to other subtelomeric encoded s
ZPAR0N00100_N	-0.000320256	1.26928	-0.000582735	0.999545	0.999545	BZL39_N00100	ZPAR0N00100	156	NA	NA	N	2	NA	NA	NA	NA	NA	FALSE	NA	uncharacterized protein ZBAI_03556
ZPAR0N00130_N	2.38875	5.32196	5.80991	8.67882e-05	0.000356082	BZL39_N00130	ZPAR0N00130	428	NA	NA	N	9	NA	NA	NA	NA	SBF	TRUE	NA	probable Arsenical-resistance 3
ZPAR0N00170_N	0.449856	5.63989	1.76278	0.103616	0.162121	BZL39_N00170	ZPAR0N00170	394	NA	NA	N	2	NA	NA	NA	NA	NA	FALSE	NA	probable Vacuolar sorting targeting 10
ZPAR0N00180_N	0.27805	6.34719	0.846296	0.414109	0.503942	BZL39_N00180	ZPAR0N00180	236	NA	NA	N	2	NA	NA	NA	NA	NA	FALSE	NA	uncharacterized protein ZBAI_08169
ZPAR0N00230_N	-0.0964616	8.47876	-0.387235	0.705429	0.754645	BZL39_N00230	ZPAR0N00230	631	NA	NA	N	2	NA	NA	NA	NA	M20_dimer	FALSE	NA	carboxypeptidase s
ZPAR0N00240_N	0.484579	8.6513	2.82942	0.0153223	0.0296145	BZL39_N00240	ZPAR0N00240	613	NA	NA	N	2	NA	NA	NA	NA	NA	FALSE	NA	transcription factor ( )
ZPAR0N01670_B	-1.27361	11.6755	-12.942	2.31615e-08	7.32249e-07	BZL39_N01670	ZPAR0N01670	1030	ZPAR0F04680	ZYBA0L02080g	B	7	YBR079C	NA	RPG1	NA	NA	FALSE	http://www.yeastgenome.org/locus/S000000283/overview	related to RPG1-Translation initiation factor eIF3 (p110 subunit)
ZPAR0N03930_A	-1.48045	13.3487	-12.8322	2.54695e-08	7.32249e-07	BZL39_N03930	ZPAR0N03930	176	ZPAR0I03990	ZYBA0K03752g	A	4	YLR448W	YML073C	RPL6B	RPL6A	NA	FALSE	http://www.yeastgenome.org/locus/S000004440/overview	60S ribosomal L6
ZPAR0N03940_A	-1.40935	11.3783	-8.2907	2.78487e-06	2.20869e-05	BZL39_N03940	ZPAR0N03940	419	ZPAR0I04000	ZYBA0K03774g	A	4	YLR449W	YML074C	FPR4	FPR3	NA	FALSE	http://www.yeastgenome.org/locus/S000004441/overview	related to FK506-binding 3
ZPAR0N05000_A	0.450571	11.7982	3.24835	0.00706181	0.0147291	BZL39_N05000	ZPAR0N05000	278	ZPAR0I04770	ZYBA0J02476g	A	4	YLR192C	NA	HCR1	NA	NA	FALSE	http://www.yeastgenome.org/locus/S000004182/overview	related to Eukaryotic translation initiation factor 3 subunit J
ZPAR0N05010_A	-1.09444	10.9564	-4.52624	0.000711709	0.00209863	BZL39_N05010	ZPAR0N05010	588	ZPAR0I04780	ZYBA0J02454g	A	4	YDL174C	NA	DLD1	NA	NA	FALSE	http://www.yeastgenome.org/locus/S000002333/overview	related to D-lactate dehydrogenase [cytochrome] mitochondrial
ZPAR0N05020_A	-1.70844	11.4042	-13.0721	2.07161e-08	7.32249e-07	BZL39_N05020	ZPAR0N05020	69	ZPAR0I04790	ZYBA0J02432g	A	4	NA	NA	NA	NA	NA	FALSE	NA	ZYBA0S10-02432g1_1
ZPAR0O00100_B	1.23812	10.7717	5.87466	7.85264e-05	0.000328383	BZL39_O00100	ZPAR0O00100	584	ZPAR0I00100	ZYBA0Z00100g	B	7	NA	NA	NA	NA	Aa_trans	FALSE	NA	related to neutral amino acid permease
ZPAR0O04110_N	0.564697	6.33219	1.74467	0.106828	0.164902	BZL39_O04110	ZPAR0O04110	236	NA	NA	N	2	NA	NA	NA	NA	NA	FALSE	NA	uncharacterized protein ZBAI_08169
ZPAR0O04120_N	0.724866	5.62879	2.01233	0.0674201	0.114019	BZL39_O04120	ZPAR0O04120	394	NA	NA	N	2	NA	NA	NA	NA	NA	FALSE	NA	probable Vacuolar sorting targeting 10
ZPAR0P00950_A	0.0679726	8.87646	0.342874	0.737683	0.77829	BZL39_P00950	ZPAR0P00950	129	ZPAR0G01000	ZYBA0N01156g	A	4	YCR043C	NA	NA	NA	NA	FALSE	http://www.yeastgenome.org/locus/S000000639/overview	ZYBA0S14-01156g1_1
ZPAR0P00970_A	1.62657	9.74286	10.4673	2.3841e-07	3.91674e-06	BZL39_P00970	ZPAR0P00970	347	ZPAR0G01020	ZYBA0N01112g	A	4	NA	NA	NA	NA	NA	FALSE	NA	related to NADPH dehydrogenase 1
ZPAR0P00990_A	0.602251	10.0626	4.20691	0.00124319	0.00344499	BZL39_P00990	ZPAR0P00990	598	ZPAR0G01040	ZYBA0N01068g	A	4	YOR154W	NA	SLP1	NA	Sad1_UNC	FALSE	http://www.yeastgenome.org/locus/S000005680/overview	ZYBA0S14-01068g1_1
ZPAR0P01450_B	0.35196	12.5175	2.49991	0.0280944	0.0516936	BZL39_P01450	ZPAR0P01450	111	ZPAR0H04910	ZYBA0I01772g	B	7	YEL039C	YJR048W	CYC7	CYC1	NA	FALSE	http://www.yeastgenome.org/locus/S000000765/overview	Cytochrome c
ZPAR0P01960_B	0.247373	10.5507	2.0601	0.0619905	0.105613	BZL39_P01960	ZPAR0P01960	189	ZPAR0H05430	ZYBA0I00650g	B	7	YPL010W	NA	RET3	NA	NA	FALSE	http://www.yeastgenome.org/locus/S000005931/overview	Ret3p
ZPAR0P01970_B	0.0632867	11.2777	0.688143	0.504577	0.58318	BZL39_P01970	ZPAR0P01970	1010	ZPAR0H05440	ZYBA0I00628g	B	7	YPL009C	NA	RQC2	NA	NA	FALSE	http://www.yeastgenome.org/locus/S000005930/overview	uncharacterized protein ZBAI_01462
ZPAR0P01980_B	0.912113	9.53719	8.19829	3.1235e-06	2.24501e-05	BZL39_P01980	ZPAR0P01980	321	ZPAR0H05450	ZYBA0I00606g	B	7	YPL015C	NA	HST2	NA	NA	FALSE	http://www.yeastgenome.org/locus/S000005936/overview	related to NAD-dependent deacetylase HST2
ZPAR0P02130_B	-2.30122	7.06247	-8.44561	2.30229e-06	2.03664e-05	BZL39_P02130	ZPAR0P02130	149	ZPAR0H05600	ZYBA0I00276g	B	7	YLR050C	NA	NA	NA	DUF2781	FALSE	http://www.yeastgenome.org/locus/S000004040/overview	membrane
ZPAR0P02140_B	-1.00374	9.68679	-6.42549	3.43264e-05	0.000164481	BZL39_P02140	ZPAR0P02140	352	ZPAR0H05610	ZYBA0I00254g	B	7	YLR049C	NA	NA	NA	NA	FALSE	http://www.yeastgenome.org/locus/S000004039/overview	uncharacterized protein ZBAI_01445
ZPAR0P02150_B	-1.02387	9.31312	-8.2212	3.03562e-06	2.24501e-05	BZL39_P02150	ZPAR0P02150	148	ZPAR0H05620	ZYBA0I00232g	B	7	YFL017C	NA	GNA1	NA	NA	FALSE	http://www.yeastgenome.org/locus/S000001877/overview	related to Glucosamine 6-phosphate N-acetyltransferase
ZPAR0P02160_B	0.0125446	7.41169	0.0487428	0.961934	0.97812	BZL39_P02160	ZPAR0P02160	76	ZPAR0H05630	ZYBA0I00210g	B	7	YFL017W-A	NA	SMX2	NA	NA	FALSE	http://www.yeastgenome.org/locus/S000002965/overview	Small nuclear ribonucleo G
ZPAR0P02820_A	0.925864	9.69465	4.6759	0.000550438	0.00173426	BZL39_P02820	ZPAR0P02820	231	ZPAR0H06290	ZYBA0O01420g	A	4	NA	NA	NA	NA	NA	FALSE	NA	Cu,Zn superoxide dismutase
ZPAR0P02830_N	-0.0831266	6.03209	-0.272853	0.789651	0.821809	BZL39_P02830	ZPAR0P02830	177	NA	NA	N	2	NA	NA	NA	NA	NA	FALSE	NA	---NA---
ZPAR0P02840_A	0.722393	9.1729	5.14233	0.000251944	0.000904897	BZL39_P02840	ZPAR0P02840	274	ZPAR0H06310	ZYBA0O01464g	A	4	NA	NA	NA	NA	NA	FALSE	NA	related to ycsI
ZPAR0P02850_A	0.248787	9.01497	1.97662	0.0717641	0.119607	BZL39_P02850	ZPAR0P02850	409	ZPAR0H06320	ZYBA0O01486g	A	4	NA	NA	NA	NA	NA	FALSE	NA	related to JLP1- -Like 1
ZPAR0P02860_A	1.28567	9.25336	9.61449	5.92637e-07	7.84927e-06	BZL39_P02860	ZPAR0P02860	553	ZPAR0H06330	ZYBA0O01508g	A	4	NA	NA	NA	NA	NA	FALSE	NA	related to amidase
