# Supplementary material for: Transcriptional Response to Lactic Acid Stress in the Hybrid Yeast Zygosaccharomyces parabailii
Source: Appl Environ Microbiol. 2018 Feb 14;84(5):e02294-17. doi: 10.1128/AEM.02294-17 (PMC5812937; doi:10.1128/AEM.02294-17)
Supplement: Supplemental material [file AEM.02294-17_zam005188353sd6.xlsx]

## Sheet: LA.18vsC.18_up
Data Set S5. Differentially expressed genes during lactic acid exposure. In separate sheets, the Z. parabailii genes found as up- or downregulated in the different time points. Each sheet includes the corresponding statistical values obtained for each gene form the Limma-Voom analysis and the functional metadata described in the methods section.
ID	logFC	AveExpr	t	P.Value	adj.P.Val	NCBI_ID	ZparID	length	homeolog	ortholog	label	category	scerID	scerID2	name1	name2	PFAM	TM	link	Description
ZPAR0I01900_B	6.36175	6.17222	22.5264	2.08011e-13	2.01417e-09	BZL39_I01900	ZPAR0I01900	417	NA	NA	B	9	NA	NA	NA	NA	NA	FALSE	NA	Fdh1p
ZPAR0N02280_N	4.87515	6.07522	10.2606	1.543e-08	5.97635e-06	BZL39_N02280	ZPAR0N02280	376	NA	NA	N	9	NA	NA	NA	NA	NA	FALSE	NA	Fdh1p
ZPAR0F04070_N	4.22477	3.87859	13.9612	2.17256e-10	4.20261e-07	BZL39_F04070	ZPAR0F04070	376	NA	NA	N	9	NA	NA	NA	NA	NA	FALSE	NA	Fdh1p
ZPAR0O04160_N	3.99786	3.25164	4.16994	0.000400414	0.00911969	BZL39_O04160	ZPAR0O04160	395	NA	NA	N	2	NA	NA	NA	NA	NA	FALSE	NA	uncharacterized protein ZBAI_08167
ZPAR0O01850_A	3.84202	7.15627	16.7218	1.63074e-11	7.89521e-08	BZL39_O01850	ZPAR0O01850	438	NA	NA	A	9	NA	NA	NA	NA	NA	FALSE	NA	Fdh1p
ZPAR0F06100_B	3.53461	4.41213	4.22286	0.000358369	0.00826211	BZL39_F06100	ZPAR0F06100	234	ZPAR0N00280	ZYBA0P00144g	B	6	NA	NA	NA	NA	NA	FALSE	NA	related to GNAT family acetyltransferase
ZPAR0K00700_B	3.48614	5.75809	5.4952	2.91842e-05	0.00130226	BZL39_K00700	ZPAR0K00700	190	ZPAR0C00790	ZYBA0A18162g	B	6	YHR071W	NA	PCL5	NA	NA	FALSE	http://www.yeastgenome.org/locus/S000001113/overview	related to PHO85 cyclin-5
ZPAR0F06230_N	3.28002	6.18437	11.0794	5.44367e-09	2.92839e-06	BZL39_F06230	ZPAR0F06230	599	NA	NA	N	9	NA	NA	NA	NA	MFS_1	TRUE	NA	fructose facilitator
ZPAR0N00190_A	3.16263	2.81789	7.75832	5.6777e-07	6.92656e-05	BZL39_N00190	ZPAR0N00190	605	NA	NA	A	9	NA	NA	NA	NA	MFS_1	TRUE	NA	fructose facilitator
ZPAR0C00790_A	3.0417	6.61813	4.8965	9.27455e-05	0.00306462	BZL39_C00790	ZPAR0C00790	192	ZPAR0K00700	ZYBA0A18162g	A	5	YHR071W	NA	PCL5	NA	NA	FALSE	http://www.yeastgenome.org/locus/S000001113/overview	Pcl5p
ZPAR0F06180_N	3.02851	3.93311	8.69453	1.35394e-07	2.38367e-05	BZL39_F06180	ZPAR0F06180	531	NA	NA	N	2	NA	NA	NA	NA	MFS_1	FALSE	NA	related to MFS multidrug transporter
ZPAR0A10040_B	2.96766	0.722232	5.99374	1.15346e-05	0.000656106	BZL39_A10040	ZPAR0A10040	644	ZPAR0B10000	ZYBA0M00386g	B	6	NA	NA	NA	NA	MFS_1	FALSE	NA	related to Siderophore iron transporter 3
ZPAR0B05000_N	2.82994	1.72762	4.93202	8.64731e-05	0.00292769	BZL39_B05000	ZPAR0B05000	117	NA	NA	N	2	NA	NA	NA	NA	NA	FALSE	NA	Zn2 Cys6 DNA-binding domain
ZPAR0O04010_A	2.77391	5.66336	3.98169	0.000585527	0.0118118	BZL39_O04010	ZPAR0O04010	294	ZPAR0D00320	ZYBA0F07448g	A	5	NA	NA	NA	NA	NA	FALSE	NA	phenazine biosynthesis
ZPAR0F06080_B	2.77311	3.36366	6.21567	7.71535e-06	0.000478896	BZL39_F06080	ZPAR0F06080	664	ZPAR0N00300	ZYBA0P00188g	B	6	NA	NA	NA	NA	NA	FALSE	NA	uncharacterized protein ZBAI_09239
ZPAR0L05300_N	2.76905	0.761876	5.28276	4.37369e-05	0.00174282	BZL39_L05300	ZPAR0L05300	293	NA	NA	N	2	NA	NA	NA	NA	NA	FALSE	NA	related to Soluble epoxide hydrolase
ZPAR0H05680_N	2.75465	1.26037	5.68752	2.03091e-05	0.000994531	BZL39_H05680	ZPAR0H05680	376	NA	NA	N	9	NA	NA	NA	NA	NA	FALSE	NA	Fdh1p
ZPAR0I05800_A	2.59864	7.29308	8.83077	1.10861e-07	2.16818e-05	BZL39_I05800	ZPAR0I05800	619	NA	NA	A	3	NA	NA	NA	NA	MFS_1	TRUE	NA	Arn2p
ZPAR0F06260_N	2.54161	6.90559	8.18197	2.92838e-07	4.29629e-05	BZL39_F06260	ZPAR0F06260	633	NA	NA	N	2	NA	NA	NA	NA	NA	FALSE	NA	probable Vacuolar sorting targeting 10
ZPAR0A10010_N	2.48075	2.54565	3.47889	0.00165034	0.0258181	BZL39_A10010	ZPAR0A10010	408	ZPAR0B09970	ZYBA0M00452g	N	2	NA	NA	NA	NA	NA	FALSE	NA	related to cystathionine beta-lyase
ZPAR0B03070_A	2.46714	8.34188	7.44632	9.37943e-07	9.98033e-05	BZL39_B03070	ZPAR0B03070	361	ZPAR0G03560	ZYBA0D06480g	A	5	YNL037C	NA	IDH1	NA	NA	FALSE	http://www.yeastgenome.org/locus/S000004982/overview	Idh1p
ZPAR0N00280_A	2.43732	4.53605	4.72774	0.000129459	0.00383535	BZL39_N00280	ZPAR0N00280	234	ZPAR0F06100	ZYBA0P00144g	A	5	NA	NA	NA	NA	NA	FALSE	NA	related to GNAT family acetyltransferase
ZPAR0G01570_N	2.34394	2.12119	3.88503	0.00071391	0.0136347	BZL39_G01570	ZPAR0G01570	117	NA	NA	N	2	NA	NA	NA	NA	NA	FALSE	NA	Zn2 Cys6 DNA-binding domain
ZPAR0D01560_B	2.33239	5.74993	4.37907	0.000260474	0.00655109	BZL39_D01560	ZPAR0D01560	307	ZPAR0N04820	ZYBA0J02872g	B	6	YLR205C	NA	HMX1	NA	Heme_oxygenase	FALSE	http://www.yeastgenome.org/locus/S000004195/overview	probable Heme-binding HMX1
ZPAR0C05930_A	2.29806	4.57603	3.4775	0.0016549	0.0258458	BZL39_C05930	ZPAR0C05930	169	ZPAR0L02600	ZYBA0A06590g	A	5	YPR151C	NA	SUE1	NA	NA	FALSE	http://www.yeastgenome.org/locus/S000006355/overview	Sue1p
ZPAR0I00120_N	2.286	6.35105	9.4741	4.43822e-08	1.22786e-05	BZL39_I00120	ZPAR0I00120	611	NA	NA	N	2	NA	NA	NA	NA	MFS_1	TRUE	NA	probable Siderophore iron transporter 1
ZPAR0L02120_B	2.27704	9.23224	5.45793	3.12958e-05	0.00137744	BZL39_L02120	ZPAR0L02120	90	ZPAR0C05460	ZYBA0A07668g	B	6	YGR008C	YLR327C	STF2	TMA10	NA	FALSE	http://www.yeastgenome.org/locus/S000003240/overview	Tma10p
ZPAR0G05520_B	2.24467	8.08701	5.39057	3.55766e-05	0.00151757	BZL39_G05520	ZPAR0G05520	437	ZPAR0B01110	ZYBA0D02058g	B	6	YDL182W	YDL131W	LYS20	LYS21	NA	FALSE	http://www.yeastgenome.org/locus/S000002341/overview	homocitrate synthase
ZPAR0O02620_A	2.21979	8.67374	3.35091	0.0021495	0.0317281	BZL39_O02620	ZPAR0O02620	45	ZPAR0I02650	ZYBA0F04280g	A	2	YPR036W-A	NA	SPO24	NA	NA	FALSE	http://www.yeastgenome.org/locus/S000028425/overview	TPA: Spo24p
ZPAR0F03320_B	2.21066	7.39229	6.34494	6.12323e-06	0.000403342	BZL39_F03320	ZPAR0F03320	73	ZPAR0N03040	ZYBA0K01750g	B	6	YLR395C	NA	COX8	NA	COX7C	FALSE	http://www.yeastgenome.org/locus/S000004387/overview	Cytochrome c oxidase polypeptide mitochondrial
ZPAR0P02220_N	2.2021	1.07077	4.90321	9.14967e-05	0.00303412	BZL39_P02220	ZPAR0P02220	376	NA	NA	N	9	NA	NA	NA	NA	NA	FALSE	NA	Fdh1p
ZPAR0K00550_B	2.19996	5.78227	5.17253	5.40909e-05	0.0020867	BZL39_K00550	ZPAR0K00550	436	ZPAR0C00640	ZYBA0A18514g	B	6	YMR062C	NA	ARG7	NA	NA	FALSE	http://www.yeastgenome.org/locus/S000004666/overview	Arginine biosynthesis bifunctional mitochondrial
ZPAR0B01120_A	2.19298	7.62774	7.60767	7.22308e-07	8.24726e-05	BZL39_B01120	ZPAR0B01120	81	ZPAR0G05510	ZYBA0D02080g	A	5	YDL181W	YDL130W-A	INH1	STF1	NA	FALSE	http://www.yeastgenome.org/locus/S000002340/overview	related to INH1-Inhibitor of mitochondrial ATPase
ZPAR0I02650_N	2.18456	8.75422	3.4936	0.00160071	0.0252027	BZL39_I02650	ZPAR0I02650	45	ZPAR0O02620	ZYBA0F04280g	N	133	YPR036W-A	NA	SPO24	NA	NA	FALSE	http://www.yeastgenome.org/locus/S000028425/overview	TPA: Spo24p
ZPAR0K00610_B	2.17642	8.40271	8.26907	2.56284e-07	4.00258e-05	BZL39_K00610	ZPAR0K00610	651	ZPAR0C00700	ZYBA0A18382g	B	6	YMR058W	NA	FET3	NA	Cu-oxidase	FALSE	http://www.yeastgenome.org/locus/S000004662/overview	Iron transport multicopper oxidase FET3
ZPAR0I02950_B	2.17467	6.0084	8.2155	2.78153e-07	4.17149e-05	BZL39_I02950	ZPAR0I02950	168	ZPAR0O02920	ZYBA0F04962g	B	6	YBL043W	YJR115W	ECM13	NA	NA	FALSE	http://www.yeastgenome.org/locus/S000000139/overview	uncharacterized protein ZBAI_03280
ZPAR0F06170_N	2.16469	3.66482	6.66692	3.47837e-06	0.000271621	BZL39_F06170	ZPAR0F06170	338	NA	NA	N	2	NA	NA	NA	NA	PALP	FALSE	NA	1-aminocyclopropane-1-carboxylate deaminase
ZPAR0A04560_B	2.13803	8.61675	6.08278	9.807e-06	0.000582584	BZL39_A04560	ZPAR0A04560	239	ZPAR0E04340	ZYBA0B06722g	B	6	YPL078C	NA	ATP4	NA	NA	FALSE	http://www.yeastgenome.org/locus/S000005999/overview	probable ATP synthase subunit mitochondrial
ZPAR0P01460_B	2.12034	3.06	3.87457	0.000729408	0.0139033	BZL39_P01460	ZPAR0P01460	230	ZPAR0H04920	ZYBA0I01750g	B	7	YEL038W	NA	UTR4	NA	NA	FALSE	http://www.yeastgenome.org/locus/S000000764/overview	probable Enolase-phosphatase E1
ZPAR0M00190_N	2.10692	2.29708	4.44977	0.000225824	0.0057848	BZL39_M00190	ZPAR0M00190	194	NA	NA	N	2	NA	NA	NA	NA	NA	FALSE	NA	Ree1p
ZPAR0O03050_A	2.09642	6.6607	4.01111	0.000551084	0.0113333	BZL39_O03050	ZPAR0O03050	353	ZPAR0I03080	ZYBA0F05248g	A	5	YKR066C	NA	CCP1	NA	NA	FALSE	http://www.yeastgenome.org/locus/S000001774/overview	related to Cytochrome c peroxidase,mitochondrial
ZPAR0B01110_A	2.09429	7.98914	5.00871	7.43932e-05	0.00263864	BZL39_B01110	ZPAR0B01110	437	ZPAR0G05520	ZYBA0D02058g	A	5	YDL182W	YDL131W	LYS20	LYS21	NA	FALSE	http://www.yeastgenome.org/locus/S000002341/overview	homocitrate synthase
ZPAR0N03040_A	2.0774	7.67658	5.89566	1.38052e-05	0.000742644	BZL39_N03040	ZPAR0N03040	73	ZPAR0F03320	ZYBA0K01750g	A	5	YLR395C	NA	COX8	NA	COX7C	FALSE	http://www.yeastgenome.org/locus/S000004387/overview	Cytochrome c oxidase polypeptide mitochondrial
ZPAR0C05460_A	2.06689	8.6203	4.62486	0.000158912	0.00446014	BZL39_C05460	ZPAR0C05460	90	ZPAR0L02120	ZYBA0A07668g	A	5	YGR008C	YLR327C	STF2	TMA10	NA	FALSE	http://www.yeastgenome.org/locus/S000003240/overview	Tma10p
ZPAR0I03080_B	2.06551	6.40076	3.43093	0.00182197	0.0279148	BZL39_I03080	ZPAR0I03080	353	ZPAR0O03050	ZYBA0F05248g	B	6	YKR066C	NA	CCP1	NA	NA	FALSE	http://www.yeastgenome.org/locus/S000001774/overview	related to Cytochrome c peroxidase,mitochondrial
ZPAR0C00700_A	2.03626	7.84702	6.76049	2.95908e-06	0.0002368	BZL39_C00700	ZPAR0C00700	558	ZPAR0K00610	ZYBA0A18382g	A	5	YMR058W	NA	FET3	NA	NA	FALSE	http://www.yeastgenome.org/locus/S000004662/overview	Iron transport multicopper oxidase FET3
ZPAR0M00180_N	2.03596	0.467865	4.722	0.00013094	0.00386552	BZL39_M00180	ZPAR0M00180	150	NA	NA	N	2	NA	NA	NA	NA	NA	FALSE	NA	uncharacterized protein ZBAI_01367
ZPAR0J02810_N	2.03527	10.9204	4.53496	0.000190264	0.00511758	BZL39_J02810	ZPAR0J02810	99	NA	NA	N	2	NA	NA	NA	NA	NA	FALSE	NA	antibiotic biosynthesis monooxygenase
ZPAR0M02970_N	2.02149	12.2066	4.20103	0.000373834	0.00859817	BZL39_M02970	ZPAR0M02970	99	NA	NA	N	2	NA	NA	NA	NA	NA	FALSE	NA	antibiotic biosynthesis monooxygenase
ZPAR0E04340_A	2.00912	8.51271	5.40873	3.43657e-05	0.0014724	BZL39_E04340	ZPAR0E04340	239	ZPAR0A04560	ZYBA0B06722g	A	5	YPL078C	NA	ATP4	NA	NA	FALSE	http://www.yeastgenome.org/locus/S000005999/overview	probable ATP synthase subunit mitochondrial
ZPAR0A03390_B	1.9853	7.4816	5.97316	1.19752e-05	0.00065884	BZL39_A03390	ZPAR0A03390	118	ZPAR0E05500	ZYBA0B04104g	B	6	YLR295C	NA	ATP14	NA	NA	FALSE	http://www.yeastgenome.org/locus/S000004286/overview	related to ATP synthase subunit mitochondrial
ZPAR0E00230_A	1.981	9.36967	4.27899	0.000319027	0.0075529	BZL39_E00230	ZPAR0E00230	315	NA	NA	A	3	YJR077C	NA	MIR1	NA	NA	FALSE	http://www.yeastgenome.org/locus/S000003838/overview	Mir1p
ZPAR0D03700_A	1.9602	8.32133	6.72304	3.15642e-06	0.000248485	BZL39_D03700	ZPAR0D03700	124	ZPAR0F02430	ZYBA0E08240g	A	5	YDR070C	NA	FMP16	NA	NA	FALSE	http://www.yeastgenome.org/locus/S000002477/overview	Fmp16p
ZPAR0E01800_A	1.9565	5.83775	3.34468	0.00217725	0.0320773	BZL39_E01800	ZPAR0E01800	243	ZPAR0M04370	ZYBA0B12706g	A	5	YGL117W	NA	NA	NA	NA	FALSE	http://www.yeastgenome.org/locus/S000003085/overview	uncharacterized protein ZBAI_06366
ZPAR0E05500_A	1.95395	7.48512	6.10277	9.45782e-06	0.000565309	BZL39_E05500	ZPAR0E05500	118	ZPAR0A03390	ZYBA0B04104g	A	5	YLR295C	NA	ATP14	NA	NA	FALSE	http://www.yeastgenome.org/locus/S000004286/overview	related to ATP synthase subunit mitochondrial
ZPAR0D02375_N	1.95035	8.66688	5.96522	1.21503e-05	0.000664697	BZL39_D02375	ZPAR0D02375	73	ZPAR0F01120	ZYBA0G02806g	N	2	YDR119W-A	NA	COX26	NA	NA	FALSE	http://www.yeastgenome.org/locus/S000113555/overview	ZYBA0S07-02806g1_1
ZPAR0M02120_B	1.93245	7.47945	5.97421	1.1952e-05	0.00065884	BZL39_M02120	ZPAR0M02120	159	ZPAR0J01960	ZYBA0C08988g	B	6	YDL004W	NA	ATP16	NA	NA	FALSE	http://www.yeastgenome.org/locus/S000002162/overview	probable ATP synthase subunit delta,mitochondrial
ZPAR0J01960_A	1.93194	7.41521	6.50566	4.60901e-06	0.000335557	BZL39_J01960	ZPAR0J01960	159	ZPAR0M02120	ZYBA0C08988g	A	5	YDL004W	NA	ATP16	NA	NA	FALSE	http://www.yeastgenome.org/locus/S000002162/overview	probable ATP synthase subunit delta,mitochondrial
ZPAR0O00190_A	1.93037	7.91242	4.4797	0.000212614	0.00554916	BZL39_O00190	ZPAR0O00190	62	ZPAR0I00190	ZYBA0Q00298g	A	5	YPL271W	NA	ATP15	NA	NA	FALSE	http://www.yeastgenome.org/locus/S000006192/overview	ZYBA0S17-00298g1_1
ZPAR0K02440_B	1.92094	5.22079	5.5986	2.39909e-05	0.00112769	BZL39_K02440	ZPAR0K02440	580	ZPAR0D04860	ZYBA0E05578g	B	6	YHL008C	NA	NA	NA	Form_Nir_trans	FALSE	http://www.yeastgenome.org/locus/S000001000/overview	related to involved in vacuole transport
ZPAR0H00190_B	1.91882	8.65071	4.26153	0.000330544	0.00776859	BZL39_H00190	ZPAR0H00190	446	ZPAR0E07030	ZYBA0B00716g	B	6	YNR050C	NA	LYS9	NA	NA	FALSE	http://www.yeastgenome.org/locus/S000005333/overview	Saccharopine dehydrogenase [NADP+,L-glutamate-forming]
ZPAR0G05510_B	1.91616	7.69202	5.98307	1.17601e-05	0.00065884	BZL39_G05510	ZPAR0G05510	81	ZPAR0B01120	ZYBA0D02080g	B	6	YDL181W	YDL130W-A	INH1	STF1	NA	FALSE	http://www.yeastgenome.org/locus/S000002340/overview	related to INH1-Inhibitor of mitochondrial ATPase
ZPAR0O02920_A	1.91321	5.2497	5.86811	1.45236e-05	0.000774452	BZL39_O02920	ZPAR0O02920	168	ZPAR0I02950	ZYBA0F04962g	A	5	YBL043W	YJR115W	ECM13	NA	NA	FALSE	http://www.yeastgenome.org/locus/S000000139/overview	ZYBA0S06-04962g1_1
ZPAR0M00830_B	1.89554	8.67957	4.86947	9.77839e-05	0.00317476	BZL39_M00830	ZPAR0M00830	208	ZPAR0J00700	ZYBA0C11760g	B	6	YGR243W	YHR162W	MPC3	MPC2	NA	FALSE	http://www.yeastgenome.org/locus/S000003475/overview	UPF0041 FMP43
ZPAR0F05110_B	1.89484	6.14852	4.77004	0.000119027	0.00365059	BZL39_F05110	ZPAR0F05110	262	ZPAR0N01250	ZYBA0L01134g	B	6	YNL100W	NA	MIC27	NA	NA	FALSE	http://www.yeastgenome.org/locus/S000005044/overview	related to Altered inheritance of mitochondria mitochondrial
ZPAR0I03690_B	1.88792	9.12685	6.58803	3.99005e-06	0.000301841	BZL39_I03690	ZPAR0I03690	526	ZPAR0D03990	ZYBA0E07580g	B	6	YBL015W	NA	ACH1	NA	NA	FALSE	http://www.yeastgenome.org/locus/S000000111/overview	Acetyl- hydrolase
ZPAR0D04860_A	1.88752	5.59607	6.76987	2.91171e-06	0.000234951	BZL39_D04860	ZPAR0D04860	601	ZPAR0K02440	ZYBA0E05578g	A	5	YHL008C	NA	NA	NA	Form_Nir_trans	FALSE	http://www.yeastgenome.org/locus/S000001000/overview	related to involved in vacuole transport
ZPAR0B04990_N	1.8856	2.86638	5.46341	3.0972e-05	0.00136941	BZL39_B04990	ZPAR0B04990	51	NA	NA	N	2	YJL205C	NA	NCE101	NA	NA	FALSE	http://www.yeastgenome.org/locus/S000003742/overview	involved in non-classical export pathway
ZPAR0A06960_B	1.88475	4.80531	4.38716	0.000256247	0.00647842	BZL39_A06960	ZPAR0A06960	134	ZPAR0J03270	ZYBA0C05996g	B	6	YBR269C	NA	SDH8	NA	NA	FALSE	http://www.yeastgenome.org/locus/S000000473/overview	Fmp21p
ZPAR0A03750_B	1.88474	2.2485	3.86402	0.000745413	0.0140699	BZL39_A03750	ZPAR0A03750	240	ZPAR0E05150	ZYBA0B04874g	B	6	NA	NA	NA	NA	NA	FALSE	NA	related to Similarity to transcriptional regulatory
ZPAR0P02040_A	1.87984	5.12153	5.335	3.95629e-05	0.00165124	BZL39_P02040	ZPAR0P02040	167	ZPAR0H05510	ZYBA0I00474g	A	5	NA	NA	NA	NA	NA	FALSE	NA	ZYBA0S09-00474g1_1
ZPAR0G01580_N	1.87944	3.54166	3.79859	0.000852885	0.0156115	BZL39_G01580	ZPAR0G01580	51	NA	NA	N	2	YJL205C	NA	NCE101	NA	NA	FALSE	http://www.yeastgenome.org/locus/S000003742/overview	involved in non-classical export pathway
ZPAR0G04250_B	1.87209	6.22663	5.66743	2.10852e-05	0.00101355	BZL39_G04250	ZPAR0G04250	721	ZPAR0B02380	ZYBA0D04984g	B	6	NA	NA	NA	NA	MFS_1	TRUE	NA	Siderophore iron transporter ARN1
ZPAR0N01250_A	1.86746	5.60025	4.6611	0.000147821	0.00421368	BZL39_N01250	ZPAR0N01250	229	ZPAR0F05110	ZYBA0L01134g	A	5	YNL100W	NA	MIC27	NA	NA	FALSE	http://www.yeastgenome.org/locus/S000005044/overview	probable Altered inheritance of mitochondria mitochondrial
ZPAR0G03560_B	1.86162	8.13648	4.30548	0.000302331	0.00731867	BZL39_G03560	ZPAR0G03560	361	ZPAR0B03070	ZYBA0D06480g	B	6	YNL037C	NA	IDH1	NA	NA	FALSE	http://www.yeastgenome.org/locus/S000004982/overview	Idh1p
ZPAR0H03280_B	1.85123	3.89196	4.67946	0.000142509	0.00413038	BZL39_H03280	ZPAR0H03280	651	ZPAR0B06710	ZYBA0H00298g	B	6	NA	NA	NA	NA	FAD_binding_8	FALSE	NA	ZYBA0S08-00298g1_1
ZPAR0I00190_B	1.8451	7.88734	4.45352	0.000224124	0.00575648	BZL39_I00190	ZPAR0I00190	62	ZPAR0O00190	ZYBA0Q00298g	B	6	YPL271W	NA	ATP15	NA	NA	FALSE	http://www.yeastgenome.org/locus/S000006192/overview	ZYBA0S17-00298g1_1
ZPAR0I02220_B	1.83355	8.04678	4.03905	0.000520417	0.0109786	BZL39_I02220	ZPAR0I02220	216	ZPAR0O02170	ZYBA0F03290g	B	6	YEL024W	NA	RIP1	NA	NA	FALSE	http://www.yeastgenome.org/locus/S000000750/overview	probable RIP1-Ubiquinol--cytochrome-c reductase iron-sulfur precursor
ZPAR0O00120_N	1.8275	5.61163	6.1496	8.68978e-06	0.000529202	BZL39_O00120	ZPAR0O00120	611	NA	NA	N	2	NA	NA	NA	NA	MFS_1	TRUE	NA	probable Siderophore iron transporter 1
ZPAR0M00990_B	1.81743	8.01159	4.82893	0.000105931	0.00334115	BZL39_M00990	ZPAR0M00990	204	ZPAR0J00830	ZYBA0C11474g	B	6	YDR298C	NA	ATP5	NA	NA	FALSE	http://www.yeastgenome.org/locus/S000002706/overview	probable ATP synthase subunit mitochondrial
ZPAR0J00830_A	1.81591	8.23218	4.7593	0.00012159	0.00369078	BZL39_J00830	ZPAR0J00830	204	ZPAR0M00990	ZYBA0C11474g	A	5	YDR298C	NA	ATP5	NA	NA	FALSE	http://www.yeastgenome.org/locus/S000002706/overview	probable ATP synthase subunit mitochondrial
ZPAR0F01120_A	1.80753	7.9024	5.20445	5.08534e-05	0.00197603	BZL39_F01120	ZPAR0F01120	73	ZPAR0D02375	ZYBA0G02806g	A	132	YDR119W-A	NA	COX26	NA	NA	FALSE	http://www.yeastgenome.org/locus/S000113555/overview	ZYBA0S07-02806g1_1
ZPAR0A03200_B	1.80551	2.54771	4.86549	9.85538e-05	0.00318099	BZL39_A03200	ZPAR0A03200	147	ZPAR0E05700	ZYBA0B03686g	B	6	NA	NA	NA	NA	NA	FALSE	NA	related to mitochondrial
ZPAR0D04610_A	1.80061	7.32946	4.55935	0.000181177	0.00494337	BZL39_D04610	ZPAR0D04610	78	ZPAR0K02200	ZYBA0E06106g	A	5	YHR001W-A	NA	QCR10	NA	NA	FALSE	http://www.yeastgenome.org/locus/S000003529/overview	ZYBA0S05-06106g1_1
ZPAR0C08790_A	1.7927	2.15333	3.45145	0.00174632	0.026969	BZL39_C08790	ZPAR0C08790	296	NA	NA	A	3	NA	NA	NA	NA	NA	FALSE	NA	probable S-formylglutathione member of Serine hydrolase alpha beta hydrolase subset
ZPAR0C04820_A	1.76193	7.96207	5.24893	4.66734e-05	0.00183696	BZL39_C04820	ZPAR0C04820	226	ZPAR0A06330	ZYBA0A09142g	A	5	YHR008C	NA	SOD2	NA	NA	FALSE	http://www.yeastgenome.org/locus/S000001050/overview	Sod2p
ZPAR0I01830_B	1.749	8.34676	3.14312	0.00329902	0.0446078	BZL39_I01830	ZPAR0I01830	347	ZPAR0O01780	ZYBA0F02388g	B	6	NA	NA	NA	NA	NA	FALSE	NA	related to D-arabinitol 2-dehydrogenase [ribulose-forming]
ZPAR0H00580_B	1.74699	7.08662	5.72553	1.89174e-05	0.000944132	BZL39_H00580	ZPAR0H00580	307	ZPAR0E06620	ZYBA0B01596g	B	6	YER053C	NA	PIC2	NA	Mito_carr	FALSE	http://www.yeastgenome.org/locus/S000000855/overview	probable Mitochondrial phosphate carrier 2
ZPAR0J03270_A	1.74599	5.04794	3.7525	0.000937877	0.0167555	BZL39_J03270	ZPAR0J03270	134	ZPAR0A06960	ZYBA0C05996g	A	5	YBR269C	NA	SDH8	NA	NA	FALSE	http://www.yeastgenome.org/locus/S000000473/overview	Fmp21p
ZPAR0G04690_B	1.73831	6.61269	3.10507	0.00356755	0.0475166	BZL39_G04690	ZPAR0G04690	152	ZPAR0B01930	ZYBA0D03994g	B	6	YMR002W	NA	MIX17	NA	NA	FALSE	http://www.yeastgenome.org/locus/S000004604/overview	related to Mitochondrial intermembrane space cysteine motif-containing MIC17
ZPAR0M02300_B	1.7374	4.30257	3.38989	0.00198316	0.0298874	BZL39_M02300	ZPAR0M02300	190	ZPAR0J02140	ZYBA0C08592g	B	6	YBR047W	NA	NA	NA	NA	FALSE	http://www.yeastgenome.org/locus/S000000251/overview	Fmp23p
ZPAR0K02200_B	1.71391	7.55446	4.35798	0.00027182	0.00674879	BZL39_K02200	ZPAR0K02200	78	ZPAR0D04610	ZYBA0E06106g	B	6	YHR001W-A	NA	QCR10	NA	NA	FALSE	http://www.yeastgenome.org/locus/S000003529/overview	ZYBA0S05-06106g1_1
ZPAR0F01610_A	1.70815	6.65553	3.23451	0.00273297	0.0387458	BZL39_F01610	ZPAR0F01610	348	ZPAR0D02890	ZYBA0G01640g	A	4	YLR377C	NA	FBP1	NA	NA	FALSE	http://www.yeastgenome.org/locus/S000004369/overview	probable Fructose-1,6-bisphosphatase
ZPAR0O03510_A	1.70707	7.82455	4.23745	0.000347122	0.0080604	BZL39_O03510	ZPAR0O03510	154	ZPAR0I03540	ZYBA0F06282g	A	5	YGL187C	NA	COX4	NA	NA	FALSE	http://www.yeastgenome.org/locus/S000003155/overview	Cox4p
ZPAR0G00410_B	1.70191	8.12559	4.5198	0.000196144	0.00523211	BZL39_G00410	ZPAR0G00410	127	ZPAR0P00350	ZYBA0N02476g	B	6	YDR529C	NA	QCR7	NA	NA	FALSE	http://www.yeastgenome.org/locus/S000002937/overview	Qcr7p
ZPAR0O01950_A	1.70036	6.25294	5.06576	6.65535e-05	0.0024227	BZL39_O01950	ZPAR0O01950	118	ZPAR0I02000	ZYBA0F02740g	A	5	YPR020W	NA	ATP20	NA	NA	FALSE	http://www.yeastgenome.org/locus/S000006224/overview	Atp20p
ZPAR0K00240_B	1.69735	8.70036	4.72748	0.000129522	0.00383535	BZL39_K00240	ZPAR0K00240	369	ZPAR0C00330	ZYBA0A19196g	B	6	YPR191W	NA	QCR2	NA	NA	FALSE	http://www.yeastgenome.org/locus/S000006395/overview	probable QCR2-Ubiquinol--cytochrome-c reductase 40KD chain II
ZPAR0P00350_A	1.69615	8.17597	4.19619	0.000377531	0.00866264	BZL39_P00350	ZPAR0P00350	127	ZPAR0G00410	ZYBA0N02476g	A	5	YDR529C	NA	QCR7	NA	NA	FALSE	http://www.yeastgenome.org/locus/S000002937/overview	Qcr7p
ZPAR0E01550_A	1.69019	4.55207	4.0519	0.000506909	0.010764	BZL39_E01550	ZPAR0E01550	484	ZPAR0M04120	ZYBA0B13278g	A	5	YGL059W	NA	PKP2	NA	NA	FALSE	http://www.yeastgenome.org/locus/S000003027/overview	Pkp2p
ZPAR0J02140_A	1.68591	4.55398	3.64324	0.00117503	0.0198496	BZL39_J02140	ZPAR0J02140	190	ZPAR0M02300	ZYBA0C08592g	A	5	YBR047W	NA	NA	NA	NA	FALSE	http://www.yeastgenome.org/locus/S000000251/overview	related to mitochondrial
ZPAR0E03810_A	1.68237	7.32335	4.01101	0.000551183	0.0113333	BZL39_E03810	ZPAR0E03810	71	ZPAR0A05090	ZYBA0B08086g	A	5	YGR183C	NA	QCR9	NA	UCR_UQCRX_QCR9	FALSE	http://www.yeastgenome.org/locus/S000003415/overview	Cytochrome b-c1 complex subunit 9
ZPAR0O02170_A	1.67308	7.87462	4.04552	0.000513564	0.0108815	BZL39_O02170	ZPAR0O02170	216	ZPAR0I02220	ZYBA0F03290g	A	5	YEL024W	NA	RIP1	NA	NA	FALSE	http://www.yeastgenome.org/locus/S000000750/overview	probable RIP1-Ubiquinol--cytochrome-c reductase iron-sulfur precursor
ZPAR0N00300_A	1.66743	2.83318	3.13709	0.00334017	0.0449831	BZL39_N00300	ZPAR0N00300	664	ZPAR0F06080	ZYBA0P00188g	A	5	NA	NA	NA	NA	NA	FALSE	NA	uncharacterized protein ZBAI_02982
ZPAR0C00330_A	1.66604	8.72111	4.13773	0.000425336	0.00951162	BZL39_C00330	ZPAR0C00330	369	ZPAR0K00240	ZYBA0A19196g	A	5	YPR191W	NA	QCR2	NA	NA	FALSE	http://www.yeastgenome.org/locus/S000006395/overview	probable QCR2-Ubiquinol--cytochrome-c reductase 40KD chain II
ZPAR0A00160_A	1.64659	8.2115	3.70413	0.00103626	0.0180146	BZL39_A00160	ZPAR0A00160	406	ZPAR0A10100	ZYBA0X00144g	A	5	NA	NA	NA	NA	NA	FALSE	NA	probable glycolate oxidase
ZPAR0C04260_A	1.64478	5.73117	3.78846	0.000870884	0.0158093	BZL39_C04260	ZPAR0C04260	67	ZPAR0A05770	ZYBA0A10374g	A	5	YOL077W-A	NA	ATP19	NA	NA	FALSE	http://www.yeastgenome.org/locus/S000007339/overview	F-type H+-transporting ATPase subunit K
ZPAR0M00210_N	1.64326	5.40363	3.23658	0.00272131	0.0386938	BZL39_M00210	ZPAR0M00210	198	NA	NA	N	2	NA	NA	NA	NA	NA	FALSE	NA	probable Ureidoglycolate hydrolase
ZPAR0E05410_A	1.64039	6.78584	3.7365	0.000969342	0.0171593	BZL39_E05410	ZPAR0E05410	351	ZPAR0A03480	ZYBA0B04302g	A	5	YMR191W	NA	SPG5	NA	NA	FALSE	http://www.yeastgenome.org/locus/S000004803/overview	BN860_04302g1_1
ZPAR0E05480_A	1.63345	7.35429	3.08895	0.00368766	0.0487809	BZL39_E05480	ZPAR0E05480	182	ZPAR0A03410	ZYBA0B04148g	A	5	YER028C	YGL209W	MIG3	MIG2	NA	FALSE	http://www.yeastgenome.org/locus/S000000830/overview	unnamed protein product
ZPAR0K00630_N	1.63163	4.08398	4.52748	0.00019314	0.00518055	BZL39_K00630	ZPAR0K00630	312	NA	NA	N	2	YMR055C	NA	BUB2	NA	RabGAP-TBC	FALSE	http://www.yeastgenome.org/locus/S000004659/overview	probable Mitotic check point BUB2
ZPAR0C08120_A	1.62625	6.47763	3.16261	0.00316933	0.0435299	BZL39_C08120	ZPAR0C08120	195	ZPAR0L01180	ZYBA0A01772g	A	5	YKR065C	NA	PAM17	NA	Pam17	FALSE	http://www.yeastgenome.org/locus/S000001773/overview	probable Presequence translocated-associated motor subunit mitochondrial
ZPAR0A05090_B	1.61841	7.07084	3.89058	0.000705779	0.0135698	BZL39_A05090	ZPAR0A05090	71	ZPAR0E03810	ZYBA0B08086g	B	6	YGR183C	NA	QCR9	NA	UCR_UQCRX_QCR9	FALSE	http://www.yeastgenome.org/locus/S000003415/overview	Cytochrome b-c1 complex subunit 9
ZPAR0A01160_B	1.61022	7.41619	3.8867	0.000711439	0.0136277	BZL39_A01160	ZPAR0A01160	84	ZPAR0E02710	ZYBA0B10616g	B	6	YLR038C	NA	COX12	NA	NA	FALSE	http://www.yeastgenome.org/locus/S000004028/overview	Cytochrome c oxidase subunit 6B
ZPAR0D01020_B	1.60078	4.76143	3.46866	0.0016853	0.0262266	BZL39_D01020	ZPAR0D01020	268	ZPAR0E03120	ZYBA0B09670g	B	6	YPL107W	NA	NA	NA	NA	FALSE	http://www.yeastgenome.org/locus/S000006028/overview	related to UPF0651 YPL107W,mitochondrial
ZPAR0C00340_A	1.59638	8.08913	4.00847	0.000554066	0.0113666	BZL39_C00340	ZPAR0C00340	174	ZPAR0K00250	ZYBA0A19174g	A	5	YKL016C	NA	ATP7	NA	NA	FALSE	http://www.yeastgenome.org/locus/S000001499/overview	probable ATP synthase subunit mitochondrial
ZPAR0O01520_A	1.59335	10.1057	4.48883	0.000208743	0.00548109	BZL39_O01520	ZPAR0O01520	471	ZPAR0I01560	ZYBA0F01794g	A	5	YCR005C	YNR001C	CIT2	CIT1	NA	FALSE	http://www.yeastgenome.org/locus/S000000598/overview	Citrate mitochondrial
ZPAR0B07430_A	1.59226	5.55954	3.64877	0.00116169	0.0196655	BZL39_B07430	ZPAR0B07430	448	ZPAR0H02550	ZYBA0H01926g	A	5	YOR049C	NA	RSB1	NA	RTA1	TRUE	http://www.yeastgenome.org/locus/S000005575/overview	related to Sphingoid long-chain base transporter RSB1
ZPAR0B02380_A	1.58139	5.79192	3.9021	0.000689259	0.0134736	BZL39_B02380	ZPAR0B02380	714	ZPAR0G04250	ZYBA0D04984g	A	5	NA	NA	NA	NA	MFS_1	TRUE	NA	Siderophore iron transporter ARN1
ZPAR0I03270_B	1.57681	8.06272	3.2193	0.00282002	0.0396317	BZL39_I03270	ZPAR0I03270	94	ZPAR0O03240	ZYBA0F05688g	B	6	YJL166W	NA	QCR8	NA	NA	FALSE	http://www.yeastgenome.org/locus/S000003702/overview	Qcr8p
ZPAR0K00190_A	1.57488	4.71398	3.7421	0.000958211	0.0170466	BZL39_K00190	ZPAR0K00190	627	ZPAR0C00280	ZYBA0A19328g	A	5	NA	NA	NA	NA	NA	FALSE	NA	related to Strong similarity to YPL277c and pseudogene
ZPAR0H05510_B	1.56208	4.41058	3.82973	0.00079991	0.0148778	BZL39_H05510	ZPAR0H05510	167	ZPAR0P02040	ZYBA0I00474g	B	6	NA	NA	NA	NA	NA	FALSE	NA	uncharacterized protein ZBAI_01455
ZPAR0I00330_B	1.55476	6.50029	3.89022	0.000706306	0.0135698	BZL39_I00330	ZPAR0I00330	152	ZPAR0O00330	ZYBA0Q00650g	B	6	YKL067W	NA	YNK1	NA	NA	FALSE	http://www.yeastgenome.org/locus/S000001550/overview	Nucleoside diphosphate kinase
ZPAR0B09560_A	1.55406	5.14588	3.17665	0.00307898	0.0424985	BZL39_B09560	ZPAR0B09560	153	ZPAR0A09600	ZYBA0M01376g	A	5	YFR011C	NA	MIC19	NA	NA	FALSE	http://www.yeastgenome.org/locus/S000001907/overview	related to Altered inheritance of mitochondria mitochondrial
ZPAR0C08400_A	1.55114	8.55393	4.00453	0.000558562	0.0114105	BZL39_C08400	ZPAR0C08400	290	ZPAR0L00920	ZYBA0A01200g	A	5	YOR065W	NA	CYT1	NA	NA	FALSE	http://www.yeastgenome.org/locus/S000005591/overview	Cytochrome heme mitochondrial
ZPAR0N00160_A	1.55047	5.47162	3.27111	0.00253427	0.0363545	BZL39_N00160	ZPAR0N00160	433	NA	NA	A	9	NA	NA	NA	NA	NA	FALSE	NA	probable Vacuolar sorting targeting 10
ZPAR0P02790_A	1.55034	5.70135	3.58805	0.0013169	0.0213952	BZL39_P02790	ZPAR0P02790	366	ZPAR0H06250	ZYBA0O01354g	A	2	YML131W	NA	NA	NA	ADH_N_2	FALSE	http://www.yeastgenome.org/locus/S000004600/overview	related to hydroxydehydrogenase
ZPAR0B09330_A	1.54866	7.17504	3.84084	0.00078182	0.0146146	BZL39_B09330	ZPAR0B09330	102	ZPAR0A09370	ZYBA0M01926g	A	5	YDR377W	NA	ATP17	NA	NA	FALSE	http://www.yeastgenome.org/locus/S000002785/overview	probable ATP synthase subunit mitochondrial
ZPAR0B07350_A	1.53719	6.98292	3.64257	0.00117667	0.0198496	BZL39_B07350	ZPAR0B07350	276	ZPAR0H02640	ZYBA0H01728g	A	5	YDR151C	YLR136C	CTH1	TIS11	NA	FALSE	http://www.yeastgenome.org/locus/S000002558/overview	related to mRNA decay factor CTH2
ZPAR0O02860_A	1.53429	8.20256	3.72081	0.00100121	0.0174679	BZL39_O02860	ZPAR0O02860	154	ZPAR0I02890	ZYBA0F04830g	A	5	YJR104C	NA	SOD1	NA	NA	FALSE	http://www.yeastgenome.org/locus/S000003865/overview	probable Superoxide dismutase [Cu-Zn]
ZPAR0A09370_B	1.53363	7.06195	4.29189	0.000310778	0.00739163	BZL39_A09370	ZPAR0A09370	102	ZPAR0B09330	ZYBA0M01926g	B	6	YDR377W	NA	ATP17	NA	NA	FALSE	http://www.yeastgenome.org/locus/S000002785/overview	probable ATP synthase subunit mitochondrial
ZPAR0O00330_A	1.53309	6.40616	4.10657	0.000453278	0.0100208	BZL39_O00330	ZPAR0O00330	152	ZPAR0I00330	ZYBA0Q00650g	A	5	YKL067W	NA	YNK1	NA	NA	FALSE	http://www.yeastgenome.org/locus/S000001550/overview	Nucleoside diphosphate kinase
ZPAR0E06750_A	1.53273	5.61875	3.94775	0.000627561	0.0124778	BZL39_E06750	ZPAR0E06750	322	ZPAR0H00470	ZYBA0B01332g	A	5	YJL180C	NA	ATP12	NA	NA	FALSE	http://www.yeastgenome.org/locus/S000003716/overview	related to mitochondrial
ZPAR0D03170_B	1.53256	6.60277	3.07748	0.00377555	0.0498754	BZL39_D03170	ZPAR0D03170	712	ZPAR0F01890	ZYBA0G01024g	B	6	YLR047C	NA	FRE8	NA	Ferric_reduct	FALSE	http://www.yeastgenome.org/locus/S000004037/overview	related to ferric reductase transmembrane component 8
ZPAR0P00960_A	1.53147	7.11715	3.72331	0.000996065	0.017441	BZL39_P00960	ZPAR0P00960	350	ZPAR0G01010	ZYBA0N01134g	A	4	YNL274C	NA	GOR1	NA	NA	FALSE	http://www.yeastgenome.org/locus/S000005218/overview	Gor1p
ZPAR0J00700_A	1.52579	8.62474	3.65015	0.0011584	0.0196441	BZL39_J00700	ZPAR0J00700	190	ZPAR0M00830	ZYBA0C11760g	A	5	YGR243W	YHR162W	MPC3	MPC2	NA	FALSE	http://www.yeastgenome.org/locus/S000003475/overview	UPF0041 FMP43
ZPAR0D03680_A	1.52575	7.29711	3.13076	0.00338395	0.0454463	BZL39_D03680	ZPAR0D03680	437	ZPAR0F02410	ZYBA0E08284g	A	5	YER145C	NA	FTR1	NA	FTR1	TRUE	http://www.yeastgenome.org/locus/S000000947/overview	probable Plasma membrane iron permease
ZPAR0A06330_B	1.51027	7.89222	3.80856	0.000835556	0.0153684	BZL39_A06330	ZPAR0A06330	226	ZPAR0C04820	ZYBA0A09142g	B	6	YHR008C	NA	SOD2	NA	NA	FALSE	http://www.yeastgenome.org/locus/S000001050/overview	Sod2p
ZPAR0B09550_A	1.508	5.75026	3.16762	0.00313679	0.0431443	BZL39_B09550	ZPAR0B09550	178	ZPAR0A09590	ZYBA0M01442g	A	5	YMR009W	NA	ADI1	NA	NA	FALSE	http://www.yeastgenome.org/locus/S000004611/overview	probable 1,2-dihydroxy-3-keto-5-methylthiopentene dioxygenase
ZPAR0E06620_A	1.50721	6.97205	3.90859	0.000680135	0.0133857	BZL39_E06620	ZPAR0E06620	307	ZPAR0H00580	ZYBA0B01596g	A	5	YER053C	NA	PIC2	NA	Mito_carr	FALSE	http://www.yeastgenome.org/locus/S000000855/overview	probable Mitochondrial phosphate carrier 2
ZPAR0G00640_B	1.50323	7.57373	3.14361	0.00329566	0.0446078	BZL39_G00640	ZPAR0G00640	139	ZPAR0P00590	ZYBA0N01970g	B	6	YCL035C	YDR513W	GRX1	GRX2	Glutaredoxin	FALSE	http://www.yeastgenome.org/locus/S000000540/overview	Grx2p
ZPAR0E00740_A	1.48505	5.06695	3.62365	0.00122355	0.0204622	BZL39_E00740	ZPAR0E00740	261	ZPAR0L00380	ZYBA0B15170g	A	132	YNL168C	NA	NA	NA	NA	FALSE	http://www.yeastgenome.org/locus/S000005112/overview	mitochondrial hydrolase FMP41
ZPAR0F02430_B	1.46924	7.76904	3.29394	0.00241767	0.0348887	BZL39_F02430	ZPAR0F02430	124	ZPAR0D03700	ZYBA0E08240g	B	6	YDR070C	NA	FMP16	NA	NA	FALSE	http://www.yeastgenome.org/locus/S000002477/overview	Fmp16p
ZPAR0I04280_B	1.4545	5.62557	3.20865	0.00288258	0.0404523	BZL39_I04280	ZPAR0I04280	310	ZPAR0N04220	ZYBA0J04214g	B	6	YHR199C	NA	AIM46	NA	NA	FALSE	http://www.yeastgenome.org/locus/S000001242/overview	probable Altered inheritance of mitochondria mitochondrial
ZPAR0M02050_B	1.43163	6.05636	3.14559	0.00328229	0.0445757	BZL39_M02050	ZPAR0M02050	106	ZPAR0J01890	ZYBA0C09142g	B	6	YBL001C	NA	ECM15	NA	NA	FALSE	http://www.yeastgenome.org/locus/S000000097/overview	ecm15p

## Sheet: LA.42vsC.42_up
ID	logFC	AveExpr	t	P.Value	adj.P.Val	NCBI_ID	ZparID	length	homeolog	ortholog	label	category	scerID	scerID2	name1	name2	PFAM	TM	link	Description
ZPAR0F06100_B	4.90423	4.41213	6.69511	3.33097e-06	0.000248106	BZL39_F06100	ZPAR0F06100	234	ZPAR0N00280	ZYBA0P00144g	B	6	NA	NA	NA	NA	NA	FALSE	NA	related to GNAT family acetyltransferase
ZPAR0O04160_N	4.40292	3.25164	5.97758	1.1922e-05	0.000630826	BZL39_O04160	ZPAR0O04160	395	NA	NA	N	2	NA	NA	NA	NA	NA	FALSE	NA	uncharacterized protein ZBAI_08167
ZPAR0A08990_B	3.70387	2.31763	5.4612	3.1145e-05	0.0013227	BZL39_A08990	ZPAR0A08990	346	ZPAR0B08970	ZYBA0H05622g	B	6	NA	NA	NA	NA	CRCB	TRUE	NA	related to UPF0695 membrane YOR390W
ZPAR0H04990_N	3.67413	5.50346	10.9858	6.11271e-09	2.81854e-06	BZL39_H04990	ZPAR0H04990	593	NA	NA	N	9	NA	NA	NA	NA	NA	FALSE	NA	uncharacterized protein ZBAI_05770
ZPAR0I03690_B	3.5845	9.12685	16.5913	1.82651e-11	3.53721e-08	BZL39_I03690	ZPAR0I03690	526	ZPAR0D03990	ZYBA0E07580g	B	6	YBL015W	NA	ACH1	NA	NA	FALSE	http://www.yeastgenome.org/locus/S000000111/overview	Acetyl- hydrolase
ZPAR0B08970_A	3.47774	1.87235	3.89932	0.000695036	0.0137911	BZL39_B08970	ZPAR0B08970	346	ZPAR0A08990	ZYBA0H05622g	A	5	NA	NA	NA	NA	CRCB	TRUE	NA	related to UPF0695 membrane YOR390W
ZPAR0D02790_B	3.41085	3.97676	12.7472	7.82745e-10	8.23362e-07	BZL39_D02790	ZPAR0D02790	534	ZPAR0F01540	ZYBA0G01838g	B	6	YHR184W	NA	SSP1	NA	NA	FALSE	http://www.yeastgenome.org/locus/S000001227/overview	Sporulation-specific 1
ZPAR0O02620_A	3.38452	8.67374	6.34072	6.1721e-06	0.000378256	BZL39_O02620	ZPAR0O02620	45	ZPAR0I02650	ZYBA0F04280g	A	2	YPR036W-A	NA	SPO24	NA	NA	FALSE	http://www.yeastgenome.org/locus/S000028425/overview	TPA: Spo24p
ZPAR0O03050_A	3.35133	6.6607	9.16297	6.87193e-08	1.47869e-05	BZL39_O03050	ZPAR0O03050	353	ZPAR0I03080	ZYBA0F05248g	A	5	YKR066C	NA	CCP1	NA	NA	FALSE	http://www.yeastgenome.org/locus/S000001774/overview	related to Cytochrome c peroxidase,mitochondrial
ZPAR0I03080_B	3.23344	6.40076	7.91934	4.40315e-07	5.2894e-05	BZL39_I03080	ZPAR0I03080	353	ZPAR0O03050	ZYBA0F05248g	B	6	YKR066C	NA	CCP1	NA	NA	FALSE	http://www.yeastgenome.org/locus/S000001774/overview	related to Cytochrome c peroxidase,mitochondrial
ZPAR0O04010_A	3.11766	5.66336	5.38018	3.63006e-05	0.00147689	BZL39_O04010	ZPAR0O04010	294	ZPAR0D00320	ZYBA0F07448g	A	5	NA	NA	NA	NA	NA	FALSE	NA	phenazine biosynthesis
ZPAR0F01540_A	2.99783	3.26542	7.12575	1.59238e-06	0.000140557	BZL39_F01540	ZPAR0F01540	535	ZPAR0D02790	ZYBA0G01838g	A	5	YHR184W	NA	SSP1	NA	NA	FALSE	http://www.yeastgenome.org/locus/S000001227/overview	Sporulation-specific 1
ZPAR0I02650_N	2.95039	8.75422	5.85516	1.4877e-05	0.000738736	BZL39_I02650	ZPAR0I02650	45	ZPAR0O02620	ZYBA0F04280g	N	133	YPR036W-A	NA	SPO24	NA	NA	FALSE	http://www.yeastgenome.org/locus/S000028425/overview	TPA: Spo24p
ZPAR0D02375_N	2.90437	8.66688	11.3964	3.69983e-09	1.88555e-06	BZL39_D02375	ZPAR0D02375	73	ZPAR0F01120	ZYBA0G02806g	N	2	YDR119W-A	NA	COX26	NA	NA	FALSE	http://www.yeastgenome.org/locus/S000113555/overview	ZYBA0S07-02806g1_1
ZPAR0G04440_N	2.89322	3.50192	10.7772	7.93015e-09	3.36401e-06	BZL39_G04440	ZPAR0G04440	293	NA	NA	N	2	NA	NA	NA	NA	NA	FALSE	NA	uncharacterized protein ZBAI_05359
ZPAR0E01800_A	2.84327	5.83775	6.85209	2.52901e-06	0.000199093	BZL39_E01800	ZPAR0E01800	243	ZPAR0M04370	ZYBA0B12706g	A	5	YGL117W	NA	NA	NA	NA	FALSE	http://www.yeastgenome.org/locus/S000003085/overview	uncharacterized protein ZBAI_06366
ZPAR0M00830_B	2.82715	8.67957	9.67506	3.36533e-08	8.35551e-06	BZL39_M00830	ZPAR0M00830	208	ZPAR0J00700	ZYBA0C11760g	B	6	YGR243W	YHR162W	MPC3	MPC2	NA	FALSE	http://www.yeastgenome.org/locus/S000003475/overview	UPF0041 FMP43
ZPAR0F06230_N	2.79365	6.18437	9.31785	5.52026e-08	1.26292e-05	BZL39_F06230	ZPAR0F06230	599	NA	NA	N	9	NA	NA	NA	NA	MFS_1	TRUE	NA	fructose facilitator
ZPAR0L03720_B	2.71607	6.12407	7.13313	1.57274e-06	0.000140557	BZL39_L03720	ZPAR0L03720	205	ZPAR0C03030	ZYBA0A13190g	B	6	YDR185C	YLR168C	UPS3	UPS2	NA	FALSE	http://www.yeastgenome.org/locus/S000002593/overview	Ups2p
ZPAR0K00700_B	2.70027	5.75809	4.47783	0.000213446	0.00556249	BZL39_K00700	ZPAR0K00700	190	ZPAR0C00790	ZYBA0A18162g	B	6	YHR071W	NA	PCL5	NA	NA	FALSE	http://www.yeastgenome.org/locus/S000001113/overview	related to PHO85 cyclin-5
ZPAR0F01120_A	2.53425	7.9024	9.87019	2.58264e-08	7.14507e-06	BZL39_F01120	ZPAR0F01120	73	ZPAR0D02375	ZYBA0G02806g	A	132	YDR119W-A	NA	COX26	NA	NA	FALSE	http://www.yeastgenome.org/locus/S000113555/overview	ZYBA0S07-02806g1_1
ZPAR0O04150_N	2.5222	0.447894	3.55729	0.00140356	0.0240969	BZL39_O04150	ZPAR0O04150	209	NA	NA	N	2	NA	NA	NA	NA	NA	FALSE	NA	uncharacterized protein ZBAI_08167
ZPAR0J05790_A	2.4906	6.46108	7.04814	1.81359e-06	0.000155407	BZL39_J05790	ZPAR0J05790	575	ZPAR0M05170	ZYBA0C00188g	A	5	NA	NA	NA	NA	MFS_1	FALSE	NA	related to synaptic vesicle transporter SVOP and related transporters (major facilitator superfamily)
ZPAR0C00790_A	2.48226	6.61813	3.92695	0.000655017	0.0132321	BZL39_C00790	ZPAR0C00790	192	ZPAR0K00700	ZYBA0A18162g	A	5	YHR071W	NA	PCL5	NA	NA	FALSE	http://www.yeastgenome.org/locus/S000001113/overview	Pcl5p
ZPAR0C03030_A	2.46963	6.14627	7.92639	4.35404e-07	5.2894e-05	BZL39_C03030	ZPAR0C03030	205	ZPAR0L03720	ZYBA0A13190g	A	5	YDR185C	YLR168C	UPS3	UPS2	NA	FALSE	http://www.yeastgenome.org/locus/S000002593/overview	Ups2p
ZPAR0C00700_A	2.46537	7.84702	10.3865	1.30598e-08	4.51636e-06	BZL39_C00700	ZPAR0C00700	558	ZPAR0K00610	ZYBA0A18382g	A	5	YMR058W	NA	FET3	NA	NA	FALSE	http://www.yeastgenome.org/locus/S000004662/overview	Iron transport multicopper oxidase FET3
ZPAR0A02200_B	2.46144	5.48971	10.7312	8.40316e-09	3.36401e-06	BZL39_A02200	ZPAR0A02200	162	ZPAR0C07200	ZYBA0A03796g	B	6	YMR164C	NA	MSS11	NA	NA	FALSE	http://www.yeastgenome.org/locus/S000004774/overview	BN860_03796g1_1
ZPAR0J00700_A	2.44784	8.62474	10.0549	2.01743e-08	6.10461e-06	BZL39_J00700	ZPAR0J00700	190	ZPAR0M00830	ZYBA0C11760g	A	5	YGR243W	YHR162W	MPC3	MPC2	NA	FALSE	http://www.yeastgenome.org/locus/S000003475/overview	UPF0041 FMP43
ZPAR0M05170_B	2.38942	6.84152	6.39441	5.60851e-06	0.00035965	BZL39_M05170	ZPAR0M05170	574	ZPAR0J05790	ZYBA0C00188g	B	6	NA	NA	NA	NA	MFS_1	FALSE	NA	related to synaptic vesicle transporter SVOP and related transporters (major facilitator superfamily)
ZPAR0H05560_B	2.32432	4.72334	6.98764	2.00842e-06	0.000167651	BZL39_H05560	ZPAR0H05560	299	ZPAR0P02090	ZYBA0I00364g	B	6	YPL018W	NA	CTF19	NA	NA	FALSE	http://www.yeastgenome.org/locus/S000005939/overview	Central kinetochore subunit CTF19
ZPAR0K01110_N	2.30464	7.18803	6.58708	3.99672e-06	0.000282484	BZL39_K01110	ZPAR0K01110	177	NA	NA	N	2	YBR066C	YDR043C	NRG2	NRG1	NA	FALSE	http://www.yeastgenome.org/locus/S000000270/overview	Nrg2p
ZPAR0E01680_A	2.28456	7.5274	7.98728	3.95845e-07	4.91948e-05	BZL39_E01680	ZPAR0E01680	794	ZPAR0M04250	ZYBA0B12970g	A	5	YBR225W	NA	NA	NA	NA	FALSE	http://www.yeastgenome.org/locus/S000000429/overview	uncharacterized protein ZBAI_06354
ZPAR0P00300_A	2.25506	6.75871	8.5807	1.60253e-07	2.8028e-05	BZL39_P00300	ZPAR0P00300	329	ZPAR0G00360	ZYBA0N02586g	A	5	NA	NA	NA	NA	NA	FALSE	NA	ZYBA0S14-02586g1_1
ZPAR0M04170_B	2.24454	10.3605	7.44311	9.42856e-07	9.2773e-05	BZL39_M04170	ZPAR0M04170	1177	ZPAR0E01600	ZYBA0B13168g	B	6	YBR218C	YGL062W	PYC2	PYC1	NA	FALSE	http://www.yeastgenome.org/locus/S000000422/overview	Pyruvate carboxylase 2
ZPAR0H04980_B	2.24089	7.60896	5.53855	2.68651e-05	0.00118243	BZL39_H04980	ZPAR0H04980	1324	ZPAR0P01520	ZYBA0I01618g	B	6	NA	NA	NA	NA	NA	FALSE	NA	dse4p
ZPAR0I02950_B	2.22317	6.0084	9.80562	2.81783e-08	7.57918e-06	BZL39_I02950	ZPAR0I02950	168	ZPAR0O02920	ZYBA0F04962g	B	6	YBL043W	YJR115W	ECM13	NA	NA	FALSE	http://www.yeastgenome.org/locus/S000000139/overview	uncharacterized protein ZBAI_03280
ZPAR0D03990_A	2.20726	8.30839	6.14802	8.71458e-06	0.000506217	BZL39_D03990	ZPAR0D03990	526	ZPAR0I03690	ZYBA0E07580g	A	5	YBL015W	NA	ACH1	NA	NA	FALSE	http://www.yeastgenome.org/locus/S000000111/overview	Acetyl- hydrolase
ZPAR0C04070_N	2.20513	5.57741	7.91612	4.42468e-07	5.2894e-05	BZL39_C04070	ZPAR0C04070	305	NA	NA	N	2	YBR151W	NA	APD1	NA	NA	FALSE	http://www.yeastgenome.org/locus/S000000355/overview	probable Actin patches distal 1
ZPAR0D02640_B	2.20147	8.8071	7.46065	9.1631e-07	9.17041e-05	BZL39_D02640	ZPAR0D02640	509	ZPAR0F01390	ZYBA0G02190g	B	6	YMR291W	NA	TDA1	NA	NA	FALSE	http://www.yeastgenome.org/locus/S000004905/overview	Tda1p
ZPAR0N01540_A	2.12477	6.052	8.26708	2.57063e-07	3.88929e-05	BZL39_N01540	ZPAR0N01540	370	ZPAR0F04810	ZYBA0L01816g	A	5	YBL029W	NA	NA	NA	NA	FALSE	http://www.yeastgenome.org/locus/S000000125/overview	uncharacterized protein ZBAI_02858
ZPAR0G04430_B	2.08414	7.5305	6.62362	3.75007e-06	0.000270985	BZL39_G04430	ZPAR0G04430	239	ZPAR0B02200	ZYBA0D04566g	B	6	YGL037C	NA	PNC1	NA	NA	FALSE	http://www.yeastgenome.org/locus/S000003005/overview	probable Nicotinamidase
ZPAR0N00280_A	2.06922	4.53605	3.38095	0.00202014	0.0318066	BZL39_N00280	ZPAR0N00280	234	ZPAR0F06100	ZYBA0P00144g	A	5	NA	NA	NA	NA	NA	FALSE	NA	related to GNAT family acetyltransferase
ZPAR0P02090_A	2.06823	5.26938	4.75856	0.000121769	0.00362796	BZL39_P02090	ZPAR0P02090	299	ZPAR0H05560	ZYBA0I00364g	A	5	YPL018W	NA	CTF19	NA	NA	FALSE	http://www.yeastgenome.org/locus/S000005939/overview	Central kinetochore subunit CTF19
ZPAR0H03800_B	2.05913	4.98419	5.98453	1.17287e-05	0.000627453	BZL39_H03800	ZPAR0H03800	252	ZPAR0B06190	ZYBA0I04258g	B	6	YGL146C	NA	NA	NA	NA	FALSE	http://www.yeastgenome.org/locus/S000003114/overview	uncharacterized protein ZBAI_00585
ZPAR0E01670_A	2.04986	7.08695	8.19338	2.87751e-07	3.98041e-05	BZL39_E01670	ZPAR0E01670	599	ZPAR0M04240	ZYBA0B12992g	A	5	YGL125W	NA	MET13	NA	NA	FALSE	http://www.yeastgenome.org/locus/S000003093/overview	Methylenetetrahydrofolate reductase 2
ZPAR0A10020_N	2.0417	0.0331462	4.99857	7.58829e-05	0.00256914	BZL39_A10020	ZPAR0A10020	163	NA	NA	N	9	NA	NA	NA	NA	NA	FALSE	NA	Fit2p
ZPAR0O01260_A	2.00486	9.41534	6.18638	8.13211e-06	0.000480142	BZL39_O01260	ZPAR0O01260	413	ZPAR0I01300	ZYBA0F01178g	A	5	YLR174W	YNL009W	IDP2	IDP3	NA	FALSE	http://www.yeastgenome.org/locus/S000004164/overview	Idp2p
ZPAR0F04810_B	1.9957	5.50156	8.20933	2.80796e-07	3.98041e-05	BZL39_F04810	ZPAR0F04810	336	ZPAR0N01540	ZYBA0L01816g	B	6	YBL029W	NA	NA	NA	NA	FALSE	http://www.yeastgenome.org/locus/S000000125/overview	uncharacterized protein ZBAI_09117
ZPAR0K00540_B	1.987	8.13624	3.65374	0.00114984	0.0204292	BZL39_K00540	ZPAR0K00540	599	ZPAR0C00630	ZYBA0A18536g	B	6	YDR536W	NA	STL1	NA	MFS_1	TRUE	http://www.yeastgenome.org/locus/S000002944/overview	probable Sugar transporter STL1
ZPAR0I00350_B	1.97665	5.84773	8.17907	2.94144e-07	4.01155e-05	BZL39_I00350	ZPAR0I00350	337	ZPAR0O00350	ZYBA0Q00694g	B	6	YMR041C	NA	ARA2	NA	NA	FALSE	http://www.yeastgenome.org/locus/S000004644/overview	probable D-arabinose 1-dehydrogenase
ZPAR0J03500_A	1.95652	6.13931	5.05904	6.74307e-05	0.0023236	BZL39_J03500	ZPAR0J03500	141	ZPAR0A07190	ZYBA0C05468g	A	5	YBR285W	NA	NA	NA	NA	FALSE	http://www.yeastgenome.org/locus/S000000489/overview	uncharacterized protein ZBAI_07813
ZPAR0C00640_A	1.93514	6.24576	4.24841	0.000339473	0.00807644	BZL39_C00640	ZPAR0C00640	436	ZPAR0K00550	ZYBA0A18514g	A	5	YMR062C	NA	ARG7	NA	NA	FALSE	http://www.yeastgenome.org/locus/S000004666/overview	Arginine biosynthesis bifunctional mitochondrial
ZPAR0J02160_A	1.9243	3.7419	5.03899	7.01192e-05	0.00239072	BZL39_J02160	ZPAR0J02160	600	ZPAR0M02320	ZYBA0C08548g	A	5	YBR045C	NA	GIP1	NA	NA	FALSE	http://www.yeastgenome.org/locus/S000000249/overview	uncharacterized protein ZBAI_07945
ZPAR0C00620_A	1.92372	7.99665	3.70819	0.00102762	0.0188455	BZL39_C00620	ZPAR0C00620	659	ZPAR0K00530	ZYBA0A18558g	A	5	NA	NA	NA	NA	MFS_1	TRUE	NA	related to Sugar transporter STL1
ZPAR0I01300_B	1.92359	8.77943	5.68743	2.03111e-05	0.000948086	BZL39_I01300	ZPAR0I01300	413	ZPAR0O01260	ZYBA0F01178g	B	6	YLR174W	YNL009W	IDP2	IDP3	NA	FALSE	http://www.yeastgenome.org/locus/S000004164/overview	Idp2p
ZPAR0F02580_B	1.92252	5.19541	4.53701	0.000189482	0.00517624	BZL39_F02580	ZPAR0F02580	95	ZPAR0D03850	ZYBA0E07888g	B	6	YBL026W	NA	LSM2	NA	NA	FALSE	http://www.yeastgenome.org/locus/S000000122/overview	Lsm2p
ZPAR0A07190_B	1.91206	6.3165	4.68939	0.000139717	0.00405054	BZL39_A07190	ZPAR0A07190	141	ZPAR0J03500	ZYBA0C05468g	B	6	YBR285W	NA	NA	NA	NA	FALSE	http://www.yeastgenome.org/locus/S000000489/overview	uncharacterized protein ZBAI_04305
ZPAR0O01520_A	1.89956	10.1057	6.39963	5.55682e-06	0.00035965	BZL39_O01520	ZPAR0O01520	471	ZPAR0I01560	ZYBA0F01794g	A	5	YCR005C	YNR001C	CIT2	CIT1	NA	FALSE	http://www.yeastgenome.org/locus/S000000598/overview	Citrate mitochondrial
ZPAR0M04250_B	1.89821	7.52731	5.28083	4.38951e-05	0.00172079	BZL39_M04250	ZPAR0M04250	793	ZPAR0E01680	ZYBA0B12970g	B	6	YBR225W	NA	NA	NA	NA	FALSE	http://www.yeastgenome.org/locus/S000000429/overview	uncharacterized protein ZBAI_01901
ZPAR0C03560_A	1.88806	7.55974	6.6791	3.40568e-06	0.000251734	BZL39_C03560	ZPAR0C03560	225	ZPAR0A02720	ZYBA0A11980g	A	5	YDR226W	NA	ADK1	NA	NA	FALSE	http://www.yeastgenome.org/locus/S000002634/overview	Adenylate kinase
ZPAR0O02920_A	1.87279	5.2497	7.50986	8.45901e-07	8.80738e-05	BZL39_O02920	ZPAR0O02920	168	ZPAR0I02950	ZYBA0F04962g	A	5	YBL043W	YJR115W	ECM13	NA	NA	FALSE	http://www.yeastgenome.org/locus/S000000139/overview	ZYBA0S06-04962g1_1
ZPAR0E01600_A	1.86973	10.056	5.21841	4.95015e-05	0.00185837	BZL39_E01600	ZPAR0E01600	1177	ZPAR0M04170	ZYBA0B13168g	A	5	YBR218C	YGL062W	PYC2	PYC1	NA	FALSE	http://www.yeastgenome.org/locus/S000000422/overview	Pyruvate carboxylase 2
ZPAR0E05480_A	1.85881	7.35429	4.42381	0.000237963	0.00607966	BZL39_E05480	ZPAR0E05480	182	ZPAR0A03410	ZYBA0B04148g	A	5	YER028C	YGL209W	MIG3	MIG2	NA	FALSE	http://www.yeastgenome.org/locus/S000000830/overview	unnamed protein product
ZPAR0A09670_B	1.85338	5.85873	5.1997	5.13219e-05	0.00191872	BZL39_A09670	ZPAR0A09670	172	ZPAR0B09630	ZYBA0M01222g	B	6	YFR017C	YOL024W	IGD1	NA	NA	FALSE	http://www.yeastgenome.org/locus/S000001913/overview	uncharacterized protein ZBAI_04081
ZPAR0O00350_A	1.84134	5.36506	6.26471	7.0655e-06	0.000422317	BZL39_O00350	ZPAR0O00350	337	ZPAR0I00350	ZYBA0Q00694g	A	5	YMR041C	NA	ARA2	NA	NA	FALSE	http://www.yeastgenome.org/locus/S000004644/overview	Ara2p
ZPAR0G05050_B	1.84078	7.74899	4.99004	7.71596e-05	0.00259014	BZL39_G05050	ZPAR0G05050	556	ZPAR0B01580	ZYBA0D03180g	B	6	YER065C	NA	ICL1	NA	NA	FALSE	http://www.yeastgenome.org/locus/S000000867/overview	Isocitrate lyase
ZPAR0G03420_B	1.83277	4.56877	5.99205	1.15687e-05	0.000625806	BZL39_G03420	ZPAR0G03420	293	ZPAR0B03210	ZYBA0D06832g	B	6	YMR262W	NA	NA	NA	NA	FALSE	http://www.yeastgenome.org/locus/S000004875/overview	ZYBA0S04-06832g1_1
ZPAR0M04340_N	1.82149	5.19467	4.76047	0.000121309	0.00362542	BZL39_M04340	ZPAR0M04340	129	ZPAR0E01770	ZYBA0B12772g	N	2	YGL121C	NA	GPG1	NA	NA	FALSE	http://www.yeastgenome.org/locus/S000003089/overview	BN860_12772g1_1
ZPAR0H03810_B	1.79985	7.38209	3.78503	0.000877048	0.0166519	BZL39_H03810	ZPAR0H03810	141	ZPAR0B06180	ZYBA0I04236g	B	6	YDL110C	NA	TMA17	NA	NA	FALSE	http://www.yeastgenome.org/locus/S000002268/overview	Tma17p
ZPAR0A09560_B	1.79279	7.34261	5.27623	4.42843e-05	0.00172905	BZL39_A09560	ZPAR0A09560	468	ZPAR0B09520	ZYBA0M01508g	B	6	YHL021C	NA	AIM17	NA	NA	FALSE	http://www.yeastgenome.org/locus/S000001013/overview	related to oxidoreductase AIM17
ZPAR0C05460_A	1.78959	8.6203	3.13282	0.00336965	0.0471629	BZL39_C05460	ZPAR0C05460	90	ZPAR0L02120	ZYBA0A07668g	A	5	YGR008C	YLR327C	STF2	TMA10	NA	FALSE	http://www.yeastgenome.org/locus/S000003240/overview	Tma10p
ZPAR0P00960_A	1.77064	7.11715	5.8086	1.62122e-05	0.000788436	BZL39_P00960	ZPAR0P00960	350	ZPAR0G01010	ZYBA0N01134g	A	4	YNL274C	NA	GOR1	NA	NA	FALSE	http://www.yeastgenome.org/locus/S000005218/overview	Gor1p
ZPAR0G00360_B	1.7655	6.35303	5.11579	6.03807e-05	0.00217348	BZL39_G00360	ZPAR0G00360	327	ZPAR0P00300	ZYBA0N02586g	B	6	NA	NA	NA	NA	NA	FALSE	NA	uncharacterized protein ZBAI_01625
ZPAR0H05190_B	1.76548	3.4501	3.97346	0.00059531	0.0123496	BZL39_H05190	ZPAR0H05190	689	ZPAR0P01720	ZYBA0I01178g	B	6	YPR007C	NA	REC8	NA	NA	FALSE	http://www.yeastgenome.org/locus/S000006211/overview	uncharacterized protein ZBAI_01487
ZPAR0M04370_B	1.75966	5.55434	3.23235	0.00274518	0.0403975	BZL39_M04370	ZPAR0M04370	243	ZPAR0E01800	ZYBA0B12706g	B	6	YGL117W	NA	NA	NA	NA	FALSE	http://www.yeastgenome.org/locus/S000003085/overview	uncharacterized protein ZBAI_01889
ZPAR0B02190_N	1.74467	2.84817	4.65312	0.000150192	0.0043027	BZL39_B02190	ZPAR0B02190	299	NA	NA	N	2	NA	NA	NA	NA	NA	FALSE	NA	uncharacterized protein ZBAI_00193
ZPAR0F02100_N	1.74011	5.76374	4.28384	0.000315901	0.00762811	BZL39_F02100	ZPAR0F02100	284	NA	NA	N	2	NA	NA	NA	NA	NA	FALSE	NA	uncharacterized protein ZBAI_07000
ZPAR0O03490_A	1.73518	6.75792	3.38174	0.0020168	0.0318056	BZL39_O03490	ZPAR0O03490	455	ZPAR0I03520	ZYBA0F06238g	A	5	YGL184C	NA	STR3	NA	NA	FALSE	http://www.yeastgenome.org/locus/S000003152/overview	Str3p
ZPAR0C03550_A	1.73248	6.44414	4.87411	9.68943e-05	0.0030996	BZL39_C03550	ZPAR0C03550	286	ZPAR0A02710	ZYBA0A12002g	A	5	YOL116W	NA	MSN1	NA	NA	FALSE	http://www.yeastgenome.org/locus/S000005476/overview	MSN1
ZPAR0E01390_A	1.70396	5.15576	3.93622	0.000642603	0.0130721	BZL39_E01390	ZPAR0E01390	108	ZPAR0M03950	ZYBA0B13696g	A	4	YMR244C-A	NA	COA6	NA	NA	FALSE	http://www.yeastgenome.org/locus/S000004857/overview	related to Cytochrome c oxidase subunit 6B YMR244C-A
ZPAR0K05040_N	1.7003	0.99127	3.1327	0.00337052	0.0471629	BZL39_K05040	ZPAR0K05040	543	ZPAR0B10070	ZYBA0M00144g	N	2	NA	NA	NA	NA	MFS_1	TRUE	NA	ZYBA0S13-00144g1_1
ZPAR0F01390_A	1.699	8.00298	4.11328	0.000447106	0.0099754	BZL39_F01390	ZPAR0F01390	509	ZPAR0D02640	ZYBA0G02190g	A	5	YMR291W	NA	TDA1	NA	NA	FALSE	http://www.yeastgenome.org/locus/S000004905/overview	related to Serine threonine- kinase TDA1
ZPAR0M04240_B	1.696	7.05172	5.21826	4.95157e-05	0.00185837	BZL39_M04240	ZPAR0M04240	599	ZPAR0E01670	ZYBA0B12992g	B	6	YGL125W	NA	MET13	NA	NA	FALSE	http://www.yeastgenome.org/locus/S000003093/overview	Methylenetetrahydrofolate reductase 2
ZPAR0H05170_B	1.68517	6.45116	4.88709	9.4447e-05	0.00303831	BZL39_H05170	ZPAR0H05170	154	ZPAR0P01700	ZYBA0I01222g	B	6	YPR005C	NA	HAL1	NA	NA	FALSE	http://www.yeastgenome.org/locus/S000006209/overview	uncharacterized protein ZBAI_01489
ZPAR0F01610_A	1.67635	6.65553	3.5678	0.00137314	0.0236586	BZL39_F01610	ZPAR0F01610	348	ZPAR0D02890	ZYBA0G01640g	A	4	YLR377C	NA	FBP1	NA	NA	FALSE	http://www.yeastgenome.org/locus/S000004369/overview	probable Fructose-1,6-bisphosphatase
ZPAR0E01770_A	1.65946	4.9605	3.71608	0.00101102	0.0187389	BZL39_E01770	ZPAR0E01770	161	ZPAR0M04340	ZYBA0B12772g	A	132	YGL121C	NA	GPG1	NA	NA	FALSE	http://www.yeastgenome.org/locus/S000003089/overview	Gpg1p
ZPAR0A00230_B	1.65532	5.25822	4.62875	0.000157683	0.00443851	BZL39_A00230	ZPAR0A00230	443	NA	NA	B	8	NA	NA	NA	NA	NA	FALSE	NA	probable Similarity to Methanobacterium aryldialkylphosphatase related
ZPAR0A02710_B	1.65165	6.6387	4.33014	0.000287588	0.00704991	BZL39_A02710	ZPAR0A02710	282	ZPAR0C03550	ZYBA0A12002g	B	6	YOL116W	NA	MSN1	NA	NA	FALSE	http://www.yeastgenome.org/locus/S000005476/overview	MSN1
ZPAR0B09630_A	1.64653	6.23063	4.48872	0.000208792	0.00549383	BZL39_B09630	ZPAR0B09630	132	ZPAR0A09670	ZYBA0M01222g	A	5	YFR017C	YOL024W	IGD1	NA	NA	FALSE	http://www.yeastgenome.org/locus/S000001913/overview	uncharacterized protein ZBAI_08582
ZPAR0B03210_A	1.64428	4.26561	4.47717	0.000213699	0.00556249	BZL39_B03210	ZPAR0B03210	293	ZPAR0G03420	ZYBA0D06832g	A	5	YMR262W	NA	NA	NA	NA	FALSE	http://www.yeastgenome.org/locus/S000004875/overview	ZYBA0S04-06832g1_1
ZPAR0A09930_B	1.64254	4.66436	3.19952	0.00293733	0.0427701	BZL39_A09930	ZPAR0A09930	219	ZPAR0B09880	ZYBA0M00606g	B	6	YER183C	NA	FAU1	NA	NA	FALSE	http://www.yeastgenome.org/locus/S000000985/overview	related to 5-formyltetrahydrofolate cyclo-ligase
ZPAR0D03700_A	1.64137	8.32133	3.99539	0.000569127	0.0119835	BZL39_D03700	ZPAR0D03700	124	ZPAR0F02430	ZYBA0E08240g	A	5	YDR070C	NA	FMP16	NA	NA	FALSE	http://www.yeastgenome.org/locus/S000002477/overview	Fmp16p
ZPAR0B03070_A	1.63794	8.34188	3.16606	0.00314684	0.0448761	BZL39_B03070	ZPAR0B03070	361	ZPAR0G03560	ZYBA0D06480g	A	5	YNL037C	NA	IDH1	NA	NA	FALSE	http://www.yeastgenome.org/locus/S000004982/overview	Idh1p
ZPAR0D02890_A	1.62271	6.44543	3.89506	0.00069931	0.0138192	BZL39_D02890	ZPAR0D02890	348	ZPAR0F01610	ZYBA0G01640g	A	4	YLR377C	NA	FBP1	NA	NA	FALSE	http://www.yeastgenome.org/locus/S000004369/overview	Fbp1p
ZPAR0I01560_B	1.6196	9.59356	3.26164	0.00258426	0.0383925	BZL39_I01560	ZPAR0I01560	471	ZPAR0O01520	ZYBA0F01794g	B	6	YCR005C	YNR001C	CIT2	CIT1	NA	FALSE	http://www.yeastgenome.org/locus/S000000598/overview	Citrate mitochondrial
ZPAR0I05830_A	1.60677	9.5061	3.38558	0.0020009	0.0316064	BZL39_I05830	ZPAR0I05830	496	NA	NA	A	3	NA	NA	NA	NA	NA	FALSE	NA	dld3p
ZPAR0B09520_A	1.6051	6.99215	4.10992	0.000450188	0.0100211	BZL39_B09520	ZPAR0B09520	458	ZPAR0A09560	ZYBA0M01508g	A	5	YHL021C	NA	AIM17	NA	NA	FALSE	http://www.yeastgenome.org/locus/S000001013/overview	related to oxidoreductase AIM17
ZPAR0B01580_A	1.59749	7.41657	4.04528	0.000513816	0.0111553	BZL39_B01580	ZPAR0B01580	556	ZPAR0G05050	ZYBA0D03180g	A	5	YER065C	NA	ICL1	NA	NA	FALSE	http://www.yeastgenome.org/locus/S000000867/overview	Isocitrate lyase
ZPAR0L02110_B	1.56502	5.30667	4.12381	0.000437592	0.00985396	BZL39_L02110	ZPAR0L02110	320	ZPAR0C05450	ZYBA0A07690g	B	6	YGR007W	NA	ECT1	NA	NA	FALSE	http://www.yeastgenome.org/locus/S000003239/overview	Ect1p
ZPAR0B09530_A	1.53564	6.24241	3.49338	0.00160137	0.026827	BZL39_B09530	ZPAR0B09530	715	ZPAR0A09570	ZYBA0M01486g	A	5	YOR017W	NA	PET127	NA	NA	FALSE	http://www.yeastgenome.org/locus/S000005543/overview	related to mitochondrial translation system component PET127
ZPAR0J04170_A	1.53435	6.1597	4.22832	0.000353634	0.00829114	BZL39_J04170	ZPAR0J04170	288	ZPAR0A07880	ZYBA0C03862g	A	5	YPR114W	NA	NA	NA	TRAM_LAG1_CLN8	FALSE	http://www.yeastgenome.org/locus/S000006318/overview	uncharacterized protein ZBAI_04237
ZPAR0M03290_B	1.5329	6.04953	3.6325	0.00120137	0.0211123	BZL39_M03290	ZPAR0M03290	140	ZPAR0J03130	ZYBA0C06304g	B	6	NA	NA	NA	NA	NA	FALSE	NA	related to [PSI+] inducibility 3
ZPAR0D02800_B	1.52477	11.135	3.64214	0.0011777	0.0207716	BZL39_D02800	ZPAR0D02800	488	ZPAR0F01550	ZYBA0G01816g	B	6	YGR256W	YHR183W	GND2	GND1	NA	FALSE	http://www.yeastgenome.org/locus/S000003488/overview	probable 6-phosphogluconate dehydrogenase,decarboxylating 1
ZPAR0D03420_A	1.52271	6.54726	3.53525	0.00146866	0.025037	BZL39_D03420	ZPAR0D03420	869	ZPAR0F02150	ZYBA0G00430g	A	5	YJL094C	NA	KHA1	NA	Na_H_Exchanger	TRUE	http://www.yeastgenome.org/locus/S000003630/overview	probable KHA1- proposed to mediate K+ H+ exchange or to function as a sensor of external compounds
ZPAR0B04910_B	1.51906	6.85187	3.91567	0.000670313	0.0134104	BZL39_B04910	ZPAR0B04910	928	ZPAR0G01660	ZYBA0D10660g	B	6	YCR037C	YJL198W	PHO87	PHO90	CitMHS	TRUE	http://www.yeastgenome.org/locus/S000000633/overview	Pho87p
ZPAR0A09570_B	1.51348	6.40725	3.92214	0.000661457	0.0132882	BZL39_A09570	ZPAR0A09570	691	ZPAR0B09530	ZYBA0M01486g	B	6	YOR017W	NA	PET127	NA	NA	FALSE	http://www.yeastgenome.org/locus/S000005543/overview	related to mitochondrial translation system component PET127
ZPAR0A07230_N	1.50958	4.81919	3.69	0.00106692	0.0192743	BZL39_A07230	ZPAR0A07230	402	NA	NA	N	2	NA	NA	NA	NA	NA	FALSE	NA	uncharacterized protein ZBAI_04301
ZPAR0H02200_B	1.49326	2.72774	3.47544	0.00166186	0.0277444	BZL39_H02200	ZPAR0H02200	299	ZPAR0B07760	ZYBA0H02696g	B	6	YER106W	NA	MAM1	NA	NA	FALSE	http://www.yeastgenome.org/locus/S000000908/overview	Monopolin complex subunit MAM1
ZPAR0G04390_B	1.47106	5.5572	3.11693	0.00348156	0.0485065	BZL39_G04390	ZPAR0G04390	239	ZPAR0B02240	ZYBA0D04676g	B	6	NA	NA	NA	NA	NA	FALSE	NA	PITH domain-containing CG6153
ZPAR0O00910_A	1.45684	4.97479	3.44412	0.00177297	0.0292465	BZL39_O00910	ZPAR0O00910	434	ZPAR0I00960	ZYBA0F00386g	A	5	NA	NA	NA	NA	NA	FALSE	NA	probable Uracil catabolism 4

## Sheet: LA.18vsC.18_dn
ID	logFC	AveExpr	t	P.Value	adj.P.Val	NCBI_ID	ZparID	length	homeolog	ortholog	label	category	scerID	scerID2	name1	name2	PFAM	TM	link	Description
ZPAR0F00120_A	-3.59772	5.77957	-13.3957	3.89735e-10	5.39114e-07	BZL39_F00120	ZPAR0F00120	557	ZPAR0A00760	ZYBA0G05072g	A	4	YAL038W	YOR347C	CDC19	PYK2	NA	FALSE	http://www.yeastgenome.org/locus/S000000036/overview	probable Pyruvate kinase
ZPAR0A00760_A	-3.5441	6.01274	-12.8078	7.3256e-10	8.07042e-07	BZL39_A00760	ZPAR0A00760	557	ZPAR0F00120	ZYBA0G05072g	A	4	YAL038W	YOR347C	CDC19	PYK2	NA	FALSE	http://www.yeastgenome.org/locus/S000000036/overview	probable Pyruvate kinase
ZPAR0O03120_N	-3.49059	9.16317	-12.7541	7.76922e-10	8.07042e-07	BZL39_O03120	ZPAR0O03120	404	NA	NA	N	2	YJL160C	YKL164C	NA	PIR1	NA	FALSE	http://www.yeastgenome.org/locus/S000003696/overview	related to Cell wall manno HSP150
ZPAR0I03150_N	-3.41234	8.66122	-14.4793	1.29272e-10	4.17246e-07	BZL39_I03150	ZPAR0I03150	428	NA	NA	N	2	YJL159W	YKL163W	HSP150	PIR3	NA	FALSE	http://www.yeastgenome.org/locus/S000003695/overview	related to Cell wall manno HSP150
ZPAR0D02090_N	-3.36391	9.33319	-13.8685	2.38596e-10	4.20261e-07	BZL39_D02090	ZPAR0D02090	271	NA	NA	N	2	Scer_YGOB_YDR134C	YLR110C	NA	CCW12	NA	FALSE	NA	Ccw12p
ZPAR0F00840_N	-3.20893	8.91439	-12.1328	1.55871e-09	1.37209e-06	BZL39_F00840	ZPAR0F00840	351	NA	NA	N	2	Scer_YGOB_YDR134C	YLR110C	NA	CCW12	Flocculin_t3	FALSE	NA	related to Strong similarity to and Flo1p,pseudogene in S288c
ZPAR0O01000_N	-3.00374	7.05243	-5.80877	1.62098e-05	0.000839358	BZL39_O01000	ZPAR0O01000	705	NA	NA	N	2	YFR015C	YLR258W	GSY1	GSY2	NA	FALSE	http://www.yeastgenome.org/locus/S000001911/overview	probable Glycogen [starch] synthase isoform 1
ZPAR0M01840_B	-2.97086	5.98395	-13.7831	2.60411e-10	4.20261e-07	BZL39_M01840	ZPAR0M01840	321	ZPAR0J01690	ZYBA0C09626g	B	6	YDL014W	NA	NOP1	NA	NA	FALSE	http://www.yeastgenome.org/locus/S000002172/overview	rRNA 2 -O-methyltransferase fibrillarin
ZPAR0C01190_A	-2.95706	6.63526	-4.75393	0.000122931	0.0037198	BZL39_C01190	ZPAR0C01190	314	ZPAR0K01100	ZYBA0A17282g	A	5	YDR044W	NA	HEM13	NA	NA	FALSE	http://www.yeastgenome.org/locus/S000002451/overview	probable Coproporphyrinogen-III oxidase
ZPAR0K01100_B	-2.91022	6.09076	-5.72289	1.90133e-05	0.000944132	BZL39_K01100	ZPAR0K01100	314	ZPAR0C01190	ZYBA0A17282g	B	6	YDR044W	NA	HEM13	NA	NA	FALSE	http://www.yeastgenome.org/locus/S000002451/overview	probable Coproporphyrinogen-III oxidase
ZPAR0J01690_A	-2.86511	6.10802	-12.6901	8.33463e-10	8.07042e-07	BZL39_J01690	ZPAR0J01690	321	ZPAR0M01840	ZYBA0C09626g	A	5	YDL014W	NA	NOP1	NA	NA	FALSE	http://www.yeastgenome.org/locus/S000002172/overview	rRNA 2 -O-methyltransferase fibrillarin
ZPAR0C04160_A	-2.85704	10.3684	-9.88262	2.53987e-08	8.19786e-06	BZL39_C04160	ZPAR0C04160	350	ZPAR0D00840	ZYBA0A10616g	A	5	YBR145W	YOL086C	ADH5	ADH1	NA	FALSE	http://www.yeastgenome.org/locus/S000000349/overview	Adh1p
ZPAR0G02450_B	-2.85019	5.68064	-6.06266	1.01727e-05	0.000593388	BZL39_G02450	ZPAR0G02450	243	ZPAR0B04170	ZYBA0D08988g	B	6	YPR065W	NA	ROX1	NA	NA	FALSE	http://www.yeastgenome.org/locus/S000006269/overview	uncharacterized protein ZBAI_00389
ZPAR0K02580_B	-2.84974	9.86225	-11.7807	2.34356e-09	1.74559e-06	BZL39_K02580	ZPAR0K02580	842	ZPAR0D05020	ZYBA0E05248g	B	6	YDR385W	YOR133W	EFT2	EFT1	NA	FALSE	http://www.yeastgenome.org/locus/S000002793/overview	Elongation factor 2
ZPAR0A08220_B	-2.83842	10.6007	-10.1222	1.84555e-08	6.61869e-06	BZL39_A08220	ZPAR0A08220	437	ZPAR0J04500	ZYBA0C03114g	B	6	YGR254W	YHR174W	ENO1	ENO2	NA	FALSE	http://www.yeastgenome.org/locus/S000003486/overview	Eno2p
ZPAR0J00610_A	-2.83779	6.06011	-9.76104	2.99342e-08	8.94021e-06	BZL39_J00610	ZPAR0J00610	365	ZPAR0M00740	ZYBA0C11980g	A	5	YDR158W	NA	HOM2	NA	NA	FALSE	http://www.yeastgenome.org/locus/S000002565/overview	Hom2p
ZPAR0C05840_A	-2.83733	6.92588	-11.8252	2.22458e-09	1.74559e-06	BZL39_C05840	ZPAR0C05840	509	ZPAR0L02500	ZYBA0A06788g	A	5	YJR010W	NA	MET3	NA	NA	FALSE	http://www.yeastgenome.org/locus/S000003771/overview	probable Sulfate adenylyltransferase
ZPAR0K03380_B	-2.82265	6.75024	-8.01397	3.79732e-07	5.1788e-05	BZL39_K03380	ZPAR0K03380	411	ZPAR0D05810	ZYBA0E03466g	B	6	YDR432W	NA	NPL3	NA	NA	FALSE	http://www.yeastgenome.org/locus/S000002840/overview	Nucleolar 3
ZPAR0I05630_A	-2.82172	7.61968	-11.1757	4.83618e-09	2.9268e-06	BZL39_I05630	ZPAR0I05630	461	NA	NA	A	3	YML126C	NA	ERG13	NA	NA	FALSE	http://www.yeastgenome.org/locus/S000004595/overview	probable Hydroxymethylglutaryl- synthase
ZPAR0E02190_A	-2.81972	7.33398	-10.5105	1.11303e-08	4.68584e-06	BZL39_E02190	ZPAR0E02190	584	ZPAR0A01690	ZYBA0B11782g	A	5	YER165W	NA	PAB1	NA	NA	FALSE	http://www.yeastgenome.org/locus/S000000967/overview	Pab1p
ZPAR0H04400_B	-2.8075	8.34481	-10.877	6.99686e-09	3.56582e-06	BZL39_H04400	ZPAR0H04400	298	ZPAR0B05590	ZYBA0I02894g	B	6	YPL131W	NA	RPL5	NA	NA	FALSE	http://www.yeastgenome.org/locus/S000006052/overview	probable 60S ribosomal L5
ZPAR0H04210_B	-2.80181	6.26679	-9.35503	5.23973e-08	1.37125e-05	BZL39_H04210	ZPAR0H04210	429	ZPAR0B05780	ZYBA0I03334g	B	6	YOR237W	YPL145C	HES1	KES1	NA	FALSE	http://www.yeastgenome.org/locus/S000005763/overview	Kes1p
ZPAR0B04830_B	-2.79699	9.11252	-5.86532	1.45998e-05	0.000774452	BZL39_B04830	ZPAR0B04830	352	ZPAR0G01740	ZYBA0D10484g	B	6	YGR086C	NA	PIL1	NA	NA	FALSE	http://www.yeastgenome.org/locus/S000003318/overview	Pil1p
ZPAR0I01050_N	-2.78041	6.97366	-5.66598	2.1144e-05	0.00101355	BZL39_I01050	ZPAR0I01050	705	NA	NA	N	2	YFR015C	YLR258W	GSY1	GSY2	NA	FALSE	http://www.yeastgenome.org/locus/S000001911/overview	probable Glycogen [starch] synthase isoform 1
ZPAR0J02220_A	-2.72893	5.13015	-9.7401	3.07979e-08	8.94021e-06	BZL39_J02220	ZPAR0J02220	394	ZPAR0M02380	ZYBA0C08372g	A	5	YDR019C	NA	GCV1	NA	NA	FALSE	http://www.yeastgenome.org/locus/S000002426/overview	Gcv1p
ZPAR0K05020_N	-2.72267	5.72029	-11.0819	5.42589e-09	2.92839e-06	BZL39_K05020	ZPAR0K05020	563	NA	NA	N	2	NA	NA	NA	NA	NA	FALSE	NA	Pyruvate decarboxylase
ZPAR0B02620_A	-2.71659	5.0425	-5.52908	2.73515e-05	0.00125519	BZL39_B02620	ZPAR0B02620	333	ZPAR0G04010	ZYBA0D05490g	A	5	NA	NA	NA	NA	NA	FALSE	NA	related to aryl-alcohol dehydrogenase YPL088W
ZPAR0A01690_B	-2.70775	7.31842	-11.2254	4.55158e-09	2.9268e-06	BZL39_A01690	ZPAR0A01690	584	ZPAR0E02190	ZYBA0B11782g	B	6	YER165W	NA	PAB1	NA	NA	FALSE	http://www.yeastgenome.org/locus/S000000967/overview	Pab1p
ZPAR0H00290_B	-2.6968	6.2401	-7.51834	8.34373e-07	9.28647e-05	BZL39_H00290	ZPAR0H00290	654	ZPAR0E06930	ZYBA0B00936g	B	6	YCR088W	NA	ABP1	NA	NA	FALSE	http://www.yeastgenome.org/locus/S000000684/overview	related to Actin-binding
ZPAR0E01450_A	-2.69126	7.61729	-6.89101	2.36642e-06	0.000204589	BZL39_E01450	ZPAR0E01450	574	ZPAR0M04010	ZYBA0B13564g	A	132	YMR250W	NA	GAD1	NA	NA	FALSE	http://www.yeastgenome.org/locus/S000004862/overview	Gad1p
ZPAR0G05810_B	-2.68627	8.24483	-6.00912	1.12141e-05	0.000642523	BZL39_G05810	ZPAR0G05810	1371	ZPAR0B00820	ZYBA0D01398g	B	6	YNL195C	YDL223C	NA	HBT1	NA	FALSE	http://www.yeastgenome.org/locus/S000005139/overview	ZYBA0S04-01398g1_1
ZPAR0G05940_B	-2.68275	5.92689	-7.49948	8.60283e-07	9.46604e-05	BZL39_G05940	ZPAR0G05940	230	ZPAR0B00680	ZYBA0D01112g	B	6	YNL208W	NA	NA	NA	NA	FALSE	http://www.yeastgenome.org/locus/S000005152/overview	uncharacterized protein ZBAI_05215
ZPAR0O03110_A	-2.68194	10.5174	-6.38927	5.65995e-06	0.00038869	BZL39_O03110	ZPAR0O03110	527	ZPAR0I03140	ZYBA0F05380g	A	132	YJL159W	YKL163W	HSP150	PIR3	NA	FALSE	http://www.yeastgenome.org/locus/S000003695/overview	related to Cell wall manno HSP150
ZPAR0C06120_A	-2.66585	3.14719	-9.13744	7.1249e-08	1.64565e-05	BZL39_C06120	ZPAR0C06120	332	ZPAR0L02770	ZYBA0A06216g	A	5	YJL110C	YKR034W	GZF3	DAL80	NA	FALSE	http://www.yeastgenome.org/locus/S000003646/overview	BN860_06216g1_1
ZPAR0D04220_A	-2.62429	10.2991	-8.74829	1.25088e-07	2.28534e-05	BZL39_D04220	ZPAR0D04220	642	ZPAR0L05000	ZYBA0E06964g	A	5	YLL024C	NA	SSA2	NA	NA	FALSE	http://www.yeastgenome.org/locus/S000003947/overview	Heat shock SSA2
ZPAR0D05020_A	-2.61385	10.1435	-10.0069	2.15056e-08	7.18065e-06	BZL39_D05020	ZPAR0D05020	842	ZPAR0K02580	ZYBA0E05248g	A	5	YDR385W	YOR133W	EFT2	EFT1	NA	FALSE	http://www.yeastgenome.org/locus/S000002793/overview	Elongation factor 2
ZPAR0O00550_A	-2.59997	6.87989	-6.33129	6.27393e-06	0.000407721	BZL39_O00550	ZPAR0O00550	740	ZPAR0I00600	ZYBA0R00628g	A	5	YKL054C	NA	DEF1	NA	NA	FALSE	http://www.yeastgenome.org/locus/S000001537/overview	Def1p
ZPAR0D05810_A	-2.59685	6.73116	-9.32548	5.46135e-08	1.39164e-05	BZL39_D05810	ZPAR0D05810	409	ZPAR0K03380	ZYBA0E03466g	A	5	YDR432W	NA	NPL3	NA	NA	FALSE	http://www.yeastgenome.org/locus/S000002840/overview	Nucleolar 3
ZPAR0B02140_A	-2.59596	3.84701	-4.08912	0.000469803	0.0101998	BZL39_B02140	ZPAR0B02140	372	ZPAR0G04490	ZYBA0D04434g	A	5	YGL035C	NA	MIG1	NA	NA	FALSE	http://www.yeastgenome.org/locus/S000003003/overview	ZYBA0S04-04434g1_1
ZPAR0B05590_A	-2.59502	8.53088	-10.1992	1.66746e-08	6.21001e-06	BZL39_B05590	ZPAR0B05590	298	ZPAR0H04400	ZYBA0I02894g	A	5	YPL131W	NA	RPL5	NA	NA	FALSE	http://www.yeastgenome.org/locus/S000006052/overview	probable 60S ribosomal L5
ZPAR0H06020_B	-2.57707	8.71395	-7.2918	1.20844e-06	0.000121889	BZL39_H06020	ZPAR0H06020	375	ZPAR0P02560	ZYBA0O00848g	B	6	YFL039C	NA	ACT1	NA	NA	FALSE	http://www.yeastgenome.org/locus/S000001855/overview	Act1p
ZPAR0A03620_N	-2.56501	9.36118	-7.6455	6.79731e-07	7.92993e-05	BZL39_A03620	ZPAR0A03620	703	NA	NA	N	2	YMR186W	YPL240C	HSC82	HSP82	NA	FALSE	http://www.yeastgenome.org/locus/S000004798/overview	Hsc82p
ZPAR0J03960_A	-2.55623	7.27688	-7.21885	1.36348e-06	0.000130719	BZL39_J03960	ZPAR0J03960	638	ZPAR0A07660	ZYBA0C04368g	A	5	YGR138C	YPR156C	TPO2	TPO3	MFS_1	TRUE	http://www.yeastgenome.org/locus/S000003370/overview	probable Polyamine transporter 3
ZPAR0A03520_B	-2.55589	7.50996	-9.28526	5.77902e-08	1.39896e-05	BZL39_A03520	ZPAR0A03520	1021	ZPAR0E05370	ZYBA0B04390g	B	6	YMR189W	NA	GCV2	NA	NA	FALSE	http://www.yeastgenome.org/locus/S000004801/overview	Gcv2p
ZPAR0E00930_A	-2.55553	2.89949	-8.35395	2.25258e-07	3.57569e-05	BZL39_E00930	ZPAR0E00930	348	ZPAR0L00570	ZYBA0B14752g	A	2	YNL141W	NA	AAH1	NA	NA	FALSE	http://www.yeastgenome.org/locus/S000005085/overview	probable Adenine deaminase
ZPAR0E06930_A	-2.55474	6.63086	-7.80878	5.24035e-07	6.50542e-05	BZL39_E06930	ZPAR0E06930	676	ZPAR0H00290	ZYBA0B00936g	A	5	YCR088W	NA	ABP1	NA	NA	FALSE	http://www.yeastgenome.org/locus/S000000684/overview	related to Actin-binding
ZPAR0D05890_A	-2.54216	5.59736	-4.99593	7.6279e-05	0.00266646	BZL39_D05890	ZPAR0D05890	502	ZPAR0K03460	ZYBA0E03290g	A	5	YML017W	NA	PSP2	NA	NA	FALSE	http://www.yeastgenome.org/locus/S000004479/overview	related to PSP2
ZPAR0A07280_B	-2.52743	6.3222	-10.672	9.05663e-09	4.38477e-06	BZL39_A07280	ZPAR0A07280	1163	ZPAR0J03580	ZYBA0C05226g	B	6	YJL080C	NA	SCP160	NA	NA	FALSE	http://www.yeastgenome.org/locus/S000003616/overview	Scp160p
ZPAR0C01780_A	-2.5158	7.33024	-10.5682	1.03366e-08	4.54949e-06	BZL39_C01780	ZPAR0C01780	1353	ZPAR0K01700	ZYBA0A15984g	A	5	YGR061C	NA	ADE6	NA	NA	FALSE	http://www.yeastgenome.org/locus/S000003293/overview	probable Phosphoribosylformylglycinamidine synthase
ZPAR0C00290_B	-2.50915	4.90158	-7.29328	1.20548e-06	0.000121889	BZL39_C00290	ZPAR0C00290	591	ZPAR0K00200	ZYBA0A19306g	B	6	NA	NA	NA	NA	NA	FALSE	NA	Dak2p
ZPAR0K01700_B	-2.50772	7.26137	-11.2722	4.29924e-09	2.9268e-06	BZL39_K01700	ZPAR0K01700	1353	ZPAR0C01780	ZYBA0A15984g	B	6	YGR061C	NA	ADE6	NA	NA	FALSE	http://www.yeastgenome.org/locus/S000003293/overview	probable Phosphoribosylformylglycinamidine synthase
ZPAR0H05860_B	-2.50233	7.79356	-10.0315	2.08125e-08	7.18065e-06	BZL39_H05860	ZPAR0H05860	469	ZPAR0P02400	ZYBA0O00496g	B	6	YLR058C	NA	SHM2	NA	NA	FALSE	http://www.yeastgenome.org/locus/S000004048/overview	Serine cytosolic
ZPAR0G00610_B	-2.49328	5.68575	-8.81046	1.14197e-07	2.16818e-05	BZL39_G00610	ZPAR0G00610	533	ZPAR0P00560	ZYBA0N02036g	B	6	YCL037C	YDR515W	SRO9	SLF1	NA	FALSE	http://www.yeastgenome.org/locus/S000000542/overview	SLF1 and RNA-binding SRO9
ZPAR0I03140_N	-2.48732	9.93729	-5.72866	1.88076e-05	0.000943593	BZL39_I03140	ZPAR0I03140	574	ZPAR0O03110	ZYBA0F05380g	N	2	YJL160C	YKL164C	NA	PIR1	NA	FALSE	http://www.yeastgenome.org/locus/S000003696/overview	related to Cell wall manno HSP150
ZPAR0J03580_A	-2.48112	6.45216	-9.72605	3.13918e-08	8.94021e-06	BZL39_J03580	ZPAR0J03580	1163	ZPAR0A07280	ZYBA0C05226g	A	5	YJL080C	NA	SCP160	NA	NA	FALSE	http://www.yeastgenome.org/locus/S000003616/overview	Scp160p
ZPAR0N02790_A	-2.47297	7.88456	-9.0613	7.94358e-08	1.78878e-05	BZL39_N02790	ZPAR0N02790	361	ZPAR0F03570	ZYBA0K01222g	A	5	YDL055C	NA	PSA1	NA	NA	FALSE	http://www.yeastgenome.org/locus/S000002213/overview	Mannose-1-phosphate guanyltransferase
ZPAR0N01700_A	-2.46622	5.63262	-5.9912	1.15867e-05	0.000656106	BZL39_N01700	ZPAR0N01700	272	ZPAR0F04650	ZYBA0L02146g	A	5	YDR054C	NA	CDC34	NA	NA	FALSE	http://www.yeastgenome.org/locus/S000002461/overview	Cdc34p
ZPAR0M04010_N	-2.4629	7.48849	-5.12236	5.96164e-05	0.00224617	BZL39_M04010	ZPAR0M04010	574	ZPAR0E01450	ZYBA0B13564g	N	2	YMR250W	NA	GAD1	NA	NA	FALSE	http://www.yeastgenome.org/locus/S000004862/overview	Gad1p
ZPAR0L02760_B	-2.45574	6.26892	-6.87656	2.42539e-06	0.000206009	BZL39_L02760	ZPAR0L02760	735	ZPAR0C06090	ZYBA0A06238g	B	6	YPL075W	NA	GCR1	NA	NA	FALSE	http://www.yeastgenome.org/locus/S000005996/overview	Glycolytic genes transcriptional activator GCR1
ZPAR0L02770_B	-2.45173	3.46915	-7.24015	1.31615e-06	0.000129526	BZL39_L02770	ZPAR0L02770	332	ZPAR0C06120	ZYBA0A06216g	B	6	YJL110C	YKR034W	GZF3	DAL80	NA	FALSE	http://www.yeastgenome.org/locus/S000003646/overview	uncharacterized protein ZBAI_01206
ZPAR0A03250_B	-2.44712	7.37355	-4.13331	0.000429215	0.00953232	BZL39_A03250	ZPAR0A03250	496	ZPAR0E05650	ZYBA0B03796g	B	6	YIL101C	NA	XBP1	NA	NA	FALSE	http://www.yeastgenome.org/locus/S000001363/overview	uncharacterized protein ZBAI_04681
ZPAR0F00640_A	-2.43181	6.71408	-8.90164	9.99992e-08	2.10498e-05	BZL39_F00640	ZPAR0F00640	105	ZPAR0D01880	ZYBA0G03884g	A	5	YOL039W	NA	RPP2A	NA	NA	FALSE	http://www.yeastgenome.org/locus/S000005399/overview	60S acidic ribosomal P2-beta
ZPAR0E05370_A	-2.42462	6.11731	-6.38421	5.71085e-06	0.000389423	BZL39_E05370	ZPAR0E05370	1021	ZPAR0A03520	ZYBA0B04390g	A	5	YMR189W	NA	GCV2	NA	NA	FALSE	http://www.yeastgenome.org/locus/S000004801/overview	Gcv2p
ZPAR0A03820_B	-2.42069	6.38008	-10.6237	9.63037e-09	4.44052e-06	BZL39_A03820	ZPAR0A03820	1180	ZPAR0E05080	ZYBA0B05028g	B	6	YPL226W	NA	NEW1	NA	NA	FALSE	http://www.yeastgenome.org/locus/S000006147/overview	probable [NU+] prion formation 1
ZPAR0K03460_B	-2.42068	5.99044	-6.92857	2.21988e-06	0.000196559	BZL39_K03460	ZPAR0K03460	501	ZPAR0D05890	ZYBA0E03290g	B	6	YML017W	NA	PSP2	NA	NA	FALSE	http://www.yeastgenome.org/locus/S000004479/overview	related to PSP2
ZPAR0M02720_B	-2.41361	5.24583	-7.91584	4.42669e-07	5.68412e-05	BZL39_M02720	ZPAR0M02720	504	ZPAR0J02560	ZYBA0C07624g	B	6	YKL103C	NA	APE1	NA	NA	FALSE	http://www.yeastgenome.org/locus/S000001586/overview	probable Vacuolar aminopeptidase 1
ZPAR0L00170_B	-2.40645	5.60874	-6.06704	1.00913e-05	0.000593388	BZL39_L00170	ZPAR0L00170	273	ZPAR0E00520	ZYBA0B15720g	B	6	YJR060W	NA	CBF1	NA	NA	FALSE	http://www.yeastgenome.org/locus/S000003821/overview	centromere binding
ZPAR0H01970_B	-2.40614	7.29503	-8.84386	1.08765e-07	2.16818e-05	BZL39_H01970	ZPAR0H01970	572	ZPAR0B07990	ZYBA0H03224g	B	6	YGR124W	YPR145W	ASN2	ASN1	NA	FALSE	http://www.yeastgenome.org/locus/S000003356/overview	Asparagine synthetase [glutamine-hydrolyzing] 1
ZPAR0I05470_A	-2.40602	8.26221	-6.57903	4.05329e-06	0.000304248	BZL39_I05470	ZPAR0I05470	459	NA	NA	A	3	YNL071W	NA	LAT1	NA	NA	FALSE	http://www.yeastgenome.org/locus/S000005015/overview	Dihydrolipoyllysine-residue acetyltransferase
ZPAR0B02650_A	-2.39654	5.69451	-10.4469	1.20787e-08	4.87324e-06	BZL39_B02650	ZPAR0B02650	398	ZPAR0G03980	ZYBA0D05556g	A	5	YPL028W	NA	ERG10	NA	NA	FALSE	http://www.yeastgenome.org/locus/S000005949/overview	Acetyl- acetyltransferase
ZPAR0N01030_A	-2.38225	6.21476	-3.59579	0.00129611	0.0211905	BZL39_N01030	ZPAR0N01030	554	ZPAR0F05340	ZYBA0L00650g	A	5	YNL117W	NA	MLS1	NA	NA	FALSE	http://www.yeastgenome.org/locus/S000005061/overview	Mls1p
ZPAR0F05800_N	-2.3653	5.59983	-8.11375	3.25285e-07	4.60483e-05	BZL39_F05800	ZPAR0F05800	516	ZPAR0N00560	ZYBA0P00782g	N	2	YKR092C	NA	SRP40	NA	NA	FALSE	http://www.yeastgenome.org/locus/S000001800/overview	uncharacterized protein ZBAI_09214
ZPAR0D03210_N	-2.36072	7.95525	-8.14887	3.08132e-07	4.45319e-05	BZL39_D03210	ZPAR0D03210	563	NA	NA	N	2	YLR044C	NA	PDC1	NA	NA	FALSE	http://www.yeastgenome.org/locus/S000004034/overview	Pyruvate decarboxylase
ZPAR0G01740_A	-2.35736	9.2796	-5.3238	4.04211e-05	0.00165635	BZL39_G01740	ZPAR0G01740	346	ZPAR0B04830	ZYBA0D10484g	A	5	YGR086C	NA	PIL1	NA	NA	FALSE	http://www.yeastgenome.org/locus/S000003318/overview	Pil1p
ZPAR0G04490_B	-2.35362	3.78575	-3.59591	0.00129579	0.0211905	BZL39_G04490	ZPAR0G04490	371	ZPAR0B02140	ZYBA0D04434g	B	6	YGL035C	NA	MIG1	NA	NA	FALSE	http://www.yeastgenome.org/locus/S000003003/overview	ZYBA0S04-04434g1_1
ZPAR0P00560_A	-2.35012	5.6634	-7.75327	5.72265e-07	6.92656e-05	BZL39_P00560	ZPAR0P00560	532	ZPAR0G00610	ZYBA0N02036g	A	5	YCL037C	YDR515W	SRO9	SLF1	NA	FALSE	http://www.yeastgenome.org/locus/S000000542/overview	SLF1 and RNA-binding SRO9
ZPAR0F00950_A	-2.34892	6.68978	-6.92512	2.23293e-06	0.000196559	BZL39_F00950	ZPAR0F00950	640	ZPAR0D02200	ZYBA0G03180g	A	5	YDR129C	NA	SAC6	NA	NA	FALSE	http://www.yeastgenome.org/locus/S000002536/overview	Sac6p
ZPAR0D05690_A	-2.34653	5.39412	-9.73707	3.09244e-08	8.94021e-06	BZL39_D05690	ZPAR0D05690	585	ZPAR0K03260	ZYBA0E03730g	A	5	NA	NA	NA	NA	MFS_1	FALSE	NA	related to MFS phospholipid transporter (Git1)
ZPAR0F01930_N	-2.345	7.91676	-7.71513	6.08097e-07	7.26939e-05	BZL39_F01930	ZPAR0F01930	563	NA	NA	N	2	YLR044C	NA	PDC1	NA	NA	FALSE	http://www.yeastgenome.org/locus/S000004034/overview	Pyruvate decarboxylase
ZPAR0L05250_B	-2.32435	7.99872	-9.38273	5.04046e-08	1.35574e-05	BZL39_L05250	ZPAR0L05250	1100	ZPAR0C08680	ZYBA0A00540g	B	6	YGL049C	YGR162W	TIF4632	TIF4631	NA	FALSE	http://www.yeastgenome.org/locus/S000003017/overview	related to Eukaryotic initiation factor 4F subunit p150
ZPAR0L00570_N	-2.32263	2.90229	-8.40785	2.07627e-07	3.40754e-05	BZL39_L00570	ZPAR0L00570	348	ZPAR0E00930	ZYBA0B14752g	N	133	YNL141W	NA	AAH1	NA	NA	FALSE	http://www.yeastgenome.org/locus/S000005085/overview	Aah1p
ZPAR0G05740_B	-2.32024	5.89547	-6.63095	3.70257e-06	0.000286816	BZL39_G05740	ZPAR0G05740	537	ZPAR0B00890	ZYBA0D01574g	B	6	YNL189W	NA	SRP1	NA	NA	FALSE	http://www.yeastgenome.org/locus/S000005133/overview	Srp1p
ZPAR0F03260_B	-2.31906	6.98037	-4.85809	0.000100004	0.00321707	BZL39_F03260	ZPAR0F03260	680	ZPAR0N03100	ZYBA0K01882g	B	6	YDL070W	YLR399C	BDF2	BDF1	NA	FALSE	http://www.yeastgenome.org/locus/S000002228/overview	related to Bromodomain-containing factor 1
ZPAR0I03130_N	-2.31345	7.83353	-8.88493	1.02454e-07	2.11077e-05	BZL39_I03130	ZPAR0I03130	585	NA	NA	N	2	YJL158C	NA	CIS3	NA	NA	FALSE	http://www.yeastgenome.org/locus/S000003694/overview	related to Cell wall manno HSP150
ZPAR0N02210_A	-2.30899	8.81956	-6.98248	2.02602e-06	0.000181647	BZL39_N02210	ZPAR0N02210	958	ZPAR0F04140	ZYBA0L03312g	A	5	YMR205C	NA	PFK2	NA	NA	FALSE	http://www.yeastgenome.org/locus/S000004818/overview	probable 6-phosphofructokinase subunit beta
ZPAR0L03910_B	-2.29869	6.18641	-3.59554	0.00129676	0.0211905	BZL39_L03910	ZPAR0L03910	1304	ZPAR0C03210	ZYBA0A12794g	B	6	NA	NA	NA	NA	NA	FALSE	NA	probable 5-oxoprolinase
ZPAR0C06140_A	-2.28981	5.27143	-8.94961	9.32871e-08	2.01213e-05	BZL39_C06140	ZPAR0C06140	549	ZPAR0L02790	ZYBA0A06172g	A	5	YJL111W	NA	CCT7	NA	NA	FALSE	http://www.yeastgenome.org/locus/S000003647/overview	Cct7p
ZPAR0B02810_A	-2.28492	5.13195	-6.55358	4.23767e-06	0.000310858	BZL39_B02810	ZPAR0B02810	427	ZPAR0G03820	ZYBA0D05886g	A	5	YNL016W	NA	PUB1	NA	NA	FALSE	http://www.yeastgenome.org/locus/S000004961/overview	related to Nuclear and cytoplasmic polyadenylated RNA-binding PUB1
ZPAR0C06090_A	-2.28003	6.20958	-5.52443	2.75915e-05	0.00126023	BZL39_C06090	ZPAR0C06090	742	ZPAR0L02760	ZYBA0A06238g	A	5	YPL075W	NA	GCR1	NA	NA	FALSE	http://www.yeastgenome.org/locus/S000005996/overview	Glycolytic genes transcriptional activator GCR1
ZPAR0H00330_B	-2.27985	5.63641	-7.15744	1.51014e-06	0.000143359	BZL39_H00330	ZPAR0H00330	680	ZPAR0E06890	ZYBA0B01024g	B	6	YCR084C	NA	TUP1	NA	NA	FALSE	http://www.yeastgenome.org/locus/S000000680/overview	probable General transcriptional corepressor TUP1
ZPAR0I01250_B	-2.27037	10.1772	-7.23576	1.32575e-06	0.000129526	BZL39_I01250	ZPAR0I01250	1045	ZPAR0O01210	ZYBA0F01024g	B	6	YLR249W	YNL014W	YEF3	HEF3	NA	FALSE	http://www.yeastgenome.org/locus/S000004239/overview	Elongation factor 3
ZPAR0B00820_A	-2.26926	8.50464	-5.11579	6.03817e-05	0.00226619	BZL39_B00820	ZPAR0B00820	1362	ZPAR0G05810	ZYBA0D01398g	A	5	YNL195C	YDL223C	NA	HBT1	NA	FALSE	http://www.yeastgenome.org/locus/S000005139/overview	ZYBA0S04-01398g1_1
ZPAR0I00130_B	-2.2671	3.00033	-6.44482	5.13021e-06	0.000362597	BZL39_I00130	ZPAR0I00130	417	ZPAR0O00130	ZYBA0Q00166g	B	6	NA	NA	NA	NA	NA	FALSE	NA	probable JLP1- -Like 1
ZPAR0D05090_A	-2.26479	3.55418	-3.50016	0.00157917	0.0249448	BZL39_D05090	ZPAR0D05090	498	ZPAR0K02650	ZYBA0E05072g	A	5	YOR137C	NA	SIA1	NA	Metallophos	FALSE	http://www.yeastgenome.org/locus/S000005663/overview	Sia1p
ZPAR0I00290_B	-2.263	6.1296	-6.41504	5.40729e-06	0.000378163	BZL39_I00290	ZPAR0I00290	1205	ZPAR0O00290	ZYBA0Q00518g	B	6	YKL068W	YMR047C	NUP100	NUP116	NA	FALSE	http://www.yeastgenome.org/locus/S000001551/overview	related to Nucleoporin NUP116 NSP116
ZPAR0J04500_A	-2.25537	11.1796	-6.91466	2.27297e-06	0.000198281	BZL39_J04500	ZPAR0J04500	437	ZPAR0A08220	ZYBA0C03114g	A	5	YGR254W	YHR174W	ENO1	ENO2	NA	FALSE	http://www.yeastgenome.org/locus/S000003486/overview	Eno2p
ZPAR0C06730_B	-2.25094	4.40317	-8.39037	2.13178e-07	3.44034e-05	BZL39_C06730	ZPAR0C06730	1060	ZPAR0L03360	ZYBA0A04918g	B	7	YER176W	NA	ECM32	NA	NA	FALSE	http://www.yeastgenome.org/locus/S000000978/overview	related to ATP-dependent RNA helicase ECM32
ZPAR0L04240_B	-2.25017	6.56737	-7.31005	1.17259e-06	0.000120789	BZL39_L04240	ZPAR0L04240	342	ZPAR0C02670	ZYBA0A14026g	B	6	YDR214W	NA	AHA1	NA	NA	FALSE	http://www.yeastgenome.org/locus/S000002622/overview	probable Hsp90 co-chaperone AHA1
ZPAR0B04170_A	-2.2492	6.97791	-4.35989	0.000270778	0.00674023	BZL39_B04170	ZPAR0B04170	243	ZPAR0G02450	ZYBA0D08988g	A	5	YPR065W	NA	ROX1	NA	NA	FALSE	http://www.yeastgenome.org/locus/S000006269/overview	uncharacterized protein ZBAI_05541
ZPAR0G02470_B	-2.248	3.64224	-5.51027	2.83398e-05	0.00128231	BZL39_G02470	ZPAR0G02470	148	ZPAR0B04150	ZYBA0D08944g	B	6	YPR063C	NA	NA	NA	NA	FALSE	http://www.yeastgenome.org/locus/S000006267/overview	uncharacterized protein ZBAI_00387
ZPAR0E06890_A	-2.24774	5.84404	-6.23029	7.51502e-06	0.000469471	BZL39_E06890	ZPAR0E06890	680	ZPAR0H00330	ZYBA0B01024g	A	5	YCR084C	NA	TUP1	NA	NA	FALSE	http://www.yeastgenome.org/locus/S000000680/overview	probable General transcriptional corepressor TUP1
ZPAR0A01010_B	-2.2467	7.07422	-9.13614	7.13802e-08	1.64565e-05	BZL39_A01010	ZPAR0A01010	593	ZPAR0E02860	ZYBA0B10264g	B	6	YLR028C	YMR120C	ADE16	ADE17	NA	FALSE	http://www.yeastgenome.org/locus/S000004018/overview	Bifunctional purine biosynthesis ADE17
ZPAR0I02880_B	-2.24538	6.05645	-8.50511	1.79393e-07	2.99494e-05	BZL39_I02880	ZPAR0I02880	576	ZPAR0O02850	ZYBA0F04808g	B	6	YBL039C	YJR103W	URA7	URA8	NA	FALSE	http://www.yeastgenome.org/locus/S000000135/overview	CTP synthase
ZPAR0B03430_A	-2.24431	4.22816	-3.90146	0.000690183	0.0134736	BZL39_B03430	ZPAR0B03430	223	ZPAR0G03200	ZYBA0D07338g	A	5	YML113W	NA	DAT1	NA	NA	FALSE	http://www.yeastgenome.org/locus/S000004581/overview	ZYBA0S04-07338g1_1
ZPAR0A04140_B	-2.24334	3.61844	-4.38208	0.00025889	0.0065282	BZL39_A04140	ZPAR0A04140	299	ZPAR0E04760	ZYBA0B05732g	B	6	YBR061C	NA	TRM7	NA	NA	FALSE	http://www.yeastgenome.org/locus/S000000265/overview	Trm7p
ZPAR0L05000_B	-2.24251	10.1927	-6.88313	2.39834e-06	0.000205514	BZL39_L05000	ZPAR0L05000	642	ZPAR0D04220	ZYBA0E06964g	B	6	YLL024C	NA	SSA2	NA	NA	FALSE	http://www.yeastgenome.org/locus/S000003947/overview	Heat shock SSA2
ZPAR0F04140_B	-2.2406	9.08029	-6.57092	4.1111e-06	0.000306214	BZL39_F04140	ZPAR0F04140	958	ZPAR0N02210	ZYBA0L03312g	B	6	YMR205C	NA	PFK2	NA	NA	FALSE	http://www.yeastgenome.org/locus/S000004818/overview	probable 6-phosphofructokinase subunit beta
ZPAR0D04720_A	-2.23874	7.71373	-3.49099	0.00160939	0.0252982	BZL39_D04720	ZPAR0D04720	655	ZPAR0K02300	ZYBA0E05886g	A	5	YKL029C	NA	MAE1	NA	NA	FALSE	http://www.yeastgenome.org/locus/S000001512/overview	Mae1p
ZPAR0N03100_A	-2.23776	7.28768	-4.40712	0.000246118	0.00623863	BZL39_N03100	ZPAR0N03100	679	ZPAR0F03260	ZYBA0K01882g	A	5	YDL070W	YLR399C	BDF2	BDF1	NA	FALSE	http://www.yeastgenome.org/locus/S000002228/overview	related to Bromodomain-containing factor 1
ZPAR0G03980_B	-2.23325	6.08555	-8.70343	1.33619e-07	2.38367e-05	BZL39_G03980	ZPAR0G03980	398	ZPAR0B02650	ZYBA0D05556g	B	6	YPL028W	NA	ERG10	NA	NA	FALSE	http://www.yeastgenome.org/locus/S000005949/overview	Acetyl- acetyltransferase
ZPAR0B06600_A	-2.23311	6.29748	-9.28544	5.77757e-08	1.39896e-05	BZL39_B06600	ZPAR0B06600	534	ZPAR0H03390	ZYBA0I05160g	A	5	YBR162C	NA	TOS1	NA	DUF2401	FALSE	http://www.yeastgenome.org/locus/S000000366/overview	related to TOS1-Target of SBF
ZPAR0B04190_A	-2.22937	5.66958	-8.05728	3.54999e-07	4.91065e-05	BZL39_B04190	ZPAR0B04190	188	ZPAR0G02420	ZYBA0D09032g	A	5	YBR106W	NA	PHO88	NA	Pho88	FALSE	http://www.yeastgenome.org/locus/S000000310/overview	pho88p
ZPAR0L00560_B	-2.22745	2.34587	-5.9583	1.23055e-05	0.000667653	BZL39_L00560	ZPAR0L00560	131	ZPAR0E00920	ZYBA0B14774g	B	6	YHR136C	NA	SPL2	NA	NA	FALSE	http://www.yeastgenome.org/locus/S000001178/overview	uncharacterized protein ZBAI_00988
ZPAR0K03860_B	-2.22656	6.36734	-7.48981	8.7388e-07	9.50761e-05	BZL39_K03860	ZPAR0K03860	530	ZPAR0D06290	ZYBA0E02410g	B	6	YHR007C	NA	ERG11	NA	NA	FALSE	http://www.yeastgenome.org/locus/S000001049/overview	erg11p
ZPAR0A02650_B	-2.22354	5.7278	-7.46036	9.16742e-07	9.86313e-05	BZL39_A02650	ZPAR0A02650	243	ZPAR0C03470	ZYBA0A12156g	B	6	YNL300W	NA	NA	NA	NA	FALSE	http://www.yeastgenome.org/locus/S000005244/overview	uncharacterized protein ZBAI_04741
ZPAR0K03260_B	-2.21864	3.97	-8.1081	3.28135e-07	4.60483e-05	BZL39_K03260	ZPAR0K03260	588	ZPAR0D05690	ZYBA0E03730g	B	6	NA	NA	NA	NA	MFS_1	FALSE	NA	related to MFS phospholipid transporter (Git1)
ZPAR0C04800_N	-2.21748	6.41181	-6.58885	3.98439e-06	0.000301841	BZL39_C04800	ZPAR0C04800	496	NA	NA	N	2	YHR009C	NA	TDA3	NA	NA	FALSE	http://www.yeastgenome.org/locus/S000001051/overview	related to oxidoreductase TDA3
ZPAR0H03550_B	-2.21648	4.66093	-4.08964	0.000469245	0.0101998	BZL39_H03550	ZPAR0H03550	370	ZPAR0B06440	ZYBA0I04808g	B	6	YDR480W	YPL049C	DIG2	DIG1	NA	FALSE	http://www.yeastgenome.org/locus/S000002888/overview	uncharacterized protein ZBAI_00608
ZPAR0H03700_N	-2.21425	5.93191	-8.59711	1.56388e-07	2.65668e-05	BZL39_H03700	ZPAR0H03700	926	NA	NA	N	2	YDR251W	YPL032C	PAM1	SVL3	NA	FALSE	http://www.yeastgenome.org/locus/S000002659/overview	Styryl dye vacuolar localization 3
ZPAR0B04850_B	-2.21294	6.47214	-5.04698	6.90352e-05	0.00250363	BZL39_B04850	ZPAR0B04850	488	ZPAR0G01720	ZYBA0D10528g	B	6	YPR108W	NA	RPN7	NA	NA	FALSE	http://www.yeastgenome.org/locus/S000006312/overview	probable 26S proteasome regulatory subunit RPN7
ZPAR0B07990_A	-2.20809	7.05909	-7.98406	3.97839e-07	5.31737e-05	BZL39_B07990	ZPAR0B07990	572	ZPAR0H01970	ZYBA0H03224g	A	5	YGR124W	YPR145W	ASN2	ASN1	NA	FALSE	http://www.yeastgenome.org/locus/S000003356/overview	Asparagine synthetase [glutamine-hydrolyzing] 1
ZPAR0G04470_B	-2.20549	6.06372	-4.1358	0.000427014	0.00952136	BZL39_G04470	ZPAR0G04470	640	ZPAR0B02160	ZYBA0D04478g	B	6	YGR009C	NA	SEC9	NA	NA	FALSE	http://www.yeastgenome.org/locus/S000003241/overview	related to transport SEC9
ZPAR0E02840_A	-2.20541	3.69269	-5.14748	5.67799e-05	0.00216457	BZL39_E02840	ZPAR0E02840	516	ZPAR0A01030	ZYBA0B10308g	A	5	NA	NA	NA	NA	NA	FALSE	NA	BN860_10308g1_1
ZPAR0D06290_A	-2.20091	6.55002	-8.79652	1.16549e-07	2.17027e-05	BZL39_D06290	ZPAR0D06290	530	ZPAR0K03860	ZYBA0E02410g	A	5	YHR007C	NA	ERG11	NA	NA	FALSE	http://www.yeastgenome.org/locus/S000001049/overview	erg11p
ZPAR0B02160_A	-2.20019	5.87664	-4.64202	0.000153558	0.004335	BZL39_B02160	ZPAR0B02160	656	ZPAR0G04470	ZYBA0D04478g	A	5	YGR009C	NA	SEC9	NA	NA	FALSE	http://www.yeastgenome.org/locus/S000003241/overview	related to transport SEC9
ZPAR0M02380_B	-2.1972	5.13166	-8.21113	2.80023e-07	4.17149e-05	BZL39_M02380	ZPAR0M02380	394	ZPAR0J02220	ZYBA0C08372g	B	6	YDR019C	NA	GCV1	NA	NA	FALSE	http://www.yeastgenome.org/locus/S000002426/overview	gcv1p
ZPAR0F04040_B	-2.19692	5.05715	-7.97919	4.00876e-07	5.31737e-05	BZL39_F04040	ZPAR0F04040	681	ZPAR0N02310	ZYBA0K00166g	B	6	NA	NA	NA	NA	NA	FALSE	NA	Uncharacterised KLLA0F06116g
ZPAR0A07660_B	-2.1945	7.38829	-4.92219	8.81456e-05	0.00297391	BZL39_A07660	ZPAR0A07660	638	ZPAR0J03960	ZYBA0C04368g	B	6	YGR138C	YPR156C	TPO2	TPO3	MFS_1	TRUE	http://www.yeastgenome.org/locus/S000003370/overview	probable Polyamine transporter 3
ZPAR0C01700_A	-2.19426	4.97389	-3.6544	0.00114831	0.0195071	BZL39_C01700	ZPAR0C01700	483	ZPAR0K01620	ZYBA0A16160g	A	5	YHL027W	NA	RIM101	NA	NA	FALSE	http://www.yeastgenome.org/locus/S000001019/overview	BN860_16160g1_1
ZPAR0K03320_B	-2.1941	6.24203	-7.03826	1.84399e-06	0.000170051	BZL39_K03320	ZPAR0K03320	273	ZPAR0D05750	ZYBA0E03598g	B	6	YDR429C	NA	TIF35	NA	NA	FALSE	http://www.yeastgenome.org/locus/S000002837/overview	probable Eukaryotic translation initiation factor 3 subunit G
ZPAR0K03970_N	-2.19127	5.57723	-3.61937	0.00123442	0.0206085	BZL39_K03970	ZPAR0K03970	668	NA	NA	N	2	YLR273C	YOR178C	PIG1	GAC1	NA	FALSE	http://www.yeastgenome.org/locus/S000004263/overview	Gac1p
ZPAR0I00600_B	-2.18694	6.95165	-6.73591	3.08712e-06	0.000245021	BZL39_I00600	ZPAR0I00600	737	ZPAR0O00550	ZYBA0R00628g	B	6	YKL054C	NA	DEF1	NA	NA	FALSE	http://www.yeastgenome.org/locus/S000001537/overview	Def1p
ZPAR0A01840_B	-2.17974	5.80569	-8.94796	9.35101e-08	2.01213e-05	BZL39_A01840	ZPAR0A01840	936	ZPAR0C07570	ZYBA0A02982g	B	6	YHR098C	NA	SFB3	NA	NA	FALSE	http://www.yeastgenome.org/locus/S000001140/overview	Sfb3p
ZPAR0I05280_A	-2.1718	4.16449	-7.0103	1.933e-06	0.000176578	BZL39_I05280	ZPAR0I05280	460	NA	NA	A	3	YNL062C	NA	GCD10	NA	NA	FALSE	http://www.yeastgenome.org/locus/S000005006/overview	probable tRNA (adenine(58)-N(1))-methyltransferase non-catalytic subunit TRM6
ZPAR0L02930_B	-2.17027	6.42051	-4.73505	0.000127587	0.00382485	BZL39_L02930	ZPAR0L02930	445	ZPAR0C06280	ZYBA0A05864g	B	6	YKR048C	NA	NAP1	NA	NA	FALSE	http://www.yeastgenome.org/locus/S000001756/overview	Nucleosome assembly
ZPAR0I03000_B	-2.16803	7.56894	-5.98244	1.17735e-05	0.00065884	BZL39_I03000	ZPAR0I03000	1368	ZPAR0O02970	ZYBA0F05072g	B	6	YBL047C	NA	EDE1	NA	NA	FALSE	http://www.yeastgenome.org/locus/S000000143/overview	related to EDE1-EH domain involved in endocytosis through ubiquitin-dependent mebrane binding
ZPAR0D02200_B	-2.16775	6.53507	-5.79337	1.66764e-05	0.000858923	BZL39_D02200	ZPAR0D02200	640	ZPAR0F00950	ZYBA0G03180g	B	6	YDR129C	NA	SAC6	NA	NA	FALSE	http://www.yeastgenome.org/locus/S000002536/overview	Sac6p
ZPAR0L04250_B	-2.16426	5.54935	-4.5242	0.000194419	0.00520045	BZL39_L04250	ZPAR0L04250	559	ZPAR0C02660	ZYBA0A14048g	B	6	NA	NA	NA	NA	NA	FALSE	NA	related to phosphatase
ZPAR0J01520_A	-2.16392	3.42001	-6.41282	5.42855e-06	0.000378163	BZL39_J01520	ZPAR0J01520	212	ZPAR0M01670	ZYBA0C10000g	A	2	YOR021C	NA	SFM1	NA	NA	FALSE	http://www.yeastgenome.org/locus/S000005547/overview	related to DUF431 domain
ZPAR0O02970_A	-2.16225	7.87539	-6.15299	8.63672e-06	0.000529202	BZL39_O02970	ZPAR0O02970	1370	ZPAR0I03000	ZYBA0F05072g	A	5	YBL047C	NA	EDE1	NA	NA	FALSE	http://www.yeastgenome.org/locus/S000000143/overview	related to EDE1-EH domain involved in endocytosis through ubiquitin-dependent mebrane binding
ZPAR0B06290_N	-2.15889	6.1272	-8.81684	1.13137e-07	2.16818e-05	BZL39_B06290	ZPAR0B06290	926	NA	NA	N	2	YDR251W	YPL032C	PAM1	SVL3	NA	FALSE	http://www.yeastgenome.org/locus/S000002659/overview	Styryl dye vacuolar localization 3
ZPAR0A09330_B	-2.15598	6.59605	-7.8802	4.68164e-07	5.88731e-05	BZL39_A09330	ZPAR0A09330	570	ZPAR0B09290	ZYBA0M02014g	B	6	YOR128C	NA	ADE2	NA	NA	FALSE	http://www.yeastgenome.org/locus/S000005654/overview	Ade2p
ZPAR0G03190_B	-2.15544	5.59153	-5.08325	6.43249e-05	0.00236828	BZL39_G03190	ZPAR0G03190	380	ZPAR0B03440	ZYBA0D07360g	B	6	YMR276W	NA	DSK2	NA	NA	FALSE	http://www.yeastgenome.org/locus/S000004889/overview	Ubiquitin domain-containing DSK2
ZPAR0G04010_B	-2.15449	5.19015	-4.59535	0.000168572	0.00465323	BZL39_G04010	ZPAR0G04010	333	ZPAR0B02620	ZYBA0D05490g	B	6	NA	NA	NA	NA	NA	FALSE	NA	related to aryl-alcohol dehydrogenase YPL088W
ZPAR0H03390_B	-2.1543	6.16073	-8.61414	1.52483e-07	2.63659e-05	BZL39_H03390	ZPAR0H03390	535	ZPAR0B06600	ZYBA0I05160g	B	6	YBR162C	NA	TOS1	NA	DUF2401	FALSE	http://www.yeastgenome.org/locus/S000000366/overview	related to TOS1-Target of SBF
ZPAR0F02610_B	-2.15372	6.47529	-4.36604	0.000267426	0.00669118	BZL39_F02610	ZPAR0F02610	709	ZPAR0D03880	ZYBA0E07822g	B	6	YBL024W	NA	NCL1	NA	NA	FALSE	http://www.yeastgenome.org/locus/S000000120/overview	Ncl1p
ZPAR0I00500_B	-2.1469	7.31251	-5.2946	4.27491e-05	0.00171049	BZL39_I00500	ZPAR0I00500	896	ZPAR0O00490	ZYBA0Q01024g	B	6	YKL050C	YMR031C	NA	EIS1	NA	FALSE	http://www.yeastgenome.org/locus/S000001533/overview	related to Eisosome 1
ZPAR0P00820_A	-2.1455	3.56664	-6.34619	6.10962e-06	0.000403342	BZL39_P00820	ZPAR0P00820	517	ZPAR0G00870	ZYBA0N01442g	A	5	YDR501W	YLR183C	PLM2	TOS4	NA	FALSE	http://www.yeastgenome.org/locus/S000002909/overview	related to PLM2
ZPAR0D04700_A	-2.14299	4.65217	-4.09051	0.000468406	0.0101998	BZL39_D04700	ZPAR0D04700	367	ZPAR0K02290	ZYBA0E05908g	A	5	NA	NA	NA	NA	NA	FALSE	NA	ZYBA0S05-05908g1_1
ZPAR0F00830_N	-2.14286	5.30305	-4.70856	0.000134488	0.0039462	BZL39_F00830	ZPAR0F00830	468	NA	NA	N	2	YLR113W	NA	HOG1	NA	NA	FALSE	http://www.yeastgenome.org/locus/S000004103/overview	Mitogen-activated kinase HOG1
ZPAR0C07560_A	-2.14201	6.53607	-4.67809	0.000142898	0.00413038	BZL39_C07560	ZPAR0C07560	552	ZPAR0A01850	ZYBA0A03004g	A	5	YDR348C	YHR097C	PAL1	NA	NA	FALSE	http://www.yeastgenome.org/locus/S000002756/overview	BN860_03004g1_1
ZPAR0K04120_B	-2.1368	5.77761	-5.42842	3.31011e-05	0.00143088	BZL39_K04120	ZPAR0K04120	395	ZPAR0D06550	ZYBA0E01816g	B	6	YOR184W	NA	SER1	NA	NA	FALSE	http://www.yeastgenome.org/locus/S000005710/overview	Ser1p
ZPAR0H03200_B	-2.13263	7.89683	-7.52181	8.29679e-07	9.28647e-05	BZL39_H03200	ZPAR0H03200	527	ZPAR0B06790	ZYBA0H00474g	B	6	NA	NA	NA	NA	NA	FALSE	NA	related to purine nucleoside permease
ZPAR0B09770_A	-2.12148	6.57425	-8.21821	2.77002e-07	4.17149e-05	BZL39_B09770	ZPAR0B09770	678	ZPAR0A09820	ZYBA0M00892g	A	5	YHR020W	NA	NA	NA	NA	FALSE	http://www.yeastgenome.org/locus/S000001062/overview	proline--tRNA ligase
ZPAR0J01070_A	-2.12056	5.96842	-7.64967	6.75197e-07	7.92993e-05	BZL39_J01070	ZPAR0J01070	684	ZPAR0M01230	ZYBA0C10946g	A	5	YHR042W	NA	NCP1	NA	NA	FALSE	http://www.yeastgenome.org/locus/S000001084/overview	NADPH--cytochrome P450 reductase
ZPAR0G00870_B	-2.11782	3.91921	-5.67211	2.09011e-05	0.00101355	BZL39_G00870	ZPAR0G00870	517	ZPAR0P00820	ZYBA0N01442g	B	6	YDR501W	YLR183C	PLM2	TOS4	NA	FALSE	http://www.yeastgenome.org/locus/S000002909/overview	related to PLM2
ZPAR0N04540_A	-2.11779	7.63463	-7.91086	4.46136e-07	5.68412e-05	BZL39_N04540	ZPAR0N04540	609	ZPAR0D01280	ZYBA0J03488g	A	5	YOR204W	YPL119C	DED1	DBP1	NA	FALSE	http://www.yeastgenome.org/locus/S000005730/overview	Dbp1p
ZPAR0E00920_A	-2.11156	2.18701	-5.37136	3.69055e-05	0.00156051	BZL39_E00920	ZPAR0E00920	131	ZPAR0L00560	ZYBA0B14774g	A	5	YHR136C	NA	SPL2	NA	NA	FALSE	http://www.yeastgenome.org/locus/S000001178/overview	BN860_14774g1_1
ZPAR0F03130_B	-2.10098	5.66745	-4.91523	8.93597e-05	0.00298369	BZL39_F03130	ZPAR0F03130	1127	ZPAR0N03240	ZYBA0K02190g	B	6	YLR410W	NA	VIP1	NA	NA	FALSE	http://www.yeastgenome.org/locus/S000004402/overview	probable Inositol hexakisphosphate and diphosphoinositol-pentakisphosphate kinase
ZPAR0M02870_N	-2.10058	1.96086	-3.17565	0.00308546	0.0424985	BZL39_M02870	ZPAR0M02870	330	NA	NA	N	2	YMR097C	NA	MTG1	NA	NA	FALSE	http://www.yeastgenome.org/locus/S000004703/overview	related to Mitochondrial GTPase 1
ZPAR0G04940_B	-2.09961	7.53839	-6.87139	2.44682e-06	0.000206022	BZL39_G04940	ZPAR0G04940	184	ZPAR0B01680	ZYBA0D03400g	B	6	YJL177W	YKL180W	RPL17B	RPL17A	NA	FALSE	http://www.yeastgenome.org/locus/S000003713/overview	Rpl17bp
ZPAR0K04820_B	-2.09868	9.4078	-6.05806	1.02573e-05	0.000594737	BZL39_K04820	ZPAR0K04820	486	ZPAR0D07250	ZYBA0E00276g	B	6	YFR053C	YGL253W	HXK1	HXK2	NA	FALSE	http://www.yeastgenome.org/locus/S000001949/overview	probable HXK2-Hexokinase II
ZPAR0A04240_B	-2.09471	4.8796	-4.69074	0.000139342	0.00407629	BZL39_A04240	ZPAR0A04240	792	ZPAR0E04660	ZYBA0B05952g	B	6	YBR058C	NA	UBP14	NA	NA	FALSE	http://www.yeastgenome.org/locus/S000000262/overview	probable Ubiquitin carboxyl-terminal hydrolase 14
ZPAR0E04660_A	-2.09384	5.34537	-4.9099	9.03003e-05	0.00300474	BZL39_E04660	ZPAR0E04660	765	ZPAR0A04240	ZYBA0B05952g	A	5	YBR058C	NA	UBP14	NA	NA	FALSE	http://www.yeastgenome.org/locus/S000000262/overview	probable Ubiquitin carboxyl-terminal hydrolase 14
ZPAR0L03360_B	-2.09341	4.40621	-6.62383	3.74871e-06	0.000288085	BZL39_L03360	ZPAR0L03360	1060	ZPAR0C06730	ZYBA0A04918g	B	7	YER176W	NA	ECM32	NA	NA	FALSE	http://www.yeastgenome.org/locus/S000000978/overview	related to ATP-dependent RNA helicase ECM32
ZPAR0K00200_A	-2.08945	4.7126	-3.33174	0.00223624	0.0327092	BZL39_K00200	ZPAR0K00200	591	ZPAR0C00290	ZYBA0A19306g	A	5	NA	NA	NA	NA	NA	FALSE	NA	Dak2p
ZPAR0D02080_N	-2.0862	5.24787	-4.09149	0.000467475	0.0101998	BZL39_D02080	ZPAR0D02080	580	NA	NA	N	2	YLR113W	NA	HOG1	NA	NA	FALSE	http://www.yeastgenome.org/locus/S000004103/overview	Mitogen-activated kinase HOG1
ZPAR0K04460_B	-2.08204	7.75473	-6.35299	6.03619e-06	0.000403342	BZL39_K04460	ZPAR0K04460	449	ZPAR0D06890	ZYBA0E01068g	B	6	YER043C	NA	SAH1	NA	NA	FALSE	http://www.yeastgenome.org/locus/S000000845/overview	sah1p
ZPAR0M03110_B	-2.07701	7.64283	-4.29198	0.000310722	0.00739163	BZL39_M03110	ZPAR0M03110	685	ZPAR0J02950	ZYBA0C06700g	B	6	YMR108W	NA	ILV2	NA	NA	FALSE	http://www.yeastgenome.org/locus/S000004714/overview	Acetolactate synthase catalytic mitochondrial
ZPAR0G03510_B	-2.0762	4.17077	-3.39328	0.00196932	0.0297487	BZL39_G03510	ZPAR0G03510	290	ZPAR0B03120	ZYBA0D06612g	B	6	YMR255W	NA	GFD1	NA	NA	FALSE	http://www.yeastgenome.org/locus/S000004868/overview	uncharacterized protein ZBAI_05443
ZPAR0E05080_A	-2.07391	6.80539	-7.40174	1.00875e-06	0.00010503	BZL39_E05080	ZPAR0E05080	1180	ZPAR0A03820	ZYBA0B05028g	A	5	YPL226W	NA	NEW1	NA	NA	FALSE	http://www.yeastgenome.org/locus/S000006147/overview	New1p
ZPAR0B03440_A	-2.07362	5.85282	-5.51356	2.81639e-05	0.00128033	BZL39_B03440	ZPAR0B03440	380	ZPAR0G03190	ZYBA0D07360g	A	5	YMR276W	NA	DSK2	NA	NA	FALSE	http://www.yeastgenome.org/locus/S000004889/overview	related to Ubiquitin domain-containing DSK2
ZPAR0O02850_A	-2.07216	5.99183	-7.91526	4.43071e-07	5.68412e-05	BZL39_O02850	ZPAR0O02850	576	ZPAR0I02880	ZYBA0F04808g	A	5	YBL039C	YJR103W	URA7	URA8	NA	FALSE	http://www.yeastgenome.org/locus/S000000135/overview	CTP synthase
ZPAR0H02400_B	-2.07075	5.80001	-4.25833	0.000332699	0.0078003	BZL39_H02400	ZPAR0H02400	343	ZPAR0B07580	ZYBA0H02278g	B	6	YOR061W	NA	CKA2	NA	NA	FALSE	http://www.yeastgenome.org/locus/S000005587/overview	Cka2p
ZPAR0M00800_B	-2.06974	6.70929	-6.25756	7.15658e-06	0.000449982	BZL39_M00800	ZPAR0M00800	427	ZPAR0J00670	ZYBA0C11826g	B	6	YGR244C	NA	LSC2	NA	NA	FALSE	http://www.yeastgenome.org/locus/S000003476/overview	probable Succinyl- ligase [ADP-forming] subunit mitochondrial
ZPAR0K01620_B	-2.06946	5.20551	-3.54865	0.00142858	0.0228643	BZL39_K01620	ZPAR0K01620	484	ZPAR0C01700	ZYBA0A16160g	B	6	YHL027W	NA	RIM101	NA	NA	FALSE	http://www.yeastgenome.org/locus/S000001019/overview	uncharacterized protein ZBAI_03898
ZPAR0L02370_B	-2.06404	2.83882	-6.2658	7.05171e-06	0.000446285	BZL39_L02370	ZPAR0L02370	325	ZPAR0C05710	ZYBA0A07074g	B	6	YGR144W	NA	THI4	NA	NA	FALSE	http://www.yeastgenome.org/locus/S000003376/overview	Thiamine thiazole synthase
ZPAR0I05060_A	-2.06149	6.42133	-4.15275	0.000412495	0.00926726	BZL39_I05060	ZPAR0I05060	657	NA	NA	A	3	YNL045W	NA	LAP2	NA	NA	FALSE	http://www.yeastgenome.org/locus/S000004990/overview	Lap2p
ZPAR0H03330_B	-2.06057	5.5848	-5.23623	4.78292e-05	0.00186746	BZL39_H03330	ZPAR0H03330	1833	ZPAR0B06660	ZYBA0H00188g	B	6	YBR208C	NA	DUR1,2	NA	NA	FALSE	http://www.yeastgenome.org/locus/S000000412/overview	probable Urea amidolyase
ZPAR0O03800_A	-2.05901	8.08314	-5.09088	6.33767e-05	0.00234228	BZL39_O03800	ZPAR0O03800	1524	ZPAR0D00540	ZYBA0F06986g	A	5	YPR184W	NA	GDB1	NA	NA	FALSE	http://www.yeastgenome.org/locus/S000006388/overview	probable Glycogen debranching enzyme
ZPAR0N04980_A	-2.05841	8.93145	-3.15274	0.00323444	0.0441113	BZL39_N04980	ZPAR0N04980	2135	ZPAR0I04750	ZYBA0J02520g	A	5	YDL171C	NA	GLT1	NA	NA	FALSE	http://www.yeastgenome.org/locus/S000002330/overview	probable Glutamate synthase [NADH]
ZPAR0G06340_B	-2.05626	5.64082	-6.28524	6.81079e-06	0.000436748	BZL39_G06340	ZPAR0G06340	459	ZPAR0B00280	ZYBA0D00232g	B	6	YNL239W	NA	LAP3	NA	NA	FALSE	http://www.yeastgenome.org/locus/S000005183/overview	probable LAP3-Member of the GAL regulon
ZPAR0E05420_A	-2.05609	5.50432	-4.96094	8.16884e-05	0.00278517	BZL39_E05420	ZPAR0E05420	1156	ZPAR0A03470	ZYBA0B04280g	A	5	YMR192W	YPL249C	GYL1	GYP5	NA	FALSE	http://www.yeastgenome.org/locus/S000004804/overview	uncharacterized protein ZBAI_06701
ZPAR0C07570_A	-2.05592	6.10292	-7.60624	7.23967e-07	8.24726e-05	BZL39_C07570	ZPAR0C07570	936	ZPAR0A01840	ZYBA0A02982g	A	5	YHR098C	NA	SFB3	NA	NA	FALSE	http://www.yeastgenome.org/locus/S000001140/overview	Sfb3p
ZPAR0O01020_A	-2.05017	5.94503	-4.5381	0.000189067	0.00510136	BZL39_O01020	ZPAR0O01020	1034	NA	NA	A	3	YFR016C	NA	NA	NA	NA	FALSE	http://www.yeastgenome.org/locus/S000001912/overview	uncharacterized protein ZBAI_08462
ZPAR0L03880_B	-2.04848	4.63313	-4.29847	0.000306658	0.00736816	BZL39_L03880	ZPAR0L03880	247	ZPAR0C03190	ZYBA0A12838g	B	6	YDR174W	NA	HMO1	NA	NA	FALSE	http://www.yeastgenome.org/locus/S000002581/overview	Hmo1p
ZPAR0L01710_B	-2.04829	6.95788	-4.98958	7.72303e-05	0.00268036	BZL39_L01710	ZPAR0L01710	1450	ZPAR0C05050	ZYBA0A08592g	B	6	YBL007C	NA	SLA1	NA	NA	FALSE	http://www.yeastgenome.org/locus/S000000103/overview	related to Actin cytoskeleton-regulatory complex SLA1
ZPAR0A07680_B	-2.04744	4.83257	-3.86501	0.000743902	0.0140699	BZL39_A07680	ZPAR0A07680	459	ZPAR0J03980	ZYBA0C04324g	B	6	YGR141W	YPR157W	VPS62	NA	DUF946	FALSE	http://www.yeastgenome.org/locus/S000003373/overview	Vps62p
ZPAR0L04540_A	-2.04257	6.79531	-6.39208	5.63161e-06	0.00038869	BZL39_L04540	ZPAR0L04540	406	ZPAR0C02350	ZYBA0A14708g	A	4	YDL204W	YDR233C	RTN2	RTN1	Reticulon	FALSE	http://www.yeastgenome.org/locus/S000002363/overview	related to Reticulon 1
ZPAR0A08370_B	-2.04133	3.50624	-4.49519	0.000206089	0.0054673	BZL39_A08370	ZPAR0A08370	352	ZPAR0J04650	ZYBA0C02784g	B	6	YGR249W	NA	MGA1	NA	NA	FALSE	http://www.yeastgenome.org/locus/S000003481/overview	uncharacterized protein ZBAI_07702
ZPAR0A04580_B	-2.03863	8.24873	-5.75052	1.80575e-05	0.000915449	BZL39_A04580	ZPAR0A04580	555	ZPAR0E04320	ZYBA0B06766g	B	6	YBR196C	NA	PGI1	NA	NA	FALSE	http://www.yeastgenome.org/locus/S000000400/overview	Pgi1p
ZPAR0K03250_B	-2.03558	6.39082	-7.11663	1.61669e-06	0.000151984	BZL39_K03250	ZPAR0K03250	420	ZPAR0D05680	ZYBA0E03752g	B	6	YML008C	NA	ERG6	NA	NA	FALSE	http://www.yeastgenome.org/locus/S000004467/overview	probable Sterol 24-C-methyltransferase
ZPAR0K02690_B	-2.03438	6.01114	-5.0145	7.35555e-05	0.00261852	BZL39_K02690	ZPAR0K02690	325	ZPAR0D05130	ZYBA0E04984g	B	6	YOR142W	NA	LSC1	NA	NA	FALSE	http://www.yeastgenome.org/locus/S000005668/overview	probable Succinyl- ligase [ADP-forming] subunit mitochondrial
ZPAR0I04870_A	-2.03349	6.70775	-4.30897	0.000300196	0.0072852	BZL39_I04870	ZPAR0I04870	666	NA	NA	A	3	YBL054W	YER088C	TOD6	DOT6	NA	FALSE	http://www.yeastgenome.org/locus/S000000150/overview	ZYBA0S10-02234g1_1
ZPAR0I01070_N	-2.0309	6.0768	-4.4585	0.000221887	0.00572941	BZL39_I01070	ZPAR0I01070	956	NA	NA	N	2	YFR016C	NA	NA	NA	NA	FALSE	http://www.yeastgenome.org/locus/S000001912/overview	uncharacterized protein ZBAI_03462
ZPAR0H04700_B	-2.03002	7.07217	-6.79294	2.79849e-06	0.000229642	BZL39_H04700	ZPAR0H04700	1259	ZPAR0B05290	ZYBA0I02234g	B	6	YDL195W	NA	SEC31	NA	NA	FALSE	http://www.yeastgenome.org/locus/S000002354/overview	Sec31p
ZPAR0A04630_B	-2.02698	9.00294	-3.81278	0.000828333	0.0153085	BZL39_A04630	ZPAR0A04630	333	ZPAR0E04270	ZYBA0B06876g	B	6	YGR043C	YLR354C	NQM1	TAL1	NA	FALSE	http://www.yeastgenome.org/locus/S000003275/overview	Transaldolase
ZPAR0C06210_A	-2.02453	2.85976	-4.3104	0.000299326	0.00728235	BZL39_C06210	ZPAR0C06210	269	ZPAR0L02860	ZYBA0A06018g	A	5	YJL115W	NA	ASF1	NA	NA	FALSE	http://www.yeastgenome.org/locus/S000003651/overview	Asf1p
ZPAR0J04650_A	-2.02207	3.80957	-4.07795	0.000480594	0.0104107	BZL39_J04650	ZPAR0J04650	352	ZPAR0A08370	ZYBA0C02784g	A	5	YGR249W	NA	MGA1	NA	NA	FALSE	http://www.yeastgenome.org/locus/S000003481/overview	ZYBA0S03-02784g1_1
ZPAR0I00820_B	-2.02116	3.99432	-4.64468	0.000152745	0.00432466	BZL39_I00820	ZPAR0I00820	495	ZPAR0O00770	ZYBA0R00122g	B	6	YKL043W	YMR016C	PHD1	SOK2	NA	FALSE	http://www.yeastgenome.org/locus/S000001526/overview	uncharacterized protein ZBAI_03487
ZPAR0E04500_A	-2.02031	4.12092	-4.03675	0.000522877	0.0110066	BZL39_E04500	ZPAR0E04500	315	ZPAR0A04400	ZYBA0B06348g	A	5	YBR183W	YPL087W	YPC1	YDC1	Ceramidase	FALSE	http://www.yeastgenome.org/locus/S000000387/overview	related to YPC1-Alkaline Ceramidase
ZPAR0C06170_A	-2.02029	4.70337	-3.59489	0.00129841	0.0211905	BZL39_C06170	ZPAR0C06170	386	ZPAR0L02820	ZYBA0A06106g	A	132	YKR038C	NA	KAE1	NA	NA	FALSE	http://www.yeastgenome.org/locus/S000001746/overview	Probable tRNA threonylcarbamoyladenosine biosynthesis KAE1
ZPAR0C05050_A	-2.0174	6.61049	-4.48852	0.000208873	0.00548109	BZL39_C05050	ZPAR0C05050	1451	ZPAR0L01710	ZYBA0A08592g	A	5	YBL007C	NA	SLA1	NA	NA	FALSE	http://www.yeastgenome.org/locus/S000000103/overview	related to Actin cytoskeleton-regulatory complex SLA1
ZPAR0F05170_B	-2.01738	7.91539	-4.73296	0.000128117	0.00382889	BZL39_F05170	ZPAR0F05170	610	ZPAR0N01190	ZYBA0L01002g	B	6	YNL104C	YOR108W	LEU4	LEU9	NA	FALSE	http://www.yeastgenome.org/locus/S000005048/overview	Leu4p
ZPAR0H04660_B	-2.01339	8.01391	-5.27709	4.42119e-05	0.00175452	BZL39_H04660	ZPAR0H04660	1737	ZPAR0B05330	ZYBA0I02322g	B	6	YDL140C	NA	RPO21	NA	NA	FALSE	http://www.yeastgenome.org/locus/S000002299/overview	RNA polymerase II largest subunit
ZPAR0A01850_B	-2.01198	6.3231	-4.24652	0.000340779	0.00795124	BZL39_A01850	ZPAR0A01850	552	ZPAR0C07560	ZYBA0A03004g	B	6	YDR348C	YHR097C	PAL1	NA	NA	FALSE	http://www.yeastgenome.org/locus/S000002756/overview	uncharacterized protein ZBAI_04823
ZPAR0C05710_A	-2.01057	3.28575	-5.11084	6.09643e-05	0.00227922	BZL39_C05710	ZPAR0C05710	341	ZPAR0L02370	ZYBA0A07074g	A	5	YGR144W	NA	THI4	NA	NA	FALSE	http://www.yeastgenome.org/locus/S000003376/overview	Thiamine thiazole synthase
ZPAR0B01680_A	-2.00663	7.55965	-6.4611	4.98496e-06	0.000358004	BZL39_B01680	ZPAR0B01680	184	ZPAR0G04940	ZYBA0D03400g	A	5	YJL177W	YKL180W	RPL17B	RPL17A	NA	FALSE	http://www.yeastgenome.org/locus/S000003713/overview	Rpl17bp
ZPAR0D01280_B	-2.00579	7.91137	-5.8634	1.46506e-05	0.000774452	BZL39_D01280	ZPAR0D01280	607	ZPAR0N04540	ZYBA0J03488g	B	6	YOR204W	YPL119C	DED1	DBP1	NA	FALSE	http://www.yeastgenome.org/locus/S000005730/overview	probable ATP-dependent RNA helicase DBP1
ZPAR0G00840_B	-2.00562	7.33545	-4.8792	9.5926e-05	0.00313801	BZL39_G00840	ZPAR0G00840	382	ZPAR0P00790	ZYBA0N01508g	B	6	YDR502C	YLR180W	SAM2	SAM1	NA	FALSE	http://www.yeastgenome.org/locus/S000002910/overview	Sam2p
ZPAR0D01710_B	-2.00432	5.45523	-5.32247	4.05235e-05	0.00165635	BZL39_D01710	ZPAR0D01710	1060	ZPAR0F00470	ZYBA0G04258g	B	6	YAL019W	NA	FUN30	NA	NA	FALSE	http://www.yeastgenome.org/locus/S000000017/overview	related to FUN30- important for chromosome integrity and segregation
ZPAR0H05020_B	-2.00276	6.56727	-7.43236	9.59539e-07	0.000100992	BZL39_H05020	ZPAR0H05020	1216	ZPAR0P01550	ZYBA0I01552g	B	6	YEL031W	NA	SPF1	NA	E1-E2_ATPase	TRUE	http://www.yeastgenome.org/locus/S000000757/overview	probable cation-transporting ATPase 1
ZPAR0D03880_A	-2.00055	5.65192	-4.36189	0.000269678	0.00673013	BZL39_D03880	ZPAR0D03880	709	ZPAR0F02610	ZYBA0E07822g	A	5	YBL024W	NA	NCL1	NA	NA	FALSE	http://www.yeastgenome.org/locus/S000000120/overview	Ncl1p
ZPAR0B06800_A	-1.9995	2.53259	-4.27337	0.000322684	0.00762086	BZL39_B06800	ZPAR0B06800	427	ZPAR0H03190	ZYBA0H00496g	A	5	YOR269W	NA	PAC1	NA	NA	FALSE	http://www.yeastgenome.org/locus/S000005795/overview	probable Nuclear distribution PAC1
ZPAR0B06730_A	-1.99627	6.0145	-6.46038	4.99128e-06	0.000358004	BZL39_B06730	ZPAR0B06730	486	ZPAR0H03260	ZYBA0H00342g	A	5	YPL063W	NA	TIM50	NA	NA	FALSE	http://www.yeastgenome.org/locus/S000005984/overview	Mitochondrial import inner membrane translocase subunit TIM50
ZPAR0D01690_B	-1.99556	6.74685	-4.60646	0.000164868	0.0045748	BZL39_D01690	ZPAR0D01690	906	ZPAR0F00450	ZYBA0G04302g	B	6	YAL021C	NA	CCR4	NA	NA	FALSE	http://www.yeastgenome.org/locus/S000000019/overview	Ccr4p
ZPAR0I03240_B	-1.99351	6.61293	-4.94637	8.4056e-05	0.00285584	BZL39_I03240	ZPAR0I03240	784	ZPAR0O03210	ZYBA0F05622g	B	6	YJL165C	YKL168C	HAL5	KKQ8	NA	FALSE	http://www.yeastgenome.org/locus/S000003701/overview	Hal5p
ZPAR0C08680_A	-1.98791	8.12077	-6.77684	2.87699e-06	0.0002341	BZL39_C08680	ZPAR0C08680	1093	ZPAR0L05250	ZYBA0A00540g	A	5	YGL049C	YGR162W	TIF4632	TIF4631	NA	FALSE	http://www.yeastgenome.org/locus/S000003017/overview	related to Eukaryotic initiation factor 4F subunit p150
ZPAR0E04320_A	-1.98577	8.46701	-5.68676	2.03364e-05	0.000994531	BZL39_E04320	ZPAR0E04320	555	ZPAR0A04580	ZYBA0B06766g	A	5	YBR196C	NA	PGI1	NA	NA	FALSE	http://www.yeastgenome.org/locus/S000000400/overview	Glucose-6-phosphate isomerase
ZPAR0K04090_B	-1.98536	4.47169	-3.89478	0.000699713	0.0135213	BZL39_K04090	ZPAR0K04090	635	ZPAR0D06520	ZYBA0E01882g	B	6	YOR181W	NA	LAS17	NA	NA	FALSE	http://www.yeastgenome.org/locus/S000005707/overview	related to Proline-rich LAS17
ZPAR0E03130_A	-1.98401	8.74754	-6.82569	2.64565e-06	0.000220843	BZL39_E03130	ZPAR0E03130	694	ZPAR0D01010	ZYBA0B09648g	A	5	YBR169C	YPL106C	SSE2	SSE1	NA	FALSE	http://www.yeastgenome.org/locus/S000000373/overview	probable Heat shock homolog SSE1
ZPAR0O03910_A	-1.98366	4.66668	-4.54471	0.000186577	0.00507174	BZL39_O03910	ZPAR0O03910	357	ZPAR0D00430	ZYBA0F07228g	A	5	YIR026C	NA	YVH1	NA	NA	FALSE	http://www.yeastgenome.org/locus/S000001465/overview	probable Tyrosine- phosphatase YVH1
ZPAR0B08910_N	-1.98307	6.11629	-6.55412	4.23364e-06	0.000310858	BZL39_B08910	ZPAR0B08910	647	NA	NA	N	2	YPL093W	NA	NOG1	NA	NA	FALSE	http://www.yeastgenome.org/locus/S000006014/overview	Nog1p
ZPAR0I02680_B	-1.9817	5.11201	-3.14252	0.00330309	0.0446078	BZL39_I02680	ZPAR0I02680	220	ZPAR0O02650	ZYBA0F04346g	B	6	YPR037C	NA	ERV2	NA	Evr1_Alr	FALSE	http://www.yeastgenome.org/locus/S000006241/overview	related to FAD-linked sulfhydryl oxidase ERV2
ZPAR0B07580_A	-1.97792	5.76632	-3.95582	0.000617254	0.0123234	BZL39_B07580	ZPAR0B07580	343	ZPAR0H02400	ZYBA0H02278g	A	5	YOR061W	NA	CKA2	NA	NA	FALSE	http://www.yeastgenome.org/locus/S000005587/overview	Cka2p
ZPAR0M00810_B	-1.97723	4.80288	-3.84603	0.000773522	0.0144875	BZL39_M00810	ZPAR0M00810	328	ZPAR0J00680	ZYBA0C11804g	B	6	NA	NA	NA	NA	NA	FALSE	NA	uncharacterized protein ZBAI_02238
ZPAR0D00540_B	-1.97587	8.99045	-3.76836	0.00090771	0.0163769	BZL39_D00540	ZPAR0D00540	1528	ZPAR0O03800	ZYBA0F06986g	B	6	YPR184W	NA	GDB1	NA	NA	FALSE	http://www.yeastgenome.org/locus/S000006388/overview	probable Glycogen debranching enzyme
ZPAR0B06420_A	-1.97391	5.92101	-3.39744	0.00195247	0.0295402	BZL39_B06420	ZPAR0B06420	574	ZPAR0H03570	ZYBA0I04764g	A	5	YDR256C	NA	CTA1	NA	NA	FALSE	http://www.yeastgenome.org/locus/S000002664/overview	Cta1p
ZPAR0E06830_A	-1.97316	6.27657	-5.56646	2.54871e-05	0.00118082	BZL39_E06830	ZPAR0E06830	580	ZPAR0H00390	ZYBA0B01156g	A	5	YJL186W	NA	MNN5	NA	Mannosyl_trans3	FALSE	http://www.yeastgenome.org/locus/S000003722/overview	related to Alpha-1,2-mannosyltransferase MNN5
ZPAR0D06890_A	-1.97198	8.0414	-5.24777	4.67774e-05	0.00183696	BZL39_D06890	ZPAR0D06890	449	ZPAR0K04460	ZYBA0E01068g	A	5	YER043C	NA	SAH1	NA	NA	FALSE	http://www.yeastgenome.org/locus/S000000845/overview	sah1p
ZPAR0C04810_A	-1.97123	4.99354	-3.66103	0.00113266	0.0193431	BZL39_C04810	ZPAR0C04810	843	ZPAR0A06320	ZYBA0A09164g	A	5	YDR466W	NA	PKH3	NA	NA	FALSE	http://www.yeastgenome.org/locus/S000002874/overview	BN860_09164g1_1
ZPAR0D06520_A	-1.9711	4.76095	-4.35131	0.000275517	0.0068057	BZL39_D06520	ZPAR0D06520	634	ZPAR0K04090	ZYBA0E01882g	A	5	YOR181W	NA	LAS17	NA	NA	FALSE	http://www.yeastgenome.org/locus/S000005707/overview	related to Proline-rich LAS17
ZPAR0B07180_A	-1.96817	4.21653	-4.47615	0.00021414	0.00555902	BZL39_B07180	ZPAR0B07180	426	ZPAR0H02810	ZYBA0H01354g	A	5	YOR123C	NA	LEO1	NA	NA	FALSE	http://www.yeastgenome.org/locus/S000005649/overview	related to RNA polymerase-associated LEO1
ZPAR0E00950_A	-1.96732	6.55431	-6.80523	2.74009e-06	0.000226772	BZL39_E00950	ZPAR0E00950	574	ZPAR0L00590	ZYBA0B14708g	A	5	YHR135C	YNL154C	YCK1	YCK2	NA	FALSE	http://www.yeastgenome.org/locus/S000001177/overview	probable Casein kinase I homolog 2
ZPAR0A07270_B	-1.96552	6.7538	-7.25227	1.29e-06	0.000128774	BZL39_A07270	ZPAR0A07270	343	ZPAR0J03570	ZYBA0C05248g	B	6	YJL078C	NA	PRY3	NA	NA	FALSE	http://www.yeastgenome.org/locus/S000003614/overview	Pry2p
ZPAR0A00670_A	-1.96512	6.572	-4.891	9.37227e-05	0.00307633	BZL39_A00670	ZPAR0A00670	671	NA	NA	A	3	YOR354C	NA	MSC6	NA	NA	FALSE	http://www.yeastgenome.org/locus/S000005881/overview	related to Meiotic sister-chromatid recombination mitochondrial
ZPAR0D03160_B	-1.96427	8.43296	-5.65722	2.14918e-05	0.00101996	BZL39_D03160	ZPAR0D03160	252	ZPAR0F01880	ZYBA0G01046g	B	6	YGR214W	YLR048W	RPS0A	RPS0B	NA	FALSE	http://www.yeastgenome.org/locus/S000003446/overview	40S ribosomal S0
ZPAR0J05510_A	-1.95958	8.1533	-4.86818	9.8033e-05	0.00317476	BZL39_J05510	ZPAR0J05510	572	ZPAR0L01470	ZYBA0C00870g	A	5	YLR259C	NA	HSP60	NA	NA	FALSE	http://www.yeastgenome.org/locus/S000004249/overview	probable Heat shock mitochondrial
ZPAR0H02130_B	-1.95777	5.33282	-6.11568	9.23928e-06	0.00055915	BZL39_H02130	ZPAR0H02130	1098	ZPAR0B07830	ZYBA0H02850g	B	6	YER111C	NA	SWI4	NA	NA	FALSE	http://www.yeastgenome.org/locus/S000000913/overview	related to Regulatory SWI4
ZPAR0D01930_B	-1.95658	5.31953	-3.72448	0.00099366	0.0174304	BZL39_D01930	ZPAR0D01930	678	ZPAR0F00690	ZYBA0G03774g	B	6	YDR143C	NA	SAN1	NA	NA	FALSE	http://www.yeastgenome.org/locus/S000002550/overview	uncharacterized protein ZBAI_02461
ZPAR0B06790_A	-1.95469	8.36172	-6.2696	7.00401e-06	0.000446183	BZL39_B06790	ZPAR0B06790	527	ZPAR0H03200	ZYBA0H00474g	A	5	NA	NA	NA	NA	NA	FALSE	NA	related to purine nucleoside permease
ZPAR0M02750_B	-1.95385	3.50563	-3.73945	0.000963466	0.0170865	BZL39_M02750	ZPAR0M02750	436	ZPAR0J02590	ZYBA0C07558g	B	6	YKL106W	NA	AAT1	NA	NA	FALSE	http://www.yeastgenome.org/locus/S000001589/overview	Aspartate mitochondrial
ZPAR0G02420_B	-1.95281	5.73294	-5.48538	2.97074e-05	0.00131953	BZL39_G02420	ZPAR0G02420	188	ZPAR0B04190	ZYBA0D09032g	B	6	YBR106W	NA	PHO88	NA	Pho88	FALSE	http://www.yeastgenome.org/locus/S000000310/overview	pho88p
ZPAR0F04340_B	-1.9482	5.68803	-6.98591	2.01429e-06	0.000181647	BZL39_F04340	ZPAR0F04340	522	ZPAR0N02010	ZYBA0L02872g	B	6	YER006W	NA	NUG1	NA	NA	FALSE	http://www.yeastgenome.org/locus/S000000808/overview	probable Nuclear GTP-binding NUG1
ZPAR0A09160_B	-1.94711	7.16846	-5.78754	1.68574e-05	0.000863654	BZL39_A09160	ZPAR0A09160	1566	ZPAR0B09120	ZYBA0M02388g	B	6	YIR006C	NA	PAN1	NA	NA	FALSE	http://www.yeastgenome.org/locus/S000001445/overview	PAN1_VANPO ame: Full=Actin cytoskeleton-regulatory complex PAN1
ZPAR0D05130_A	-1.94605	6.2459	-4.09258	0.000466427	0.0101998	BZL39_D05130	ZPAR0D05130	325	ZPAR0K02690	ZYBA0E04984g	A	5	YOR142W	NA	LSC1	NA	NA	FALSE	http://www.yeastgenome.org/locus/S000005668/overview	probable Succinyl- ligase [ADP-forming] subunit mitochondrial
ZPAR0A06630_B	-1.94277	8.48399	-4.91898	8.87018e-05	0.00298037	BZL39_A06630	ZPAR0A06630	1083	ZPAR0J05210	ZYBA0C01552g	B	6	YGR130C	NA	NA	NA	NA	FALSE	http://www.yeastgenome.org/locus/S000003362/overview	uncharacterized protein ZBAI_04359
ZPAR0E05680_A	-1.94187	3.36003	-4.31532	0.000296353	0.00723293	BZL39_E05680	ZPAR0E05680	215	ZPAR0A03220	ZYBA0B03730g	A	5	NA	NA	NA	NA	NA	FALSE	NA	probable GTP-binding RHO1
ZPAR0E01920_A	-1.9367	5.37508	-5.03975	7.00155e-05	0.0025297	BZL39_E01920	ZPAR0E01920	854	ZPAR0M04500	ZYBA0B12420g	A	5	YER151C	NA	UBP3	NA	NA	FALSE	http://www.yeastgenome.org/locus/S000000953/overview	related to Ubiquitin carboxyl-terminal hydrolase 3
ZPAR0L04550_B	-1.93526	6.31566	-7.23037	1.33766e-06	0.000129526	BZL39_L04550	ZPAR0L04550	696	ZPAR0C02340	ZYBA0A14730g	B	6	YDR234W	NA	LYS4	NA	NA	FALSE	http://www.yeastgenome.org/locus/S000002642/overview	probable mitochondrial
ZPAR0C02350_A	-1.93503	6.84055	-5.36683	3.72259e-05	0.00156721	BZL39_C02350	ZPAR0C02350	406	ZPAR0L04540	ZYBA0A14708g	A	4	YDL204W	YDR233C	RTN2	RTN1	Reticulon	FALSE	http://www.yeastgenome.org/locus/S000002363/overview	related to Reticulon 1
ZPAR0D01010_B	-1.93501	8.81869	-6.2058	7.85291e-06	0.000484329	BZL39_D01010	ZPAR0D01010	694	ZPAR0E03130	ZYBA0B09648g	B	6	YBR169C	YPL106C	SSE2	SSE1	NA	FALSE	http://www.yeastgenome.org/locus/S000000373/overview	probable Heat shock homolog SSE1
ZPAR0P01650_A	-1.93411	7.52827	-4.53792	0.000189134	0.00510136	BZL39_P01650	ZPAR0P01650	694	ZPAR0H05120	ZYBA0I01332g	A	5	YGL166W	YPR008W	CUP2	HAA1	NA	FALSE	http://www.yeastgenome.org/locus/S000003134/overview	ZYBA0S09-01332g1_1
ZPAR0I05300_A	-1.93064	7.47653	-3.79281	0.000863117	0.0157104	BZL39_I05300	ZPAR0I05300	407	NA	NA	A	3	YNL064C	NA	YDJ1	NA	NA	FALSE	http://www.yeastgenome.org/locus/S000005008/overview	Ydj1p
ZPAR0I01550_B	-1.92989	6.00862	-4.76959	0.000119135	0.00365059	BZL39_I01550	ZPAR0I01550	296	ZPAR0O01510	ZYBA0F01772g	B	6	YCR004C	NA	YCP4	NA	NA	FALSE	http://www.yeastgenome.org/locus/S000000597/overview	Ycp4p
ZPAR0I02640_B	-1.92897	3.53915	-4.67814	0.000142883	0.00413038	BZL39_I02640	ZPAR0I02640	404	ZPAR0O02610	ZYBA0F04258g	B	6	YJR084W	NA	NA	NA	NA	FALSE	http://www.yeastgenome.org/locus/S000003844/overview	related to Cop9 signalosome complex subunit 12
ZPAR0I00420_B	-1.92871	5.79818	-3.92702	0.000654864	0.0129146	BZL39_I00420	ZPAR0I00420	574	ZPAR0O00410	ZYBA0Q00848g	B	6	YKL062W	YMR037C	MSN4	MSN2	NA	FALSE	http://www.yeastgenome.org/locus/S000001545/overview	Msn4p
ZPAR0O00740_A	-1.92792	3.54762	-4.66471	0.000146761	0.00420583	BZL39_O00740	ZPAR0O00740	505	ZPAR0I00790	ZYBA0R00188g	A	5	YMR020W	NA	FMS1	NA	NA	FALSE	http://www.yeastgenome.org/locus/S000004622/overview	probable Polyamine oxidase FMS1
ZPAR0A06320_B	-1.92579	5.23508	-3.97925	0.000588274	0.0118425	BZL39_A06320	ZPAR0A06320	839	ZPAR0C04810	ZYBA0A09164g	B	6	YDR466W	NA	PKH3	NA	NA	FALSE	http://www.yeastgenome.org/locus/S000002874/overview	uncharacterized protein ZBAI_04389
ZPAR0N00530_A	-1.92155	2.7699	-4.17183	0.000396748	0.00906065	BZL39_N00530	ZPAR0N00530	339	ZPAR0F05830	ZYBA0P00716g	A	5	YIL145C	NA	PAN6	NA	NA	FALSE	http://www.yeastgenome.org/locus/S000001407/overview	Pantoate--beta-alanine ligase
ZPAR0G06250_B	-1.91982	5.75305	-5.65496	2.1583e-05	0.00101996	BZL39_G06250	ZPAR0G06250	349	ZPAR0B00370	ZYBA0D00430g	B	6	YNL231C	NA	PDR16	NA	NA	FALSE	http://www.yeastgenome.org/locus/S000005175/overview	Pdr16p
ZPAR0J00280_A	-1.91634	6.88927	-7.04826	1.81321e-06	0.00016882	BZL39_J00280	ZPAR0J00280	669	ZPAR0M00410	ZYBA0C12750g	A	5	YDR172W	NA	SUP35	NA	NA	FALSE	http://www.yeastgenome.org/locus/S000002579/overview	Eukaryotic peptide chain release factor GTP-binding subunit
ZPAR0L02790_B	-1.91622	5.80894	-6.45322	5.05471e-06	0.000359888	BZL39_L02790	ZPAR0L02790	549	ZPAR0C06140	ZYBA0A06172g	B	6	YJL111W	NA	CCT7	NA	NA	FALSE	http://www.yeastgenome.org/locus/S000003647/overview	Cct7p
ZPAR0B09720_N	-1.91576	5.63732	-5.02774	7.16767e-05	0.00257054	BZL39_B09720	ZPAR0B09720	518	NA	NA	N	2	YFR024C-A	YHR016C	LSB3	YSC84	NA	FALSE	http://www.yeastgenome.org/locus/S000002968/overview	Lsb3p
ZPAR0H03050_B	-1.91115	5.48643	-5.73588	1.85562e-05	0.000935833	BZL39_H03050	ZPAR0H03050	577	ZPAR0B06940	ZYBA0H00804g	B	6	YDR358W	YHR108W	GGA1	GGA2	NA	FALSE	http://www.yeastgenome.org/locus/S000002766/overview	probable ADP-ribosylation factor-binding GGA2
ZPAR0F02850_B	-1.90847	4.66828	-4.99823	7.59338e-05	0.00266401	BZL39_F02850	ZPAR0F02850	392	ZPAR0N03530	ZYBA0K02828g	B	6	YKL195W	NA	MIA40	NA	NA	FALSE	http://www.yeastgenome.org/locus/S000001678/overview	Mitochondrial intermembrane space import and assembly 40
ZPAR0P01280_B	-1.90656	6.20554	-4.89466	9.30494e-05	0.00306462	BZL39_P01280	ZPAR0P01280	167	ZPAR0G01330	ZYBA0N00430g	B	6	YNL255C	NA	GIS2	NA	NA	FALSE	http://www.yeastgenome.org/locus/S000005199/overview	probable Zinc finger GIS2
ZPAR0A01240_B	-1.9057	4.41273	-4.02884	0.000531411	0.0111123	BZL39_A01240	ZPAR0A01240	488	ZPAR0E02640	ZYBA0B10792g	B	6	YMR136W	NA	GAT2	NA	NA	FALSE	http://www.yeastgenome.org/locus/S000004744/overview	uncharacterized protein ZBAI_04886
ZPAR0F05830_B	-1.8996	3.2247	-3.36614	0.00208288	0.0310285	BZL39_F05830	ZPAR0F05830	294	ZPAR0N00530	ZYBA0P00716g	B	6	YIL145C	NA	PAN6	NA	NA	FALSE	http://www.yeastgenome.org/locus/S000001407/overview	related to Pantothenate synthetase
ZPAR0G05560_A	-1.89269	7.08872	-5.29848	4.24322e-05	0.00170486	BZL39_G05560	ZPAR0G05560	1073	ZPAR0B01070	ZYBA0D01970g	A	4	YDL185W	NA	VMA1	NA	NA	FALSE	http://www.yeastgenome.org/locus/S000002344/overview	Vma1p
ZPAR0K04230_B	-1.891	4.18903	-5.83812	1.53505e-05	0.000803453	BZL39_K04230	ZPAR0K04230	1160	ZPAR0D06660	ZYBA0E01574g	B	6	YER032W	NA	FIR1	NA	NA	FALSE	http://www.yeastgenome.org/locus/S000000834/overview	uncharacterized protein ZBAI_03643
ZPAR0L00580_B	-1.88987	3.07521	-4.84637	0.000102345	0.00328147	BZL39_L00580	ZPAR0L00580	331	ZPAR0E00940	ZYBA0B14730g	B	6	NA	NA	NA	NA	NA	FALSE	NA	related to aryl-alcohol dehydrogenase YPL088W
ZPAR0D06550_A	-1.88838	5.82176	-4.83875	0.000103896	0.00329844	BZL39_D06550	ZPAR0D06550	395	ZPAR0K04120	ZYBA0E01816g	A	5	YOR184W	NA	SER1	NA	NA	FALSE	http://www.yeastgenome.org/locus/S000005710/overview	Ser1p
ZPAR0O02610_A	-1.88619	3.03461	-4.48688	0.000209565	0.00548436	BZL39_O02610	ZPAR0O02610	401	ZPAR0I02640	ZYBA0F04258g	A	5	YJR084W	NA	NA	NA	NA	FALSE	http://www.yeastgenome.org/locus/S000003844/overview	related to Cop9 signalosome complex subunit 12
ZPAR0N02310_A	-1.88613	4.77393	-6.06459	1.01362e-05	0.000593388	BZL39_N02310	ZPAR0N02310	682	ZPAR0F04040	ZYBA0K00166g	A	5	NA	NA	NA	NA	NA	FALSE	NA	Uncharacterised KLLA0F06116g
ZPAR0B09120_A	-1.88603	7.23531	-5.95666	1.23422e-05	0.000667653	BZL39_B09120	ZPAR0B09120	1597	ZPAR0A09160	ZYBA0M02388g	A	5	YIR006C	NA	PAN1	NA	NA	FALSE	http://www.yeastgenome.org/locus/S000001445/overview	Actin cytoskeleton-regulatory complex PAN1
ZPAR0O01930_A	-1.88555	4.13725	-4.76645	0.000119878	0.00366175	BZL39_O01930	ZPAR0O01930	524	ZPAR0I01980	ZYBA0F02696g	A	5	YGL172W	NA	NUP49	NA	NA	FALSE	http://www.yeastgenome.org/locus/S000003140/overview	related to NUP49-Nuclear pore
ZPAR0I05530_A	-1.88412	8.40229	-3.22269	0.00280037	0.0394298	BZL39_I05530	ZPAR0I05530	380	NA	NA	A	3	YIL135C	YNL074C	VHS2	MLF3	NA	FALSE	http://www.yeastgenome.org/locus/S000001397/overview	uncharacterized protein ZBAI_08711
ZPAR0I00840_B	-1.88092	2.70877	-4.55919	0.000181235	0.00494337	BZL39_I00840	ZPAR0I00840	347	ZPAR0O00790	ZYBA0F00122g	B	6	YKL042W	NA	SPC42	NA	NA	FALSE	http://www.yeastgenome.org/locus/S000001525/overview	related to Spindle pole body component SPC42
ZPAR0I00690_B	-1.88078	10.843	-4.49214	0.000207358	0.00547097	BZL39_I00690	ZPAR0I00690	361	ZPAR0O00640	ZYBA0R00430g	B	6	YKL060C	NA	FBA1	NA	NA	FALSE	http://www.yeastgenome.org/locus/S000001543/overview	Fructose-bisphosphate aldolase
ZPAR0N01500_A	-1.87986	4.392	-3.15002	0.00325251	0.0442332	BZL39_N01500	ZPAR0N01500	420	ZPAR0F04850	ZYBA0L01706g	A	5	YBL032W	NA	HEK2	NA	NA	FALSE	http://www.yeastgenome.org/locus/S000000128/overview	related to Heterogeneous nuclear rnp K 2
ZPAR0B07680_A	-1.87913	3.87946	-4.79404	0.0001135	0.00351912	BZL39_B07680	ZPAR0B07680	82	ZPAR0H02280	ZYBA0H02520g	A	5	YBL071W-A	NA	KTI11	NA	NA	FALSE	http://www.yeastgenome.org/locus/S000007587/overview	ZYBA0S08-02520g1_1
ZPAR0M04090_B	-1.87796	6.77048	-3.19499	0.00296488	0.0414869	BZL39_M04090	ZPAR0M04090	562	ZPAR0E01520	ZYBA0B13344g	B	6	YBR214W	YGL056C	SDS24	SDS23	NA	FALSE	http://www.yeastgenome.org/locus/S000000418/overview	related to SDS23
ZPAR0B00890_A	-1.87733	6.13974	-5.31816	4.08597e-05	0.00165635	BZL39_B00890	ZPAR0B00890	537	ZPAR0G05740	ZYBA0D01574g	A	5	YNL189W	NA	SRP1	NA	NA	FALSE	http://www.yeastgenome.org/locus/S000005133/overview	Srp1p
ZPAR0O00770_A	-1.87518	4.24383	-3.68538	0.00107714	0.0185918	BZL39_O00770	ZPAR0O00770	498	ZPAR0I00820	ZYBA0R00122g	A	5	YKL043W	YMR016C	PHD1	SOK2	NA	FALSE	http://www.yeastgenome.org/locus/S000001526/overview	uncharacterized protein ZBAI_08486
ZPAR0F00470_A	-1.87503	5.62511	-4.61662	0.000161553	0.00450811	BZL39_F00470	ZPAR0F00470	1059	ZPAR0D01710	ZYBA0G04258g	A	5	YAL019W	NA	FUN30	NA	NA	FALSE	http://www.yeastgenome.org/locus/S000000017/overview	related to FUN30- important for chromosome integrity and segregation
ZPAR0J03980_A	-1.87253	5.08581	-3.60121	0.00128157	0.0211045	BZL39_J03980	ZPAR0J03980	459	ZPAR0A07680	ZYBA0C04324g	A	5	YGR141W	YPR157W	VPS62	NA	DUF946	FALSE	http://www.yeastgenome.org/locus/S000003373/overview	probable Vacuolar sorting-associated 62
ZPAR0B07820_A	-1.86914	6.97221	-5.50362	2.8699e-05	0.00129109	BZL39_B07820	ZPAR0B07820	1115	ZPAR0H02140	ZYBA0H02828g	A	5	YER110C	NA	KAP123	NA	NA	FALSE	http://www.yeastgenome.org/locus/S000000912/overview	Kap123p
ZPAR0H01590_B	-1.8687	6.00074	-5.06699	6.63941e-05	0.0024227	BZL39_H01590	ZPAR0H01590	496	ZPAR0B08360	ZYBA0H04192g	B	6	YGL202W	NA	ARO8	NA	NA	FALSE	http://www.yeastgenome.org/locus/S000003170/overview	probable Aromatic aminoadipate aminotransferase 1
ZPAR0E00870_A	-1.86766	7.61431	-5.69931	1.98653e-05	0.000981407	BZL39_E00870	ZPAR0E00870	362	ZPAR0L00510	ZYBA0B14884g	A	132	YHR139C	YNL160W	SPS100	YGP1	NA	FALSE	http://www.yeastgenome.org/locus/S000001181/overview	related to YGP1
ZPAR0M02280_B	-1.86583	4.77697	-4.09235	0.000466648	0.0101998	BZL39_M02280	ZPAR0M02280	632	ZPAR0J02120	ZYBA0C08636g	B	6	YBR049C	YDR026C	REB1	NSI1	NA	FALSE	http://www.yeastgenome.org/locus/S000000253/overview	related to DNA-binding REB1
ZPAR0C06080_A	-1.86529	5.28824	-4.91755	8.89526e-05	0.00298037	BZL39_C06080	ZPAR0C06080	703	ZPAR0L02750	ZYBA0A06260g	A	5	YPL074W	NA	YTA6	NA	NA	FALSE	http://www.yeastgenome.org/locus/S000005995/overview	related to 26S protease subunit YTA6
ZPAR0A08730_B	-1.86131	5.83722	-6.34882	6.08109e-06	0.000403342	BZL39_A08730	ZPAR0A08730	779	ZPAR0B08750	ZYBA0H05138g	B	6	YBR172C	YPL105C	SMY2	SYH1	NA	FALSE	http://www.yeastgenome.org/locus/S000000376/overview	uncharacterized protein ZBAI_04163
ZPAR0L01790_B	-1.86119	10.2469	-4.79257	0.000113832	0.00351912	BZL39_L01790	ZPAR0L01790	925	ZPAR0C05130	ZYBA0A08394g	B	6	YGL008C	NA	PMA1	NA	Cation_ATPase_N	TRUE	http://www.yeastgenome.org/locus/S000002976/overview	Pma1p
ZPAR0F05780_B	-1.86075	4.10315	-5.09607	6.27404e-05	0.0023366	BZL39_F05780	ZPAR0F05780	701	ZPAR0N00580	ZYBA0P00826g	B	6	YKR090W	NA	PXL1	NA	NA	FALSE	http://www.yeastgenome.org/locus/S000001798/overview	Pxl1p
ZPAR0K02650_B	-1.85957	3.66941	-3.1532	0.00323127	0.0441113	BZL39_K02650	ZPAR0K02650	498	ZPAR0D05090	ZYBA0E05072g	B	6	YOR137C	NA	SIA1	NA	Metallophos	FALSE	http://www.yeastgenome.org/locus/S000005663/overview	Sia1p
ZPAR0G00630_B	-1.85918	5.30057	-6.30854	6.53335e-06	0.00042175	BZL39_G00630	ZPAR0G00630	613	ZPAR0P00580	ZYBA0N01992g	B	6	NA	NA	NA	NA	NA	FALSE	NA	uncharacterized protein ZBAI_05085
ZPAR0F00450_A	-1.85904	6.48645	-4.00248	0.000560914	0.0114344	BZL39_F00450	ZPAR0F00450	897	ZPAR0D01690	ZYBA0G04302g	A	5	YAL021C	NA	CCR4	NA	NA	FALSE	http://www.yeastgenome.org/locus/S000000019/overview	probable Glucose-repressible alcohol dehydrogenase transcriptional effector
ZPAR0L02820_N	-1.85759	5.00919	-3.69249	0.00106145	0.0183929	BZL39_L02820	ZPAR0L02820	239	ZPAR0C06170	ZYBA0A06106g	N	2	YKR038C	NA	KAE1	NA	NA	FALSE	http://www.yeastgenome.org/locus/S000001746/overview	Probable tRNA threonylcarbamoyladenosine biosynthesis KAE1
ZPAR0B04150_A	-1.85584	3.68597	-5.03485	7.06883e-05	0.00254452	BZL39_B04150	ZPAR0B04150	126	ZPAR0G02470	ZYBA0D08944g	A	5	YPR063C	NA	NA	NA	NA	FALSE	http://www.yeastgenome.org/locus/S000006267/overview	ZYBA0S04-08944g1_1
ZPAR0N01610_A	-1.85328	6.09887	-5.82315	1.57814e-05	0.000821564	BZL39_N01610	ZPAR0N01610	1002	ZPAR0F04740	ZYBA0L01948g	A	5	YDR060W	NA	MAK21	NA	NA	FALSE	http://www.yeastgenome.org/locus/S000002467/overview	related to Ribosome biogenesis MAK21
ZPAR0F01110_A	-1.85211	4.84352	-6.36444	5.91464e-06	0.0004005	BZL39_F01110	ZPAR0F01110	543	ZPAR0D02370	ZYBA0G02828g	A	5	YDR120C	NA	TRM1	NA	NA	FALSE	http://www.yeastgenome.org/locus/S000002527/overview	probable tRNA (guanine(26)-N(2))- mitochondrial
ZPAR0A04620_B	-1.85131	4.90671	-3.46803	0.0016875	0.0262266	BZL39_A04620	ZPAR0A04620	355	ZPAR0E04280	ZYBA0B06854g	B	6	YGR044C	NA	RME1	NA	NA	FALSE	http://www.yeastgenome.org/locus/S000003276/overview	uncharacterized protein ZBAI_04555
ZPAR0G03790_B	-1.85098	5.54389	-4.03403	0.0005258	0.0110441	BZL39_G03790	ZPAR0G03790	522	ZPAR0B02840	ZYBA0D05952g	B	6	YNL027W	NA	CRZ1	NA	NA	FALSE	http://www.yeastgenome.org/locus/S000004972/overview	calcineurin-responsive zinc finger transcription factor
ZPAR0C04170_N	-1.85042	6.59652	-4.96661	8.07837e-05	0.00276406	BZL39_C04170	ZPAR0C04170	932	NA	NA	N	2	YOL084W	NA	PHM7	NA	PHM7_cyt	TRUE	http://www.yeastgenome.org/locus/S000005444/overview	Phm7p
ZPAR0A08540_B	-1.84688	4.8035	-3.57348	0.00135714	0.0219752	BZL39_A08540	ZPAR0A08540	760	ZPAR0J04820	ZYBA0C02410g	B	6	YDR264C	YOR034C	AKR1	AKR2	Ank	FALSE	http://www.yeastgenome.org/locus/S000002672/overview	probable Palmitoyltransferase AKR1
ZPAR0H03180_B	-1.84573	7.008	-5.09201	6.3237e-05	0.00234228	BZL39_H03180	ZPAR0H03180	814	ZPAR0B06810	ZYBA0H00518g	B	6	YOR270C	NA	VPH1	NA	V_ATPase_I	TRUE	http://www.yeastgenome.org/locus/S000005796/overview	Vph1p
ZPAR0M01330_B	-1.84463	4.60688	-3.90048	0.000691562	0.0134736	BZL39_M01330	ZPAR0M01330	235	ZPAR0J01180	ZYBA0C10704g	B	6	YHR049W	NA	FSH1	NA	NA	FALSE	http://www.yeastgenome.org/locus/S000001091/overview	probable Family of serine hydrolases 1
ZPAR0D00840_B	-1.84449	10.4852	-3.90215	0.000689193	0.0134736	BZL39_D00840	ZPAR0D00840	350	ZPAR0C04160	ZYBA0A10616g	B	6	YBR145W	YOL086C	ADH5	ADH1	NA	FALSE	http://www.yeastgenome.org/locus/S000000349/overview	Adh1p
ZPAR0E04270_A	-1.84284	9.32451	-3.6789	0.00109166	0.0187753	BZL39_E04270	ZPAR0E04270	333	ZPAR0A04630	ZYBA0B06876g	A	5	YGR043C	YLR354C	NQM1	TAL1	NA	FALSE	http://www.yeastgenome.org/locus/S000003275/overview	probable Transaldolase
ZPAR0D03690_A	-1.84217	5.99363	-6.02142	1.09649e-05	0.00063198	BZL39_D03690	ZPAR0D03690	190	ZPAR0F02420	ZYBA0E08262g	A	5	YDR071C	NA	PAA1	NA	NA	FALSE	http://www.yeastgenome.org/locus/S000002478/overview	probable Polyamine N-acetyltransferase 1
ZPAR0E01720_A	-1.8412	2.96279	-4.01943	0.000541758	0.0112091	BZL39_E01720	ZPAR0E01720	435	ZPAR0M04290	ZYBA0B12882g	A	5	NA	NA	NA	NA	NA	FALSE	NA	GAT2
ZPAR0K01870_N	-1.8395	7.84976	-3.41854	0.00186917	0.0285027	BZL39_K01870	ZPAR0K01870	639	NA	NA	N	9	NA	NA	NA	NA	MFS_1	TRUE	NA	Polyamine transporter 1
ZPAR0B02840_A	-1.83933	5.5354	-4.29898	0.000306343	0.00736816	BZL39_B02840	ZPAR0B02840	522	ZPAR0G03790	ZYBA0D05952g	A	5	YNL027W	NA	CRZ1	NA	NA	FALSE	http://www.yeastgenome.org/locus/S000004972/overview	calcineurin-responsive zinc finger transcription factor
ZPAR0O00290_A	-1.83882	6.19085	-4.35539	0.000273249	0.00676692	BZL39_O00290	ZPAR0O00290	1204	ZPAR0I00290	ZYBA0Q00518g	A	5	YKL068W	YMR047C	NUP100	NUP116	NA	FALSE	http://www.yeastgenome.org/locus/S000001551/overview	related to Nucleoporin NUP116 NSP116
ZPAR0F00690_A	-1.83784	5.55508	-3.82937	0.000800509	0.0148778	BZL39_F00690	ZPAR0F00690	676	ZPAR0D01930	ZYBA0G03774g	A	5	YDR143C	NA	SAN1	NA	NA	FALSE	http://www.yeastgenome.org/locus/S000002550/overview	uncharacterized protein ZBAI_06862
ZPAR0O00490_A	-1.83689	7.2381	-4.07196	0.000486519	0.0104921	BZL39_O00490	ZPAR0O00490	889	ZPAR0I00500	ZYBA0Q01024g	A	5	YKL050C	YMR031C	NA	EIS1	NA	FALSE	http://www.yeastgenome.org/locus/S000001533/overview	related to Eisosome 1
ZPAR0I05580_A	-1.83655	6.6671	-5.66662	2.11171e-05	0.00101355	BZL39_I05580	ZPAR0I05580	446	NA	NA	A	3	YML124C	YML085C	TUB3	TUB1	NA	FALSE	http://www.yeastgenome.org/locus/S000004593/overview	Tubulin alpha chain
ZPAR0M01590_B	-1.835	6.92712	-4.47729	0.000213646	0.00555902	BZL39_M01590	ZPAR0M01590	631	ZPAR0J01450	ZYBA0C10132g	B	6	YDR477W	NA	SNF1	NA	NA	FALSE	http://www.yeastgenome.org/locus/S000002885/overview	probable Carbon catabolite-derepressing kinase
ZPAR0D01110_B	-1.83441	5.63629	-3.63148	0.00120391	0.0202036	BZL39_D01110	ZPAR0D01110	1318	ZPAR0N04370	ZYBA0J03862g	B	6	YPL110C	NA	GDE1	NA	NA	FALSE	http://www.yeastgenome.org/locus/S000006031/overview	related to Glycerophosphodiester phosphodiesterase GDE1
ZPAR0A03760_B	-1.83426	8.6668	-5.12444	5.93752e-05	0.00224582	BZL39_A03760	ZPAR0A03760	1925	ZPAR0E05140	ZYBA0B04896g	B	6	YPL231W	NA	FAS2	NA	NA	FALSE	http://www.yeastgenome.org/locus/S000006152/overview	probable Fatty acid synthase subunit alpha
ZPAR0B08750_A	-1.83035	5.69738	-5.54425	2.65771e-05	0.00122546	BZL39_B08750	ZPAR0B08750	780	ZPAR0A08730	ZYBA0H05138g	A	5	YBR172C	YPL105C	SMY2	SYH1	NA	FALSE	http://www.yeastgenome.org/locus/S000000376/overview	uncharacterized protein ZBAI_08664
ZPAR0F02420_B	-1.82684	5.42835	-6.34019	6.17522e-06	0.000404018	BZL39_F02420	ZPAR0F02420	190	ZPAR0D03690	ZYBA0E08262g	B	6	YDR071C	NA	PAA1	NA	NA	FALSE	http://www.yeastgenome.org/locus/S000002478/overview	probable Polyamine N-acetyltransferase 1
ZPAR0D01880_B	-1.82474	6.93797	-4.98324	7.81939e-05	0.00269449	BZL39_D01880	ZPAR0D01880	105	ZPAR0F00640	ZYBA0G03884g	B	6	YOL039W	NA	RPP2A	NA	NA	FALSE	http://www.yeastgenome.org/locus/S000005399/overview	60S acidic ribosomal P2-beta
ZPAR0K01810_B	-1.82471	5.23716	-3.81226	0.000829211	0.0153085	BZL39_K01810	ZPAR0K01810	885	ZPAR0C01890	ZYBA0A15742g	B	6	YGR056W	YLR357W	RSC1	RSC2	NA	FALSE	http://www.yeastgenome.org/locus/S000003288/overview	related to Chromatin structure-remodeling complex subunit RSC2
ZPAR0L02510_N	-1.82293	1.43902	-3.31379	0.00232063	0.0336891	BZL39_L02510	ZPAR0L02510	165	NA	NA	N	2	NA	NA	NA	NA	NA	FALSE	NA	---NA---
ZPAR0F05200_B	-1.8213	5.42665	-4.98657	7.76869e-05	0.00268658	BZL39_F05200	ZPAR0F05200	399	ZPAR0N01160	ZYBA0L00936g	B	6	YNL108C	YOR110W	NA	TFC7	NA	FALSE	http://www.yeastgenome.org/locus/S000005052/overview	related to Transcription factor tau 55 kDa subunit
ZPAR0L01500_B	-1.81867	6.85411	-4.54361	0.000186989	0.00507174	BZL39_L01500	ZPAR0L01500	456	ZPAR0C04850	ZYBA0A09076g	B	6	YGL028C	NA	SCW11	NA	NA	FALSE	http://www.yeastgenome.org/locus/S000002996/overview	related to family 17 glucosidase SCW11
ZPAR0F04740_B	-1.81793	6.1056	-5.43454	3.27179e-05	0.00142474	BZL39_F04740	ZPAR0F04740	1036	ZPAR0N01610	ZYBA0L01948g	B	6	YDR060W	NA	MAK21	NA	NA	FALSE	http://www.yeastgenome.org/locus/S000002467/overview	Mak21p
ZPAR0A04590_B	-1.81777	5.02137	-4.59504	0.000168676	0.00465323	BZL39_A04590	ZPAR0A04590	785	ZPAR0E04310	ZYBA0B06788g	B	6	YBR198C	NA	TAF5	NA	NA	FALSE	http://www.yeastgenome.org/locus/S000000402/overview	Taf5p
ZPAR0I00790_B	-1.81776	3.25444	-4.16634	0.000401217	0.00911969	BZL39_I00790	ZPAR0I00790	522	ZPAR0O00740	ZYBA0R00188g	B	6	YMR020W	NA	FMS1	NA	NA	FALSE	http://www.yeastgenome.org/locus/S000004622/overview	probable Polyamine oxidase FMS1
ZPAR0F03560_B	-1.81772	5.58596	-3.51834	0.00152089	0.0241818	BZL39_F03560	ZPAR0F03560	801	ZPAR0N02800	ZYBA0K01244g	B	6	YDL056W	NA	MBP1	NA	NA	FALSE	http://www.yeastgenome.org/locus/S000002214/overview	related to Transcription factor MBP1
ZPAR0C02490_A	-1.81757	8.09987	-3.43135	0.00182035	0.0279148	BZL39_C02490	ZPAR0C02490	1132	ZPAR0L04410	ZYBA0A14422g	A	5	YLR219W	NA	MSC3	NA	NA	FALSE	http://www.yeastgenome.org/locus/S000004209/overview	BN860_14422g1_1
ZPAR0H00390_B	-1.8157	6.09282	-4.66454	0.000146811	0.00420583	BZL39_H00390	ZPAR0H00390	580	ZPAR0E06830	ZYBA0B01156g	B	6	YJL186W	NA	MNN5	NA	Mannosyl_trans3	FALSE	http://www.yeastgenome.org/locus/S000003722/overview	related to Alpha-1,2-mannosyltransferase MNN5
ZPAR0I02090_B	-1.81554	6.53578	-6.1056	9.40941e-06	0.000565309	BZL39_I02090	ZPAR0I02090	1196	ZPAR0O02040	ZYBA0F02982g	B	6	YPR010C	NA	RPA135	NA	NA	FALSE	http://www.yeastgenome.org/locus/S000006214/overview	DNA-directed RNA polymerase I subunit RPA135
ZPAR0N03090_A	-1.81412	6.42592	-4.32023	0.00029342	0.00719288	BZL39_N03090	ZPAR0N03090	1250	ZPAR0F03270	ZYBA0K01860g	A	5	YLR398C	NA	SKI2	NA	NA	FALSE	http://www.yeastgenome.org/locus/S000004390/overview	probable Antiviral helicase SKI2
ZPAR0H04880_B	-1.81369	6.0784	-5.6547	2.15937e-05	0.00101996	BZL39_H04880	ZPAR0H04880	528	ZPAR0B05110	ZYBA0I01838g	B	6	YEL042W	NA	GDA1	NA	GDA1_CD39	FALSE	http://www.yeastgenome.org/locus/S000000768/overview	probable Guanosine-diphosphatase
ZPAR0B04570_B	-1.81334	4.47737	-5.34022	3.91696e-05	0.0016419	BZL39_B04570	ZPAR0B04570	455	ZPAR0G02000	ZYBA0D09912g	B	6	YBR130C	NA	SHE3	NA	NA	FALSE	http://www.yeastgenome.org/locus/S000000334/overview	probable SWI5-dependent HO expression 3
ZPAR0A08010_B	-1.8129	6.39956	-3.3223	0.00228019	0.0332016	BZL39_A08010	ZPAR0A08010	1244	ZPAR0J04300	ZYBA0C03554g	B	6	YCR033W	NA	SNT1	NA	NA	FALSE	http://www.yeastgenome.org/locus/S000000629/overview	Probable DNA-binding SNT1
ZPAR0N01510_N	-1.81206	3.65482	-3.35435	0.0021342	0.0315503	BZL39_N01510	ZPAR0N01510	317	NA	NA	N	2	YBL031W	NA	SHE1	NA	NA	FALSE	http://www.yeastgenome.org/locus/S000000127/overview	She1p
ZPAR0N01010_A	-1.81105	5.97023	-3.32248	0.00227934	0.0332016	BZL39_N01010	ZPAR0N01010	782	ZPAR0F05360	ZYBA0L00606g	A	5	YNL118C	NA	DCP2	NA	NA	FALSE	http://www.yeastgenome.org/locus/S000005062/overview	related to DCP2-Suppressor of a yeast pet mutant
ZPAR0H05970_N	-1.811	5.54847	-5.97798	1.18699e-05	0.00065884	BZL39_H05970	ZPAR0H05970	450	NA	NA	N	2	YFL037W	NA	TUB2	NA	NA	FALSE	http://www.yeastgenome.org/locus/S000001857/overview	Tubulin beta chain
ZPAR0C04850_A	-1.81014	7.00843	-4.66065	0.000147955	0.00421368	BZL39_C04850	ZPAR0C04850	461	ZPAR0L01500	ZYBA0A09076g	A	5	YGL028C	NA	SCW11	NA	NA	FALSE	http://www.yeastgenome.org/locus/S000002996/overview	related to family 17 glucosidase SCW11
ZPAR0I05820_N	-1.80931	8.79994	-5.20278	5.10181e-05	0.00197603	BZL39_I05820	ZPAR0I05820	563	NA	NA	N	2	NA	NA	NA	NA	NA	FALSE	NA	Pyruvate decarboxylase
ZPAR0E06870_A	-1.80853	2.97631	-5.0047	7.49788e-05	0.00264971	BZL39_E06870	ZPAR0E06870	364	ZPAR0H00350	ZYBA0B01068g	A	5	YNR041C	NA	COQ2	NA	UbiA	FALSE	http://www.yeastgenome.org/locus/S000005324/overview	4-hydroxybenzoate mitochondrial
ZPAR0B08440_A	-1.80527	6.67978	-3.13719	0.00333948	0.0449831	BZL39_B08440	ZPAR0B08440	1075	ZPAR0H01510	ZYBA0H04390g	A	5	YMR196W	NA	NA	NA	NA	FALSE	http://www.yeastgenome.org/locus/S000004809/overview	related to glucosidase I
ZPAR0P00760_A	-1.80519	6.68332	-4.8059	0.000110867	0.00346984	BZL39_P00760	ZPAR0P00760	836	ZPAR0G00810	ZYBA0N01574g	A	5	YDR505C	YLR177W	PSP1	NA	NA	FALSE	http://www.yeastgenome.org/locus/S000002913/overview	related to PSP1
ZPAR0E00410_A	-1.80409	7.14349	-4.87081	9.75265e-05	0.00317476	BZL39_E00410	ZPAR0E00410	667	NA	NA	A	3	YKL204W	NA	EAP1	NA	NA	FALSE	http://www.yeastgenome.org/locus/S000001687/overview	uncharacterized protein ZBAI_05014
ZPAR0C01140_A	-1.80324	6.5544	-4.09503	0.000464093	0.0101998	BZL39_C01140	ZPAR0C01140	1165	ZPAR0K01050	ZYBA0A17392g	A	5	YJL020C	NA	BBC1	NA	NA	FALSE	http://www.yeastgenome.org/locus/S000003557/overview	Bbc1p
ZPAR0K01450_B	-1.80208	4.51419	-5.00099	7.5524e-05	0.00265927	BZL39_K01450	ZPAR0K01450	779	ZPAR0C01540	ZYBA0A16512g	B	6	YGL083W	NA	SCY1	NA	NA	FALSE	http://www.yeastgenome.org/locus/S000003051/overview	SCY1p kinase
ZPAR0B05290_A	-1.80081	7.10057	-5.31787	4.08828e-05	0.00165635	BZL39_B05290	ZPAR0B05290	1259	ZPAR0H04700	ZYBA0I02234g	A	5	YDL195W	NA	SEC31	NA	NA	FALSE	http://www.yeastgenome.org/locus/S000002354/overview	related to transport SEC31
ZPAR0B00370_A	-1.79964	5.7526	-5.32522	4.03108e-05	0.00165635	BZL39_B00370	ZPAR0B00370	349	ZPAR0G06250	ZYBA0D00430g	A	5	YNL231C	NA	PDR16	NA	NA	FALSE	http://www.yeastgenome.org/locus/S000005175/overview	Pdr16p
ZPAR0J05210_A	-1.79775	8.38039	-4.46737	0.00021796	0.00564305	BZL39_J05210	ZPAR0J05210	1084	ZPAR0A06630	ZYBA0C01552g	A	5	YGR130C	NA	NA	NA	NA	FALSE	http://www.yeastgenome.org/locus/S000003362/overview	ZYBA0S03-01552g1_1
ZPAR0L00900_B	-1.79525	5.27896	-3.97646	0.000591649	0.0118612	BZL39_L00900	ZPAR0L00900	626	ZPAR0C08420	ZYBA0A01156g	B	6	YKR077W	YOR066W	MSA2	MSA1	NA	FALSE	http://www.yeastgenome.org/locus/S000001785/overview	G1-specific transcription factors activator MSA1
ZPAR0D04620_A	-1.79258	6.86308	-4.22192	0.000358264	0.00826211	BZL39_D04620	ZPAR0D04620	921	ZPAR0K02210	ZYBA0E06084g	A	5	YKR009C	NA	FOX2	NA	NA	FALSE	http://www.yeastgenome.org/locus/S000001717/overview	probable Peroxisomal hydratase-dehydrogenase-epimerase
ZPAR0B08730_A	-1.7921	4.42821	-3.15685	0.00320707	0.0439859	BZL39_B08730	ZPAR0B08730	576	ZPAR0A08710	ZYBA0H05094g	A	5	YBR170C	NA	NPL4	NA	NA	FALSE	http://www.yeastgenome.org/locus/S000000374/overview	probable NPL4-Nuclear localization factor and ER translocation component
ZPAR0P01940_A	-1.79061	5.78142	-5.86097	1.47164e-05	0.000774452	BZL39_P01940	ZPAR0P01940	1215	ZPAR0H05410	ZYBA0I00694g	A	5	YPL012W	NA	RRP12	NA	NA	FALSE	http://www.yeastgenome.org/locus/S000005933/overview	probable Ribosomal RNA-processing 12
ZPAR0A04160_B	-1.78852	6.97142	-5.13124	5.85969e-05	0.00222508	BZL39_A04160	ZPAR0A04160	594	ZPAR0E04740	ZYBA0B05776g	B	6	YDR037W	NA	KRS1	NA	NA	FALSE	http://www.yeastgenome.org/locus/S000002444/overview	Lysine--tRNA cytoplasmic
ZPAR0H02700_B	-1.78819	5.32492	-4.67473	0.000143857	0.00414573	BZL39_H02700	ZPAR0H02700	763	ZPAR0B07290	ZYBA0H01596g	B	6	YDR146C	YLR131C	SWI5	ACE2	NA	FALSE	http://www.yeastgenome.org/locus/S000002553/overview	related to Metallothionein expression activator
ZPAR0E01490_N	-1.78537	6.60392	-3.53825	0.00145959	0.0232454	BZL39_E01490	ZPAR0E01490	669	NA	NA	N	2	YBR212W	NA	NGR1	NA	NA	FALSE	http://www.yeastgenome.org/locus/S000000416/overview	uncharacterized protein ZBAI_06334
ZPAR0N00830_A	-1.78449	5.98436	-5.57452	2.51029e-05	0.00117426	BZL39_N00830	ZPAR0N00830	1055	ZPAR0F05540	ZYBA0L00210g	A	5	YNL132W	NA	KRE33	NA	NA	FALSE	http://www.yeastgenome.org/locus/S000005076/overview	probable UPF0202 KRE33
ZPAR0I02040_B	-1.782	5.64014	-4.17652	0.000392976	0.00899572	BZL39_I02040	ZPAR0I02040	245	ZPAR0O01990	ZYBA0F02850g	B	6	YPR016C	NA	TIF6	NA	NA	FALSE	http://www.yeastgenome.org/locus/S000006220/overview	Tif6p
ZPAR0B05330_A	-1.78113	8.27226	-4.62904	0.000157591	0.00443592	BZL39_B05330	ZPAR0B05330	1744	ZPAR0H04660	ZYBA0I02322g	A	5	YDL140C	NA	RPO21	NA	NA	FALSE	http://www.yeastgenome.org/locus/S000002299/overview	RNA polymerase II largest subunit
ZPAR0H01510_B	-1.78042	6.5732	-3.19108	0.00298885	0.0417017	BZL39_H01510	ZPAR0H01510	1075	ZPAR0B08440	ZYBA0H04390g	B	6	YMR196W	NA	NA	NA	NA	FALSE	http://www.yeastgenome.org/locus/S000004809/overview	related to glucosidase I
ZPAR0O00790_A	-1.77807	3.00338	-3.89855	0.000694314	0.0135001	BZL39_O00790	ZPAR0O00790	344	ZPAR0I00840	ZYBA0F00122g	A	5	YKL042W	NA	SPC42	NA	NA	FALSE	http://www.yeastgenome.org/locus/S000001525/overview	related to Spindle pole body component SPC42
ZPAR0N02730_A	-1.7773	7.03927	-5.4524	3.16263e-05	0.00138569	BZL39_N02730	ZPAR0N02730	890	ZPAR0F03620	ZYBA0K01090g	A	5	YCR077C	NA	PAT1	NA	NA	FALSE	http://www.yeastgenome.org/locus/S000000673/overview	related to DNA topoisomerase 2-associated PAT1
ZPAR0B03090_A	-1.7763	4.07692	-3.79278	0.000863154	0.0157104	BZL39_B03090	ZPAR0B03090	376	ZPAR0G03540	ZYBA0D06546g	A	5	NA	NA	NA	NA	EamA	FALSE	NA	related to transport YPL264C
ZPAR0D04190_A	-1.77421	5.26621	-5.43304	3.28118e-05	0.00142474	BZL39_D04190	ZPAR0D04190	520	ZPAR0L05030	ZYBA0E07030g	A	5	YLR314C	NA	CDC3	NA	NA	FALSE	http://www.yeastgenome.org/locus/S000004306/overview	related to Cell division control 3
ZPAR0A02720_B	-1.77339	6.68826	-3.72107	0.00100069	0.0174679	BZL39_A02720	ZPAR0A02720	225	ZPAR0C03560	ZYBA0A11980g	B	6	YDR226W	NA	ADK1	NA	NA	FALSE	http://www.yeastgenome.org/locus/S000002634/overview	probable Adenylate kinase 1
ZPAR0A04230_B	-1.77298	5.12118	-3.61183	0.00125377	0.0207515	BZL39_A04230	ZPAR0A04230	502	ZPAR0E04670	ZYBA0B05930g	B	6	YDR036C	NA	EHD3	NA	NA	FALSE	http://www.yeastgenome.org/locus/S000002443/overview	related to 3-hydroxyisobutyryl- hydrolase,mitochondrial
ZPAR0F02980_B	-1.77211	6.75723	-5.08034	6.46898e-05	0.00237269	BZL39_F02980	ZPAR0F02980	522	ZPAR0N03390	ZYBA0K02520g	B	6	YIL162W	NA	SUC2	NA	NA	FALSE	http://www.yeastgenome.org/locus/S000001424/overview	related to Inulinase
ZPAR0F00980_A	-1.77001	8.01702	-3.32004	0.00229086	0.0333069	BZL39_F00980	ZPAR0F00980	1588	ZPAR0D02240	ZYBA0G03114g	A	5	YDR127W	NA	ARO1	NA	NA	FALSE	http://www.yeastgenome.org/locus/S000002534/overview	Aro1p
ZPAR0G03820_B	-1.76959	5.55153	-4.68754	0.000140234	0.00409001	BZL39_G03820	ZPAR0G03820	426	ZPAR0B02810	ZYBA0D05886g	B	6	YGR159C	NA	NSR1	NA	NA	FALSE	http://www.yeastgenome.org/locus/S000003391/overview	related to Nuclear and cytoplasmic polyadenylated RNA-binding PUB1
ZPAR0G02250_A	-1.76935	7.10767	-4.79496	0.000113294	0.00351912	BZL39_G02250	ZPAR0G02250	682	ZPAR0B04360	ZYBA0D09428g	A	4	YBR117C	YPR074C	TKL2	TKL1	NA	FALSE	http://www.yeastgenome.org/locus/S000000321/overview	probable Transketolase 1
ZPAR0I04010_B	-1.76877	6.60293	-3.90089	0.000690974	0.0134736	BZL39_I04010	ZPAR0I04010	1045	ZPAR0N03950	ZYBA0K03796g	B	6	YLR450W	YML075C	HMG2	HMG1	HMG-CoA_red	FALSE	http://www.yeastgenome.org/locus/S000004442/overview	probable 3-hydroxy-3-methylglutaryl-coenzyme A reductase 1
ZPAR0N02530_A	-1.76866	4.37797	-5.76765	1.74916e-05	0.000891429	BZL39_N02530	ZPAR0N02530	511	ZPAR0F03820	ZYBA0K00650g	A	5	YCR065W	NA	HCM1	NA	NA	FALSE	http://www.yeastgenome.org/locus/S000000661/overview	related to Forkhead transcription factor HCM1
ZPAR0B07560_A	-1.76564	5.31179	-3.44042	0.00178657	0.027503	BZL39_B07560	ZPAR0B07560	445	ZPAR0H02420	ZYBA0H02234g	A	5	YOR059C	NA	LPL1	NA	DUF676	FALSE	http://www.yeastgenome.org/locus/S000005585/overview	YO059_YEAST ame: Full= lipase YOR059C
ZPAR0C01890_A	-1.76501	5.16709	-4.25632	0.000334063	0.00781336	BZL39_C01890	ZPAR0C01890	885	ZPAR0K01810	ZYBA0A15742g	A	5	YGR056W	YLR357W	RSC1	RSC2	NA	FALSE	http://www.yeastgenome.org/locus/S000003288/overview	related to Chromatin structure-remodeling complex subunit RSC2
ZPAR0J02950_A	-1.76412	7.84453	-3.5718	0.00136184	0.0219778	BZL39_J02950	ZPAR0J02950	685	ZPAR0M03110	ZYBA0C06700g	A	5	YMR108W	NA	ILV2	NA	NA	FALSE	http://www.yeastgenome.org/locus/S000004714/overview	Acetolactate synthase catalytic mitochondrial
ZPAR0H06390_N	-1.76398	5.47173	-5.14987	5.65171e-05	0.00216306	BZL39_H06390	ZPAR0H06390	563	NA	NA	N	2	NA	NA	NA	NA	NA	FALSE	NA	Pyruvate decarboxylase
ZPAR0F03060_B	-1.76389	4.72732	-4.96852	8.04829e-05	0.00276353	BZL39_F03060	ZPAR0F03060	517	ZPAR0N03310	ZYBA0K02344g	B	6	YKL185W	NA	ASH1	NA	NA	FALSE	http://www.yeastgenome.org/locus/S000001668/overview	uncharacterized protein ZBAI_02699
ZPAR0H02770_B	-1.76213	4.8841	-5.24687	4.68583e-05	0.00183696	BZL39_H02770	ZPAR0H02770	569	ZPAR0B07220	ZYBA0H01442g	B	6	NA	NA	NA	NA	NA	FALSE	NA	related to Aspartic ase 3
ZPAR0D05250_A	-1.75942	4.73127	-5.41847	3.37341e-05	0.00145177	BZL39_D05250	ZPAR0D05250	603	ZPAR0K02810	ZYBA0E04720g	A	5	YDR398W	NA	UTP5	NA	NA	FALSE	http://www.yeastgenome.org/locus/S000002806/overview	related to U3 small nucleolar RNA-associated 5
ZPAR0H02140_B	-1.75902	6.83122	-4.8049	0.000111086	0.00346984	BZL39_H02140	ZPAR0H02140	1115	ZPAR0B07820	ZYBA0H02828g	B	6	YER110C	NA	KAP123	NA	NA	FALSE	http://www.yeastgenome.org/locus/S000000912/overview	Kap123p
ZPAR0B01560_A	-1.75845	5.34616	-3.47232	0.0016726	0.0260801	BZL39_B01560	ZPAR0B01560	610	ZPAR0G05070	ZYBA0D03114g	A	5	YER068W	NA	MOT2	NA	NA	FALSE	http://www.yeastgenome.org/locus/S000000870/overview	Mot2p
ZPAR0L01460_B	-1.75575	6.50529	-3.61335	0.00124984	0.0207229	BZL39_L01460	ZPAR0L01460	640	ZPAR0J05520	ZYBA0C00848g	B	6	YLR260W	YOR171C	LCB5	LCB4	NA	FALSE	http://www.yeastgenome.org/locus/S000004250/overview	Sphingoid long chain base kinase 5
ZPAR0K02620_N	-1.75575	5.58729	-5.32762	4.01262e-05	0.00165635	BZL39_K02620	ZPAR0K02620	752	NA	NA	N	2	YDR389W	YOR134W	SAC7	BAG7	NA	FALSE	http://www.yeastgenome.org/locus/S000002797/overview	related to GTPase-activating SAC7
ZPAR0K01050_B	-1.75528	6.44892	-3.59245	0.00130497	0.0212371	BZL39_K01050	ZPAR0K01050	1172	ZPAR0C01140	ZYBA0A17392g	B	6	YJL020C	NA	BBC1	NA	NA	FALSE	http://www.yeastgenome.org/locus/S000003557/overview	Bbc1p
ZPAR0M04500_B	-1.75426	5.33701	-3.61103	0.00125585	0.0207515	BZL39_M04500	ZPAR0M04500	824	ZPAR0E01920	ZYBA0B12420g	B	6	YER151C	NA	UBP3	NA	NA	FALSE	http://www.yeastgenome.org/locus/S000000953/overview	related to Ubiquitin carboxyl-terminal hydrolase 3
ZPAR0F05540_B	-1.75283	5.79922	-5.16094	5.53182e-05	0.00212558	BZL39_F05540	ZPAR0F05540	1055	ZPAR0N00830	ZYBA0L00210g	B	6	YNL132W	NA	KRE33	NA	NA	FALSE	http://www.yeastgenome.org/locus/S000005076/overview	Kre33p
ZPAR0F05360_B	-1.75134	5.53377	-3.64081	0.00118094	0.019887	BZL39_F05360	ZPAR0F05360	782	ZPAR0N01010	ZYBA0L00606g	B	6	YNL118C	NA	DCP2	NA	NA	FALSE	http://www.yeastgenome.org/locus/S000005062/overview	related to DCP2-Suppressor of a yeast pet mutant
ZPAR0P00130_N	-1.74819	3.80226	-4.42437	0.000237696	0.00604098	BZL39_P00130	ZPAR0P00130	563	NA	NA	N	2	NA	NA	NA	NA	NA	FALSE	NA	Pyruvate decarboxylase
ZPAR0A02730_B	-1.74542	4.88087	-3.98504	0.000581331	0.0117762	BZL39_A02730	ZPAR0A02730	574	ZPAR0C03570	ZYBA0A11958g	B	6	YNL299W	YOL115W	TRF5	PAP2	NA	FALSE	http://www.yeastgenome.org/locus/S000005243/overview	related to Poly(A) RNA polymerase 1
ZPAR0D02370_B	-1.74351	5.17814	-5.50175	2.88006e-05	0.00129109	BZL39_D02370	ZPAR0D02370	543	ZPAR0F01110	ZYBA0G02828g	B	6	YDR120C	NA	TRM1	NA	NA	FALSE	http://www.yeastgenome.org/locus/S000002527/overview	probable tRNA (guanine(26)-N(2))- mitochondrial
ZPAR0B05780_A	-1.74307	6.67902	-4.837	0.000104255	0.00329901	BZL39_B05780	ZPAR0B05780	429	ZPAR0H04210	ZYBA0I03334g	A	5	YOR237W	YPL145C	HES1	KES1	NA	FALSE	http://www.yeastgenome.org/locus/S000005763/overview	Kes1p
ZPAR0O00420_A	-1.74279	4.35495	-3.93984	0.000637837	0.0126302	BZL39_O00420	ZPAR0O00420	796	ZPAR0I00430	ZYBA0Q00870g	A	5	YKL048C	NA	ELM1	NA	NA	FALSE	http://www.yeastgenome.org/locus/S000001531/overview	uncharacterized protein ZBAI_08524
ZPAR0C02180_A	-1.74237	7.2097	-5.30259	4.20989e-05	0.00169851	BZL39_C02180	ZPAR0C02180	583	ZPAR0L04710	ZYBA0A15082g	A	5	YJR016C	NA	ILV3	NA	NA	FALSE	http://www.yeastgenome.org/locus/S000003777/overview	Dihydroxy-acid mitochondrial
ZPAR0B06060_A	-1.74091	6.41372	-3.99126	0.000573966	0.0116759	BZL39_B06060	ZPAR0B06060	250	ZPAR0H03930	ZYBA0I03972g	A	5	YOR247W	YPL163C	SRL1	SVS1	NA	FALSE	http://www.yeastgenome.org/locus/S000005773/overview	ZYBA0S09-03972g1_1
ZPAR0N01040_A	-1.74065	7.5891	-3.89389	0.000700992	0.0135213	BZL39_N01040	ZPAR0N01040	569	ZPAR0F05330	ZYBA0L00672g	A	5	YHR115C	YNL116W	DMA1	DMA2	NA	FALSE	http://www.yeastgenome.org/locus/S000001157/overview	Dma2p
ZPAR0H04860_N	-1.7399	6.10915	-3.12714	0.00340928	0.045723	BZL39_H04860	ZPAR0H04860	979	NA	NA	N	2	YEL043W	NA	NA	NA	NA	FALSE	http://www.yeastgenome.org/locus/S000000769/overview	uncharacterized protein ZBAI_05782
ZPAR0M00410_B	-1.7395	6.79995	-5.37712	3.65014e-05	0.00155019	BZL39_M00410	ZPAR0M00410	671	ZPAR0J00280	ZYBA0C12750g	B	6	YDR172W	NA	SUP35	NA	NA	FALSE	http://www.yeastgenome.org/locus/S000002579/overview	Eukaryotic peptide chain release factor GTP-binding subunit
ZPAR0I04930_A	-1.73927	11.1413	-3.6179	0.00123816	0.0206353	BZL39_I04930	ZPAR0I04930	767	NA	NA	A	3	YER091C	NA	MET6	NA	NA	FALSE	http://www.yeastgenome.org/locus/S000000893/overview	5-methyltetrahydropteroyltriglutamate--homocysteine methyltransferase
ZPAR0B07870_A	-1.73891	6.46355	-3.58246	0.0013322	0.0216075	BZL39_B07870	ZPAR0B07870	1101	ZPAR0H02090	ZYBA0H02960g	A	5	YBL085W	YER114C	BOI1	BOI2	NA	FALSE	http://www.yeastgenome.org/locus/S000000181/overview	related to BOI2
ZPAR0M00720_B	-1.73757	5.84408	-4.26366	0.000329116	0.00775384	BZL39_M00720	ZPAR0M00720	1302	ZPAR0J00590	ZYBA0C12024g	B	6	YDR159W	NA	SAC3	NA	NA	FALSE	http://www.yeastgenome.org/locus/S000002566/overview	related to Nuclear mRNA export SAC3
ZPAR0C04670_A	-1.73712	6.00549	-3.95457	0.00061884	0.0123297	BZL39_C04670	ZPAR0C04670	681	ZPAR0A06180	ZYBA0A09472g	A	5	YOL060C	NA	MAM3	NA	DUF21	FALSE	http://www.yeastgenome.org/locus/S000005421/overview	related to MAM3
ZPAR0P02560_A	-1.73636	9.22042	-4.15861	0.00040759	0.00922125	BZL39_P02560	ZPAR0P02560	375	ZPAR0H06020	ZYBA0O00848g	A	5	YFL039C	NA	ACT1	NA	NA	FALSE	http://www.yeastgenome.org/locus/S000001855/overview	Act1p
ZPAR0I04600_B	-1.73427	4.92599	-4.02785	0.00053249	0.0111123	BZL39_I04600	ZPAR0I04600	421	ZPAR0N04830	ZYBA0J02850g	B	6	YLR203C	NA	MSS51	NA	NA	FALSE	http://www.yeastgenome.org/locus/S000004193/overview	probable MSS51-Possibly involved in translational activation of COX1 and COB mRNA
ZPAR0A01880_B	-1.73293	6.11993	-5.56762	2.54311e-05	0.00118082	BZL39_A01880	ZPAR0A01880	459	ZPAR0C07530	ZYBA0A03070g	B	6	YDR346C	NA	SVF1	NA	NA	FALSE	http://www.yeastgenome.org/locus/S000002754/overview	Survival factor 1
ZPAR0K04280_B	-1.73279	7.03317	-3.34338	0.0021831	0.0320773	BZL39_K04280	ZPAR0K04280	479	ZPAR0D06710	ZYBA0E01464g	B	6	YGL215W	NA	CLG1	NA	NA	FALSE	http://www.yeastgenome.org/locus/S000003183/overview	uncharacterized protein ZBAI_03638
ZPAR0I05330_A	-1.73072	9.56751	-3.54053	0.00145273	0.0231742	BZL39_I05330	ZPAR0I05330	561	NA	NA	A	3	YIL123W	YNL066W	SIM1	SUN4	NA	FALSE	http://www.yeastgenome.org/locus/S000001385/overview	Sim1p
ZPAR0H02420_B	-1.72985	5.43346	-4.01093	0.000551276	0.0113333	BZL39_H02420	ZPAR0H02420	445	ZPAR0B07560	ZYBA0H02234g	B	6	YOR059C	NA	LPL1	NA	DUF676	FALSE	http://www.yeastgenome.org/locus/S000005585/overview	YO059_YEAST ame: Full= lipase YOR059C
ZPAR0C05160_A	-1.72605	7.33267	-4.45505	0.000223436	0.00575408	BZL39_C05160	ZPAR0C05160	1137	ZPAR0L01820	ZYBA0A08328g	A	5	YGL006W	NA	PMC1	NA	Cation_ATPase	TRUE	http://www.yeastgenome.org/locus/S000002974/overview	related to Calcium-transporting ATPase 2
ZPAR0M04220_B	-1.72584	6.23623	-3.81179	0.000830009	0.0153085	BZL39_M04220	ZPAR0M04220	563	ZPAR0E01650	ZYBA0B13036g	B	6	YBR222C	NA	PCS60	NA	NA	FALSE	http://www.yeastgenome.org/locus/S000000426/overview	probable Peroxisomal-coenzyme A synthetase
ZPAR0L01470_B	-1.72554	8.38383	-3.68407	0.00108006	0.0186089	BZL39_L01470	ZPAR0L01470	572	ZPAR0J05510	ZYBA0C00870g	B	6	YLR259C	NA	HSP60	NA	NA	FALSE	http://www.yeastgenome.org/locus/S000004249/overview	probable Heat shock mitochondrial
ZPAR0G00810_B	-1.72526	6.6107	-4.15442	0.000411086	0.00925708	BZL39_G00810	ZPAR0G00810	835	ZPAR0P00760	ZYBA0N01574g	B	6	YDR505C	YLR177W	PSP1	NA	NA	FALSE	http://www.yeastgenome.org/locus/S000002913/overview	related to PSP1
ZPAR0M01730_B	-1.72397	7.99032	-3.82481	0.000808057	0.0149893	BZL39_M01730	ZPAR0M01730	1694	ZPAR0J01580	ZYBA0C09868g	B	6	YDL019C	YAR042W	OSH2	SWH1	NA	FALSE	http://www.yeastgenome.org/locus/S000002177/overview	uncharacterized protein ZBAI_02147
ZPAR0E06020_A	-1.72383	6.79709	-3.59731	0.00129194	0.0211905	BZL39_E06020	ZPAR0E06020	743	ZPAR0H01180	ZYBA0B02960g	A	5	YER017C	NA	AFG3	NA	AAA	FALSE	http://www.yeastgenome.org/locus/S000000819/overview	probable Mitochondrial respiratory chain complexes assembly AFG3
ZPAR0F02680_B	-1.72348	5.79656	-4.73083	0.000128662	0.00383333	BZL39_F02680	ZPAR0F02680	1636	ZPAR0N03690	ZYBA0K03202g	B	6	YML059C	NA	NTE1	NA	cNMP_binding	FALSE	http://www.yeastgenome.org/locus/S000004524/overview	related to Lysophospholipase NTE1
ZPAR0L00980_B	-1.72217	4.96765	-4.05846	0.000500142	0.0106718	BZL39_L00980	ZPAR0L00980	639	ZPAR0C08340	ZYBA0A01332g	B	6	YPR161C	NA	SGV1	NA	NA	FALSE	http://www.yeastgenome.org/locus/S000006365/overview	related to Serine threonine- kinase BUR1
ZPAR0M04660_B	-1.72201	5.20515	-4.24065	0.000344871	0.00802736	BZL39_M04660	ZPAR0M04660	706	ZPAR0E02080	ZYBA0B12046g	B	6	YDR085C	YER158C	AFR1	NA	NA	FALSE	http://www.yeastgenome.org/locus/S000002492/overview	uncharacterized protein ZBAI_01862
ZPAR0K02210_B	-1.71631	6.44482	-3.69098	0.00106477	0.018411	BZL39_K02210	ZPAR0K02210	921	ZPAR0D04620	ZYBA0E06084g	B	6	YKR009C	NA	FOX2	NA	NA	FALSE	http://www.yeastgenome.org/locus/S000001717/overview	probable Peroxisomal hydratase-dehydrogenase-epimerase
ZPAR0D03520_A	-1.71584	7.21038	-3.73443	0.000973476	0.0171697	BZL39_D03520	ZPAR0D03520	702	ZPAR0F02250	ZYBA0G00210g	A	5	YBR238C	YGL107C	NA	RMD9	NA	FALSE	http://www.yeastgenome.org/locus/S000000442/overview	probable RMD9- mitochondrial
ZPAR0C06280_A	-1.71471	6.73228	-4.3221	0.000292307	0.00718378	BZL39_C06280	ZPAR0C06280	448	ZPAR0L02930	ZYBA0A05864g	A	5	YKR048C	NA	NAP1	NA	NA	FALSE	http://www.yeastgenome.org/locus/S000001756/overview	Nucleosome assembly
ZPAR0C03470_A	-1.71185	5.80063	-3.30288	0.00237347	0.0343507	BZL39_C03470	ZPAR0C03470	243	ZPAR0A02650	ZYBA0A12156g	A	5	YNL300W	NA	NA	NA	NA	FALSE	http://www.yeastgenome.org/locus/S000005244/overview	BN860_12156g1_1
ZPAR0A02460_B	-1.71176	3.07414	-3.86879	0.000738125	0.0140142	BZL39_A02460	ZPAR0A02460	254	ZPAR0C03290	ZYBA0A12574g	B	6	YNL309W	YOL131W	STB1	NA	NA	FALSE	http://www.yeastgenome.org/locus/S000005253/overview	uncharacterized protein ZBAI_04760
ZPAR0H03930_B	-1.71033	6.21632	-4.6064	0.000164888	0.0045748	BZL39_H03930	ZPAR0H03930	250	ZPAR0B06060	ZYBA0I03972g	B	6	YOR247W	YPL163C	SRL1	SVS1	NA	FALSE	http://www.yeastgenome.org/locus/S000005773/overview	uncharacterized protein ZBAI_00573
ZPAR0L04660_B	-1.7094	7.07204	-4.71661	0.00013235	0.00389526	BZL39_L04660	ZPAR0L04660	1093	ZPAR0C02230	ZYBA0A14972g	B	6	YGR218W	NA	CRM1	NA	NA	FALSE	http://www.yeastgenome.org/locus/S000003450/overview	Exportin-1
ZPAR0O03290_A	-1.70471	4.54462	-4.22283	0.000357603	0.00826211	BZL39_O03290	ZPAR0O03290	450	ZPAR0I03320	ZYBA0F05798g	A	5	YKL175W	NA	ZRT3	NA	Zip	TRUE	http://www.yeastgenome.org/locus/S000001658/overview	related to Zinc-regulated transporter 3
ZPAR0C06860_A	-1.70261	5.95527	-4.13497	0.000427739	0.00952136	BZL39_C06860	ZPAR0C06860	437	ZPAR0L03500	ZYBA0A04588g	A	5	YNL322C	NA	KRE1	NA	NA	FALSE	http://www.yeastgenome.org/locus/S000005266/overview	BN860_04588g1_1
ZPAR0E06170_A	-1.70247	7.273	-4.76317	0.000120661	0.00367409	BZL39_E06170	ZPAR0E06170	1037	ZPAR0H01030	ZYBA0B02630g	A	5	YFR030W	NA	MET10	NA	NA	FALSE	http://www.yeastgenome.org/locus/S000001926/overview	Met10p
ZPAR0I04140_B	-1.70165	5.03524	-3.65944	0.00113639	0.0193727	BZL39_I04140	ZPAR0I04140	628	ZPAR0N04080	ZYBA0J04522g	B	6	YJR130C	YML082W	STR2	NA	NA	FALSE	http://www.yeastgenome.org/locus/S000003891/overview	probable Cystathionine gamma-synthase
ZPAR0D05430_A	-1.69971	5.27773	-4.73909	0.000126568	0.00380609	BZL39_D05430	ZPAR0D05430	1260	ZPAR0K02990	ZYBA0E04324g	A	5	YDR407C	NA	TRS120	NA	NA	FALSE	http://www.yeastgenome.org/locus/S000002815/overview	related to Trafficking particle complex II-specific subunit 120
ZPAR0E03870_A	-1.69825	6.80543	-4.58845	0.000170916	0.00470166	BZL39_E03870	ZPAR0E03870	741	ZPAR0A05030	ZYBA0B07932g	A	5	YGR178C	NA	PBP1	NA	NA	FALSE	http://www.yeastgenome.org/locus/S000003410/overview	BN860_07932g1_1
ZPAR0E02080_A	-1.69678	5.49533	-4.6172	0.000161363	0.00450811	BZL39_E02080	ZPAR0E02080	707	ZPAR0M04660	ZYBA0B12046g	A	5	YDR085C	YER158C	AFR1	NA	NA	FALSE	http://www.yeastgenome.org/locus/S000002492/overview	BN860_12046g1_1
ZPAR0J04010_N	-1.69534	5.70181	-4.11777	0.000443026	0.00981652	BZL39_J04010	ZPAR0J04010	718	NA	NA	N	2	YGR143W	YPR159W	SKN1	KRE6	SKN1	FALSE	http://www.yeastgenome.org/locus/S000003375/overview	probable Beta-glucan synthesis-associated KRE6
ZPAR0F05770_B	-1.69178	4.98161	-3.74147	0.000959454	0.0170466	BZL39_F05770	ZPAR0F05770	376	ZPAR0N00590	ZYBA0P00848g	B	6	NA	NA	NA	NA	NA	FALSE	NA	related to agmatinase
ZPAR0G05070_B	-1.69154	5.3659	-3.46482	0.00169874	0.0263182	BZL39_G05070	ZPAR0G05070	610	ZPAR0B01560	ZYBA0D03114g	B	6	YER068W	NA	MOT2	NA	NA	FALSE	http://www.yeastgenome.org/locus/S000000870/overview	Mot2p
ZPAR0I03770_B	-1.68655	4.10804	-4.0638	0.000494708	0.0106214	BZL39_I03770	ZPAR0I03770	350	ZPAR0N03710	ZYBA0K03268g	B	6	YLR439W	NA	MRPL4	NA	NA	FALSE	http://www.yeastgenome.org/locus/S000004431/overview	mitochondrial 54S ribosomal 4
ZPAR0C06380_A	-1.6856	6.11926	-3.69232	0.00106183	0.0183929	BZL39_C06380	ZPAR0C06380	628	ZPAR0L03030	ZYBA0A05644g	A	5	YJL128C	NA	PBS2	NA	NA	FALSE	http://www.yeastgenome.org/locus/S000003664/overview	Pbs2p
ZPAR0A04680_B	-1.68382	4.29102	-4.14685	0.000417488	0.00935771	BZL39_A04680	ZPAR0A04680	357	ZPAR0E04220	ZYBA0B06986g	B	6	NA	NA	NA	NA	DAO	FALSE	NA	related to D-amino-acid oxidase
ZPAR0F03680_B	-1.68368	3.95553	-4.64671	0.000152126	0.00431975	BZL39_F03680	ZPAR0F03680	739	ZPAR0N02670	ZYBA0K00958g	B	6	YNR033W	NA	ABZ1	NA	NA	FALSE	http://www.yeastgenome.org/locus/S000005316/overview	related to Aminodeoxychorismate synthase
ZPAR0B04360_A	-1.68141	7.12159	-3.98244	0.000584437	0.0118118	BZL39_B04360	ZPAR0B04360	682	ZPAR0G02250	ZYBA0D09428g	A	4	YBR117C	YPR074C	TKL2	TKL1	NA	FALSE	http://www.yeastgenome.org/locus/S000000321/overview	probable Transketolase 1
ZPAR0A00460_A	-1.68066	6.17506	-3.76808	0.000908231	0.0163769	BZL39_A00460	ZPAR0A00460	773	NA	NA	A	3	YAL053W	YOR365C	FLC2	NA	TRP	TRUE	http://www.yeastgenome.org/locus/S000000049/overview	Flavin carrier 2
ZPAR0J01700_A	-1.68035	4.7845	-3.45385	0.00173765	0.0268781	BZL39_J01700	ZPAR0J01700	608	ZPAR0M01850	ZYBA0C09604g	A	5	YDL013W	NA	SLX5	NA	NA	FALSE	http://www.yeastgenome.org/locus/S000002171/overview	related to E3 ubiquitin- ligase complex SLX5-SLX8 subunit SLX5
ZPAR0O03100_N	-1.68001	7.48658	-3.66926	0.00111359	0.0191147	BZL39_O03100	ZPAR0O03100	551	NA	NA	N	2	YJL158C	NA	CIS3	NA	NA	FALSE	http://www.yeastgenome.org/locus/S000003694/overview	related to Cell wall manno HSP150
ZPAR0H05010_B	-1.67733	5.41218	-3.54132	0.00145035	0.0231742	BZL39_H05010	ZPAR0H05010	915	ZPAR0P01540	ZYBA0I01574g	B	6	YEL032W	NA	MCM3	NA	NA	FALSE	http://www.yeastgenome.org/locus/S000000758/overview	Mcm3p
ZPAR0J02560_A	-1.67706	5.23278	-4.99155	7.69327e-05	0.00267964	BZL39_J02560	ZPAR0J02560	503	ZPAR0M02720	ZYBA0C07624g	A	5	YKL103C	NA	APE1	NA	NA	FALSE	http://www.yeastgenome.org/locus/S000001586/overview	probable Vacuolar aminopeptidase 1
ZPAR0G00150_N	-1.67427	5.78283	-3.84741	0.000771329	0.0144744	BZL39_G00150	ZPAR0G00150	563	NA	NA	N	2	NA	NA	NA	NA	NA	FALSE	NA	Pyruvate decarboxylase
ZPAR0D02960_B	-1.67417	6.82796	-4.7434	0.000125489	0.00378538	BZL39_D02960	ZPAR0D02960	345	ZPAR0F01680	ZYBA0G01486g	B	6	YLR372W	NA	ELO3	NA	ELO	FALSE	http://www.yeastgenome.org/locus/S000004364/overview	probable Elongation of fatty acids 3
ZPAR0D04110_A	-1.66983	6.9059	-4.43965	0.000230481	0.00587302	BZL39_D04110	ZPAR0D04110	554	ZPAR0L05110	ZYBA0E07228g	A	5	YLL018C	NA	DPS1	NA	NA	FALSE	http://www.yeastgenome.org/locus/S000003941/overview	dps1p
ZPAR0D04970_A	-1.66848	5.30201	-3.42644	0.0018389	0.0281297	BZL39_D04970	ZPAR0D04970	276	ZPAR0K02540	ZYBA0E05336g	A	4	YDR384C	NA	ATO3	NA	Grp1_Fun34_YaaH	TRUE	http://www.yeastgenome.org/locus/S000002792/overview	related to Ammonia transport outward 3
ZPAR0H01030_B	-1.6684	7.55079	-4.29583	0.000308304	0.00738939	BZL39_H01030	ZPAR0H01030	1037	ZPAR0E06170	ZYBA0B02630g	B	6	YFR030W	NA	MET10	NA	NA	FALSE	http://www.yeastgenome.org/locus/S000001926/overview	Met10p
ZPAR0D07250_A	-1.66468	9.91443	-3.97768	0.000590169	0.011856	BZL39_D07250	ZPAR0D07250	486	ZPAR0K04820	ZYBA0E00276g	A	5	YFR053C	YGL253W	HXK1	HXK2	NA	FALSE	http://www.yeastgenome.org/locus/S000001949/overview	probable HXK2-Hexokinase II
ZPAR0K02810_B	-1.6633	4.93616	-4.81792	0.000108262	0.00340358	BZL39_K02810	ZPAR0K02810	602	ZPAR0D05250	ZYBA0E04720g	B	6	YDR398W	NA	UTP5	NA	NA	FALSE	http://www.yeastgenome.org/locus/S000002806/overview	related to U3 small nucleolar RNA-associated 5
ZPAR0D06510_A	-1.663	6.67189	-4.83941	0.000103759	0.00329844	BZL39_D06510	ZPAR0D06510	656	ZPAR0K04080	ZYBA0E01904g	A	5	YLR286C	NA	CTS1	NA	NA	FALSE	http://www.yeastgenome.org/locus/S000004276/overview	Cts1p
ZPAR0M01530_B	-1.66298	7.75076	-3.37834	0.00203103	0.0304434	BZL39_M01530	ZPAR0M01530	579	ZPAR0J01390	ZYBA0C10264g	B	6	YOR027W	NA	STI1	NA	NA	FALSE	http://www.yeastgenome.org/locus/S000005553/overview	probable Heat shock STI1
ZPAR0N03310_A	-1.66181	4.76512	-3.75541	0.000932263	0.0167479	BZL39_N03310	ZPAR0N03310	517	ZPAR0F03060	ZYBA0K02344g	A	5	YKL185W	NA	ASH1	NA	NA	FALSE	http://www.yeastgenome.org/locus/S000001668/overview	ZYBA0S11-02344g1_1
ZPAR0N03120_A	-1.66098	4.65795	-5.31828	4.08508e-05	0.00165635	BZL39_N03120	ZPAR0N03120	710	ZPAR0F03240	ZYBA0K01926g	A	5	YLR401C	NA	DUS3	NA	NA	FALSE	http://www.yeastgenome.org/locus/S000004393/overview	probable tRNA-dihydrouridine(47) synthase [NAD(P)(+)]
ZPAR0D06090_A	-1.66046	4.53926	-4.29226	0.000310544	0.00739163	BZL39_D06090	ZPAR0D06090	411	ZPAR0K03660	ZYBA0E02850g	A	5	YDR451C	YML027W	YHP1	YOX1	NA	FALSE	http://www.yeastgenome.org/locus/S000002859/overview	related to Homeobox YOX1
ZPAR0L01610_B	-1.66008	6.59026	-5.01915	7.289e-05	0.0026044	BZL39_L01610	ZPAR0L01610	733	ZPAR0C04950	ZYBA0A08812g	B	6	YGL022W	NA	STT3	NA	STT3	TRUE	http://www.yeastgenome.org/locus/S000002990/overview	probable Dolichyl-diphosphooligosaccharide-- glycosyltransferase subunit STT3
ZPAR0H04250_B	-1.65969	5.12228	-3.49515	0.00159552	0.025162	BZL39_H04250	ZPAR0H04250	870	ZPAR0B05740	ZYBA0I03224g	B	6	YOR233W	YPL141C	KIN4	FRK1	NA	FALSE	http://www.yeastgenome.org/locus/S000005759/overview	related to Fatty acyl- synthetase and RNA processing-associated kinase 1
ZPAR0M02440_N	-1.65811	6.43698	-3.18748	0.00301106	0.0418909	BZL39_M02440	ZPAR0M02440	909	NA	NA	N	2	YDR017C	NA	KCS1	NA	NA	FALSE	http://www.yeastgenome.org/locus/S000002424/overview	related to Inositol hexakisphosphate kinase 1
ZPAR0O01370_A	-1.65735	6.11436	-3.19658	0.00295516	0.0414107	BZL39_O01370	ZPAR0O01370	278	ZPAR0I01410	ZYBA0F01442g	A	5	YNL002C	NA	RLP7	NA	NA	FALSE	http://www.yeastgenome.org/locus/S000004947/overview	Rlp7p
ZPAR0B05130_N	-1.65601	5.6399	-3.86419	0.000745142	0.0140699	BZL39_B05130	ZPAR0B05130	1002	NA	NA	N	2	YEL043W	NA	NA	NA	NA	FALSE	http://www.yeastgenome.org/locus/S000000769/overview	uncharacterized protein ZBAI_00480
ZPAR0M00450_B	-1.65485	6.85617	-4.315	0.000296548	0.00723293	BZL39_M00450	ZPAR0M00450	675	ZPAR0J00320	ZYBA0C12640g	B	6	YLR153C	NA	ACS2	NA	NA	FALSE	http://www.yeastgenome.org/locus/S000004143/overview	Acetyl-coenzyme A synthetase 2
ZPAR0D02100_B	-1.65208	7.73658	-3.18211	0.0030446	0.0422362	BZL39_D02100	ZPAR0D02100	173	ZPAR0F00850	ZYBA0G03400g	B	6	YLR109W	NA	AHP1	NA	NA	FALSE	http://www.yeastgenome.org/locus/S000004099/overview	Ahp1p
ZPAR0D00850_N	-1.65138	6.31827	-3.26696	0.00255607	0.0366131	BZL39_D00850	ZPAR0D00850	932	NA	NA	N	2	YOL084W	NA	PHM7	NA	PHM7_cyt	TRUE	http://www.yeastgenome.org/locus/S000005444/overview	related to Phosphate metabolism 7
ZPAR0C01520_N	-1.65068	5.61392	-3.39923	0.00194527	0.0294773	BZL39_C01520	ZPAR0C01520	836	NA	NA	N	2	YPL190C	NA	NAB3	NA	NA	FALSE	http://www.yeastgenome.org/locus/S000006111/overview	uncharacterized protein ZBAI_03915
ZPAR0C03290_A	-1.6496	3.43924	-3.43466	0.00180797	0.0277882	BZL39_C03290	ZPAR0C03290	254	ZPAR0A02460	ZYBA0A12574g	A	5	YNL309W	YOL131W	STB1	NA	NA	FALSE	http://www.yeastgenome.org/locus/S000005253/overview	uncharacterized protein ZBAI_01329
ZPAR0A04380_B	-1.64701	5.08325	-4.37141	0.000264535	0.006636	BZL39_A04380	ZPAR0A04380	312	ZPAR0E04520	ZYBA0B06304g	B	6	YKL094W	NA	YJU3	NA	NA	FALSE	http://www.yeastgenome.org/locus/S000001577/overview	related to YJU3-Serine localizes to lipid particles
ZPAR0C07720_A	-1.64652	4.26579	-3.38876	0.00198776	0.0298874	BZL39_C07720	ZPAR0C07720	371	ZPAR0M04770	ZYBA0A02652g	A	5	YMR214W	NA	SCJ1	NA	NA	FALSE	http://www.yeastgenome.org/locus/S000004827/overview	Scj1p
ZPAR0F03570_B	-1.64418	7.93124	-3.97514	0.00059326	0.0118689	BZL39_F03570	ZPAR0F03570	361	ZPAR0N02790	ZYBA0K01222g	B	6	YDL055C	NA	PSA1	NA	NA	FALSE	http://www.yeastgenome.org/locus/S000002213/overview	Mannose-1-phosphate guanyltransferase
ZPAR0D00580_B	-1.6439	6.84508	-4.29944	0.000306053	0.00736816	BZL39_D00580	ZPAR0D00580	757	ZPAR0O03760	ZYBA0F06876g	B	6	YPR181C	NA	SEC23	NA	NA	FALSE	http://www.yeastgenome.org/locus/S000006385/overview	Sec23p
ZPAR0D03130_B	-1.64366	3.57202	-3.24365	0.00268192	0.038246	BZL39_D03130	ZPAR0D03130	425	ZPAR0F01850	ZYBA0G01112g	B	6	YDR240C	NA	SNU56	NA	NA	FALSE	http://www.yeastgenome.org/locus/S000002648/overview	related to 56 kDa U1 small nuclear ribonucleo component
ZPAR0A03220_B	-1.64231	3.59839	-3.33941	0.00220104	0.0322431	BZL39_A03220	ZPAR0A03220	215	ZPAR0E05680	ZYBA0B03730g	B	6	NA	NA	NA	NA	NA	FALSE	NA	probable GTP-binding RHO1
ZPAR0J00680_A	-1.64138	4.89602	-3.80805	0.000836429	0.0153684	BZL39_J00680	ZPAR0J00680	328	ZPAR0M00810	ZYBA0C11804g	A	5	NA	NA	NA	NA	NA	FALSE	NA	ZYBA0S03-11804g1_1
ZPAR0H02090_B	-1.63419	5.74725	-3.839	0.000784796	0.014642	BZL39_H02090	ZPAR0H02090	1101	ZPAR0B07870	ZYBA0H02960g	B	6	YBL085W	YER114C	BOI1	BOI2	NA	FALSE	http://www.yeastgenome.org/locus/S000000181/overview	related to BOI2
ZPAR0C07650_A	-1.63288	6.7592	-3.55243	0.00141746	0.0227994	BZL39_C07650	ZPAR0C07650	825	ZPAR0M04700	ZYBA0A02806g	A	5	YDR351W	YHR103W	SBE2	SBE22	NA	FALSE	http://www.yeastgenome.org/locus/S000002759/overview	related to SBE22
ZPAR0I01810_B	-1.63234	5.24041	-3.75314	0.000936649	0.0167555	BZL39_I01810	ZPAR0I01810	517	ZPAR0O01760	ZYBA0F02344g	B	6	YEL015W	NA	EDC3	NA	NA	FALSE	http://www.yeastgenome.org/locus/S000000741/overview	related to Enhancer of mRNA-decapping 3
ZPAR0F05620_B	-1.63105	6.8392	-4.7913	0.000114118	0.00351912	BZL39_F05620	ZPAR0F05620	537	ZPAR0N00750	ZYBA0P01156g	B	6	YNL138W	NA	SRV2	NA	NA	FALSE	http://www.yeastgenome.org/locus/S000005082/overview	probable Adenylyl cyclase-associated
ZPAR0H03260_B	-1.63085	6.02708	-4.05825	0.000500362	0.0106718	BZL39_H03260	ZPAR0H03260	483	ZPAR0B06730	ZYBA0H00342g	B	6	YPL063W	NA	TIM50	NA	NA	FALSE	http://www.yeastgenome.org/locus/S000005984/overview	Mitochondrial import inner membrane translocase subunit TIM50
ZPAR0G00920_B	-1.62839	5.62145	-3.61351	0.00124944	0.0207229	BZL39_G00920	ZPAR0G00920	983	ZPAR0P00870	ZYBA0N01332g	B	6	YLR187W	YNL278W	SKG3	CAF120	NA	FALSE	http://www.yeastgenome.org/locus/S000004177/overview	related to CCR4-NOT transcriptional complex subunit CAF120
ZPAR0H05390_B	-1.62613	5.09317	-3.34263	0.00218648	0.0320783	BZL39_H05390	ZPAR0H05390	364	ZPAR0P01920	ZYBA0I00738g	B	6	YPL014W	NA	NA	NA	NA	FALSE	http://www.yeastgenome.org/locus/S000005935/overview	uncharacterized protein ZBAI_01467
ZPAR0B06430_A	-1.62563	7.58127	-4.44792	0.000226669	0.00579112	BZL39_B06430	ZPAR0B06430	409	ZPAR0H03560	ZYBA0I04786g	A	5	YPL048W	NA	CAM1	NA	NA	FALSE	http://www.yeastgenome.org/locus/S000005969/overview	probable Elongation factor 1-gamma 1
ZPAR0N02880_A	-1.62499	6.17255	-3.6669	0.00111901	0.0191438	BZL39_N02880	ZPAR0N02880	1366	ZPAR0F03480	ZYBA0K01420g	A	5	YLR384C	NA	IKI3	NA	NA	FALSE	http://www.yeastgenome.org/locus/S000004376/overview	probable Elongator complex 1
ZPAR0B07830_A	-1.62344	5.35977	-3.9308	0.000649792	0.0128407	BZL39_B07830	ZPAR0B07830	1098	ZPAR0H02130	ZYBA0H02850g	A	5	YER111C	NA	SWI4	NA	NA	FALSE	http://www.yeastgenome.org/locus/S000000913/overview	related to Regulatory SWI4
ZPAR0B06020_A	-1.62288	7.63152	-4.50896	0.000200464	0.00533266	BZL39_B06020	ZPAR0B06020	1097	ZPAR0H03970	ZYBA0I03884g	A	5	YPL160W	NA	CDC60	NA	NA	FALSE	http://www.yeastgenome.org/locus/S000006081/overview	probable Leucine--tRNA cytoplasmic
ZPAR0C03330_A	-1.62284	5.89126	-3.15327	0.00323082	0.0441113	BZL39_C03330	ZPAR0C03330	382	ZPAR0A02500	ZYBA0A12486g	A	5	YNL307C	YOL128C	MCK1	YGK3	NA	FALSE	http://www.yeastgenome.org/locus/S000005251/overview	probable MCK1-Ser thr tyr kinase
ZPAR0C05120_A	-1.62158	6.56251	-3.75658	0.000930025	0.0167387	BZL39_C05120	ZPAR0C05120	872	ZPAR0L01780	ZYBA0A08416g	A	5	YGL014W	NA	PUF4	NA	NA	FALSE	http://www.yeastgenome.org/locus/S000002982/overview	related to PUF4-Member of the PUF family
ZPAR0C03710_A	-1.6208	5.09484	-3.60963	0.00125949	0.0207763	BZL39_C03710	ZPAR0C03710	361	ZPAR0A02860	ZYBA0A11650g	A	5	YNL288W	NA	CAF40	NA	NA	FALSE	http://www.yeastgenome.org/locus/S000005232/overview	caf40p
ZPAR0E04670_A	-1.61965	5.46615	-4.04086	0.00051849	0.0109619	BZL39_E04670	ZPAR0E04670	502	ZPAR0A04230	ZYBA0B05930g	A	5	YDR036C	NA	EHD3	NA	NA	FALSE	http://www.yeastgenome.org/locus/S000002443/overview	related to 3-hydroxyisobutyryl- hydrolase,mitochondrial
ZPAR0K01430_N	-1.61795	6.0789	-3.80446	0.000842643	0.0154532	BZL39_K01430	ZPAR0K01430	848	NA	NA	N	2	YPL190C	NA	NAB3	NA	NA	FALSE	http://www.yeastgenome.org/locus/S000006111/overview	uncharacterized protein ZBAI_09723
ZPAR0L03200_N	-1.61783	6.71014	-3.35691	0.00212292	0.0314316	BZL39_L03200	ZPAR0L03200	763	NA	NA	N	2	YJL141C	NA	YAK1	NA	NA	FALSE	http://www.yeastgenome.org/locus/S000003677/overview	Dual specificity kinase YAK1
ZPAR0B01700_N	-1.61773	6.19289	-3.17654	0.00307972	0.0424985	BZL39_B01700	ZPAR0B01700	806	NA	NA	N	2	YJL176C	NA	SWI3	NA	NA	FALSE	http://www.yeastgenome.org/locus/S000003712/overview	SWI SNF complex subunit SWI3
ZPAR0E05440_A	-1.61543	8.68237	-3.72913	0.000984181	0.0173269	BZL39_E05440	ZPAR0E05440	1648	ZPAR0A03450	ZYBA0B04236g	A	5	YGL206C	NA	CHC1	NA	NA	FALSE	http://www.yeastgenome.org/locus/S000003174/overview	Chc1p
ZPAR0D07230_A	-1.61473	5.64195	-4.0262	0.000534298	0.011126	BZL39_D07230	ZPAR0D07230	588	ZPAR0K04800	ZYBA0E00320g	A	5	YGL252C	NA	RTG2	NA	NA	FALSE	http://www.yeastgenome.org/locus/S000003221/overview	probable RTG2-Retrograde regulation
ZPAR0E04520_A	-1.61327	5.68475	-4.84215	0.000103199	0.00329794	BZL39_E04520	ZPAR0E04520	312	ZPAR0A04380	ZYBA0B06304g	A	5	YKL094W	NA	YJU3	NA	NA	FALSE	http://www.yeastgenome.org/locus/S000001577/overview	related to YJU3-Serine localizes to lipid particles
ZPAR0B01880_A	-1.6125	6.81313	-3.7934	0.000862054	0.0157104	BZL39_B01880	ZPAR0B01880	1645	ZPAR0G04740	ZYBA0D03884g	A	5	YOL004W	NA	SIN3	NA	NA	FALSE	http://www.yeastgenome.org/locus/S000005364/overview	related to Transcriptional regulatory SIN3
ZPAR0G01370_A	-1.61076	5.31669	-3.23994	0.00270253	0.0384832	BZL39_G01370	ZPAR0G01370	591	ZPAR0P01320	ZYBA0N00342g	A	5	YNL251C	NA	NRD1	NA	NA	FALSE	http://www.yeastgenome.org/locus/S000005195/overview	related to NRD1
ZPAR0B00500_A	-1.61053	5.40907	-4.10131	0.000458177	0.010106	BZL39_B00500	ZPAR0B00500	309	ZPAR0G06120	ZYBA0D00716g	A	5	YDL236W	NA	PHO13	NA	NA	FALSE	http://www.yeastgenome.org/locus/S000002395/overview	probable 4-nitrophenylphosphatase
ZPAR0E02980_A	-1.61051	5.43753	-4.02166	0.000539293	0.011182	BZL39_E02980	ZPAR0E02980	493	ZPAR0I04490	ZYBA0B09978g	A	5	YBR263W	NA	SHM1	NA	NA	FALSE	http://www.yeastgenome.org/locus/S000000467/overview	probable Serine hydroxymethyltransferase,mitochondrial
ZPAR0L05220_B	-1.60791	7.19558	-3.87259	0.000732388	0.0139326	BZL39_L05220	ZPAR0L05220	443	ZPAR0D04010	ZYBA0E07470g	B	6	YLR303W	NA	MET17	NA	NA	FALSE	http://www.yeastgenome.org/locus/S000004294/overview	probable MET17
ZPAR0D02750_B	-1.60661	6.03362	-4.34333	0.000280001	0.00689886	BZL39_D02750	ZPAR0D02750	1529	ZPAR0F01500	ZYBA0G01948g	B	6	YHR186C	NA	KOG1	NA	NA	FALSE	http://www.yeastgenome.org/locus/S000001229/overview	probable Target of rapamycin complex 1 subunit KOG1
ZPAR0G00790_B	-1.60493	6.4182	-3.89612	0.000697784	0.0135213	BZL39_G00790	ZPAR0G00790	1259	ZPAR0P00740	ZYBA0N01640g	B	6	YCL024W	YDR507C	KCC4	GIN4	NA	FALSE	http://www.yeastgenome.org/locus/S000000529/overview	related to Serine threonine- kinase GIN4
ZPAR0A08100_N	-1.60447	3.67559	-4.02904	0.000531192	0.0111123	BZL39_A08100	ZPAR0A08100	353	NA	NA	N	9	YJL187C	NA	SWE1	NA	NA	FALSE	http://www.yeastgenome.org/locus/S000003723/overview	Mitosis inhibitor kinase SWE1
ZPAR0G05830_B	-1.60407	6.73342	-3.23551	0.00272734	0.0387226	BZL39_G05830	ZPAR0G05830	727	ZPAR0B00790	ZYBA0D01354g	B	6	YDL224C	YNL197C	WHI4	WHI3	NA	FALSE	http://www.yeastgenome.org/locus/S000002383/overview	Whi3p
ZPAR0D06660_A	-1.60237	4.79567	-4.49355	0.000206772	0.00547043	BZL39_D06660	ZPAR0D06660	1162	ZPAR0K04230	ZYBA0E01574g	A	5	YER032W	NA	FIR1	NA	NA	FALSE	http://www.yeastgenome.org/locus/S000000834/overview	uncharacterized protein ZBAI_09328
ZPAR0I01710_B	-1.60224	4.5349	-4.1556	0.000410104	0.00925649	BZL39_I01710	ZPAR0I01710	573	ZPAR0O01660	ZYBA0F02080g	B	6	NA	NA	NA	NA	MFS_1	TRUE	NA	probable High-affinity glucose transporter
ZPAR0A04790_N	-1.60003	10.0067	-3.25568	0.00261622	0.0373641	BZL39_A04790	ZPAR0A04790	1882	ZPAR0E04110	ZYBA0B07272g	N	2	YGR032W	YLR342W	GSC2	FKS1	FKS1_dom1	TRUE	http://www.yeastgenome.org/locus/S000003264/overview	Fks1p
ZPAR0A08380_B	-1.59733	6.32424	-3.17624	0.00308158	0.0424985	BZL39_A08380	ZPAR0A08380	256	ZPAR0J04660	ZYBA0C02762g	B	6	YGR248W	YHR163W	SOL4	SOL3	NA	FALSE	http://www.yeastgenome.org/locus/S000003480/overview	related to 6-phosphogluconolactonase 3
ZPAR0I05120_A	-1.59319	8.05533	-3.55079	0.00142225	0.0228007	BZL39_I05120	ZPAR0I05120	918	NA	NA	A	3	YIL109C	YNL049C	SEC24	SFB2	NA	FALSE	http://www.yeastgenome.org/locus/S000001371/overview	transport SEC24-2
ZPAR0F04690_B	-1.593	5.34926	-3.88622	0.000712134	0.0136277	BZL39_F04690	ZPAR0F04690	771	ZPAR0N01660	ZYBA0L02058g	B	6	YBR080C	NA	SEC18	NA	NA	FALSE	http://www.yeastgenome.org/locus/S000000284/overview	SEC18-Vesicular-fusion functional homolog of NSF
ZPAR0F04450_B	-1.59143	6.32397	-3.42419	0.00184747	0.0282161	BZL39_F04450	ZPAR0F04450	718	ZPAR0N01900	ZYBA0L02586g	B	6	YJL012C	NA	VTC4	NA	DUF202	TRUE	http://www.yeastgenome.org/locus/S000003549/overview	probable Vacuolar transporter chaperone 4
ZPAR0B02010_A	-1.58964	7.36999	-3.3109	0.0023345	0.0338398	BZL39_B02010	ZPAR0B02010	661	ZPAR0G04610	ZYBA0D04170g	A	5	YMR008C	YOL011W	PLB1	PLB3	NA	FALSE	http://www.yeastgenome.org/locus/S000004610/overview	Plb1p
ZPAR0C08420_A	-1.58809	5.7397	-3.89547	0.000698724	0.0135213	BZL39_C08420	ZPAR0C08420	637	ZPAR0L00900	ZYBA0A01156g	A	5	YKR077W	YOR066W	MSA2	MSA1	NA	FALSE	http://www.yeastgenome.org/locus/S000001785/overview	Msa1p
ZPAR0E01650_A	-1.5877	6.20404	-3.55147	0.00142025	0.0228007	BZL39_E01650	ZPAR0E01650	535	ZPAR0M04220	ZYBA0B13036g	A	5	YBR222C	NA	PCS60	NA	NA	FALSE	http://www.yeastgenome.org/locus/S000000426/overview	Peroxisomal-coenzyme A synthetase
ZPAR0N02670_A	-1.58439	4.29033	-3.94622	0.000629537	0.0124914	BZL39_N02670	ZPAR0N02670	739	ZPAR0F03680	ZYBA0K00958g	A	5	YNR033W	NA	ABZ1	NA	NA	FALSE	http://www.yeastgenome.org/locus/S000005316/overview	related to Aminodeoxychorismate synthase
ZPAR0M02640_B	-1.58361	4.07802	-3.18439	0.00303033	0.0420985	BZL39_M02640	ZPAR0M02640	655	ZPAR0J02480	ZYBA0C07800g	B	6	YBR021W	NA	FUR4	NA	Transp_cyt_pur	TRUE	http://www.yeastgenome.org/locus/S000000225/overview	probable FUR4-Uracil permease
ZPAR0M02800_B	-1.58315	5.08998	-4.58565	0.000171878	0.00471471	BZL39_M02800	ZPAR0M02800	608	ZPAR0J02640	ZYBA0C07448g	B	6	YMR092C	NA	AIP1	NA	NA	FALSE	http://www.yeastgenome.org/locus/S000004698/overview	probable Actin-interacting 1
ZPAR0E04310_A	-1.58225	5.61678	-3.7535	0.000935954	0.0167555	BZL39_E04310	ZPAR0E04310	788	ZPAR0A04590	ZYBA0B06788g	A	5	YBR198C	NA	TAF5	NA	NA	FALSE	http://www.yeastgenome.org/locus/S000000402/overview	probable TAF5-TFIID and SAGA subunit
ZPAR0G02300_B	-1.58085	6.8415	-3.09528	0.00364	0.0482997	BZL39_G02300	ZPAR0G02300	938	ZPAR0B04310	ZYBA0D09318g	B	6	YBR112C	NA	CYC8	NA	NA	FALSE	http://www.yeastgenome.org/locus/S000000316/overview	related to General transcriptional corepressor CYC8
ZPAR0C06220_A	-1.57876	6.43331	-3.74299	0.000956448	0.0170466	BZL39_C06220	ZPAR0C06220	379	ZPAR0L02870	ZYBA0A05996g	A	5	YJL116C	YKR042W	NCA3	UTH1	NA	FALSE	http://www.yeastgenome.org/locus/S000003652/overview	Nca3p
ZPAR0H01730_B	-1.5783	7.11397	-3.65524	0.00114628	0.0195068	BZL39_H01730	ZPAR0H01730	1450	ZPAR0B08220	ZYBA0H03818g	B	6	YGR116W	NA	SPT6	NA	NA	FALSE	http://www.yeastgenome.org/locus/S000003348/overview	probable Transcription elongation factor SPT6
ZPAR0J00670_A	-1.57692	7.05022	-3.78706	0.000873387	0.0158093	BZL39_J00670	ZPAR0J00670	427	ZPAR0M00800	ZYBA0C11826g	A	5	YGR244C	NA	LSC2	NA	NA	FALSE	http://www.yeastgenome.org/locus/S000003476/overview	probable Succinyl- ligase [ADP-forming] subunit mitochondrial
ZPAR0B04310_A	-1.57366	6.47106	-3.12171	0.00344756	0.0461087	BZL39_B04310	ZPAR0B04310	918	ZPAR0G02300	ZYBA0D09318g	A	5	YBR112C	NA	CYC8	NA	NA	FALSE	http://www.yeastgenome.org/locus/S000000316/overview	related to General transcriptional corepressor CYC8
ZPAR0B03780_A	-1.57326	5.9781	-4.29083	0.000311452	0.00739163	BZL39_B03780	ZPAR0B03780	815	ZPAR0G02840	ZYBA0D08130g	A	5	YNL085W	NA	MKT1	NA	NA	FALSE	http://www.yeastgenome.org/locus/S000005029/overview	probable MKT1
ZPAR0F03000_B	-1.57246	4.23178	-3.61704	0.00124036	0.0206364	BZL39_F03000	ZPAR0F03000	388	ZPAR0N03370	ZYBA0K02476g	B	6	YLR418C	NA	CDC73	NA	NA	FALSE	http://www.yeastgenome.org/locus/S000004410/overview	Cdc73p
ZPAR0G00950_B	-1.57229	6.26266	-3.51624	0.0015275	0.0242356	BZL39_G00950	ZPAR0G00950	1261	ZPAR0P00900	ZYBA0N01266g	B	6	YLR189C	NA	ATG26	NA	NA	FALSE	http://www.yeastgenome.org/locus/S000004179/overview	related to Sterol 3-beta-glucosyltransferase
ZPAR0D03380_A	-1.57153	6.73154	-3.98928	0.000576303	0.0116988	BZL39_D03380	ZPAR0D03380	1154	ZPAR0F02110	ZYBA0G00518g	A	5	YJL098W	YKR028W	SAP185	SAP190	NA	FALSE	http://www.yeastgenome.org/locus/S000003634/overview	Sap190p
ZPAR0N03600_A	-1.56896	5.00053	-3.40225	0.00193315	0.0293396	BZL39_N03600	ZPAR0N03600	670	ZPAR0F02780	ZYBA0K02982g	A	5	YLR429W	NA	CRN1	NA	NA	FALSE	http://www.yeastgenome.org/locus/S000004421/overview	Crn1p
ZPAR0C02660_A	-1.56557	6.00036	-3.09522	0.0036405	0.0482997	BZL39_C02660	ZPAR0C02660	560	ZPAR0L04250	ZYBA0A14048g	A	5	NA	NA	NA	NA	NA	FALSE	NA	related to phosphatase
ZPAR0F03620_B	-1.5655	7.22553	-3.78701	0.000873485	0.0158093	BZL39_F03620	ZPAR0F03620	876	ZPAR0N02730	ZYBA0K01090g	B	6	YCR077C	NA	PAT1	NA	NA	FALSE	http://www.yeastgenome.org/locus/S000000673/overview	related to DNA topoisomerase 2-associated PAT1
ZPAR0G00940_B	-1.56549	5.99246	-3.09061	0.00367514	0.0486818	BZL39_G00940	ZPAR0G00940	482	ZPAR0P00890	ZYBA0N01288g	B	6	YNL277W	NA	MET2	NA	NA	FALSE	http://www.yeastgenome.org/locus/S000005221/overview	Homoserine O-acetyltransferase
ZPAR0L03030_B	-1.56475	6.135	-3.22248	0.00280158	0.0394298	BZL39_L03030	ZPAR0L03030	629	ZPAR0C06380	ZYBA0A05644g	B	6	YJL128C	NA	PBS2	NA	NA	FALSE	http://www.yeastgenome.org/locus/S000003664/overview	Pbs2p
ZPAR0G03630_B	-1.56445	4.31108	-3.37368	0.00205068	0.0306431	BZL39_G03630	ZPAR0G03630	714	ZPAR0B03000	ZYBA0D06304g	B	6	YIL095W	YNL020C	PRK1	ARK1	NA	FALSE	http://www.yeastgenome.org/locus/S000001357/overview	related to Actin-regulating kinase PRK1
ZPAR0M04770_B	-1.56425	4.29351	-3.38907	0.00198652	0.0298874	BZL39_M04770	ZPAR0M04770	373	ZPAR0C07720	ZYBA0A02652g	B	6	YMR214W	NA	SCJ1	NA	NA	FALSE	http://www.yeastgenome.org/locus/S000004827/overview	Scj1p
ZPAR0M00600_B	-1.56316	4.06177	-4.06271	0.000495815	0.0106216	BZL39_M00600	ZPAR0M00600	911	ZPAR0J00470	ZYBA0C12310g	B	6	YLR144C	NA	ACF2	NA	NA	FALSE	http://www.yeastgenome.org/locus/S000004134/overview	related to Endo-1,3(4)-beta-glucanase 2
ZPAR0I03490_B	-1.56133	6.68937	-3.7247	0.000993211	0.0174304	BZL39_I03490	ZPAR0I03490	545	ZPAR0O03460	ZYBA0F06172g	B	6	YGL181W	NA	GTS1	NA	NA	FALSE	http://www.yeastgenome.org/locus/S000003149/overview	uncharacterized protein ZBAI_08234
ZPAR0F01220_A	-1.56035	6.28615	-4.16254	0.000404334	0.00916901	BZL39_F01220	ZPAR0F01220	509	ZPAR0D02470	ZYBA0G02564g	A	5	YMR300C	NA	ADE4	NA	NA	FALSE	http://www.yeastgenome.org/locus/S000004915/overview	Amidophosphoribosyltransferase
ZPAR0A09900_B	-1.5598	4.37922	-3.51258	0.00153909	0.0243513	BZL39_A09900	ZPAR0A09900	573	ZPAR0B09850	ZYBA0M00672g	B	6	YHR206W	YJR147W	SKN7	HMS2	NA	FALSE	http://www.yeastgenome.org/locus/S000001249/overview	related to Transcription factor SKN7
ZPAR0L02500_B	-1.55817	6.98478	-4.07306	0.000485425	0.0104919	BZL39_L02500	ZPAR0L02500	509	ZPAR0C05840	ZYBA0A06788g	B	6	YJR010W	NA	MET3	NA	NA	FALSE	http://www.yeastgenome.org/locus/S000003771/overview	probable Sulfate adenylyltransferase
ZPAR0A03240_B	-1.55762	4.28606	-3.35953	0.0021115	0.0313104	BZL39_A03240	ZPAR0A03240	666	ZPAR0E05660	ZYBA0B03774g	B	6	NA	NA	NA	NA	NA	FALSE	NA	related to SKT5
ZPAR0B06810_A	-1.5567	6.86984	-3.34348	0.00218262	0.0320773	BZL39_B06810	ZPAR0B06810	814	ZPAR0H03180	ZYBA0H00518g	A	5	YOR270C	NA	VPH1	NA	V_ATPase_I	TRUE	http://www.yeastgenome.org/locus/S000005796/overview	probable VPH1-H+-ATPase V0 domain 95K subunit,vacuolar
ZPAR0A08790_N	-1.55331	3.92286	-3.56016	0.00139499	0.0224754	BZL39_A08790	ZPAR0A08790	434	NA	NA	N	2	YPL101W	NA	ELP4	NA	NA	FALSE	http://www.yeastgenome.org/locus/S000006022/overview	related to Elongator complex 4
ZPAR0A06310_N	-1.55276	6.52595	-3.47877	0.00165046	0.0258181	BZL39_A06310	ZPAR0A06310	495	NA	NA	N	2	YHR009C	NA	TDA3	NA	NA	FALSE	http://www.yeastgenome.org/locus/S000001051/overview	related to oxidoreductase TDA3
ZPAR0O02040_A	-1.54909	6.44424	-4.00719	0.000555524	0.0113724	BZL39_O02040	ZPAR0O02040	1195	ZPAR0I02090	ZYBA0F02982g	A	5	YPR010C	NA	RPA135	NA	NA	FALSE	http://www.yeastgenome.org/locus/S000006214/overview	DNA-directed RNA polymerase I subunit RPA135
ZPAR0J02640_A	-1.54855	5.12425	-4.05635	0.000502303	0.0106897	BZL39_J02640	ZPAR0J02640	608	ZPAR0M02800	ZYBA0C07448g	A	5	YMR092C	NA	AIP1	NA	NA	FALSE	http://www.yeastgenome.org/locus/S000004698/overview	probable Actin-interacting 1
ZPAR0L02870_B	-1.54714	6.63085	-3.15458	0.0032221	0.0441113	BZL39_L02870	ZPAR0L02870	378	ZPAR0C06220	ZYBA0A05996g	B	6	YJL116C	YKR042W	NCA3	UTH1	NA	FALSE	http://www.yeastgenome.org/locus/S000003652/overview	related to NCA3- involved in regulation of synthesis of Atp6p and Atp8p
ZPAR0J01290_A	-1.54509	7.14549	-4.06946	0.000489011	0.0105224	BZL39_J01290	ZPAR0J01290	981	ZPAR0M01430	ZYBA0C10484g	A	5	YHR027C	NA	RPN1	NA	NA	FALSE	http://www.yeastgenome.org/locus/S000001069/overview	probable 26S proteasome regulatory subunit RPN1
ZPAR0I05070_A	-1.54365	7.10463	-3.32728	0.00225687	0.0329612	BZL39_I05070	ZPAR0I05070	664	NA	NA	A	3	YIL105C	YNL047C	SLM1	SLM2	NA	FALSE	http://www.yeastgenome.org/locus/S000001367/overview	related to Phosphatidylinositol 4,5-bisphosphate-binding SLM1
ZPAR0B07360_A	-1.54108	6.08105	-3.63908	0.00118517	0.0199236	BZL39_B07360	ZPAR0B07360	481	ZPAR0H02630	ZYBA0H01750g	A	5	YOR043W	NA	WHI2	NA	NA	FALSE	http://www.yeastgenome.org/locus/S000005569/overview	related to Growth regulation
ZPAR0L03050_B	-1.53735	8.71519	-3.44618	0.00176543	0.0272207	BZL39_L03050	ZPAR0L03050	2216	ZPAR0C06400	ZYBA0A05600g	B	6	YJL130C	NA	URA2	NA	NA	FALSE	http://www.yeastgenome.org/locus/S000003666/overview	Ura2p
ZPAR0B07290_A	-1.5325	5.39088	-3.36741	0.00207741	0.0309947	BZL39_B07290	ZPAR0B07290	763	ZPAR0H02700	ZYBA0H01596g	A	5	YDR146C	YLR131C	SWI5	ACE2	NA	FALSE	http://www.yeastgenome.org/locus/S000002553/overview	related to Metallothionein expression activator
ZPAR0I01420_N	-1.52971	8.23754	-3.26467	0.00256816	0.0367319	BZL39_I01420	ZPAR0I01420	716	NA	NA	N	2	YLR176C	NA	RFX1	NA	NA	FALSE	http://www.yeastgenome.org/locus/S000004166/overview	RFX-like DNA-binding RFX1
ZPAR0B07220_A	-1.52929	4.85626	-3.86087	0.000750259	0.0141338	BZL39_B07220	ZPAR0B07220	566	ZPAR0H02770	ZYBA0H01442g	A	5	NA	NA	NA	NA	NA	FALSE	NA	related to Aspartic ase 3
ZPAR0P00900_A	-1.52863	6.28141	-3.8554	0.000758752	0.014266	BZL39_P00900	ZPAR0P00900	1261	ZPAR0G00950	ZYBA0N01266g	A	5	YLR189C	NA	ATG26	NA	NA	FALSE	http://www.yeastgenome.org/locus/S000004179/overview	Atg26p
ZPAR0N03690_A	-1.52465	6.14004	-3.09511	0.00364131	0.0482997	BZL39_N03690	ZPAR0N03690	1637	ZPAR0F02680	ZYBA0K03202g	A	5	YML059C	NA	NTE1	NA	cNMP_binding	FALSE	http://www.yeastgenome.org/locus/S000004524/overview	related to Lysophospholipase NTE1
ZPAR0K03660_B	-1.52324	4.50585	-3.59433	0.00129992	0.0211905	BZL39_K03660	ZPAR0K03660	411	ZPAR0D06090	ZYBA0E02850g	B	6	YDR451C	YML027W	YHP1	YOX1	NA	FALSE	http://www.yeastgenome.org/locus/S000002859/overview	related to Homeobox YOX1
ZPAR0O01920_A	-1.52122	6.971	-3.57183	0.00136177	0.0219778	BZL39_O01920	ZPAR0O01920	1523	ZPAR0I01970	ZYBA0F02674g	A	5	YGL173C	NA	XRN1	NA	NA	FALSE	http://www.yeastgenome.org/locus/S000003141/overview	probable KEM1-Multifunctional nuclease
ZPAR0M04700_B	-1.51684	6.9355	-3.22397	0.00279299	0.0394235	BZL39_M04700	ZPAR0M04700	821	ZPAR0C07650	ZYBA0A02806g	B	6	YDR351W	YHR103W	SBE2	SBE22	NA	FALSE	http://www.yeastgenome.org/locus/S000002759/overview	related to SBE22
ZPAR0K04080_B	-1.51551	6.39001	-3.73469	0.000972962	0.0171697	BZL39_K04080	ZPAR0K04080	641	ZPAR0D06510	ZYBA0E01904g	B	6	YLR286C	NA	CTS1	NA	NA	FALSE	http://www.yeastgenome.org/locus/S000004276/overview	related to Endochitinase
ZPAR0F04430_B	-1.51549	6.49711	-3.22412	0.00279214	0.0394235	BZL39_F04430	ZPAR0F04430	466	ZPAR0N01920	ZYBA0L02652g	B	6	YGR189C	NA	CRH1	NA	NA	FALSE	http://www.yeastgenome.org/locus/S000003421/overview	cell wall
ZPAR0A00350_A	-1.51496	6.55726	-3.62938	0.00120914	0.0202563	BZL39_A00350	ZPAR0A00350	610	NA	NA	A	3	YAL058W	NA	CNE1	NA	Calreticulin	FALSE	http://www.yeastgenome.org/locus/S000000054/overview	ZYBA0S07-05996g1_1
ZPAR0I03060_B	-1.51489	7.45529	-3.36094	0.00210535	0.0312671	BZL39_I03060	ZPAR0I03060	1115	ZPAR0O03030	ZYBA0F05204g	B	6	YJR109C	NA	CPA2	NA	NA	FALSE	http://www.yeastgenome.org/locus/S000003870/overview	Carbamoyl-phosphate synthase arginine-specific large chain
ZPAR0G01330_A	-1.51148	6.23871	-3.46728	0.00169012	0.0262266	BZL39_G01330	ZPAR0G01330	166	ZPAR0P01280	ZYBA0N00430g	A	5	YNL255C	NA	GIS2	NA	NA	FALSE	http://www.yeastgenome.org/locus/S000005199/overview	probable Zinc finger GIS2
ZPAR0A00370_A	-1.50914	4.97449	-3.19286	0.00297792	0.0416093	BZL39_A00370	ZPAR0A00370	833	NA	NA	A	3	YOR373W	NA	NUD1	NA	NA	FALSE	http://www.yeastgenome.org/locus/S000005900/overview	uncharacterized protein ZBAI_06766
ZPAR0C06550_N	-1.50868	6.7831	-3.14401	0.00329298	0.0446078	BZL39_C06550	ZPAR0C06550	766	NA	NA	N	2	YJL141C	NA	YAK1	NA	NA	FALSE	http://www.yeastgenome.org/locus/S000003677/overview	Dual specificity kinase YAK1
ZPAR0A02190_B	-1.50785	5.82762	-3.22919	0.00276312	0.0391159	BZL39_A02190	ZPAR0A02190	815	ZPAR0C07210	ZYBA0A03774g	B	6	YMR165C	NA	PAH1	NA	NA	FALSE	http://www.yeastgenome.org/locus/S000004775/overview	related to Phosphatidic acid phosphohydrolase 1
ZPAR0N04620_A	-1.50435	7.43437	-3.40914	0.00190582	0.0290158	BZL39_N04620	ZPAR0N04620	1199	ZPAR0D01360	ZYBA0J03312g	A	5	YDL145C	NA	COP1	NA	NA	FALSE	http://www.yeastgenome.org/locus/S000002304/overview	probable Coatomer subunit alpha
ZPAR0I05110_A	-1.49835	6.16108	-3.6685	0.00111534	0.0191147	BZL39_I05110	ZPAR0I05110	700	NA	NA	A	3	YIL108W	NA	NA	NA	NA	FALSE	http://www.yeastgenome.org/locus/S000001370/overview	related to zinc metallo ase YIL108W
ZPAR0H03410_B	-1.49451	5.37883	-3.28752	0.0024499	0.0352487	BZL39_H03410	ZPAR0H03410	297	ZPAR0B06580	ZYBA0I05116g	B	6	YBR160W	NA	CDC28	NA	NA	FALSE	http://www.yeastgenome.org/locus/S000000364/overview	Cdc28p
ZPAR0O01660_A	-1.49288	4.41663	-3.36266	0.00209786	0.0312037	BZL39_O01660	ZPAR0O01660	573	ZPAR0I01710	ZYBA0F02080g	A	5	NA	NA	NA	NA	MFS_1	TRUE	NA	probable High-affinity glucose transporter
ZPAR0C02230_A	-1.49194	7.24196	-3.71737	0.00100835	0.0175609	BZL39_C02230	ZPAR0C02230	1093	ZPAR0L04660	ZYBA0A14972g	A	5	YGR218W	NA	CRM1	NA	NA	FALSE	http://www.yeastgenome.org/locus/S000003450/overview	Exportin-1
ZPAR0D05680_A	-1.48593	6.33266	-3.12518	0.00342302	0.0458439	BZL39_D05680	ZPAR0D05680	377	ZPAR0K03250	ZYBA0E03752g	A	5	YML008C	NA	ERG6	NA	NA	FALSE	http://www.yeastgenome.org/locus/S000004467/overview	probable Sterol 24-C-methyltransferase
ZPAR0E02860_A	-1.48346	7.46349	-3.3738	0.00205016	0.0306431	BZL39_E02860	ZPAR0E02860	593	ZPAR0A01010	ZYBA0B10264g	A	5	YLR028C	YMR120C	ADE16	ADE17	NA	FALSE	http://www.yeastgenome.org/locus/S000004018/overview	Bifunctional purine biosynthesis ADE17
ZPAR0B03000_A	-1.48069	4.54162	-3.13297	0.00336864	0.0453035	BZL39_B03000	ZPAR0B03000	710	ZPAR0G03630	ZYBA0D06304g	A	5	YIL095W	YNL020C	PRK1	ARK1	NA	FALSE	http://www.yeastgenome.org/locus/S000001357/overview	related to Actin-regulating kinase PRK1
ZPAR0O03460_A	-1.47699	6.7622	-3.48278	0.00163682	0.0256878	BZL39_O03460	ZPAR0O03460	543	ZPAR0I03490	ZYBA0F06172g	A	5	NA	NA	NA	NA	NA	FALSE	NA	uncharacterized protein ZBAI_08234
ZPAR0O00800_A	-1.47549	6.20294	-3.11061	0.00352715	0.0470432	BZL39_O00800	ZPAR0O00800	533	ZPAR0I00850	ZYBA0F00144g	A	5	YMR015C	NA	ERG5	NA	p450	FALSE	http://www.yeastgenome.org/locus/S000004617/overview	Erg5p
ZPAR0D03360_A	-1.47371	5.06516	-3.30219	0.00237684	0.0343507	BZL39_D03360	ZPAR0D03360	754	ZPAR0F02090	ZYBA0G00562g	A	5	YJL099W	YKR027W	CHS6	BCH2	NA	FALSE	http://www.yeastgenome.org/locus/S000003635/overview	related to BCH2
ZPAR0M04380_B	-1.47335	4.66891	-3.51568	0.00152927	0.0242356	BZL39_M04380	ZPAR0M04380	570	ZPAR0E01810	ZYBA0B12684g	B	6	YGL116W	NA	CDC20	NA	NA	FALSE	http://www.yeastgenome.org/locus/S000003084/overview	probable APC C activator CDC20
ZPAR0H04950_B	-1.47323	4.89166	-3.11531	0.00349317	0.0466543	BZL39_H04950	ZPAR0H04950	452	ZPAR0P01490	ZYBA0I01684g	B	6	YEL036C	NA	ANP1	NA	NA	FALSE	http://www.yeastgenome.org/locus/S000000762/overview	probable Mannan polymerase II complex ANP1 subunit
ZPAR0E01780_A	-1.45723	5.07757	-3.40582	0.00191895	0.0291698	BZL39_E01780	ZPAR0E01780	777	ZPAR0M04350	ZYBA0B12750g	A	5	YGL120C	NA	PRP43	NA	NA	FALSE	http://www.yeastgenome.org/locus/S000003088/overview	Prp43p
ZPAR0F03480_B	-1.44375	6.6225	-3.38751	0.00199293	0.0299186	BZL39_F03480	ZPAR0F03480	1337	ZPAR0N02880	ZYBA0K01420g	B	6	YLR384C	NA	IKI3	NA	NA	FALSE	http://www.yeastgenome.org/locus/S000004376/overview	probable Elongator complex 1
ZPAR0B01070_A	-1.43957	7.23896	-3.18824	0.00300634	0.0418855	BZL39_B01070	ZPAR0B01070	1073	ZPAR0G05560	ZYBA0D01970g	A	4	YDL185W	NA	VMA1	NA	NA	FALSE	http://www.yeastgenome.org/locus/S000002344/overview	Vma1p
ZPAR0F05180_B	-1.42656	6.21389	-3.28755	0.00244974	0.0352487	BZL39_F05180	ZPAR0F05180	1333	ZPAR0N01180	ZYBA0L00980g	B	6	YNL106C	YOR109W	INP52	INP53	NA	FALSE	http://www.yeastgenome.org/locus/S000005050/overview	related to Polyphosphatidylinositol phosphatase INP53
ZPAR0G05450_B	-1.42355	7.99297	-3.151	0.00324592	0.0442056	BZL39_G05450	ZPAR0G05450	829	NA	NA	B	8	YDL126C	NA	CDC48	NA	NA	FALSE	http://www.yeastgenome.org/locus/S000002284/overview	Cdc48p
ZPAR0L01430_B	-1.41066	5.99675	-3.28358	0.00246987	0.0354833	BZL39_L01430	ZPAR0L01430	798	ZPAR0J05550	ZYBA0C00782g	B	6	YOR168W	NA	GLN4	NA	NA	FALSE	http://www.yeastgenome.org/locus/S000005694/overview	Gln4p
ZPAR0J00590_A	-1.39227	6.15343	-3.17701	0.00307669	0.0424985	BZL39_J00590	ZPAR0J00590	1302	ZPAR0M00720	ZYBA0C12024g	A	5	YDR159W	NA	SAC3	NA	NA	FALSE	http://www.yeastgenome.org/locus/S000002566/overview	related to Nuclear mRNA export SAC3

## Sheet: LA.42vsC.42_dn
ID	logFC	AveExpr	t	P.Value	adj.P.Val	NCBI_ID	ZparID	length	homeolog	ortholog	label	category	scerID	scerID2	name1	name2	PFAM	TM	link	Description
ZPAR0B09945_N	-6.68168	2.69547	-22.3123	2.40169e-13	1.16278e-09	BZL39_B09945	ZPAR0B09945	56	NA	NA	N	2	NA	NA	NA	NA	NA	FALSE	NA	---NA---
ZPAR0D01120_N	-4.3592	4.4607	-22.5322	2.05597e-13	1.16278e-09	BZL39_D01120	ZPAR0D01120	103	ZPAR0N04380	ZYBA0J03840g	N	2	NA	NA	NA	NA	NA	FALSE	NA	uncharacterized protein ZBAI_02383
ZPAR0I05810_A	-4.32536	3.19625	-19.3609	1.92507e-12	4.6601e-09	BZL39_I05810	ZPAR0I05810	227	NA	NA	A	3	NA	NA	NA	NA	NA	FALSE	NA	Ddi3p
ZPAR0A07640_N	-3.90086	2.41498	-11.1229	5.16217e-09	2.49926e-06	BZL39_A07640	ZPAR0A07640	366	ZPAR0J03940	ZYBA0C04434g	N	133	NA	NA	NA	NA	NA	FALSE	NA	uncharacterized protein ZBAI_04260
ZPAR0P00130_N	-3.72433	3.80226	-21.2597	4.85426e-13	1.56679e-09	BZL39_P00130	ZPAR0P00130	563	NA	NA	N	2	NA	NA	NA	NA	NA	FALSE	NA	Pyruvate decarboxylase
ZPAR0C00300_A	-3.61633	2.62975	-10.7053	8.68534e-09	3.36401e-06	BZL39_C00300	ZPAR0C00300	717	ZPAR0K00210	ZYBA0A19284g	A	5	NA	NA	NA	NA	MIP	TRUE	NA	related to channel exgression is glucose repressed by Mig1 and Mig2
ZPAR0A01890_B	-3.59799	4.94694	-14.0172	2.05124e-10	2.48277e-07	BZL39_A01890	ZPAR0A01890	580	ZPAR0C07520	ZYBA0A03092g	B	6	YHR096C	YDR345C	HXT5	HXT3	MFS_1	TRUE	http://www.yeastgenome.org/locus/S000001138/overview	probable Low-affinity glucose transporter HXT3
ZPAR0J03940_A	-3.46987	1.55843	-8.6931	1.35709e-07	2.43346e-05	BZL39_J03940	ZPAR0J03940	327	ZPAR0A07640	ZYBA0C04434g	A	2	NA	NA	NA	NA	NA	FALSE	NA	cell wall CWP1
ZPAR0A00190_N	-3.44454	3.3257	-15.6734	4.1537e-11	6.70339e-08	BZL39_A00190	ZPAR0A00190	563	NA	NA	N	2	NA	NA	NA	NA	NA	FALSE	NA	Pyruvate decarboxylase
ZPAR0N01030_A	-3.25477	6.21476	-6.60948	3.84462e-06	0.000273881	BZL39_N01030	ZPAR0N01030	554	ZPAR0F05340	ZYBA0L00650g	A	5	YNL117W	NA	MLS1	NA	NA	FALSE	http://www.yeastgenome.org/locus/S000005061/overview	Mls1p
ZPAR0A03740_B	-3.09555	4.48732	-14.2962	1.54965e-10	2.14361e-07	BZL39_A03740	ZPAR0A03740	1186	NA	NA	B	9	NA	NA	NA	NA	AAA_16	TRUE	NA	probable SNQ2
ZPAR0A02550_N	-3.06054	2.81552	-12.5858	9.35348e-10	8.23362e-07	BZL39_A02550	ZPAR0A02550	237	NA	NA	N	2	NA	NA	NA	NA	NA	FALSE	NA	uncharacterized protein ZBAI_04751
ZPAR0A00220_B	-2.99017	2.41093	-12.6192	9.01356e-10	8.23362e-07	BZL39_A00220	ZPAR0A00220	295	NA	NA	B	8	NA	NA	NA	NA	NA	FALSE	NA	related to Weak similarity to probable oxidoreductase
ZPAR0K00210_B	-2.98502	3.01314	-11.7091	2.54934e-09	1.57132e-06	BZL39_K00210	ZPAR0K00210	716	ZPAR0C00300	ZYBA0A19284g	B	6	NA	NA	NA	NA	MIP	TRUE	NA	related to channel exgression is glucose repressed by Mig1 and Mig2
ZPAR0F04070_N	-2.96702	3.87859	-11.4537	3.45368e-09	1.88555e-06	BZL39_F04070	ZPAR0F04070	376	NA	NA	N	9	NA	NA	NA	NA	NA	FALSE	NA	Fdh1p
ZPAR0C03290_A	-2.90906	3.43924	-10.5215	1.09748e-08	4.08727e-06	BZL39_C03290	ZPAR0C03290	254	ZPAR0A02460	ZYBA0A12574g	A	5	YNL309W	YOL131W	STB1	NA	NA	FALSE	http://www.yeastgenome.org/locus/S000005253/overview	uncharacterized protein ZBAI_01329
ZPAR0A03730_B	-2.85974	3.07038	-10.7402	8.30841e-09	3.36401e-06	BZL39_A03730	ZPAR0A03730	304	NA	NA	B	9	NA	NA	NA	NA	ABC2_membrane	TRUE	NA	probable SNQ2
ZPAR0A04710_B	-2.83009	6.47206	-9.04572	8.12325e-08	1.68029e-05	BZL39_A04710	ZPAR0A04710	87	ZPAR0E04190	ZYBA0B07074g	B	6	YGR037C	NA	ACB1	NA	NA	FALSE	http://www.yeastgenome.org/locus/S000003269/overview	Acb1p
ZPAR0C07520_A	-2.81769	3.71023	-8.23096	2.7166e-07	3.98041e-05	BZL39_C07520	ZPAR0C07520	580	ZPAR0A01890	ZYBA0A03092g	A	5	YHR096C	YDR345C	HXT5	HXT3	MFS_1	TRUE	http://www.yeastgenome.org/locus/S000001138/overview	probable Low-affinity glucose transporter HXT3
ZPAR0G05950_B	-2.80814	3.68755	-9.89177	2.50878e-08	7.14487e-06	BZL39_G05950	ZPAR0G05950	586	ZPAR0B00670	ZYBA0D01090g	B	6	YDL227C	NA	HO	NA	NA	FALSE	http://www.yeastgenome.org/locus/S000002386/overview	Homothallic switching endonuclease
ZPAR0A08100_N	-2.7872	3.67559	-11.4192	3.59961e-09	1.88555e-06	BZL39_A08100	ZPAR0A08100	353	NA	NA	N	9	YJL187C	NA	SWE1	NA	NA	FALSE	http://www.yeastgenome.org/locus/S000003723/overview	Mitosis inhibitor kinase SWE1
ZPAR0J04380_A	-2.75597	4.86748	-11.9464	1.93181e-09	1.4389e-06	BZL39_J04380	ZPAR0J04380	763	NA	NA	A	9	YJL187C	NA	SWE1	NA	NA	FALSE	http://www.yeastgenome.org/locus/S000003723/overview	Mitosis inhibitor kinase SWE1
ZPAR0J00170_N	-2.75595	1.36858	-8.19463	2.87207e-07	3.98041e-05	BZL39_J00170	ZPAR0J00170	525	NA	NA	N	2	NA	NA	NA	NA	MFS_1	TRUE	NA	related to Allantoate permease
ZPAR0H03330_B	-2.74074	5.5848	-9.6983	3.26019e-08	8.30748e-06	BZL39_H03330	ZPAR0H03330	1833	ZPAR0B06660	ZYBA0H00188g	B	6	YBR208C	NA	DUR1,2	NA	NA	FALSE	http://www.yeastgenome.org/locus/S000000412/overview	probable Urea amidolyase
ZPAR0L00580_B	-2.69395	3.07521	-8.96491	9.12497e-08	1.80321e-05	BZL39_L00580	ZPAR0L00580	331	ZPAR0E00940	ZYBA0B14730g	B	6	NA	NA	NA	NA	NA	FALSE	NA	related to aryl-alcohol dehydrogenase YPL088W
ZPAR0E06760_A	-2.68546	5.06446	-8.47159	1.88639e-07	3.1493e-05	BZL39_E06760	ZPAR0E06760	852	ZPAR0H00460	ZYBA0B01310g	A	5	YJL181W	YJR030C	NA	NA	NA	FALSE	http://www.yeastgenome.org/locus/S000003717/overview	UPF0508 YJL181W and UPF0508 YJR030C YJR025C-A
ZPAR0N02710_A	-2.66661	6.82441	-6.49119	4.72792e-06	0.000315727	BZL39_N02710	ZPAR0N02710	84	ZPAR0F03640	ZYBA0K01046g	A	2	YNR034W-A	YCR075W-A	EGO4	EGO2	NA	FALSE	http://www.yeastgenome.org/locus/S000007525/overview	uncharacterized protein ZBAI_09001
ZPAR0E04190_A	-2.63577	6.74828	-9.75259	3.02792e-08	7.92414e-06	BZL39_E04190	ZPAR0E04190	87	ZPAR0A04710	ZYBA0B07074g	A	5	YGR037C	NA	ACB1	NA	NA	FALSE	http://www.yeastgenome.org/locus/S000003269/overview	Acb1p
ZPAR0G05810_B	-2.62435	8.24483	-5.18822	5.24765e-05	0.00194798	BZL39_G05810	ZPAR0G05810	1371	ZPAR0B00820	ZYBA0D01398g	B	6	YNL195C	YDL223C	NA	HBT1	NA	FALSE	http://www.yeastgenome.org/locus/S000005139/overview	ZYBA0S04-01398g1_1
ZPAR0K01640_B	-2.60993	5.32477	-12.2046	1.43587e-09	1.15862e-06	BZL39_K01640	ZPAR0K01640	130	ZPAR0C01720	ZYBA0A16116g	B	6	YLR367W	NA	RPS22B	NA	NA	FALSE	http://www.yeastgenome.org/locus/S000004359/overview	Rps22ap
ZPAR0K04960_A	-2.59838	1.30159	-7.6198	7.08365e-07	7.62122e-05	BZL39_K04960	ZPAR0K04960	743	NA	NA	A	3	NA	NA	NA	NA	OPT	TRUE	NA	probable OPT1-High-affinity glutathione transporter
ZPAR0L03360_B	-2.55889	4.40621	-10.1521	1.77392e-08	5.72562e-06	BZL39_L03360	ZPAR0L03360	1060	ZPAR0C06730	ZYBA0A04918g	B	7	YER176W	NA	ECM32	NA	NA	FALSE	http://www.yeastgenome.org/locus/S000000978/overview	related to ATP-dependent RNA helicase ECM32
ZPAR0I04870_A	-2.51806	6.70775	-7.12773	1.58696e-06	0.000140557	BZL39_I04870	ZPAR0I04870	666	NA	NA	A	3	YBL054W	YER088C	TOD6	DOT6	NA	FALSE	http://www.yeastgenome.org/locus/S000000150/overview	ZYBA0S10-02234g1_1
ZPAR0A02460_B	-2.50754	3.07414	-8.5144	1.76915e-07	3.00539e-05	BZL39_A02460	ZPAR0A02460	254	ZPAR0C03290	ZYBA0A12574g	B	6	YNL309W	YOL131W	STB1	NA	NA	FALSE	http://www.yeastgenome.org/locus/S000005253/overview	uncharacterized protein ZBAI_04760
ZPAR0K05020_N	-2.49506	5.72029	-11.6935	2.59642e-09	1.57132e-06	BZL39_K05020	ZPAR0K05020	563	NA	NA	N	2	NA	NA	NA	NA	NA	FALSE	NA	Pyruvate decarboxylase
ZPAR0C01710_N	-2.48651	6.88282	-7.06184	1.77228e-06	0.000153223	BZL39_C01710	ZPAR0C01710	841	NA	NA	N	2	YHL028W	NA	WSC4	NA	NA	FALSE	http://www.yeastgenome.org/locus/S000001020/overview	uncharacterized protein ZBAI_09707
ZPAR0E00940_A	-2.47348	2.18482	-7.18511	1.44211e-06	0.000131735	BZL39_E00940	ZPAR0E00940	446	ZPAR0L00580	ZYBA0B14730g	A	5	NA	NA	NA	NA	NA	FALSE	NA	related to aryl-alcohol dehydrogenase YPL088W
ZPAR0H05690_B	-2.44808	2.67231	-5.77021	1.74088e-05	0.000830393	BZL39_H05690	ZPAR0H05690	209	ZPAR0P02230	ZYBA0O00122g	B	6	YLR051C	NA	FCF2	NA	NA	FALSE	http://www.yeastgenome.org/locus/S000004041/overview	rRNA-processing FCF2
ZPAR0I05000_A	-2.43284	5.77561	-11.8748	2.09933e-09	1.45199e-06	BZL39_I05000	ZPAR0I05000	412	NA	NA	A	3	YER095W	NA	RAD51	NA	NA	FALSE	http://www.yeastgenome.org/locus/S000000897/overview	probable DNA repair RAD51
ZPAR0D07350_N	-2.42718	2.95161	-9.30656	5.60836e-08	1.26292e-05	BZL39_D07350	ZPAR0D07350	1494	NA	NA	N	2	NA	NA	NA	NA	NA	FALSE	NA	Flocculation FLO1
ZPAR0M03940_B	-2.42504	6.66452	-10.4218	1.24763e-08	4.47435e-06	BZL39_M03940	ZPAR0M03940	361	ZPAR0E01380	ZYBA0B13718g	B	6	NA	NA	NA	NA	Bac_rhodopsin	TRUE	NA	30 kDa heat shock
ZPAR0A08090_B	-2.41007	3.6658	-7.11925	1.60962e-06	0.000140557	BZL39_A08090	ZPAR0A08090	348	NA	NA	B	9	NA	NA	NA	NA	NA	FALSE	NA	Mitosis inhibitor kinase SWE1
ZPAR0H03270_B	-2.4017	5.22192	-8.03802	3.65779e-07	4.66031e-05	BZL39_H03270	ZPAR0H03270	529	ZPAR0B06720	ZYBA0H00320g	B	6	YBR203W	NA	COS111	NA	NA	FALSE	http://www.yeastgenome.org/locus/S000000407/overview	uncharacterized protein ZBAI_00643
ZPAR0A02950_B	-2.39708	0.437872	-6.08103	9.83825e-06	0.000560375	BZL39_A02950	ZPAR0A02950	323	ZPAR0C03800	ZYBA0A11408g	B	6	YOL104C	NA	NDJ1	NA	NA	FALSE	http://www.yeastgenome.org/locus/S000005464/overview	uncharacterized protein ZBAI_04711
ZPAR0H04480_B	-2.39291	4.01158	-9.97838	2.23388e-08	6.55475e-06	BZL39_H04480	ZPAR0H04480	427	ZPAR0B05510	ZYBA0I02718g	B	6	YOR212W	NA	STE4	NA	NA	FALSE	http://www.yeastgenome.org/locus/S000005738/overview	probable STE4-GTP-binding beta subunit of the pheromone pathway
ZPAR0B00820_A	-2.37319	8.50464	-4.76377	0.000120518	0.00362416	BZL39_B00820	ZPAR0B00820	1362	ZPAR0G05810	ZYBA0D01398g	A	5	YNL195C	YDL223C	NA	HBT1	NA	FALSE	http://www.yeastgenome.org/locus/S000005139/overview	ZYBA0S04-01398g1_1
ZPAR0M00960_B	-2.36836	2.9249	-6.5507	4.25907e-06	0.000292487	BZL39_M00960	ZPAR0M00960	780	ZPAR0J00800	ZYBA0C11540g	B	6	YJL106W	NA	IME2	NA	NA	FALSE	http://www.yeastgenome.org/locus/S000003642/overview	related to Meiosis induction kinase IME2 SME1
ZPAR0C06730_B	-2.36324	4.40317	-10.0639	1.9936e-08	6.10461e-06	BZL39_C06730	ZPAR0C06730	1060	ZPAR0L03360	ZYBA0A04918g	B	7	YER176W	NA	ECM32	NA	NA	FALSE	http://www.yeastgenome.org/locus/S000000978/overview	related to ATP-dependent RNA helicase ECM32
ZPAR0I05340_A	-2.35276	6.34671	-8.70653	1.3301e-07	2.43007e-05	BZL39_I05340	ZPAR0I05340	302	NA	NA	A	3	YIL124W	NA	AYR1	NA	adh_short	FALSE	http://www.yeastgenome.org/locus/S000001386/overview	Ayr1p
ZPAR0H04170_B	-2.34998	3.62772	-9.17711	6.73393e-08	1.47869e-05	BZL39_H04170	ZPAR0H04170	283	ZPAR0B05820	ZYBA0I03422g	B	6	NA	NA	NA	NA	NA	FALSE	NA	uncharacterized protein ZBAI_00548
ZPAR0B00980_A	-2.3081	3.97693	-8.19349	2.87703e-07	3.98041e-05	BZL39_B00980	ZPAR0B00980	204	ZPAR0G05650	ZYBA0D01772g	A	5	YDL213C	NA	NOP6	NA	NA	FALSE	http://www.yeastgenome.org/locus/S000002372/overview	related to Nucleolar 6
ZPAR0C06120_A	-2.3077	3.14719	-7.45908	9.18651e-07	9.17041e-05	BZL39_C06120	ZPAR0C06120	332	ZPAR0L02770	ZYBA0A06216g	A	5	YJL110C	YKR034W	GZF3	DAL80	NA	FALSE	http://www.yeastgenome.org/locus/S000003646/overview	BN860_06216g1_1
ZPAR0D04180_A	-2.29874	4.34182	-8.29401	2.46727e-07	3.81679e-05	BZL39_D04180	ZPAR0D04180	1194	ZPAR0L05040	ZYBA0E07052g	A	5	NA	NA	NA	NA	E1-E2_ATPase	TRUE	NA	related to cation transport ATPase
ZPAR0A00370_A	-2.29567	4.97449	-8.57302	1.62095e-07	2.8028e-05	BZL39_A00370	ZPAR0A00370	833	NA	NA	A	3	YOR373W	NA	NUD1	NA	NA	FALSE	http://www.yeastgenome.org/locus/S000005900/overview	uncharacterized protein ZBAI_06766
ZPAR0B07680_A	-2.2874	3.87946	-7.98658	3.96282e-07	4.91948e-05	BZL39_B07680	ZPAR0B07680	82	ZPAR0H02280	ZYBA0H02520g	A	5	YBL071W-A	NA	KTI11	NA	NA	FALSE	http://www.yeastgenome.org/locus/S000007587/overview	ZYBA0S08-02520g1_1
ZPAR0I00290_B	-2.26636	6.1296	-7.22476	1.35016e-06	0.00012451	BZL39_I00290	ZPAR0I00290	1205	ZPAR0O00290	ZYBA0Q00518g	B	6	YKL068W	YMR047C	NUP100	NUP116	NA	FALSE	http://www.yeastgenome.org/locus/S000001551/overview	related to Nucleoporin NUP116 NSP116
ZPAR0D06030_A	-2.2648	2.79342	-3.70893	0.0010261	0.0188455	BZL39_D06030	ZPAR0D06030	269	ZPAR0K03600	ZYBA0E02982g	A	5	YDR446W	NA	ECM11	NA	NA	FALSE	http://www.yeastgenome.org/locus/S000002854/overview	ZYBA0S05-02982g1_1
ZPAR0D03160_B	-2.25294	8.43296	-9.0429	8.15589e-08	1.68029e-05	BZL39_D03160	ZPAR0D03160	252	ZPAR0F01880	ZYBA0G01046g	B	6	YGR214W	YLR048W	RPS0A	RPS0B	NA	FALSE	http://www.yeastgenome.org/locus/S000003446/overview	40S ribosomal S0
ZPAR0F05340_B	-2.24586	6.75497	-4.07382	0.000484676	0.0106905	BZL39_F05340	ZPAR0F05340	554	ZPAR0N01030	ZYBA0L00650g	B	6	YNL117W	NA	MLS1	NA	NA	FALSE	http://www.yeastgenome.org/locus/S000005061/overview	Mls1p
ZPAR0K04900_N	-2.23653	2.6388	-5.45595	3.14139e-05	0.0013283	BZL39_K04900	ZPAR0K04900	1014	NA	NA	N	2	NA	NA	NA	NA	NA	FALSE	NA	uncharacterized protein ZBAI_03577
ZPAR0H04400_B	-2.23206	8.34481	-8.98684	8.84068e-08	1.78342e-05	BZL39_H04400	ZPAR0H04400	298	ZPAR0B05590	ZYBA0I02894g	B	6	YPL131W	NA	RPL5	NA	NA	FALSE	http://www.yeastgenome.org/locus/S000006052/overview	probable 60S ribosomal L5
ZPAR0E00580_A	-2.23175	3.78423	-6.94428	2.16146e-06	0.000174412	BZL39_E00580	ZPAR0E00580	218	ZPAR0L00230	ZYBA0B15566g	A	5	YJR056C	NA	NA	NA	NA	FALSE	http://www.yeastgenome.org/locus/S000003817/overview	BN860_15566g1_1
ZPAR0G02470_B	-2.22524	3.64224	-6.147	8.73058e-06	0.000506217	BZL39_G02470	ZPAR0G02470	148	ZPAR0B04150	ZYBA0D08944g	B	6	YPR063C	NA	NA	NA	NA	FALSE	http://www.yeastgenome.org/locus/S000006267/overview	uncharacterized protein ZBAI_00387
ZPAR0J00800_A	-2.22027	2.46139	-6.97186	2.06275e-06	0.000167991	BZL39_J00800	ZPAR0J00800	777	ZPAR0M00960	ZYBA0C11540g	A	5	YJL106W	NA	IME2	NA	NA	FALSE	http://www.yeastgenome.org/locus/S000003642/overview	related to Meiosis induction kinase IME2 SME1
ZPAR0D06090_A	-2.20884	4.53926	-8.09062	3.37123e-07	4.4113e-05	BZL39_D06090	ZPAR0D06090	411	ZPAR0K03660	ZYBA0E02850g	A	5	YDR451C	YML027W	YHP1	YOX1	NA	FALSE	http://www.yeastgenome.org/locus/S000002859/overview	related to Homeobox YOX1
ZPAR0E02840_A	-2.19894	3.69269	-5.6337	2.24604e-05	0.00102105	BZL39_E02840	ZPAR0E02840	516	ZPAR0A01030	ZYBA0B10308g	A	5	NA	NA	NA	NA	NA	FALSE	NA	BN860_10308g1_1
ZPAR0L04800_B	-2.19194	5.33259	-8.31265	2.39826e-07	3.80694e-05	BZL39_L04800	ZPAR0L04800	307	ZPAR0C02090	ZYBA0A15280g	B	6	YGR231C	NA	PHB2	NA	Band_7	FALSE	http://www.yeastgenome.org/locus/S000003463/overview	probable Prohibitin-2
ZPAR0H00510_B	-2.19187	3.65784	-6.09956	9.51303e-06	0.000546918	BZL39_H00510	ZPAR0H00510	511	ZPAR0E06700	ZYBA0B01442g	B	6	YER056C	NA	FCY2	NA	Transp_cyt_pur	TRUE	http://www.yeastgenome.org/locus/S000000858/overview	Fcy2p
ZPAR0J00620_A	-2.18828	3.35079	-5.66557	2.11585e-05	0.00097183	BZL39_J00620	ZPAR0J00620	118	ZPAR0M00750	ZYBA0C11958g	A	2	YDR156W	NA	RPA14	NA	NA	FALSE	http://www.yeastgenome.org/locus/S000002563/overview	related to DNA-directed RNA polymerase I subunit RPA14
ZPAR0I05280_A	-2.18526	4.16449	-7.65881	6.65373e-07	7.25423e-05	BZL39_I05280	ZPAR0I05280	460	NA	NA	A	3	YNL062C	NA	GCD10	NA	NA	FALSE	http://www.yeastgenome.org/locus/S000005006/overview	probable tRNA (adenine(58)-N(1))-methyltransferase non-catalytic subunit TRM6
ZPAR0D06300_A	-2.1828	5.05768	-5.57609	2.50288e-05	0.00111684	BZL39_D06300	ZPAR0D06300	754	ZPAR0K03870	ZYBA0E02388g	A	5	YLR266C	YOR162C	PDR8	YRR1	NA	FALSE	http://www.yeastgenome.org/locus/S000004256/overview	uncharacterized protein ZBAI_09361
ZPAR0G05650_B	-2.17416	4.01663	-7.2641	1.26499e-06	0.000118921	BZL39_G05650	ZPAR0G05650	265	ZPAR0B00980	ZYBA0D01772g	B	6	YDL213C	NA	NOP6	NA	NA	FALSE	http://www.yeastgenome.org/locus/S000002372/overview	related to Nucleolar 6
ZPAR0A04150_B	-2.1696	3.18553	-3.88764	0.000710078	0.0139656	BZL39_A04150	ZPAR0A04150	1050	ZPAR0E04750	ZYBA0B05754g	B	6	YDR040C	NA	ENA1	NA	Cation_ATPase	TRUE	http://www.yeastgenome.org/locus/S000002447/overview	Sodium transport ATPase 5
ZPAR0G04940_B	-2.16738	7.53839	-8.85105	1.0763e-07	2.00419e-05	BZL39_G04940	ZPAR0G04940	184	ZPAR0B01680	ZYBA0D03400g	B	6	YJL177W	YKL180W	RPL17B	RPL17A	NA	FALSE	http://www.yeastgenome.org/locus/S000003713/overview	Rpl17bp
ZPAR0A04140_B	-2.16525	3.61844	-4.78859	0.000114732	0.0034826	BZL39_A04140	ZPAR0A04140	299	ZPAR0E04760	ZYBA0B05732g	B	6	YBR061C	NA	TRM7	NA	NA	FALSE	http://www.yeastgenome.org/locus/S000000265/overview	Trm7p
ZPAR0A07270_B	-2.16401	6.7538	-10.2619	1.53583e-08	5.12808e-06	BZL39_A07270	ZPAR0A07270	343	ZPAR0J03570	ZYBA0C05248g	B	6	YJL078C	NA	PRY3	NA	NA	FALSE	http://www.yeastgenome.org/locus/S000003614/overview	Pry2p
ZPAR0K03660_B	-2.16252	4.50585	-8.23212	2.71166e-07	3.98041e-05	BZL39_K03660	ZPAR0K03660	411	ZPAR0D06090	ZYBA0E02850g	B	6	YDR451C	YML027W	YHP1	YOX1	NA	FALSE	http://www.yeastgenome.org/locus/S000002859/overview	related to Homeobox YOX1
ZPAR0L05040_B	-2.15623	2.90176	-5.68599	2.03658e-05	0.000948086	BZL39_L05040	ZPAR0L05040	1192	ZPAR0D04180	ZYBA0E07052g	B	6	NA	NA	NA	NA	E1-E2_ATPase	TRUE	NA	related to cation transport ATPase
ZPAR0H04410_B	-2.1545	5.04419	-8.16638	2.99939e-07	4.03377e-05	BZL39_H04410	ZPAR0H04410	875	ZPAR0B05580	ZYBA0I02872g	B	6	YOR219C	NA	STE13	NA	DPPIV_N	FALSE	http://www.yeastgenome.org/locus/S000005745/overview	related to STE13-Type IV dipeptidyl aminopeptidase
ZPAR0C06210_A	-2.15352	2.85976	-5.16109	5.53018e-05	0.00204384	BZL39_C06210	ZPAR0C06210	269	ZPAR0L02860	ZYBA0A06018g	A	5	YJL115W	NA	ASF1	NA	NA	FALSE	http://www.yeastgenome.org/locus/S000003651/overview	Asf1p
ZPAR0B05590_A	-2.15257	8.53088	-8.85261	1.07386e-07	2.00419e-05	BZL39_B05590	ZPAR0B05590	298	ZPAR0H04400	ZYBA0I02894g	A	5	YPL131W	NA	RPL5	NA	NA	FALSE	http://www.yeastgenome.org/locus/S000006052/overview	probable 60S ribosomal L5
ZPAR0G01640_A	-2.14923	5.41161	-7.00885	1.93772e-06	0.000164587	BZL39_G01640	ZPAR0G01640	1413	ZPAR0B04930	ZYBA0D10704g	A	5	YCR038C	NA	BUD5	NA	NA	FALSE	http://www.yeastgenome.org/locus/S000000634/overview	Bud site selection 5
ZPAR0K01630_N	-2.14273	7.47887	-6.39594	5.59329e-06	0.00035965	BZL39_K01630	ZPAR0K01630	829	NA	NA	N	2	YHL028W	NA	WSC4	NA	NA	FALSE	http://www.yeastgenome.org/locus/S000001020/overview	uncharacterized protein ZBAI_03897
ZPAR0D00310_B	-2.13646	4.30216	-6.9771	2.04452e-06	0.000167991	BZL39_D00310	ZPAR0D00310	516	NA	NA	B	9	NA	NA	NA	NA	MFS_1	FALSE	NA	related to MFS multidrug transporter
ZPAR0L00230_B	-2.13515	3.79421	-6.91216	2.28266e-06	0.000182669	BZL39_L00230	ZPAR0L00230	218	ZPAR0E00580	ZYBA0B15566g	B	6	YJR056C	NA	NA	NA	NA	FALSE	http://www.yeastgenome.org/locus/S000003817/overview	uncharacterized protein ZBAI_00958
ZPAR0D01550_B	-2.13504	4.12839	-5.29204	4.29598e-05	0.00169098	BZL39_D01550	ZPAR0D01550	723	ZPAR0N04810	ZYBA0J02894g	B	6	YDL164C	NA	CDC9	NA	NA	FALSE	http://www.yeastgenome.org/locus/S000002323/overview	DNA ligase 1
ZPAR0I00260_B	-2.13472	5.21707	-7.53317	8.14553e-07	8.62339e-05	BZL39_I00260	ZPAR0I00260	801	ZPAR0O00260	ZYBA0Q00474g	B	6	YMR049C	NA	ERB1	NA	NA	FALSE	http://www.yeastgenome.org/locus/S000004652/overview	probable Ribosome biogenesis ERB1
ZPAR0F04610_B	-2.12632	6.4873	-4.79322	0.000113684	0.00346165	BZL39_F04610	ZPAR0F04610	738	ZPAR0N01740	ZYBA0L02234g	B	6	NA	NA	NA	NA	NA	FALSE	NA	uncharacterized protein ZBAI_09100
ZPAR0O04020_A	-2.12612	4.38579	-9.60506	3.70398e-08	8.96642e-06	BZL39_O04020	ZPAR0O04020	516	NA	NA	A	9	NA	NA	NA	NA	MFS_1	FALSE	NA	related to MFS multidrug transporter
ZPAR0K03870_B	-2.12512	5.15849	-6.26942	7.00628e-06	0.000421378	BZL39_K03870	ZPAR0K03870	754	ZPAR0D06300	ZYBA0E02388g	B	6	YLR266C	YOR162C	PDR8	YRR1	NA	FALSE	http://www.yeastgenome.org/locus/S000004256/overview	uncharacterized protein ZBAI_03677
ZPAR0H04720_B	-2.12496	3.44025	-6.97135	2.06454e-06	0.000167991	BZL39_H04720	ZPAR0H04720	347	ZPAR0B05270	ZYBA0I02190g	B	6	YDL193W	NA	NUS1	NA	NA	FALSE	http://www.yeastgenome.org/locus/S000002352/overview	related to NUS1- nuclear undecaprenyl pyrophosphate synthase
ZPAR0O00290_A	-2.12282	6.19085	-6.54312	4.31599e-06	0.000294308	BZL39_O00290	ZPAR0O00290	1204	ZPAR0I00290	ZYBA0Q00518g	A	5	YKL068W	YMR047C	NUP100	NUP116	NA	FALSE	http://www.yeastgenome.org/locus/S000001551/overview	related to Nucleoporin NUP116 NSP116
ZPAR0G04140_B	-2.11707	8.53634	-7.82691	5.09212e-07	5.86988e-05	BZL39_G04140	ZPAR0G04140	256	ZPAR0B02490	ZYBA0D05226g	B	6	YHL033C	YLL045C	RPL8A	RPL8B	NA	FALSE	http://www.yeastgenome.org/locus/S000001025/overview	Rpl8bp
ZPAR0B05130_N	-2.11492	5.6399	-7.33724	1.12128e-06	0.000106445	BZL39_B05130	ZPAR0B05130	1002	NA	NA	N	2	YEL043W	NA	NA	NA	NA	FALSE	http://www.yeastgenome.org/locus/S000000769/overview	uncharacterized protein ZBAI_00480
ZPAR0F03120_B	-2.11219	2.99752	-6.09768	9.54551e-06	0.000546918	BZL39_F03120	ZPAR0F03120	251	ZPAR0N03250	ZYBA0K02212g	B	6	YLR411W	NA	CTR3	NA	Ctr	FALSE	http://www.yeastgenome.org/locus/S000004403/overview	related to Copper transport CTR3
ZPAR0A07250_B	-2.10826	6.01622	-5.6691	2.10193e-05	0.00097183	BZL39_A07250	ZPAR0A07250	1477	ZPAR0J03550	ZYBA0C05336g	B	6	YJL076W	YKR010C	NET1	TOF2	NA	FALSE	http://www.yeastgenome.org/locus/S000003612/overview	NET1_YEAST ame: Full=Nucleolar NET1
ZPAR0J03550_A	-2.09807	6.28173	-6.05708	1.02756e-05	0.000575136	BZL39_J03550	ZPAR0J03550	1494	ZPAR0A07250	ZYBA0C05336g	A	5	YJL076W	YKR010C	NET1	TOF2	NA	FALSE	http://www.yeastgenome.org/locus/S000003612/overview	NET1_YEAST ame: Full=Nucleolar NET1
ZPAR0E03890_A	-2.09802	3.75321	-8.28975	2.4833e-07	3.81679e-05	BZL39_E03890	ZPAR0E03890	606	ZPAR0A05010	ZYBA0B07888g	A	5	NA	NA	NA	NA	MFS_1	TRUE	NA	related to multidrug resistance
ZPAR0E05950_A	-2.09691	3.15638	-6.37125	5.84362e-06	0.00036831	BZL39_E05950	ZPAR0E05950	418	ZPAR0H01250	ZYBA0B03114g	A	5	YIR008C	NA	PRI1	NA	NA	FALSE	http://www.yeastgenome.org/locus/S000001447/overview	probable DNA primase small subunit
ZPAR0H02030_B	-2.0966	3.97604	-5.90632	1.3537e-05	0.000687316	BZL39_H02030	ZPAR0H02030	359	ZPAR0B07930	ZYBA0H03092g	B	6	YER118C	NA	SHO1	NA	SH3_1	FALSE	http://www.yeastgenome.org/locus/S000000920/overview	probable High osmolarity signaling SHO1
ZPAR0N03180_A	-2.09592	7.2897	-7.22883	1.34108e-06	0.00012451	BZL39_N03180	ZPAR0N03180	113	NA	NA	A	3	YDL075W	YLR406C	RPL31A	RPL31B	NA	FALSE	http://www.yeastgenome.org/locus/S000002233/overview	Rpl31ap
ZPAR0A00260_B	-2.09562	3.41754	-6.46979	4.90923e-06	0.00032559	BZL39_A00260	ZPAR0A00260	285	NA	NA	B	8	NA	NA	NA	NA	NA	FALSE	NA	meiotically up-regulated gene 14
ZPAR0A04210_B	-2.09536	1.75577	-4.374	0.000263152	0.0066013	BZL39_A04210	ZPAR0A04210	76	ZPAR0E04690	ZYBA0B05886g	B	6	NA	NA	NA	NA	NA	FALSE	NA	tsc3p
ZPAR0C03800_A	-2.08704	0.425324	-4.97568	7.93606e-05	0.00264072	BZL39_C03800	ZPAR0C03800	323	ZPAR0A02950	ZYBA0A11408g	A	5	YOL104C	NA	NDJ1	NA	NA	FALSE	http://www.yeastgenome.org/locus/S000005464/overview	BN860_11408g1_1
ZPAR0L02770_B	-2.08041	3.46915	-5.60448	2.37269e-05	0.00106365	BZL39_L02770	ZPAR0L02770	332	ZPAR0C06120	ZYBA0A06216g	B	6	YJL110C	YKR034W	GZF3	DAL80	NA	FALSE	http://www.yeastgenome.org/locus/S000003646/overview	uncharacterized protein ZBAI_01206
ZPAR0A02940_B	-2.07826	4.51324	-5.93073	1.29433e-05	0.000670213	BZL39_A02940	ZPAR0A02940	436	ZPAR0C03790	ZYBA0A11430g	B	6	YNL280C	NA	ERG24	NA	DUF1295	FALSE	http://www.yeastgenome.org/locus/S000005224/overview	Erg24p
ZPAR0L01810_B	-2.07643	2.86245	-5.12109	5.97628e-05	0.00215927	BZL39_L01810	ZPAR0L01810	260	ZPAR0C05150	ZYBA0A08350g	B	6	YAR008W	NA	SEN34	NA	NA	FALSE	http://www.yeastgenome.org/locus/S000000066/overview	tRNA-splicing endonuclease subunit SEN34
ZPAR0N03310_A	-2.07262	4.76512	-6.80715	2.73109e-06	0.000211562	BZL39_N03310	ZPAR0N03310	517	ZPAR0F03060	ZYBA0K02344g	A	5	YKL185W	NA	ASH1	NA	NA	FALSE	http://www.yeastgenome.org/locus/S000001668/overview	ZYBA0S11-02344g1_1
ZPAR0N02530_A	-2.07218	4.37797	-8.06217	3.52317e-07	4.54865e-05	BZL39_N02530	ZPAR0N02530	511	ZPAR0F03820	ZYBA0K00650g	A	5	YCR065W	NA	HCM1	NA	NA	FALSE	http://www.yeastgenome.org/locus/S000000661/overview	related to Forkhead transcription factor HCM1
ZPAR0F04620_B	-2.07068	3.6208	-4.92844	8.70693e-05	0.00283869	BZL39_F04620	ZPAR0F04620	703	ZPAR0N01730	ZYBA0L02212g	B	6	NA	NA	NA	NA	NA	FALSE	NA	GAL4-like Zn2Cys6 binuclear cluster DNA-binding conserved domain
ZPAR0J03150_N	-2.06968	1.15989	-4.71794	0.000132	0.00386153	BZL39_J03150	ZPAR0J03150	240	NA	NA	N	2	NA	NA	NA	NA	NA	FALSE	NA	probable Vacuolar-sorting SNF7
ZPAR0D04240_A	-2.06822	3.25195	-6.78046	2.85915e-06	0.000219723	BZL39_D04240	ZPAR0D04240	812	ZPAR0K01830	ZYBA0E06898g	A	5	YHL024W	NA	RIM4	NA	NA	FALSE	http://www.yeastgenome.org/locus/S000001016/overview	related to Meiotic activator RIM4
ZPAR0H03450_B	-2.06753	4.32207	-4.89429	9.31184e-05	0.00300555	BZL39_H03450	ZPAR0H03450	360	ZPAR0B06540	ZYBA0I05028g	B	6	YPL054W	NA	LEE1	NA	NA	FALSE	http://www.yeastgenome.org/locus/S000005975/overview	uncharacterized protein ZBAI_00619
ZPAR0B01680_A	-2.06703	7.55965	-8.32066	2.36926e-07	3.80694e-05	BZL39_B01680	ZPAR0B01680	184	ZPAR0G04940	ZYBA0D03400g	A	5	YJL177W	YKL180W	RPL17B	RPL17A	NA	FALSE	http://www.yeastgenome.org/locus/S000003713/overview	Rpl17bp
ZPAR0A02920_B	-2.06539	3.63338	-6.55169	4.2517e-06	0.000292487	BZL39_A02920	ZPAR0A02920	234	ZPAR0C03770	ZYBA0A11474g	B	6	YNL282W	NA	POP3	NA	NA	FALSE	http://www.yeastgenome.org/locus/S000005226/overview	related to Ribonucleases P MRP subunit POP3
ZPAR0A03820_B	-2.06366	6.38008	-9.4346	4.68864e-08	1.10732e-05	BZL39_A03820	ZPAR0A03820	1180	ZPAR0E05080	ZYBA0B05028g	B	6	YPL226W	NA	NEW1	NA	NA	FALSE	http://www.yeastgenome.org/locus/S000006147/overview	probable [NU+] prion formation 1
ZPAR0C00290_B	-2.06043	4.90158	-6.00685	1.12601e-05	0.000615998	BZL39_C00290	ZPAR0C00290	591	ZPAR0K00200	ZYBA0A19306g	B	6	NA	NA	NA	NA	NA	FALSE	NA	Dak2p
ZPAR0A04650_B	-2.05798	4.76601	-6.70281	3.26871e-06	0.000245356	BZL39_A04650	ZPAR0A04650	640	ZPAR0E04250	ZYBA0B06920g	B	6	YGR041W	YLR353W	BUD9	BUD8	NA	FALSE	http://www.yeastgenome.org/locus/S000003273/overview	uncharacterized protein ZBAI_04552
ZPAR0C06300_A	-2.05633	4.91143	-5.96266	1.22074e-05	0.000642414	BZL39_C06300	ZPAR0C06300	215	ZPAR0L02950	ZYBA0A05820g	A	2	YJL122W	NA	ALB1	NA	Alb1	FALSE	http://www.yeastgenome.org/locus/S000003658/overview	Ribosome biogenesis ALB1
ZPAR0C01670_A	-2.05191	5.37027	-7.43134	9.6113e-07	9.30662e-05	BZL39_C01670	ZPAR0C01670	273	ZPAR0K01590	ZYBA0A16226g	A	5	YHL026C	NA	NA	NA	DUF2456	FALSE	http://www.yeastgenome.org/locus/S000001018/overview	BN860_16226g1_1
ZPAR0D02100_B	-2.04858	7.73658	-5.14566	5.69803e-05	0.00209787	BZL39_D02100	ZPAR0D02100	173	ZPAR0F00850	ZYBA0G03400g	B	6	YLR109W	NA	AHP1	NA	NA	FALSE	http://www.yeastgenome.org/locus/S000004099/overview	Ahp1p
ZPAR0A03990_B	-2.0429	6.05721	-6.49665	4.68262e-06	0.000314873	BZL39_A03990	ZPAR0A03990	1177	ZPAR0E04910	ZYBA0B05402g	B	6	YPL217C	NA	BMS1	NA	NA	FALSE	http://www.yeastgenome.org/locus/S000006138/overview	probable Ribosome biogenesis BMS1
ZPAR0E02190_A	-2.0349	7.33398	-6.99196	1.99378e-06	0.000167651	BZL39_E02190	ZPAR0E02190	584	ZPAR0A01690	ZYBA0B11782g	A	5	YER165W	NA	PAB1	NA	NA	FALSE	http://www.yeastgenome.org/locus/S000000967/overview	Pab1p
ZPAR0H00870_B	-2.0347	4.72867	-7.43944	9.4852e-07	9.2773e-05	BZL39_H00870	ZPAR0H00870	1073	ZPAR0E06330	ZYBA0B02256g	B	6	YIL026C	NA	IRR1	NA	NA	FALSE	http://www.yeastgenome.org/locus/S000001288/overview	related to Cohesin subunit SCC3
ZPAR0A02750_B	-2.02972	5.1101	-8.09221	3.36299e-07	4.4113e-05	BZL39_A02750	ZPAR0A02750	869	ZPAR0C03600	ZYBA0A11892g	B	6	YNL298W	YOL113W	CLA4	SKM1	NA	FALSE	http://www.yeastgenome.org/locus/S000005242/overview	related to Serine threonine- kinase CLA4
ZPAR0B06710_A	-2.02511	4.42271	-6.81748	2.68313e-06	0.000209522	BZL39_B06710	ZPAR0B06710	651	ZPAR0H03280	ZYBA0H00298g	A	5	NA	NA	NA	NA	FAD_binding_8	FALSE	NA	ZYBA0S08-00298g1_1
ZPAR0J03570_A	-2.02257	6.76815	-8.89826	1.0049e-07	1.94608e-05	BZL39_J03570	ZPAR0J03570	329	ZPAR0A07270	ZYBA0C05248g	A	5	YJL078C	NA	PRY3	NA	NA	FALSE	http://www.yeastgenome.org/locus/S000003614/overview	Pry2p
ZPAR0D02090_N	-2.02154	9.33319	-7.41897	9.80743e-07	9.40251e-05	BZL39_D02090	ZPAR0D02090	271	NA	NA	N	2	Scer_YGOB_YDR134C	YLR110C	NA	CCW12	NA	FALSE	NA	Ccw12p
ZPAR0B02490_A	-2.02027	8.72827	-7.8895	4.61363e-07	5.44803e-05	BZL39_B02490	ZPAR0B02490	256	ZPAR0G04140	ZYBA0D05226g	A	5	YHL033C	YLL045C	RPL8A	RPL8B	NA	FALSE	http://www.yeastgenome.org/locus/S000001025/overview	Rpl8bp
ZPAR0D03570_A	-2.01829	4.8579	-7.65751	6.66762e-07	7.25423e-05	BZL39_D03570	ZPAR0D03570	1094	ZPAR0F02300	ZYBA0G00122g	A	5	YBR235W	NA	VHC1	NA	AA_permease	FALSE	http://www.yeastgenome.org/locus/S000000439/overview	related to ion transport
ZPAR0J04710_A	-2.01671	3.98648	-6.75667	2.9786e-06	0.000225326	BZL39_J04710	ZPAR0J04710	279	ZPAR0A08430	ZYBA0C02652g	A	5	YDR272W	YOR040W	GLO2	GLO4	NA	FALSE	http://www.yeastgenome.org/locus/S000002680/overview	probable Hydroxyacylglutathione hydrolase,mitochondrial
ZPAR0C01140_A	-2.01012	6.5544	-5.51278	2.82059e-05	0.00122474	BZL39_C01140	ZPAR0C01140	1165	ZPAR0K01050	ZYBA0A17392g	A	5	YJL020C	NA	BBC1	NA	NA	FALSE	http://www.yeastgenome.org/locus/S000003557/overview	Bbc1p
ZPAR0C03600_A	-2.00574	4.91758	-7.46422	9.10994e-07	9.17041e-05	BZL39_C03600	ZPAR0C03600	869	ZPAR0A02750	ZYBA0A11892g	A	5	YNL298W	YOL113W	CLA4	SKM1	NA	FALSE	http://www.yeastgenome.org/locus/S000005242/overview	related to Serine threonine- kinase CLA4
ZPAR0A00790_B	-2.00507	3.01434	-5.06699	6.63934e-05	0.00229603	BZL39_A00790	ZPAR0A00790	260	ZPAR0F00150	ZYBA0G05006g	B	6	YAL037W	YOR342C	NA	NA	NA	FALSE	http://www.yeastgenome.org/locus/S000000035/overview	uncharacterized protein ZBAI_04929
ZPAR0N03120_A	-2.00275	4.65795	-8.35439	2.25106e-07	3.6944e-05	BZL39_N03120	ZPAR0N03120	710	ZPAR0F03240	ZYBA0K01926g	A	5	YLR401C	NA	DUS3	NA	NA	FALSE	http://www.yeastgenome.org/locus/S000004393/overview	probable tRNA-dihydrouridine(47) synthase [NAD(P)(+)]
ZPAR0N03250_A	-2.00184	3.28825	-5.94737	1.25542e-05	0.000657096	BZL39_N03250	ZPAR0N03250	251	ZPAR0F03120	ZYBA0K02212g	A	5	YLR411W	NA	CTR3	NA	Ctr	FALSE	http://www.yeastgenome.org/locus/S000004403/overview	related to Copper transport CTR3
ZPAR0E04910_A	-1.99658	5.95683	-5.94129	1.2695e-05	0.00066089	BZL39_E04910	ZPAR0E04910	1177	ZPAR0A03990	ZYBA0B05402g	A	5	YPL217C	NA	BMS1	NA	NA	FALSE	http://www.yeastgenome.org/locus/S000006138/overview	probable Ribosome biogenesis BMS1
ZPAR0C01720_A	-1.99655	5.30483	-5.39919	3.4996e-05	0.00143587	BZL39_C01720	ZPAR0C01720	130	ZPAR0K01640	ZYBA0A16116g	A	5	YLR367W	NA	RPS22B	NA	NA	FALSE	http://www.yeastgenome.org/locus/S000004359/overview	Rps22ap
ZPAR0F01880_A	-1.99481	8.9877	-7.86644	4.78417e-07	5.58134e-05	BZL39_F01880	ZPAR0F01880	252	ZPAR0D03160	ZYBA0G01046g	A	5	YGR214W	YLR048W	RPS0A	RPS0B	NA	FALSE	http://www.yeastgenome.org/locus/S000003446/overview	40S ribosomal S0
ZPAR0D04970_A	-1.99112	5.30201	-5.70652	1.95997e-05	0.000921283	BZL39_D04970	ZPAR0D04970	276	ZPAR0K02540	ZYBA0E05336g	A	4	YDR384C	NA	ATO3	NA	Grp1_Fun34_YaaH	TRUE	http://www.yeastgenome.org/locus/S000002792/overview	related to Ammonia transport outward 3
ZPAR0A02410_B	-1.98968	4.94182	-5.43121	3.29259e-05	0.00137423	BZL39_A02410	ZPAR0A02410	904	ZPAR0C03240	ZYBA0A12684g	B	6	YNL313C	NA	EMW1	NA	NA	FALSE	http://www.yeastgenome.org/locus/S000005257/overview	uncharacterized protein ZBAI_04765
ZPAR0O00260_A	-1.98374	6.04195	-6.37884	5.76536e-06	0.000367276	BZL39_O00260	ZPAR0O00260	801	ZPAR0I00260	ZYBA0Q00474g	A	5	YMR049C	NA	ERB1	NA	NA	FALSE	http://www.yeastgenome.org/locus/S000004652/overview	probable Ribosome biogenesis ERB1
ZPAR0E02220_A	-1.98185	5.5648	-4.74686	0.00012463	0.00369049	BZL39_E02220	ZPAR0E02220	760	ZPAR0A01660	ZYBA0B11716g	A	5	YER167W	NA	BCK2	NA	NA	FALSE	http://www.yeastgenome.org/locus/S000000969/overview	uncharacterized protein ZBAI_06405
ZPAR0B07930_A	-1.97305	4.5274	-4.74234	0.000125754	0.00371244	BZL39_B07930	ZPAR0B07930	359	ZPAR0H02030	ZYBA0H03092g	A	5	YER118C	NA	SHO1	NA	SH3_1	FALSE	http://www.yeastgenome.org/locus/S000000920/overview	probable High osmolarity signaling SHO1
ZPAR0C00890_A	-1.97088	4.47565	-4.96312	8.13386e-05	0.002678	BZL39_C00890	ZPAR0C00890	496	ZPAR0K00800	ZYBA0A17942g	A	5	YHR065C	NA	RRP3	NA	NA	FALSE	http://www.yeastgenome.org/locus/S000001107/overview	Rrp3p
ZPAR0B09470_A	-1.97005	-0.0883464	-4.05303	0.00050573	0.0110791	BZL39_B09470	ZPAR0B09470	235	ZPAR0A09510	ZYBA0M01618g	A	5	YOR012W	NA	NA	NA	NA	FALSE	http://www.yeastgenome.org/locus/S000005538/overview	related to IRC11-Strong similarity to YDR391c
ZPAR0N03230_A	-1.96437	4.93073	-6.17685	8.27296e-06	0.000485497	BZL39_N03230	ZPAR0N03230	938	ZPAR0F03140	ZYBA0K02168g	A	5	YLR409C	NA	UTP21	NA	ANAPC4_WD40	FALSE	http://www.yeastgenome.org/locus/S000004401/overview	probable U3 small nucleolar RNA-associated 21
ZPAR0A09995_N	-1.96196	0.505748	-3.96458	0.000606261	0.0125436	BZL39_A09995	ZPAR0A09995	56	NA	NA	N	2	NA	NA	NA	NA	NA	FALSE	NA	---NA---
ZPAR0A10000_N	-1.96105	5.41483	-7.78235	5.46433e-07	6.22484e-05	BZL39_A10000	ZPAR0A10000	284	NA	NA	N	2	NA	NA	NA	NA	NA	FALSE	NA	related to Sorbose reductase homolog SOU2
ZPAR0P02230_A	-1.95896	3.58528	-4.52927	0.000192447	0.0052198	BZL39_P02230	ZPAR0P02230	212	ZPAR0H05690	ZYBA0O00122g	A	5	YLR051C	NA	FCF2	NA	NA	FALSE	http://www.yeastgenome.org/locus/S000004041/overview	rRNA-processing FCF2
ZPAR0I04120_B	-1.95285	2.0348	-6.04519	1.05003e-05	0.000584334	BZL39_I04120	ZPAR0I04120	325	ZPAR0N04060	ZYBA0J04566g	B	6	YIR029W	NA	DAL2	NA	NA	FALSE	http://www.yeastgenome.org/locus/S000001468/overview	probable Allantoicase
ZPAR0E01510_A	-1.95029	9.96193	-5.90296	1.36209e-05	0.000687316	BZL39_E01510	ZPAR0E01510	481	ZPAR0M04080	ZYBA0B13410g	A	5	YGL055W	NA	OLE1	NA	Cyt-b5	FALSE	http://www.yeastgenome.org/locus/S000003023/overview	probable Acyl- desaturase 1
ZPAR0H06390_N	-1.94982	5.47173	-7.74753	5.77515e-07	6.50241e-05	BZL39_H06390	ZPAR0H06390	563	NA	NA	N	2	NA	NA	NA	NA	NA	FALSE	NA	Pyruvate decarboxylase
ZPAR0A02000_B	-1.94528	4.16641	-4.12649	0.000435203	0.009823	BZL39_A02000	ZPAR0A02000	293	ZPAR0C07400	ZYBA0A03356g	B	6	YHR088W	NA	RPF1	NA	NA	FALSE	http://www.yeastgenome.org/locus/S000001130/overview	Ribosome production factor 1
ZPAR0M04660_B	-1.94319	5.20515	-5.99477	1.15113e-05	0.000625806	BZL39_M04660	ZPAR0M04660	706	ZPAR0E02080	ZYBA0B12046g	B	6	YDR085C	YER158C	AFR1	NA	NA	FALSE	http://www.yeastgenome.org/locus/S000002492/overview	uncharacterized protein ZBAI_01862
ZPAR0K03260_B	-1.94032	3.97	-6.75775	2.97306e-06	0.000225326	BZL39_K03260	ZPAR0K03260	588	ZPAR0D05690	ZYBA0E03730g	B	6	NA	NA	NA	NA	MFS_1	FALSE	NA	related to MFS phospholipid transporter (Git1)
ZPAR0G06240_B	-1.93765	3.73402	-4.14289	0.000420874	0.00961042	BZL39_G06240	ZPAR0G06240	360	ZPAR0B00380	ZYBA0D00452g	B	6	YNL230C	NA	ELA1	NA	NA	FALSE	http://www.yeastgenome.org/locus/S000005174/overview	Ela1p
ZPAR0J01820_A	-1.93632	5.02063	-7.48757	8.77053e-07	9.03458e-05	BZL39_J01820	ZPAR0J01820	492	ZPAR0M01980	ZYBA0C09296g	A	5	YBR006W	NA	UGA2	NA	NA	FALSE	http://www.yeastgenome.org/locus/S000000210/overview	probable Succinate-semialdehyde dehydrogenase [NADP(+)]
ZPAR0F00840_N	-1.93593	8.91439	-6.36989	5.85766e-06	0.00036831	BZL39_F00840	ZPAR0F00840	351	NA	NA	N	2	Scer_YGOB_YDR134C	YLR110C	NA	CCW12	Flocculin_t3	FALSE	NA	related to Strong similarity to and Flo1p,pseudogene in S288c
ZPAR0B06500_A	-1.93574	7.21765	-7.6776	6.45658e-07	7.1861e-05	BZL39_B06500	ZPAR0B06500	479	ZPAR0H03490	ZYBA0I04940g	A	5	YDR483W	YPL053C	KRE2	KTR6	NA	FALSE	http://www.yeastgenome.org/locus/S000002891/overview	Glycolipid 2-alpha-mannosyltransferase
ZPAR0B06210_A	-1.93441	5.60673	-6.02921	1.08103e-05	0.000598149	BZL39_B06210	ZPAR0B06210	1444	ZPAR0H03780	ZYBA0I04302g	A	5	YDL112W	NA	TRM3	NA	NA	FALSE	http://www.yeastgenome.org/locus/S000002270/overview	related to tRNA (guanosine(18)-2 -O)-methyltransferase
ZPAR0B05420_A	-1.93252	2.3684	-4.80059	0.000112038	0.00344725	BZL39_B05420	ZPAR0B05420	177	ZPAR0H04570	ZYBA0I02520g	A	5	YPL124W	NA	SPC29	NA	NA	FALSE	http://www.yeastgenome.org/locus/S000006045/overview	ZYBA0S09-02520g1_1
ZPAR0A00140_N	-1.93103	0.0976646	-4.19988	0.000374709	0.00868015	BZL39_A00140	ZPAR0A00140	172	NA	NA	N	2	NA	NA	NA	NA	NA	FALSE	NA	related to L-lactate dehydrogenase
ZPAR0K03815_N	-1.92484	1.25928	-3.74117	0.000960048	0.0179462	BZL39_K03815	ZPAR0K03815	68	NA	NA	N	2	NA	NA	NA	NA	NA	FALSE	NA	---NA---
ZPAR0M04070_B	-1.92259	3.83278	-4.72373	0.000130489	0.0038405	BZL39_M04070	ZPAR0M04070	260	ZPAR0E01500	ZYBA0B13432g	B	6	YBR213W	NA	MET8	NA	NA	FALSE	http://www.yeastgenome.org/locus/S000000417/overview	Siroheme biosynthesis MET8
ZPAR0B01880_A	-1.92015	6.81313	-6.36163	5.9443e-06	0.000368966	BZL39_B01880	ZPAR0B01880	1645	ZPAR0G04740	ZYBA0D03884g	A	5	YOL004W	NA	SIN3	NA	NA	FALSE	http://www.yeastgenome.org/locus/S000005364/overview	related to Transcriptional regulatory SIN3
ZPAR0I03150_N	-1.91912	8.66122	-6.30735	6.54721e-06	0.000396229	BZL39_I03150	ZPAR0I03150	428	NA	NA	N	2	YJL159W	YKL163W	HSP150	PIR3	NA	FALSE	http://www.yeastgenome.org/locus/S000003695/overview	related to Cell wall manno HSP150
ZPAR0N01360_A	-1.91008	8.22268	-7.11864	1.61126e-06	0.000140557	BZL39_N01360	ZPAR0N01360	189	ZPAR0F05000	ZYBA0L01376g	A	5	YNL096C	YOR096W	RPS7B	RPS7A	NA	FALSE	http://www.yeastgenome.org/locus/S000005040/overview	40S ribosomal S7
ZPAR0I00800_B	-1.9081	3.9814	-3.71137	0.00102091	0.0188295	BZL39_I00800	ZPAR0I00800	498	ZPAR0O00750	ZYBA0R00166g	B	6	YKL045W	NA	PRI2	NA	NA	FALSE	http://www.yeastgenome.org/locus/S000001528/overview	probable PRI2-DNA-directed DNA polymerase alpha ,58 KD subunit (DNA primase)
ZPAR0A04240_B	-1.90611	4.8796	-4.58712	0.000171373	0.00476841	BZL39_A04240	ZPAR0A04240	792	ZPAR0E04660	ZYBA0B05952g	B	6	YBR058C	NA	UBP14	NA	NA	FALSE	http://www.yeastgenome.org/locus/S000000262/overview	probable Ubiquitin carboxyl-terminal hydrolase 14
ZPAR0N01840_A	-1.90577	3.05378	-5.66511	2.11769e-05	0.00097183	BZL39_N01840	ZPAR0N01840	337	ZPAR0F04510	ZYBA0L02454g	A	4	YGR191W	NA	HIP1	NA	AA_permease	TRUE	http://www.yeastgenome.org/locus/S000003423/overview	Valine amino-acid permease
ZPAR0K01590_B	-1.90483	5.41824	-7.52957	8.19325e-07	8.62339e-05	BZL39_K01590	ZPAR0K01590	273	ZPAR0C01670	ZYBA0A16226g	B	6	YHL026C	NA	NA	NA	DUF2456	FALSE	http://www.yeastgenome.org/locus/S000001018/overview	BN860_16226g1_1
ZPAR0L01040_B	-1.90431	9.39408	-5.92317	1.31244e-05	0.000675975	BZL39_L01040	ZPAR0L01040	231	ZPAR0C08280	ZYBA0A01464g	B	6	YJR123W	NA	RPS5	NA	NA	FALSE	http://www.yeastgenome.org/locus/S000003884/overview	Rps5p
ZPAR0A01030_B	-1.90099	3.91151	-5.4522	3.1638e-05	0.00133196	BZL39_A01030	ZPAR0A01030	527	ZPAR0E02840	ZYBA0B10308g	B	6	NA	NA	NA	NA	NA	FALSE	NA	uncharacterized protein ZBAI_04906
ZPAR0C07500_A	-1.89994	9.22366	-5.83443	1.54556e-05	0.000763555	BZL39_C07500	ZPAR0C07500	569	ZPAR0A01900	ZYBA0A03114g	A	5	YDR342C	YHR092C	HXT7	HXT4	MFS_1	TRUE	http://www.yeastgenome.org/locus/S000002750/overview	probable High-affinity hexose transporter HXT6
ZPAR0F01660_A	-1.89873	7.0597	-5.4618	3.10667e-05	0.0013227	BZL39_F01660	ZPAR0F01660	460	ZPAR0D02940	ZYBA0G01530g	A	5	NA	NA	NA	NA	NA	FALSE	NA	related to oleate delta-12 desaturase
ZPAR0L01880_B	-1.89852	3.80444	-5.37405	3.67162e-05	0.00148755	BZL39_L01880	ZPAR0L01880	434	ZPAR0C05220	ZYBA0A08196g	B	6	YAR003W	NA	SWD1	NA	NA	FALSE	http://www.yeastgenome.org/locus/S000000064/overview	probable COMPASS component SWD1
ZPAR0B06720_A	-1.89396	5.60435	-6.86616	2.46878e-06	0.000195944	BZL39_B06720	ZPAR0B06720	528	ZPAR0H03270	ZYBA0H00320g	A	5	YBR203W	NA	COS111	NA	NA	FALSE	http://www.yeastgenome.org/locus/S000000407/overview	uncharacterized protein ZBAI_05938
ZPAR0O03120_N	-1.89203	9.16317	-5.24724	4.68248e-05	0.00179923	BZL39_O03120	ZPAR0O03120	404	NA	NA	N	2	YJL160C	YKL164C	NA	PIR1	NA	FALSE	http://www.yeastgenome.org/locus/S000003696/overview	related to Cell wall manno HSP150
ZPAR0C05150_A	-1.88582	4.0281	-4.11766	0.000443125	0.00995458	BZL39_C05150	ZPAR0C05150	260	ZPAR0L01810	ZYBA0A08350g	A	5	YAR008W	NA	SEN34	NA	NA	FALSE	http://www.yeastgenome.org/locus/S000000066/overview	tRNA-splicing endonuclease subunit SEN34
ZPAR0G04950_B	-1.88388	7.01199	-6.40387	5.51527e-06	0.00035965	BZL39_G04950	ZPAR0G04950	143	ZPAR0B01670	ZYBA0D03378g	B	6	YER057C	YIL051C	HMF1	MMF1	NA	FALSE	http://www.yeastgenome.org/locus/S000000859/overview	probable mitochondrial
ZPAR0K02580_B	-1.8799	9.86225	-6.50744	4.59468e-06	0.000311121	BZL39_K02580	ZPAR0K02580	842	ZPAR0D05020	ZYBA0E05248g	B	6	YDR385W	YOR133W	EFT2	EFT1	NA	FALSE	http://www.yeastgenome.org/locus/S000002793/overview	Elongation factor 2
ZPAR0A09870_B	-1.87939	9.29022	-6.33546	6.22741e-06	0.000379245	BZL39_A09870	ZPAR0A09870	261	ZPAR0B09820	ZYBA0M00738g	B	6	YHR203C	YJR145C	RPS4B	RPS4A	NA	FALSE	http://www.yeastgenome.org/locus/S000001246/overview	Rps4bp
ZPAR0F03960_B	-1.87813	3.76535	-4.36594	0.00026748	0.00667528	BZL39_F03960	ZPAR0F03960	270	ZPAR0N02390	ZYBA0K00342g	B	6	YCR047C	NA	BUD23	NA	NA	FALSE	http://www.yeastgenome.org/locus/S000000643/overview	Bud23p
ZPAR0C04810_A	-1.87778	4.99354	-3.85288	0.000762687	0.0148593	BZL39_C04810	ZPAR0C04810	843	ZPAR0A06320	ZYBA0A09164g	A	5	YDR466W	NA	PKH3	NA	NA	FALSE	http://www.yeastgenome.org/locus/S000002874/overview	BN860_09164g1_1
ZPAR0I05270_A	-1.87617	6.68348	-4.9671	8.07069e-05	0.00266718	BZL39_I05270	ZPAR0I05270	632	NA	NA	A	3	YNL061W	NA	NOP2	NA	NA	FALSE	http://www.yeastgenome.org/locus/S000005005/overview	probable NOP2-Nucleolar
ZPAR0B01020_A	-1.87431	9.17379	-5.42512	3.33094e-05	0.00138427	BZL39_B01020	ZPAR0B01020	245	ZPAR0G05610	ZYBA0D01860g	A	5	YNL178W	NA	RPS3	NA	NA	FALSE	http://www.yeastgenome.org/locus/S000005122/overview	rps3p
ZPAR0I00140_B	-1.87423	4.07092	-4.83929	0.000103784	0.00326278	BZL39_I00140	ZPAR0I00140	319	ZPAR0O00140	ZYBA0Q00188g	B	6	YPL266W	NA	DIM1	NA	NA	FALSE	http://www.yeastgenome.org/locus/S000006187/overview	Dim1p
ZPAR0E02080_A	-1.87259	5.49533	-6.43655	5.2056e-06	0.000342897	BZL39_E02080	ZPAR0E02080	707	ZPAR0M04660	ZYBA0B12046g	A	5	YDR085C	YER158C	AFR1	NA	NA	FALSE	http://www.yeastgenome.org/locus/S000002492/overview	BN860_12046g1_1
ZPAR0A02600_B	-1.87259	6.47243	-6.64666	3.60285e-06	0.000262304	BZL39_A02600	ZPAR0A02600	539	ZPAR0C03420	ZYBA0A12288g	B	6	YOL122C	NA	SMF1	NA	Nramp	TRUE	http://www.yeastgenome.org/locus/S000005482/overview	Smf1p
ZPAR0F03060_B	-1.87163	4.72732	-6.34442	6.12885e-06	0.000377998	BZL39_F03060	ZPAR0F03060	517	ZPAR0N03310	ZYBA0K02344g	B	6	YKL185W	NA	ASH1	NA	NA	FALSE	http://www.yeastgenome.org/locus/S000001668/overview	uncharacterized protein ZBAI_02699
ZPAR0N02280_N	-1.86995	6.07522	-3.20427	0.00290875	0.0424178	BZL39_N02280	ZPAR0N02280	376	NA	NA	N	9	NA	NA	NA	NA	NA	FALSE	NA	Fdh1p
ZPAR0I00130_B	-1.86805	3.00033	-5.09721	6.2601e-05	0.00222154	BZL39_I00130	ZPAR0I00130	417	ZPAR0O00130	ZYBA0Q00166g	B	6	NA	NA	NA	NA	NA	FALSE	NA	probable JLP1- -Like 1
ZPAR0G00870_B	-1.86716	3.91921	-4.80997	0.000109977	0.00341317	BZL39_G00870	ZPAR0G00870	517	ZPAR0P00820	ZYBA0N01442g	B	6	YDR501W	YLR183C	PLM2	TOS4	NA	FALSE	http://www.yeastgenome.org/locus/S000002909/overview	related to PLM2
ZPAR0D04770_A	-1.86507	3.56263	-5.49968	2.89135e-05	0.00124987	BZL39_D04770	ZPAR0D04770	322	ZPAR0K02350	ZYBA0E05776g	A	5	NA	NA	NA	NA	NA	FALSE	NA	related to NIT1- member of the widely found nitrilase branch of the nitrilase superfamily
ZPAR0I00790_B	-1.86339	3.25444	-5.32601	4.02501e-05	0.00160387	BZL39_I00790	ZPAR0I00790	522	ZPAR0O00740	ZYBA0R00188g	B	6	YMR020W	NA	FMS1	NA	NA	FALSE	http://www.yeastgenome.org/locus/S000004622/overview	probable Polyamine oxidase FMS1
ZPAR0L02370_B	-1.86151	2.83882	-5.26763	4.50232e-05	0.00175084	BZL39_L02370	ZPAR0L02370	325	ZPAR0C05710	ZYBA0A07074g	B	6	YGR144W	NA	THI4	NA	NA	FALSE	http://www.yeastgenome.org/locus/S000003376/overview	Thiamine thiazole synthase
ZPAR0H01670_B	-1.86078	0.119083	-3.37491	0.00204547	0.0320397	BZL39_H01670	ZPAR0H01670	124	ZPAR0B08280	ZYBA0H03972g	B	6	NA	NA	NA	NA	NA	FALSE	NA	uncharacterized protein ZBAI_06090
ZPAR0E04250_A	-1.85308	4.5518	-3.99525	0.000569287	0.0119835	BZL39_E04250	ZPAR0E04250	630	ZPAR0A04650	ZYBA0B06920g	A	5	YGR041W	YLR353W	BUD9	BUD8	NA	FALSE	http://www.yeastgenome.org/locus/S000003273/overview	BN860_06920g1_1
ZPAR0A01690_B	-1.85253	7.31842	-6.60901	3.84673e-06	0.000273881	BZL39_A01690	ZPAR0A01690	584	ZPAR0E02190	ZYBA0B11782g	B	6	YER165W	NA	PAB1	NA	NA	FALSE	http://www.yeastgenome.org/locus/S000000967/overview	Pab1p
ZPAR0B07620_A	-1.85162	6.81692	-5.22628	4.87554e-05	0.00185837	BZL39_B07620	ZPAR0B07620	247	ZPAR0H02340	ZYBA0H02388g	A	5	YBL064C	NA	PRX1	NA	NA	FALSE	http://www.yeastgenome.org/locus/S000000160/overview	probable Mitochondrial peroxiredoxin PRX1
ZPAR0G05940_B	-1.85131	5.92689	-4.35721	0.000272244	0.00675932	BZL39_G05940	ZPAR0G05940	230	ZPAR0B00680	ZYBA0D01112g	B	6	YNL208W	NA	NA	NA	NA	FALSE	http://www.yeastgenome.org/locus/S000005152/overview	uncharacterized protein ZBAI_05215
ZPAR0G00610_B	-1.85083	5.68575	-5.80349	1.63664e-05	0.000788436	BZL39_G00610	ZPAR0G00610	533	ZPAR0P00560	ZYBA0N02036g	B	6	YCL037C	YDR515W	SRO9	SLF1	NA	FALSE	http://www.yeastgenome.org/locus/S000000542/overview	SLF1 and RNA-binding SRO9
ZPAR0N00600_A	-1.85071	5.27362	-4.24211	0.000343851	0.00810099	BZL39_N00600	ZPAR0N00600	695	ZPAR0F05760	ZYBA0P00870g	A	5	YHR131C	YNL144C	NA	NA	NA	FALSE	http://www.yeastgenome.org/locus/S000001173/overview	uncharacterized protein ZBAI_02950
ZPAR0G00730_N	-1.84671	5.16464	-4.39156	0.000253975	0.00640426	BZL39_G00730	ZPAR0G00730	505	ZPAR0P00680	ZYBA0N01772g	N	2	YCL028W	NA	RNQ1	NA	NA	FALSE	http://www.yeastgenome.org/locus/S000000533/overview	truncated Rnq1p
ZPAR0H00460_B	-1.84549	4.80291	-4.03494	0.000524818	0.0113433	BZL39_H00460	ZPAR0H00460	854	ZPAR0E06760	ZYBA0B01310g	B	6	YJL181W	YJR030C	NA	NA	NA	FALSE	http://www.yeastgenome.org/locus/S000003717/overview	UPF0508 YJL181W and UPF0508 YJR030C YJR025C-A
ZPAR0E05010_A	-1.84473	4.35379	-4.03135	0.000528689	0.0114015	BZL39_E05010	ZPAR0E05010	622	ZPAR0A03890	ZYBA0B05182g	A	5	YMR172W	NA	HOT1	NA	NA	FALSE	http://www.yeastgenome.org/locus/S000004783/overview	BN860_05182g1_1
ZPAR0B01030_A	-1.84301	6.38763	-5.31194	4.13498e-05	0.00163425	BZL39_B01030	ZPAR0B01030	267	ZPAR0G05600	ZYBA0D01882g	A	5	YDL212W	NA	SHR3	NA	SHR3_chaperone	FALSE	http://www.yeastgenome.org/locus/S000002371/overview	related to Secretory component SHR3
ZPAR0B10080_N	-1.84172	7.24729	-5.62305	2.29135e-05	0.00103678	BZL39_B10080	ZPAR0B10080	234	NA	NA	N	2	NA	NA	NA	NA	NA	FALSE	NA	Glutathione-independent glyoxalase HSP31
ZPAR0C02350_A	-1.83603	6.84055	-5.31531	4.10842e-05	0.0016304	BZL39_C02350	ZPAR0C02350	406	ZPAR0L04540	ZYBA0A14708g	A	4	YDL204W	YDR233C	RTN2	RTN1	Reticulon	FALSE	http://www.yeastgenome.org/locus/S000002363/overview	related to Reticulon 1
ZPAR0E01720_A	-1.83601	2.96279	-5.03448	7.07403e-05	0.00240343	BZL39_E01720	ZPAR0E01720	435	ZPAR0M04290	ZYBA0B12882g	A	5	NA	NA	NA	NA	NA	FALSE	NA	GAT2
ZPAR0B06660_A	-1.83463	6.1783	-5.06807	6.6255e-05	0.00229603	BZL39_B06660	ZPAR0B06660	1833	ZPAR0H03330	ZYBA0H00188g	A	5	YBR208C	NA	DUR1,2	NA	NA	FALSE	http://www.yeastgenome.org/locus/S000000412/overview	probable Urea amidolyase
ZPAR0A00640_A	-1.83388	6.85685	-5.09694	6.26336e-05	0.00222154	BZL39_A00640	ZPAR0A00640	418	NA	NA	A	3	YOR355W	NA	GDS1	NA	NA	FALSE	http://www.yeastgenome.org/locus/S000005882/overview	Gds1p
ZPAR0E04750_A	-1.83242	3.07914	-3.69684	0.00105197	0.0191112	BZL39_E04750	ZPAR0E04750	1050	ZPAR0A04150	ZYBA0B05754g	A	5	YDR040C	NA	ENA1	NA	Cation_ATPase	TRUE	http://www.yeastgenome.org/locus/S000002447/overview	Sodium transport ATPase 5
ZPAR0F01410_A	-1.83049	6.02691	-4.78407	0.000115763	0.00350291	BZL39_F01410	ZPAR0F01410	521	ZPAR0D02660	ZYBA0G02146g	A	5	YMR290C	NA	HAS1	NA	NA	FALSE	http://www.yeastgenome.org/locus/S000004903/overview	Has1p
ZPAR0A08410_N	-1.82984	6.07657	-3.8339	0.000793077	0.0153895	BZL39_A08410	ZPAR0A08410	757	NA	NA	N	2	YGR245C	NA	SDA1	NA	NA	FALSE	http://www.yeastgenome.org/locus/S000003477/overview	SDA1
ZPAR0A01900_B	-1.82736	9.78634	-5.13702	5.79437e-05	0.00212297	BZL39_A01900	ZPAR0A01900	569	ZPAR0C07500	ZYBA0A03114g	B	6	YDR342C	YHR092C	HXT7	HXT4	MFS_1	TRUE	http://www.yeastgenome.org/locus/S000002750/overview	Hxt6p
ZPAR0G06160_B	-1.8242	5.01189	-5.13562	5.81004e-05	0.00212297	BZL39_G06160	ZPAR0G06160	406	ZPAR0B00460	ZYBA0D00628g	B	6	YDL237W	NA	AIM6	NA	NA	FALSE	http://www.yeastgenome.org/locus/S000002396/overview	Aim6p
ZPAR0C06860_A	-1.82409	5.95527	-5.53483	2.70544e-05	0.00118537	BZL39_C06860	ZPAR0C06860	437	ZPAR0L03500	ZYBA0A04588g	A	5	YNL322C	NA	KRE1	NA	NA	FALSE	http://www.yeastgenome.org/locus/S000005266/overview	BN860_04588g1_1
ZPAR0H02140_B	-1.82391	6.83122	-6.36344	5.92521e-06	0.000368966	BZL39_H02140	ZPAR0H02140	1115	ZPAR0B07820	ZYBA0H02828g	B	6	YER110C	NA	KAP123	NA	NA	FALSE	http://www.yeastgenome.org/locus/S000000912/overview	Kap123p
ZPAR0F05000_B	-1.82269	8.52608	-6.66706	3.4775e-06	0.000255095	BZL39_F05000	ZPAR0F05000	189	ZPAR0N01360	ZYBA0L01376g	B	6	YNL096C	YOR096W	RPS7B	RPS7A	NA	FALSE	http://www.yeastgenome.org/locus/S000005040/overview	40S ribosomal S7
ZPAR0B07830_A	-1.82262	5.35977	-5.77157	1.73645e-05	0.000830393	BZL39_B07830	ZPAR0B07830	1098	ZPAR0H02130	ZYBA0H02850g	A	5	YER111C	NA	SWI4	NA	NA	FALSE	http://www.yeastgenome.org/locus/S000000913/overview	related to Regulatory SWI4
ZPAR0A01630_B	-1.82224	5.24302	-5.34461	3.88413e-05	0.00156708	BZL39_A01630	ZPAR0A01630	1193	ZPAR0E02250	ZYBA0B11650g	B	6	YDR097C	NA	MSH6	NA	NA	FALSE	http://www.yeastgenome.org/locus/S000002504/overview	probable DNA mismatch repair MSH6
ZPAR0A08190_B	-1.8218	4.07907	-5.07123	6.58481e-05	0.00229355	BZL39_A08190	ZPAR0A08190	623	ZPAR0J04470	ZYBA0C03180g	B	6	YHR178W	NA	STB5	NA	NA	FALSE	http://www.yeastgenome.org/locus/S000001221/overview	related to STB5
ZPAR0B08020_N	-1.82176	3.353	-4.26031	0.000331363	0.00792243	BZL39_B08020	ZPAR0B08020	233	NA	NA	N	2	YPR143W	NA	RRP15	NA	NA	FALSE	http://www.yeastgenome.org/locus/S000006347/overview	related to Ribosomal RNA-processing 15
ZPAR0J00470_A	-1.82148	4.25368	-5.08856	6.3663e-05	0.00223351	BZL39_J00470	ZPAR0J00470	911	ZPAR0M00600	ZYBA0C12310g	A	5	YLR144C	NA	ACF2	NA	NA	FALSE	http://www.yeastgenome.org/locus/S000004134/overview	related to Endo-1,3(4)-beta-glucanase 2
ZPAR0J04650_A	-1.8214	3.80957	-3.69359	0.00105905	0.0192037	BZL39_J04650	ZPAR0J04650	352	ZPAR0A08370	ZYBA0C02784g	A	5	YGR249W	NA	MGA1	NA	NA	FALSE	http://www.yeastgenome.org/locus/S000003481/overview	ZYBA0S03-02784g1_1
ZPAR0C07640_N	-1.82112	1.31936	-3.74387	0.000954722	0.0178812	BZL39_C07640	ZPAR0C07640	322	NA	NA	N	2	NA	NA	NA	NA	NA	FALSE	NA	probable Weak similarity to CDP-3,6-dideoxy-D-glycero-L-glycero-4-hexulose-5-epimerase
ZPAR0I05630_A	-1.81969	7.61968	-5.80391	1.63537e-05	0.000788436	BZL39_I05630	ZPAR0I05630	461	NA	NA	A	3	YML126C	NA	ERG13	NA	NA	FALSE	http://www.yeastgenome.org/locus/S000004595/overview	probable Hydroxymethylglutaryl- synthase
ZPAR0E04670_A	-1.81351	5.46615	-6.06204	1.01833e-05	0.000573285	BZL39_E04670	ZPAR0E04670	502	ZPAR0A04230	ZYBA0B05930g	A	5	YDR036C	NA	EHD3	NA	NA	FALSE	http://www.yeastgenome.org/locus/S000002443/overview	related to 3-hydroxyisobutyryl- hydrolase,mitochondrial
ZPAR0E00710_A	-1.81345	4.71404	-6.5582	4.20355e-06	0.000292487	BZL39_E00710	ZPAR0E00710	1690	ZPAR0L00350	ZYBA0B15236g	A	5	YNL172W	NA	APC1	NA	NA	FALSE	http://www.yeastgenome.org/locus/S000005116/overview	related to Anaphase-promoting complex subunit 1
ZPAR0B03120_A	-1.8133	4.02085	-3.42274	0.00185303	0.0299821	BZL39_B03120	ZPAR0B03120	298	ZPAR0G03510	ZYBA0D06612g	A	5	YMR255W	NA	GFD1	NA	NA	FALSE	http://www.yeastgenome.org/locus/S000004868/overview	ZYBA0S04-06612g1_1
ZPAR0G04030_B	-1.8106	4.14728	-6.07669	9.91583e-06	0.000561491	BZL39_G04030	ZPAR0G04030	499	ZPAR0B02600	ZYBA0D05446g	B	6	YLL036C	NA	PRP19	NA	NA	FALSE	http://www.yeastgenome.org/locus/S000003959/overview	related to Pre-mRNA-splicing factor 19
ZPAR0D05350_A	-1.8088	4.8703	-5.48709	2.96117e-05	0.00126872	BZL39_D05350	ZPAR0D05350	1460	ZPAR0K02910	ZYBA0E04500g	A	5	NA	NA	NA	NA	AAA_16	TRUE	NA	probable Pleiotropic ABC efflux transporter of multiple drugs
ZPAR0D01760_B	-1.8084	1.81221	-4.6304	0.000157164	0.00443678	BZL39_D01760	ZPAR0D01760	294	ZPAR0F00520	ZYBA0G04148g	B	6	YOL047C	NA	LDS2	NA	NA	FALSE	http://www.yeastgenome.org/locus/S000005407/overview	Outer spore wall LDS2
ZPAR0O00420_A	-1.80802	4.35495	-4.75372	0.000122943	0.00365172	BZL39_O00420	ZPAR0O00420	796	ZPAR0I00430	ZYBA0Q00870g	A	5	YKL048C	NA	ELM1	NA	NA	FALSE	http://www.yeastgenome.org/locus/S000001531/overview	uncharacterized protein ZBAI_08524
ZPAR0E04390_A	-1.80765	8.61068	-4.76151	0.000121058	0.00362542	BZL39_E04390	ZPAR0E04390	198	ZPAR0A04510	ZYBA0B06612g	A	5	YBR189W	YPL081W	RPS9B	RPS9A	NA	FALSE	http://www.yeastgenome.org/locus/S000000393/overview	Rps9ap
ZPAR0C08280_A	-1.80693	9.36699	-5.22324	4.90421e-05	0.00185837	BZL39_C08280	ZPAR0C08280	231	ZPAR0L01040	ZYBA0A01464g	A	5	YJR123W	NA	RPS5	NA	NA	FALSE	http://www.yeastgenome.org/locus/S000003884/overview	Rps5p
ZPAR0N02820_A	-1.80481	4.69379	-4.54474	0.000186566	0.00513215	BZL39_N02820	ZPAR0N02820	417	ZPAR0F03540	ZYBA0K01288g	A	5	YLR380W	NA	CSR1	NA	NA	FALSE	http://www.yeastgenome.org/locus/S000004372/overview	related to Phosphatidylinositol transfer CSR1
ZPAR0J00180_N	-1.80479	0.652041	-3.39586	0.00195883	0.031145	BZL39_J00180	ZPAR0J00180	219	NA	NA	N	9	NA	NA	NA	NA	NA	FALSE	NA	related to ornithine aminotransferase
ZPAR0N02520_A	-1.80399	1.86045	-3.43439	0.00180897	0.0295383	BZL39_N02520	ZPAR0N02520	144	ZPAR0F03830	ZYBA0K00628g	A	5	YCR063W	NA	BUD31	NA	NA	FALSE	http://www.yeastgenome.org/locus/S000000659/overview	Bud31p
ZPAR0K03220_B	-1.80032	5.47213	-4.29413	0.000309367	0.00750778	BZL39_K03220	ZPAR0K03220	550	ZPAR0D05650	ZYBA0E03818g	B	6	YML007W	YDR423C	YAP1	CAD1	NA	FALSE	http://www.yeastgenome.org/locus/S000004466/overview	uncharacterized protein ZBAI_03740
ZPAR0F00640_A	-1.79932	6.71408	-5.8617	1.46966e-05	0.000733542	BZL39_F00640	ZPAR0F00640	105	ZPAR0D01880	ZYBA0G03884g	A	5	YOL039W	NA	RPP2A	NA	NA	FALSE	http://www.yeastgenome.org/locus/S000005399/overview	60S acidic ribosomal P2-beta
ZPAR0D01880_B	-1.79783	6.93797	-5.70673	1.95922e-05	0.000921283	BZL39_D01880	ZPAR0D01880	105	ZPAR0F00640	ZYBA0G03884g	B	6	YOL039W	NA	RPP2A	NA	NA	FALSE	http://www.yeastgenome.org/locus/S000005399/overview	60S acidic ribosomal P2-beta
ZPAR0B00350_A	-1.79596	5.55622	-6.57359	4.09193e-06	0.000287117	BZL39_B00350	ZPAR0B00350	1100	ZPAR0G06270	ZYBA0D00386g	A	5	YNL233W	NA	BNI4	NA	NA	FALSE	http://www.yeastgenome.org/locus/S000005177/overview	BNI4
ZPAR0A07930_B	-1.79085	5.13148	-4.52283	0.000194955	0.00526076	BZL39_A07930	ZPAR0A07930	852	ZPAR0J04220	ZYBA0C03752g	B	6	YPR112C	NA	MRD1	NA	NA	FALSE	http://www.yeastgenome.org/locus/S000006316/overview	probable Multiple RNA-binding domain-containing 1
ZPAR0C08310_A	-1.78762	4.39181	-4.43778	0.000231348	0.00594203	BZL39_C08310	ZPAR0C08310	842	ZPAR0L01010	ZYBA0A01398g	A	5	YLR451W	NA	LEU3	NA	NA	FALSE	http://www.yeastgenome.org/locus/S000004443/overview	probable Regulatory LEU3
ZPAR0J03950_A	-1.78666	0.912438	-3.18155	0.0030481	0.0439207	BZL39_J03950	ZPAR0J03950	217	ZPAR0A07650	ZYBA0C04412g	A	5	NA	NA	NA	NA	NA	FALSE	NA	cwp1p
ZPAR0L00570_N	-1.78575	2.90229	-4.48196	0.000211648	0.00553888	BZL39_L00570	ZPAR0L00570	348	ZPAR0E00930	ZYBA0B14752g	N	133	YNL141W	NA	AAH1	NA	NA	FALSE	http://www.yeastgenome.org/locus/S000005085/overview	Aah1p
ZPAR0M05160_B	-1.7829	1.84516	-3.95888	0.000613388	0.0126399	BZL39_M05160	ZPAR0M05160	320	ZPAR0J05780	ZYBA0C00210g	B	6	NA	NA	NA	NA	NA	FALSE	NA	related to NADPH dehydrogenase 2
ZPAR0G01060_A	-1.78251	3.12397	-4.25894	0.000332288	0.00792499	BZL39_G01060	ZPAR0G01060	383	ZPAR0P01010	ZYBA0N01024g	A	5	NA	NA	NA	NA	NA	FALSE	NA	Uncharacterised Kpol_2000p68
ZPAR0I00840_B	-1.78103	2.70877	-4.47071	0.000216495	0.00560514	BZL39_I00840	ZPAR0I00840	347	ZPAR0O00790	ZYBA0F00122g	B	6	YKL042W	NA	SPC42	NA	NA	FALSE	http://www.yeastgenome.org/locus/S000001525/overview	related to Spindle pole body component SPC42
ZPAR0D03220_B	-1.78021	2.03821	-3.82715	0.000804171	0.0155115	BZL39_D03220	ZPAR0D03220	874	ZPAR0F01940	ZYBA0G00914g	B	7	YLR045C	NA	STU2	NA	NA	FALSE	http://www.yeastgenome.org/locus/S000004035/overview	stu2p
ZPAR0M01980_B	-1.77997	4.81289	-5.38922	3.56682e-05	0.00145728	BZL39_M01980	ZPAR0M01980	492	ZPAR0J01820	ZYBA0C09296g	B	6	YBR006W	NA	UGA2	NA	NA	FALSE	http://www.yeastgenome.org/locus/S000000210/overview	Uga2p
ZPAR0C03240_A	-1.77957	5.18856	-4.98908	7.73056e-05	0.00259014	BZL39_C03240	ZPAR0C03240	893	ZPAR0A02410	ZYBA0A12684g	A	5	YNL313C	NA	EMW1	NA	NA	FALSE	http://www.yeastgenome.org/locus/S000005257/overview	BN860_12684g1_1
ZPAR0E06370_A	-1.77906	3.2791	-3.64618	0.00116794	0.0207127	BZL39_E06370	ZPAR0E06370	827	ZPAR0H00830	ZYBA0B02168g	A	5	YFR038W	NA	IRC5	NA	NA	FALSE	http://www.yeastgenome.org/locus/S000001934/overview	probable Strong similarity to Chromatin remodelling complex ATPase chain Iswi1p
ZPAR0A07240_B	-1.7764	5.49212	-5.04065	6.98928e-05	0.00239072	BZL39_A07240	ZPAR0A07240	1225	ZPAR0J03540	ZYBA0C05358g	B	6	YJL074C	NA	SMC3	NA	NA	FALSE	http://www.yeastgenome.org/locus/S000003610/overview	probable Structural maintenance of chromosomes 3
ZPAR0B05770_A	-1.77605	3.31934	-3.98948	0.000576066	0.0120808	BZL39_B05770	ZPAR0B05770	209	ZPAR0H04220	ZYBA0I03312g	A	5	YOR236W	NA	DFR1	NA	NA	FALSE	http://www.yeastgenome.org/locus/S000005762/overview	Dfr1p
ZPAR0K03650_B	-1.776	8.60493	-4.53484	0.000190307	0.00517624	BZL39_K03650	ZPAR0K03650	146	ZPAR0D06080	ZYBA0E02872g	B	6	YDR450W	YML026C	RPS18A	RPS18B	NA	FALSE	http://www.yeastgenome.org/locus/S000002858/overview	Rps18ap
ZPAR0N01100_A	-1.77572	4.121	-5.0926	6.31648e-05	0.00222937	BZL39_N01100	ZPAR0N01100	133	ZPAR0F05270	ZYBA0L00804g	A	5	YNL113W	NA	RPC19	NA	NA	FALSE	http://www.yeastgenome.org/locus/S000005057/overview	related to DNA-directed RNA polymerases I and III subunit RPAC2
ZPAR0E01730_A	-1.77552	4.26644	-4.21385	0.000364197	0.00847721	BZL39_E01730	ZPAR0E01730	525	ZPAR0M04300	ZYBA0B12860g	A	5	YGL124C	NA	MON1	NA	NA	FALSE	http://www.yeastgenome.org/locus/S000003092/overview	related to MON1- required for fusion of cvt-vesicles and autophagosomes with the vacuole
ZPAR0I01700_B	-1.77364	3.95335	-5.48853	2.95309e-05	0.00126872	BZL39_I01700	ZPAR0I01700	292	ZPAR0O01650	ZYBA0F02058g	B	6	YCR016W	NA	NA	NA	NA	FALSE	http://www.yeastgenome.org/locus/S000000609/overview	uncharacterized protein ZBAI_03401
ZPAR0B00830_A	-1.77289	3.642	-4.50858	0.000200615	0.00535139	BZL39_B00830	ZPAR0B00830	654	ZPAR0G05800	ZYBA0D01420g	A	5	YDL220C	NA	CDC13	NA	NA	FALSE	http://www.yeastgenome.org/locus/S000002379/overview	uncharacterized protein ZBAI_00059
ZPAR0G03930_B	-1.77249	6.5028	-4.00388	0.000559297	0.0118765	BZL39_G03930	ZPAR0G03930	1412	ZPAR0B02700	ZYBA0D05666g	B	6	YGL150C	NA	INO80	NA	NA	FALSE	http://www.yeastgenome.org/locus/S000003118/overview	related to DNA helicase INO80
ZPAR0A03310_B	-1.77137	5.63477	-5.8311	1.55509e-05	0.000764361	BZL39_A03310	ZPAR0A03310	443	ZPAR0E05580	ZYBA0B03928g	B	6	YLR300W	YOR190W	EXG1	SPR1	NA	FALSE	http://www.yeastgenome.org/locus/S000004291/overview	probable Glucan 1,3-beta-glucosidase I II
ZPAR0G05610_B	-1.7709	8.988	-5.12785	5.89835e-05	0.00214713	BZL39_G05610	ZPAR0G05610	245	ZPAR0B01020	ZYBA0D01860g	B	6	YNL178W	NA	RPS3	NA	NA	FALSE	http://www.yeastgenome.org/locus/S000005122/overview	rps3p
ZPAR0F04740_B	-1.77041	6.1056	-5.90927	1.34638e-05	0.000687316	BZL39_F04740	ZPAR0F04740	1036	ZPAR0N01610	ZYBA0L01948g	B	6	YDR060W	NA	MAK21	NA	NA	FALSE	http://www.yeastgenome.org/locus/S000002467/overview	Mak21p
ZPAR0N04730_A	-1.76703	2.86676	-4.09403	0.000465045	0.0103044	BZL39_N04730	ZPAR0N04730	106	ZPAR0D01470	ZYBA0J03070g	A	5	YDL157C	NA	NA	NA	NA	FALSE	http://www.yeastgenome.org/locus/S000002316/overview	ZYBA0S10-03070g1_1
ZPAR0A00350_A	-1.76515	6.55726	-5.88515	1.40747e-05	0.000706141	BZL39_A00350	ZPAR0A00350	610	NA	NA	A	3	YAL058W	NA	CNE1	NA	Calreticulin	FALSE	http://www.yeastgenome.org/locus/S000000054/overview	ZYBA0S07-05996g1_1
ZPAR0K02650_B	-1.76257	3.66941	-3.87781	0.000724567	0.0141737	BZL39_K02650	ZPAR0K02650	498	ZPAR0D05090	ZYBA0E05072g	B	6	YOR137C	NA	SIA1	NA	Metallophos	FALSE	http://www.yeastgenome.org/locus/S000005663/overview	Sia1p
ZPAR0D03180_B	-1.75915	3.99182	-4.95831	8.21106e-05	0.00268607	BZL39_D03180	ZPAR0D03180	494	ZPAR0F01900	ZYBA0G01002g	B	6	YGR212W	NA	SLI1	NA	NA	FALSE	http://www.yeastgenome.org/locus/S000003444/overview	related to N-acetyltransferase SLI1
ZPAR0N04060_A	-1.75742	2.69546	-4.48246	0.000211438	0.00553888	BZL39_N04060	ZPAR0N04060	338	ZPAR0I04120	ZYBA0J04566g	A	5	YIR029W	NA	DAL2	NA	NA	FALSE	http://www.yeastgenome.org/locus/S000001468/overview	probable Allantoicase
ZPAR0F00400_A	-1.7569	5.17541	-3.40385	0.00192677	0.0308378	BZL39_F00400	ZPAR0F00400	302	ZPAR0D01640	ZYBA0G04412g	A	5	YAL025C	NA	MAK16	NA	NA	FALSE	http://www.yeastgenome.org/locus/S000000023/overview	66S preribosome component MAK16
ZPAR0B04930_B	-1.75592	5.33697	-4.79616	0.000113026	0.00346164	BZL39_B04930	ZPAR0B04930	1412	ZPAR0G01640	ZYBA0D10704g	B	6	YCR038C	NA	BUD5	NA	NA	FALSE	http://www.yeastgenome.org/locus/S000000634/overview	Bud site selection 5
ZPAR0A03890_B	-1.75567	4.0518	-4.35556	0.000273157	0.00676466	BZL39_A03890	ZPAR0A03890	622	ZPAR0E05010	ZYBA0B05182g	B	6	YMR172W	NA	HOT1	NA	NA	FALSE	http://www.yeastgenome.org/locus/S000004783/overview	uncharacterized protein ZBAI_04621
ZPAR0G01070_A	-1.75403	5.3487	-5.52452	2.75864e-05	0.00120324	BZL39_G01070	ZPAR0G01070	1199	ZPAR0P01020	ZYBA0N01002g	A	5	YNL273W	NA	TOF1	NA	NA	FALSE	http://www.yeastgenome.org/locus/S000005217/overview	related to Topoisomerase 1-associated factor 1
ZPAR0L00900_B	-1.75251	5.27896	-4.21844	0.000360814	0.0084187	BZL39_L00900	ZPAR0L00900	626	ZPAR0C08420	ZYBA0A01156g	B	6	YKR077W	YOR066W	MSA2	MSA1	NA	FALSE	http://www.yeastgenome.org/locus/S000001785/overview	G1-specific transcription factors activator MSA1
ZPAR0K03850_B	-1.74766	4.82625	-4.92314	8.79805e-05	0.00285878	BZL39_K03850	ZPAR0K03850	1395	ZPAR0D06280	ZYBA0E02432g	B	6	YDR464W	NA	SPP41	NA	NA	FALSE	http://www.yeastgenome.org/locus/S000002872/overview	uncharacterized protein ZBAI_03679
ZPAR0O00790_A	-1.74472	3.00338	-3.88598	0.000712487	0.0139656	BZL39_O00790	ZPAR0O00790	344	ZPAR0I00840	ZYBA0F00122g	A	5	YKL042W	NA	SPC42	NA	NA	FALSE	http://www.yeastgenome.org/locus/S000001525/overview	related to Spindle pole body component SPC42
ZPAR0C03300_A	-1.74432	6.20273	-4.57894	0.000174202	0.00481942	BZL39_C03300	ZPAR0C03300	697	ZPAR0A02470	ZYBA0A12552g	A	5	YOL130W	NA	ALR1	NA	CorA	TRUE	http://www.yeastgenome.org/locus/S000005490/overview	related to Magnesium transporter ALR2
ZPAR0J00200_N	-1.74323	2.3986	-3.29184	0.00242815	0.0365657	BZL39_J00200	ZPAR0J00200	551	NA	NA	N	2	NA	NA	NA	NA	Aa_trans	FALSE	NA	uncharacterized protein ZBAI_08143
ZPAR0L04900_B	-1.74295	6.08755	-4.77738	0.000117307	0.00353859	BZL39_L04900	ZPAR0L04900	1248	ZPAR0C01990	ZYBA0A15500g	B	6	YGR238C	YHR158C	KEL2	KEL1	NA	FALSE	http://www.yeastgenome.org/locus/S000003470/overview	related to Kelch repeat-containing 1
ZPAR0P01000_A	-1.74182	2.66391	-3.77158	0.000901712	0.01702	BZL39_P01000	ZPAR0P01000	515	ZPAR0G01050	ZYBA0N01046g	A	4	NA	NA	NA	NA	NA	FALSE	NA	Uncharacterised KLLA0C02233g
ZPAR0K03690_N	-1.7406	5.62018	-4.04996	0.000508917	0.0110988	BZL39_K03690	ZPAR0K03690	876	NA	NA	N	2	YML029W	NA	USA1	NA	NA	FALSE	http://www.yeastgenome.org/locus/S000004491/overview	uncharacterized protein ZBAI_03695
ZPAR0I03260_B	-1.73947	4.55661	-6.25967	7.1296e-06	0.000423533	BZL39_I03260	ZPAR0I03260	725	ZPAR0O03230	ZYBA0F05666g	B	6	YKL171W	NA	NNK1	NA	NA	FALSE	http://www.yeastgenome.org/locus/S000001654/overview	uncharacterized protein ZBAI_08258
ZPAR0B09820_A	-1.73666	9.71417	-4.64701	0.000152036	0.00434268	BZL39_B09820	ZPAR0B09820	261	ZPAR0A09870	ZYBA0M00738g	A	5	YHR203C	YJR145C	RPS4B	RPS4A	NA	FALSE	http://www.yeastgenome.org/locus/S000001246/overview	Rps4bp
ZPAR0F00630_A	-1.73583	8.25896	-5.90266	1.36285e-05	0.000687316	BZL39_F00630	ZPAR0F00630	143	ZPAR0D01870	ZYBA0G03906g	A	4	YOL040C	NA	RPS15	NA	NA	FALSE	http://www.yeastgenome.org/locus/S000005400/overview	rps15p
ZPAR0E04080_A	-1.73424	9.27424	-5.80953	1.61842e-05	0.000788436	BZL39_E04080	ZPAR0E04080	312	ZPAR0A04820	ZYBA0B07338g	A	5	YLR340W	NA	RPP0	NA	NA	FALSE	http://www.yeastgenome.org/locus/S000004332/overview	60S acidic ribosomal P0
ZPAR0C06080_A	-1.73383	5.28824	-4.69262	0.000138823	0.0040367	BZL39_C06080	ZPAR0C06080	703	ZPAR0L02750	ZYBA0A06260g	A	5	YPL074W	NA	YTA6	NA	NA	FALSE	http://www.yeastgenome.org/locus/S000005995/overview	related to 26S protease subunit YTA6
ZPAR0B02060_A	-1.73378	4.52043	-3.82177	0.000813129	0.0156221	BZL39_B02060	ZPAR0B02060	836	ZPAR0G04560	ZYBA0D04280g	A	5	YGR150C	NA	CCM1	NA	NA	FALSE	http://www.yeastgenome.org/locus/S000003382/overview	probable Mitochondrial group I intron splicing factor CCM1
ZPAR0A09280_B	-1.73355	6.30262	-3.99759	0.00056656	0.0119835	BZL39_A09280	ZPAR0A09280	492	ZPAR0B09240	ZYBA0M02124g	B	6	YOL030W	NA	GAS5	NA	NA	FALSE	http://www.yeastgenome.org/locus/S000005390/overview	related to 1,3-beta-glucanosyltransferase GAS5
ZPAR0N01140_A	-1.7316	4.49808	-3.98833	0.000577424	0.0120808	BZL39_N01140	ZPAR0N01140	211	ZPAR0F05220	ZYBA0L00892g	A	5	YNL110C	NA	NOP15	NA	NA	FALSE	http://www.yeastgenome.org/locus/S000005054/overview	Nop15p
ZPAR0B04310_A	-1.73026	6.47106	-4.5226	0.000195044	0.00526076	BZL39_B04310	ZPAR0B04310	918	ZPAR0G02300	ZYBA0D09318g	A	5	YBR112C	NA	CYC8	NA	NA	FALSE	http://www.yeastgenome.org/locus/S000000316/overview	related to General transcriptional corepressor CYC8
ZPAR0D05470_A	-1.72879	2.82742	-3.92541	0.000657026	0.0132321	BZL39_D05470	ZPAR0D05470	234	ZPAR0K03030	ZYBA0E04236g	A	5	YDR410C	NA	STE14	NA	ICMT	FALSE	http://www.yeastgenome.org/locus/S000002818/overview	related to -S-isoprenylcysteine O-methyltransferase
ZPAR0H03700_N	-1.72699	5.93191	-5.98471	1.17248e-05	0.000627453	BZL39_H03700	ZPAR0H03700	926	NA	NA	N	2	YDR251W	YPL032C	PAM1	SVL3	NA	FALSE	http://www.yeastgenome.org/locus/S000002659/overview	Styryl dye vacuolar localization 3
ZPAR0K01050_B	-1.72686	6.44892	-3.74638	0.000949779	0.0178231	BZL39_K01050	ZPAR0K01050	1172	ZPAR0C01140	ZYBA0A17392g	B	6	YJL020C	NA	BBC1	NA	NA	FALSE	http://www.yeastgenome.org/locus/S000003557/overview	Bbc1p
ZPAR0F01650_A	-1.72614	2.17948	-3.13576	0.00334931	0.0471629	BZL39_F01650	ZPAR0F01650	273	ZPAR0D02930	ZYBA0G01552g	A	5	YDL049C	NA	KNH1	NA	NA	FALSE	http://www.yeastgenome.org/locus/S000002207/overview	Cell wall synthesis KNH1
ZPAR0D01180_N	-1.72575	5.36935	-5.11009	6.10532e-05	0.00218955	BZL39_D01180	ZPAR0D01180	1054	NA	NA	N	2	YPL115C	NA	BEM3	NA	NA	FALSE	http://www.yeastgenome.org/locus/S000006036/overview	related to GTPase-activating BEM3
ZPAR0F03440_B	-1.72561	5.79701	-4.63057	0.000157108	0.00443678	BZL39_F03440	ZPAR0F03440	798	ZPAR0N02920	ZYBA0K01508g	B	6	YDL060W	NA	TSR1	NA	NA	FALSE	http://www.yeastgenome.org/locus/S000002218/overview	probable Ribosome biogenesis TSR1
ZPAR0E05080_A	-1.72467	6.80539	-6.02486	1.08963e-05	0.000599482	BZL39_E05080	ZPAR0E05080	1180	ZPAR0A03820	ZYBA0B05028g	A	5	YPL226W	NA	NEW1	NA	NA	FALSE	http://www.yeastgenome.org/locus/S000006147/overview	New1p
ZPAR0A06480_B	-1.7236	8.30582	-4.67823	0.000142857	0.00412921	BZL39_A06480	ZPAR0A06480	310	ZPAR0J05360	ZYBA0C01222g	B	6	YGR282C	NA	BGL2	NA	NA	FALSE	http://www.yeastgenome.org/locus/S000003514/overview	Bgl2p
ZPAR0A02580_B	-1.72163	4.07924	-3.68502	0.00107794	0.0194009	BZL39_A02580	ZPAR0A02580	435	ZPAR0C03400	ZYBA0A12332g	B	6	YOL124C	NA	TRM11	NA	NA	FALSE	http://www.yeastgenome.org/locus/S000005484/overview	probable TRM11-Catalytic subunit of an adoMet-dependent tRNA methyltransferase complex (Trm11p-Trm112p)
ZPAR0B01500_A	-1.72057	3.58735	-3.78928	0.000869401	0.0165717	BZL39_B01500	ZPAR0B01500	155	ZPAR0G05130	ZYBA0D02982g	A	5	YIL065C	NA	FIS1	NA	Fis1_TPR_C	FALSE	http://www.yeastgenome.org/locus/S000001327/overview	probable Mitochondria fission 1
ZPAR0G01780_A	-1.71898	8.76483	-4.08001	0.00047857	0.0105799	BZL39_G01780	ZPAR0G01780	174	ZPAR0B04790	ZYBA0D10396g	A	5	YGR085C	YPR102C	RPL11B	RPL11A	NA	FALSE	http://www.yeastgenome.org/locus/S000003317/overview	60S ribosomal L11
ZPAR0E02690_A	-1.71682	5.53557	-4.34803	0.000277354	0.00683363	BZL39_E02690	ZPAR0E02690	513	ZPAR0A01180	ZYBA0B10660g	A	5	YMR131C	NA	RRB1	NA	NA	FALSE	http://www.yeastgenome.org/locus/S000004738/overview	Rrb1p
ZPAR0N01610_A	-1.71659	6.09887	-5.63884	2.22448e-05	0.00101602	BZL39_N01610	ZPAR0N01610	1002	ZPAR0F04740	ZYBA0L01948g	A	5	YDR060W	NA	MAK21	NA	NA	FALSE	http://www.yeastgenome.org/locus/S000002467/overview	related to Ribosome biogenesis MAK21
ZPAR0O00140_A	-1.71578	4.24098	-3.82187	0.000812972	0.0156221	BZL39_O00140	ZPAR0O00140	319	ZPAR0I00140	ZYBA0Q00188g	A	5	YPL266W	NA	DIM1	NA	NA	FALSE	http://www.yeastgenome.org/locus/S000006187/overview	Dim1p
ZPAR0B02700_A	-1.71564	6.53165	-3.94306	0.000633638	0.0129441	BZL39_B02700	ZPAR0B02700	1411	ZPAR0G03930	ZYBA0D05666g	A	5	YGL150C	NA	INO80	NA	NA	FALSE	http://www.yeastgenome.org/locus/S000003118/overview	related to DNA helicase INO80
ZPAR0K02350_B	-1.71313	4.75591	-5.97819	1.18655e-05	0.000630826	BZL39_K02350	ZPAR0K02350	322	ZPAR0D04770	ZYBA0E05776g	B	6	NA	NA	NA	NA	NA	FALSE	NA	related to NIT1- member of the widely found nitrilase branch of the nitrilase superfamily
ZPAR0D02750_B	-1.7109	6.03362	-5.7345	1.86039e-05	0.000883048	BZL39_D02750	ZPAR0D02750	1529	ZPAR0F01500	ZYBA0G01948g	B	6	YHR186C	NA	KOG1	NA	NA	FALSE	http://www.yeastgenome.org/locus/S000001229/overview	probable Target of rapamycin complex 1 subunit KOG1
ZPAR0J03370_A	-1.70952	3.65308	-5.41661	3.38537e-05	0.00139492	BZL39_J03370	ZPAR0J03370	251	ZPAR0A07060	ZYBA0C05776g	A	5	YBR278W	YJL065C	DPB3	DLS1	NA	FALSE	http://www.yeastgenome.org/locus/S000000482/overview	ZYBA0S03-05776g1_1
ZPAR0D03520_A	-1.70942	7.21038	-4.27351	0.000322594	0.00777035	BZL39_D03520	ZPAR0D03520	702	ZPAR0F02250	ZYBA0G00210g	A	5	YBR238C	YGL107C	NA	RMD9	NA	FALSE	http://www.yeastgenome.org/locus/S000000442/overview	probable RMD9- mitochondrial
ZPAR0A08370_B	-1.70814	3.50624	-3.45933	0.00171809	0.0285356	BZL39_A08370	ZPAR0A08370	352	ZPAR0J04650	ZYBA0C02784g	B	6	YGR249W	NA	MGA1	NA	NA	FALSE	http://www.yeastgenome.org/locus/S000003481/overview	uncharacterized protein ZBAI_07702
ZPAR0N02670_A	-1.70811	4.29033	-5.55789	2.59018e-05	0.00115049	BZL39_N02670	ZPAR0N02670	739	ZPAR0F03680	ZYBA0K00958g	A	5	YNR033W	NA	ABZ1	NA	NA	FALSE	http://www.yeastgenome.org/locus/S000005316/overview	related to Aminodeoxychorismate synthase
ZPAR0O00550_A	-1.70804	6.87989	-3.1888	0.00300292	0.0435288	BZL39_O00550	ZPAR0O00550	740	ZPAR0I00600	ZYBA0R00628g	A	5	YKL054C	NA	DEF1	NA	NA	FALSE	http://www.yeastgenome.org/locus/S000001537/overview	Def1p
ZPAR0K02910_B	-1.70525	4.64483	-3.64418	0.00117275	0.02076	BZL39_K02910	ZPAR0K02910	1460	ZPAR0D05350	ZYBA0E04500g	B	6	NA	NA	NA	NA	AAA_16	TRUE	NA	probable Pleiotropic ABC efflux transporter of multiple drugs
ZPAR0O00720_A	-1.70523	4.44331	-3.95248	0.000621497	0.012777	BZL39_O00720	ZPAR0O00720	165	ZPAR0I00770	ZYBA0R00232g	A	5	YMR022W	NA	UBC7	NA	NA	FALSE	http://www.yeastgenome.org/locus/S000004624/overview	Ubc7p
ZPAR0K04090_B	-1.70359	4.47169	-3.32774	0.00225474	0.0344907	BZL39_K04090	ZPAR0K04090	635	ZPAR0D06520	ZYBA0E01882g	B	6	YOR181W	NA	LAS17	NA	NA	FALSE	http://www.yeastgenome.org/locus/S000005707/overview	related to Proline-rich LAS17
ZPAR0K00500_N	-1.70346	5.21185	-3.4198	0.00186432	0.0299891	BZL39_K00500	ZPAR0K00500	573	NA	NA	N	2	YMR064W	NA	AEP1	NA	NA	FALSE	http://www.yeastgenome.org/locus/S000004668/overview	probable ATPase expression 1,mitochondrial
ZPAR0G05580_B	-1.70204	6.10217	-4.51932	0.000196333	0.0052662	BZL39_G05580	ZPAR0G05580	1017	ZPAR0B01050	ZYBA0D01926g	B	6	YDL211C	YNL176C	NA	TDA7	NA	FALSE	http://www.yeastgenome.org/locus/S000002370/overview	Tda7p
ZPAR0A04510_B	-1.70164	9.18556	-3.90947	0.000678905	0.0135264	BZL39_A04510	ZPAR0A04510	198	ZPAR0E04390	ZYBA0B06612g	B	6	YBR189W	YPL081W	RPS9B	RPS9A	NA	FALSE	http://www.yeastgenome.org/locus/S000000393/overview	Rps9ap
ZPAR0D06080_A	-1.70062	8.54386	-4.02889	0.00053136	0.0114181	BZL39_D06080	ZPAR0D06080	146	ZPAR0K03650	ZYBA0E02872g	A	5	YDR450W	YML026C	RPS18A	RPS18B	NA	FALSE	http://www.yeastgenome.org/locus/S000002858/overview	Rps18ap
ZPAR0K03340_B	-1.6977	5.87964	-4.99612	7.6248e-05	0.00257251	BZL39_K03340	ZPAR0K03340	1006	ZPAR0D05770	ZYBA0E03554g	B	6	YML010W	NA	SPT5	NA	NA	FALSE	http://www.yeastgenome.org/locus/S000004470/overview	Transcription elongation factor SPT5
ZPAR0B03670_A	-1.69723	6.95727	-4.24697	0.000340469	0.00808029	BZL39_B03670	ZPAR0B03670	161	ZPAR0G02950	ZYBA0D07888g	A	5	YIL138C	YNL079C	TPM2	TPM1	NA	FALSE	http://www.yeastgenome.org/locus/S000001400/overview	probable Tropomyosin-2
ZPAR0B05210_A	-1.69655	4.19969	-3.79085	0.000866605	0.0165717	BZL39_B05210	ZPAR0B05210	185	ZPAR0H04780	ZYBA0I02058g	A	5	NA	NA	NA	NA	NA	FALSE	NA	probable allantoinase 1
ZPAR0I00500_B	-1.69548	7.31251	-3.45223	0.00174349	0.0288584	BZL39_I00500	ZPAR0I00500	896	ZPAR0O00490	ZYBA0Q01024g	B	6	YKL050C	YMR031C	NA	EIS1	NA	FALSE	http://www.yeastgenome.org/locus/S000001533/overview	related to Eisosome 1
ZPAR0N05030_A	-1.69412	1.12624	-3.36673	0.00208031	0.0323853	BZL39_N05030	ZPAR0N05030	387	ZPAR0I04800	ZYBA0J02410g	A	4	YLR191W	NA	PEX13	NA	Peroxin-13_N	FALSE	http://www.yeastgenome.org/locus/S000004181/overview	related to Peroxisomal membrane PAS20
ZPAR0O01650_A	-1.69403	4.06496	-4.28536	0.000314925	0.00762355	BZL39_O01650	ZPAR0O01650	292	ZPAR0I01700	ZYBA0F02058g	A	5	YCR016W	NA	NA	NA	NA	FALSE	http://www.yeastgenome.org/locus/S000000609/overview	ZYBA0S06-02058g1_1
ZPAR0F00470_A	-1.69226	5.62511	-4.13023	0.000431897	0.00977117	BZL39_F00470	ZPAR0F00470	1059	ZPAR0D01710	ZYBA0G04258g	A	5	YAL019W	NA	FUN30	NA	NA	FALSE	http://www.yeastgenome.org/locus/S000000017/overview	related to FUN30- important for chromosome integrity and segregation
ZPAR0D00300_N	-1.69224	5.09354	-4.05565	0.000503029	0.011045	BZL39_D00300	ZPAR0D00300	331	ZPAR0O04030	ZYBA0F07492g	N	2	NA	NA	NA	NA	NA	FALSE	NA	uncharacterized protein ZBAI_02302
ZPAR0G06250_B	-1.69201	5.75305	-4.86027	9.9574e-05	0.00316123	BZL39_G06250	ZPAR0G06250	349	ZPAR0B00370	ZYBA0D00430g	B	6	YNL231C	NA	PDR16	NA	NA	FALSE	http://www.yeastgenome.org/locus/S000005175/overview	Pdr16p
ZPAR0B00380_A	-1.69031	3.58842	-4.15747	0.000408542	0.00935204	BZL39_B00380	ZPAR0B00380	360	ZPAR0G06240	ZYBA0D00452g	A	5	YNL230C	NA	ELA1	NA	NA	FALSE	http://www.yeastgenome.org/locus/S000005174/overview	Ela1p
ZPAR0F05270_B	-1.68814	4.10218	-3.66749	0.00111765	0.0200041	BZL39_F05270	ZPAR0F05270	133	ZPAR0N01100	ZYBA0L00804g	B	6	YNL113W	NA	RPC19	NA	NA	FALSE	http://www.yeastgenome.org/locus/S000005057/overview	related to DNA-directed RNA polymerases I and III subunit RPAC2
ZPAR0D03410_A	-1.68672	5.35429	-4.71794	0.000132001	0.00386153	BZL39_D03410	ZPAR0D03410	1444	ZPAR0F02140	ZYBA0G00452g	A	5	YJL095W	NA	BCK1	NA	NA	FALSE	http://www.yeastgenome.org/locus/S000003631/overview	related to BCK1-Ser thr kinase of the MEKK family
ZPAR0G00300_B	-1.68626	4.67578	-4.41874	0.000240411	0.00612606	BZL39_G00300	ZPAR0G00300	940	ZPAR0P00240	ZYBA0N02718g	B	6	YCL061C	NA	MRC1	NA	NA	FALSE	http://www.yeastgenome.org/locus/S000000566/overview	Mrc1p
ZPAR0F01500_A	-1.68325	6.14526	-5.55001	2.62898e-05	0.00116239	BZL39_F01500	ZPAR0F01500	1529	ZPAR0D02750	ZYBA0G01948g	A	5	YHR186C	NA	KOG1	NA	NA	FALSE	http://www.yeastgenome.org/locus/S000001229/overview	probable Target of rapamycin complex 1 subunit KOG1
ZPAR0H05390_B	-1.68306	5.09317	-4.11554	0.000445049	0.00995458	BZL39_H05390	ZPAR0H05390	364	ZPAR0P01920	ZYBA0I00738g	B	6	YPL014W	NA	NA	NA	NA	FALSE	http://www.yeastgenome.org/locus/S000005935/overview	uncharacterized protein ZBAI_01467
ZPAR0A04980_B	-1.68145	5.45328	-4.5945	0.000168859	0.00471198	BZL39_A04980	ZPAR0A04980	515	ZPAR0E03920	ZYBA0B07756g	B	6	YGR019W	NA	UGA1	NA	NA	FALSE	http://www.yeastgenome.org/locus/S000003251/overview	probable 4-aminobutyrate aminotransferase
ZPAR0H01930_B	-1.68139	3.937	-4.24312	0.000343146	0.00810099	BZL39_H01930	ZPAR0H01930	719	ZPAR0B08030	ZYBA0H03356g	B	6	YPR141C	NA	KAR3	NA	NA	FALSE	http://www.yeastgenome.org/locus/S000006345/overview	related to Kinesin KAR3
ZPAR0D05430_A	-1.68056	5.27773	-5.09138	6.33148e-05	0.00222937	BZL39_D05430	ZPAR0D05430	1260	ZPAR0K02990	ZYBA0E04324g	A	5	YDR407C	NA	TRS120	NA	NA	FALSE	http://www.yeastgenome.org/locus/S000002815/overview	related to Trafficking particle complex II-specific subunit 120
ZPAR0A09160_B	-1.67775	7.16846	-4.63657	0.000155239	0.00440814	BZL39_A09160	ZPAR0A09160	1566	ZPAR0B09120	ZYBA0M02388g	B	6	YIR006C	NA	PAN1	NA	NA	FALSE	http://www.yeastgenome.org/locus/S000001445/overview	PAN1_VANPO ame: Full=Actin cytoskeleton-regulatory complex PAN1
ZPAR0B05270_A	-1.6773	3.36459	-4.53784	0.000189166	0.00517624	BZL39_B05270	ZPAR0B05270	388	ZPAR0H04720	ZYBA0I02190g	A	5	YDL193W	NA	NUS1	NA	NA	FALSE	http://www.yeastgenome.org/locus/S000002352/overview	related to NUS1- nuclear undecaprenyl pyrophosphate synthase
ZPAR0M01900_B	-1.67678	7.78627	-4.3646	0.000268203	0.00667612	BZL39_M01900	ZPAR0M01900	287	ZPAR0J01740	ZYBA0C09472g	B	6	YBR011C	NA	IPP1	NA	NA	FALSE	http://www.yeastgenome.org/locus/S000000215/overview	Ipp1p
ZPAR0G02240_A	-1.67629	2.29511	-3.54261	0.00144649	0.02479	BZL39_G02240	ZPAR0G02240	349	ZPAR0B04370	ZYBA0D09450g	A	4	YPR075C	NA	OPY2	NA	Opy2	FALSE	http://www.yeastgenome.org/locus/S000006279/overview	Opy2p
ZPAR0E05090_A	-1.67269	4.0963	-3.42625	0.00183966	0.0298382	BZL39_E05090	ZPAR0E05090	668	ZPAR0A03810	ZYBA0B05006g	A	5	YMR179W	NA	SPT21	NA	NA	FALSE	http://www.yeastgenome.org/locus/S000004791/overview	uncharacterized protein ZBAI_06668
ZPAR0H01010_B	-1.67234	9.22032	-3.78325	0.000880271	0.0166804	BZL39_H01010	ZPAR0H01010	254	ZPAR0E06190	ZYBA0B02586g	B	6	YFR031C-A	YIL018W	RPL2A	RPL2B	NA	FALSE	http://www.yeastgenome.org/locus/S000002104/overview	Rpl2ap
ZPAR0D01710_B	-1.67188	5.45523	-4.03575	0.000523943	0.0113433	BZL39_D01710	ZPAR0D01710	1060	ZPAR0F00470	ZYBA0G04258g	B	6	YAL019W	NA	FUN30	NA	NA	FALSE	http://www.yeastgenome.org/locus/S000000017/overview	related to FUN30- important for chromosome integrity and segregation
ZPAR0F05360_B	-1.67126	5.53377	-3.69803	0.00104939	0.0191001	BZL39_F05360	ZPAR0F05360	782	ZPAR0N01010	ZYBA0L00606g	B	6	YNL118C	NA	DCP2	NA	NA	FALSE	http://www.yeastgenome.org/locus/S000005062/overview	related to DCP2-Suppressor of a yeast pet mutant
ZPAR0F02250_B	-1.67122	7.05991	-3.88696	0.000711053	0.0139656	BZL39_F02250	ZPAR0F02250	702	ZPAR0D03520	ZYBA0G00210g	B	6	YBR238C	YGL107C	NA	RMD9	NA	FALSE	http://www.yeastgenome.org/locus/S000000442/overview	probable RMD9- mitochondrial
ZPAR0H02130_B	-1.67107	5.33282	-4.8057	0.00011091	0.00343113	BZL39_H02130	ZPAR0H02130	1098	ZPAR0B07830	ZYBA0H02850g	B	6	YER111C	NA	SWI4	NA	NA	FALSE	http://www.yeastgenome.org/locus/S000000913/overview	related to Regulatory SWI4
ZPAR0D06520_A	-1.67058	4.76095	-3.56875	0.00137044	0.0236541	BZL39_D06520	ZPAR0D06520	634	ZPAR0K04090	ZYBA0E01882g	A	5	YOR181W	NA	LAS17	NA	NA	FALSE	http://www.yeastgenome.org/locus/S000005707/overview	related to Proline-rich LAS17
ZPAR0F03820_B	-1.67051	5.01898	-5.42234	3.34867e-05	0.00138569	BZL39_F03820	ZPAR0F03820	511	ZPAR0N02530	ZYBA0K00650g	B	6	YCR065W	NA	HCM1	NA	NA	FALSE	http://www.yeastgenome.org/locus/S000000661/overview	related to Forkhead transcription factor HCM1
ZPAR0F01940_B	-1.6704	2.00068	-3.26147	0.00258514	0.0383925	BZL39_F01940	ZPAR0F01940	874	ZPAR0D03220	ZYBA0G00914g	B	7	YLR045C	NA	STU2	NA	NA	FALSE	http://www.yeastgenome.org/locus/S000004035/overview	stu2p
ZPAR0C01680_A	-1.66949	5.22824	-4.31953	0.000293836	0.00718489	BZL39_C01680	ZPAR0C01680	832	ZPAR0K01600	ZYBA0A16204g	A	5	YLL034C	NA	RIX7	NA	NA	FALSE	http://www.yeastgenome.org/locus/S000003957/overview	probable Ribosome biogenesis ATPase RIX7
ZPAR0I00430_B	-1.66789	4.65524	-4.33402	0.000285334	0.00701242	BZL39_I00430	ZPAR0I00430	796	ZPAR0O00420	ZYBA0Q00870g	B	6	YKL048C	NA	ELM1	NA	NA	FALSE	http://www.yeastgenome.org/locus/S000001531/overview	uncharacterized protein ZBAI_03526
ZPAR0B09110_A	-1.66756	5.04661	-5.04585	6.91879e-05	0.0023757	BZL39_B09110	ZPAR0B09110	1089	ZPAR0A09150	ZYBA0M02410g	A	5	YIR002C	NA	MPH1	NA	NA	FALSE	http://www.yeastgenome.org/locus/S000001441/overview	ATP-dependent DNA helicase MPH1
ZPAR0H00860_B	-1.66273	4.62534	-4.86077	9.94765e-05	0.00316123	BZL39_H00860	ZPAR0H00860	203	ZPAR0E06340	ZYBA0B02234g	B	6	YIL024C	NA	NA	NA	NA	FALSE	http://www.yeastgenome.org/locus/S000001286/overview	uncharacterized protein ZBAI_06167
ZPAR0D03800_A	-1.66231	8.37694	-3.93226	0.000647853	0.0131513	BZL39_D03800	ZPAR0D03800	151	ZPAR0F02530	ZYBA0E07998g	A	5	YDR064W	NA	RPS13	NA	NA	FALSE	http://www.yeastgenome.org/locus/S000002471/overview	40S ribosomal S13
ZPAR0P00560_A	-1.66229	5.6634	-4.38549	0.000257111	0.0064665	BZL39_P00560	ZPAR0P00560	532	ZPAR0G00610	ZYBA0N02036g	A	5	YCL037C	YDR515W	SRO9	SLF1	NA	FALSE	http://www.yeastgenome.org/locus/S000000542/overview	SLF1 and RNA-binding SRO9
ZPAR0N01740_A	-1.66184	7.03903	-3.5627	0.00138768	0.0238666	BZL39_N01740	ZPAR0N01740	736	ZPAR0F04610	ZYBA0L02234g	A	5	NA	NA	NA	NA	NA	FALSE	NA	ZYBA0S12-02234g1_1
ZPAR0B00840_A	-1.66152	4.54584	-4.49578	0.000205845	0.00543106	BZL39_B00840	ZPAR0B00840	504	ZPAR0G05790	ZYBA0D01442g	A	5	YNL193W	NA	NA	NA	NA	FALSE	http://www.yeastgenome.org/locus/S000005137/overview	uncharacterized protein ZBAI_00060
ZPAR0G05640_N	-1.66021	4.81702	-3.68865	0.0010699	0.0192921	BZL39_G05640	ZPAR0G05640	516	NA	NA	N	2	YNL182C	NA	IPI3	NA	NA	FALSE	http://www.yeastgenome.org/locus/S000005126/overview	related to Pre-rRNA-processing IPI3
ZPAR0J04470_A	-1.6595	4.32736	-4.70789	0.000134667	0.00392764	BZL39_J04470	ZPAR0J04470	623	ZPAR0A08190	ZYBA0C03180g	A	5	YHR178W	NA	STB5	NA	NA	FALSE	http://www.yeastgenome.org/locus/S000001221/overview	related to STB5
ZPAR0A08930_B	-1.65906	9.58858	-3.53611	0.00146606	0.0250367	BZL39_A08930	ZPAR0A08930	236	ZPAR0B08950	ZYBA0H05578g	B	6	YBR181C	YPL090C	RPS6B	RPS6A	NA	FALSE	http://www.yeastgenome.org/locus/S000000385/overview	40S ribosomal S6
ZPAR0N02320_A	-1.65515	5.04375	-3.15272	0.00323446	0.0459227	BZL39_N02320	ZPAR0N02320	392	ZPAR0F04030	ZYBA0K00188g	A	5	YNR015W	NA	SMM1	NA	NA	FALSE	http://www.yeastgenome.org/locus/S000005298/overview	probable tRNA-dihydrouridine(20) synthase [NAD(P)+]
ZPAR0A08420_B	-1.65404	5.53761	-5.33335	3.96878e-05	0.001588	BZL39_A08420	ZPAR0A08420	430	ZPAR0J04700	ZYBA0C02674g	B	6	YDR273W	YOR042W	DON1	CUE5	NA	FALSE	http://www.yeastgenome.org/locus/S000002681/overview	related to Ubiquitin-binding CUE5
ZPAR0D03130_B	-1.65391	3.57202	-3.60999	0.00125854	0.0218788	BZL39_D03130	ZPAR0D03130	425	ZPAR0F01850	ZYBA0G01112g	B	6	YDR240C	NA	SNU56	NA	NA	FALSE	http://www.yeastgenome.org/locus/S000002648/overview	related to 56 kDa U1 small nuclear ribonucleo component
ZPAR0I04630_B	-1.65384	4.96775	-4.44346	0.000228718	0.00589009	BZL39_I04630	ZPAR0I04630	563	ZPAR0N04860	ZYBA0J02784g	B	6	YDL167C	NA	NRP1	NA	NA	FALSE	http://www.yeastgenome.org/locus/S000002326/overview	related to Asparagine-rich
ZPAR0B01610_A	-1.65348	2.67742	-3.14411	0.0032923	0.0466072	BZL39_B01610	ZPAR0B01610	194	ZPAR0G05020	ZYBA0D03246g	A	132	YER063W	NA	THO1	NA	NA	FALSE	http://www.yeastgenome.org/locus/S000000865/overview	tho1p
ZPAR0I00420_B	-1.65285	5.79818	-3.13193	0.00337583	0.047169	BZL39_I00420	ZPAR0I00420	574	ZPAR0O00410	ZYBA0Q00848g	B	6	YKL062W	YMR037C	MSN4	MSN2	NA	FALSE	http://www.yeastgenome.org/locus/S000001545/overview	Msn4p
ZPAR0M01840_B	-1.65231	5.98395	-5.44282	3.22069e-05	0.00135004	BZL39_M01840	ZPAR0M01840	321	ZPAR0J01690	ZYBA0C09626g	B	6	YDL014W	NA	NOP1	NA	NA	FALSE	http://www.yeastgenome.org/locus/S000002172/overview	rRNA 2 -O-methyltransferase fibrillarin
ZPAR0E01750_A	-1.65045	9.20546	-4.42793	0.000235995	0.00604534	BZL39_E01750	ZPAR0E01750	259	ZPAR0M04320	ZYBA0B12816g	A	5	YGL123W	NA	RPS2	NA	NA	FALSE	http://www.yeastgenome.org/locus/S000003091/overview	40S ribosomal S2
ZPAR0G06270_B	-1.64957	5.46369	-5.25627	4.60182e-05	0.00177527	BZL39_G06270	ZPAR0G06270	1102	ZPAR0B00350	ZYBA0D00386g	B	6	YNL233W	NA	BNI4	NA	NA	FALSE	http://www.yeastgenome.org/locus/S000005177/overview	BNI4
ZPAR0D05370_A	-1.64614	5.09337	-4.82841	0.00010604	0.00331221	BZL39_D05370	ZPAR0D05370	1485	ZPAR0K02930	ZYBA0E04456g	A	5	YOR153W	YDR406W	PDR5	PDR15	AAA_16	TRUE	http://www.yeastgenome.org/locus/S000005679/overview	probable Pleiotropic ABC efflux transporter of multiple drugs
ZPAR0D02940_B	-1.646	7.22052	-4.66522	0.00014661	0.00421254	BZL39_D02940	ZPAR0D02940	417	ZPAR0F01660	ZYBA0G01530g	B	6	NA	NA	NA	NA	NA	FALSE	NA	related to oleate delta-12 desaturase
ZPAR0H02090_B	-1.64434	5.74725	-4.40049	0.000249435	0.00632271	BZL39_H02090	ZPAR0H02090	1101	ZPAR0B07870	ZYBA0H02960g	B	6	YBL085W	YER114C	BOI1	BOI2	NA	FALSE	http://www.yeastgenome.org/locus/S000000181/overview	related to BOI2
ZPAR0C03350_A	-1.64405	9.0466	-4.53578	0.000189948	0.00517624	BZL39_C03350	ZPAR0C03350	142	ZPAR0A02520	ZYBA0A12442g	A	5	YOL127W	NA	RPL25	NA	NA	FALSE	http://www.yeastgenome.org/locus/S000005487/overview	60S ribosomal L25
ZPAR0H00330_B	-1.64401	5.63641	-4.13629	0.000426585	0.00969631	BZL39_H00330	ZPAR0H00330	680	ZPAR0E06890	ZYBA0B01024g	B	6	YCR084C	NA	TUP1	NA	NA	FALSE	http://www.yeastgenome.org/locus/S000000680/overview	probable General transcriptional corepressor TUP1
ZPAR0M02290_B	-1.64285	8.70519	-4.07089	0.000487587	0.0107302	BZL39_M02290	ZPAR0M02290	155	ZPAR0J02130	ZYBA0C08614g	B	6	YBR048W	YDR025W	RPS11B	RPS11A	NA	FALSE	http://www.yeastgenome.org/locus/S000000252/overview	Rps11bp
ZPAR0G00920_B	-1.64207	5.62145	-4.15778	0.000408279	0.00935204	BZL39_G00920	ZPAR0G00920	983	ZPAR0P00870	ZYBA0N01332g	B	6	YLR187W	YNL278W	SKG3	CAF120	NA	FALSE	http://www.yeastgenome.org/locus/S000004177/overview	related to CCR4-NOT transcriptional complex subunit CAF120
ZPAR0B00950_N	-1.64174	4.78607	-3.52004	0.00151554	0.0256555	BZL39_B00950	ZPAR0B00950	686	NA	NA	N	2	YNL186W	NA	UBP10	NA	NA	FALSE	http://www.yeastgenome.org/locus/S000005130/overview	related to Ubiquitin carboxyl-terminal hydrolase 10
ZPAR0A01180_B	-1.64147	5.41599	-3.93629	0.000642506	0.0130721	BZL39_A01180	ZPAR0A01180	513	ZPAR0E02690	ZYBA0B10660g	B	6	YMR131C	NA	RRB1	NA	NA	FALSE	http://www.yeastgenome.org/locus/S000004738/overview	Rrb1p
ZPAR0P00710_A	-1.64097	2.83539	-4.18241	0.000388282	0.00897311	BZL39_P00710	ZPAR0P00710	193	ZPAR0G00760	ZYBA0N01706g	A	5	YCL026C-A	NA	FRM2	NA	NA	FALSE	http://www.yeastgenome.org/locus/S000000589/overview	nitroreductase HBN1
ZPAR0F02140_B	-1.64065	5.37123	-4.04778	0.000511202	0.0111235	BZL39_F02140	ZPAR0F02140	1465	ZPAR0D03410	ZYBA0G00452g	B	6	YJL095W	NA	BCK1	NA	NA	FALSE	http://www.yeastgenome.org/locus/S000003631/overview	Bck1p
ZPAR0A00670_A	-1.64044	6.572	-3.6403	0.0011822	0.0208132	BZL39_A00670	ZPAR0A00670	671	NA	NA	A	3	YOR354C	NA	MSC6	NA	NA	FALSE	http://www.yeastgenome.org/locus/S000005881/overview	related to Meiotic sister-chromatid recombination mitochondrial
ZPAR0B08910_N	-1.63792	6.11629	-4.9712	8.00602e-05	0.00265487	BZL39_B08910	ZPAR0B08910	647	NA	NA	N	2	YPL093W	NA	NOG1	NA	NA	FALSE	http://www.yeastgenome.org/locus/S000006014/overview	Nog1p
ZPAR0H03260_B	-1.63754	6.02708	-4.61073	0.000163465	0.00457895	BZL39_H03260	ZPAR0H03260	483	ZPAR0B06730	ZYBA0H00342g	B	6	YPL063W	NA	TIM50	NA	NA	FALSE	http://www.yeastgenome.org/locus/S000005984/overview	Mitochondrial import inner membrane translocase subunit TIM50
ZPAR0K03030_B	-1.63746	3.66928	-4.97712	7.91375e-05	0.00264072	BZL39_K03030	ZPAR0K03030	234	ZPAR0D05470	ZYBA0E04236g	B	6	YDR410C	NA	STE14	NA	ICMT	FALSE	http://www.yeastgenome.org/locus/S000002818/overview	related to -S-isoprenylcysteine O-methyltransferase
ZPAR0C03490_A	-1.63712	2.30097	-4.63667	0.000155208	0.00440814	BZL39_C03490	ZPAR0C03490	278	NA	NA	A	3	NA	NA	NA	NA	DUP	FALSE	NA	BN860_12112g1_1
ZPAR0A04820_B	-1.63709	9.4911	-5.22189	4.91698e-05	0.00185837	BZL39_A04820	ZPAR0A04820	312	ZPAR0E04080	ZYBA0B07338g	B	6	YLR340W	NA	RPP0	NA	NA	FALSE	http://www.yeastgenome.org/locus/S000004332/overview	60S acidic ribosomal P0
ZPAR0P00870_A	-1.6369	5.65821	-4.26081	0.000331025	0.00792243	BZL39_P00870	ZPAR0P00870	982	ZPAR0G00920	ZYBA0N01332g	A	5	YLR187W	YNL278W	SKG3	CAF120	NA	FALSE	http://www.yeastgenome.org/locus/S000004177/overview	related to CCR4-NOT transcriptional complex subunit CAF120
ZPAR0M04550_B	-1.63675	7.17842	-5.60807	2.35674e-05	0.00106141	BZL39_M04550	ZPAR0M04550	2138	ZPAR0E01970	ZYBA0B12310g	B	6	YER155C	NA	BEM2	NA	NA	FALSE	http://www.yeastgenome.org/locus/S000000957/overview	related to GTPase-activating BEM2 IPL2
ZPAR0K01810_B	-1.63652	5.23716	-3.31968	0.00229255	0.0349386	BZL39_K01810	ZPAR0K01810	885	ZPAR0C01890	ZYBA0A15742g	B	6	YGR056W	YLR357W	RSC1	RSC2	NA	FALSE	http://www.yeastgenome.org/locus/S000003288/overview	related to Chromatin structure-remodeling complex subunit RSC2
ZPAR0B07870_A	-1.63605	6.46355	-3.42149	0.00185782	0.0299821	BZL39_B07870	ZPAR0B07870	1101	ZPAR0H02090	ZYBA0H02960g	A	5	YBL085W	YER114C	BOI1	BOI2	NA	FALSE	http://www.yeastgenome.org/locus/S000000181/overview	related to BOI2
ZPAR0O03520_A	-1.63027	9.03713	-5.12374	5.94555e-05	0.00215621	BZL39_O03520	ZPAR0O03520	119	ZPAR0I03550	ZYBA0F06304g	A	4	YER131W	YGL189C	RPS26B	RPS26A	NA	FALSE	http://www.yeastgenome.org/locus/S000000933/overview	40S ribosomal S26
ZPAR0O01530_N	-1.62991	6.79351	-4.26154	0.000330534	0.00792243	BZL39_O01530	ZPAR0O01530	542	NA	NA	N	2	YCR008W	NA	SAT4	NA	NA	FALSE	http://www.yeastgenome.org/locus/S000000601/overview	sat4p
ZPAR0G04700_B	-1.62918	4.42348	-3.44692	0.00176274	0.0291273	BZL39_G04700	ZPAR0G04700	320	ZPAR0B01920	ZYBA0D03972g	B	6	YOL007C	NA	CSI2	NA	NA	FALSE	http://www.yeastgenome.org/locus/S000005367/overview	Chitin synthase 3 complex CSI2
ZPAR0F05930_B	-1.62725	2.61017	-3.29007	0.00243702	0.0366424	BZL39_F05930	ZPAR0F05930	226	ZPAR0N00440	ZYBA0P00496g	B	6	YIL152W	NA	NA	NA	NA	FALSE	http://www.yeastgenome.org/locus/S000001414/overview	uncharacterized protein ZBAI_09226
ZPAR0F05540_B	-1.62568	5.79922	-4.90844	9.05609e-05	0.00293278	BZL39_F05540	ZPAR0F05540	1055	ZPAR0N00830	ZYBA0L00210g	B	6	YNL132W	NA	KRE33	NA	NA	FALSE	http://www.yeastgenome.org/locus/S000005076/overview	Kre33p
ZPAR0G04740_B	-1.6248	6.71616	-4.56961	0.000177491	0.00489642	BZL39_G04740	ZPAR0G04740	1642	ZPAR0B01880	ZYBA0D03884g	B	6	YOL004W	NA	SIN3	NA	NA	FALSE	http://www.yeastgenome.org/locus/S000005364/overview	related to Transcriptional regulatory SIN3
ZPAR0B07820_A	-1.62412	6.97221	-4.87359	9.69927e-05	0.0030996	BZL39_B07820	ZPAR0B07820	1115	ZPAR0H02140	ZYBA0H02828g	A	5	YER110C	NA	KAP123	NA	NA	FALSE	http://www.yeastgenome.org/locus/S000000912/overview	Kap123p
ZPAR0N01730_A	-1.62137	3.53117	-4.02031	0.00054078	0.0115593	BZL39_N01730	ZPAR0N01730	703	ZPAR0F04620	ZYBA0L02212g	A	5	NA	NA	NA	NA	NA	FALSE	NA	GAL4-like Zn2Cys6 binuclear cluster DNA-binding conserved domain
ZPAR0H00290_B	-1.61979	6.2401	-3.18217	0.00304417	0.0439207	BZL39_H00290	ZPAR0H00290	654	ZPAR0E06930	ZYBA0B00936g	B	6	YCR088W	NA	ABP1	NA	NA	FALSE	http://www.yeastgenome.org/locus/S000000684/overview	related to Actin-binding
ZPAR0I02750_B	-1.6189	6.24712	-5.22603	4.87786e-05	0.00185837	BZL39_I02750	ZPAR0I02750	1592	ZPAR0O02720	ZYBA0F04500g	B	6	YJR092W	NA	BUD4	NA	NA	FALSE	http://www.yeastgenome.org/locus/S000003852/overview	uncharacterized protein ZBAI_08304
ZPAR0A08230_B	-1.61887	3.46395	-3.64302	0.00117557	0.0207716	BZL39_A08230	ZPAR0A08230	757	ZPAR0J04510	ZYBA0C03092g	B	6	YHR172W	NA	SPC97	NA	NA	FALSE	http://www.yeastgenome.org/locus/S000001215/overview	related to Spindle pole body component SPC97
ZPAR0A01820_B	-1.61883	7.83552	-4.81155	0.000109634	0.00341317	BZL39_A01820	ZPAR0A01820	3729	NA	NA	B	9	YHR099W	NA	TRA1	NA	NA	FALSE	http://www.yeastgenome.org/locus/S000001141/overview	probable Transcription-associated 1
ZPAR0D03810_A	-1.61874	4.65692	-3.78754	0.000872536	0.0165988	BZL39_D03810	ZPAR0D03810	149	ZPAR0F02540	ZYBA0E07976g	A	5	YDR063W	NA	AIM7	NA	NA	FALSE	http://www.yeastgenome.org/locus/S000002470/overview	probable AIM7
ZPAR0O01050_A	-1.61583	3.31711	-4.13059	0.000431577	0.00977117	BZL39_O01050	ZPAR0O01050	297	ZPAR0I01090	ZYBA0F00650g	A	5	YLR257W	NA	NA	NA	NA	FALSE	http://www.yeastgenome.org/locus/S000004247/overview	unnamed protein product
ZPAR0B08400_A	-1.6157	8.56076	-4.24238	0.000343661	0.00810099	BZL39_B08400	ZPAR0B08400	100	ZPAR0H01550	ZYBA0H04302g	A	4	YMR194W	YPL249C-A	RPL36A	RPL36B	NA	FALSE	http://www.yeastgenome.org/locus/S000004807/overview	Rpl36ap
ZPAR0P00700_A	-1.61323	2.74473	-3.48401	0.00163267	0.0273043	BZL39_P00700	ZPAR0P00700	479	ZPAR0G00750	ZYBA0N01728g	A	5	YCL027W	NA	FUS1	NA	NA	FALSE	http://www.yeastgenome.org/locus/S000000532/overview	Nuclear fusion FUS1
ZPAR0J01280_A	-1.6131	6.0227	-5.09796	6.25097e-05	0.00222154	BZL39_J01280	ZPAR0J01280	803	ZPAR0M01420	ZYBA0C10506g	A	5	YHR028C	NA	DAP2	NA	Abhydrolase_6	FALSE	http://www.yeastgenome.org/locus/S000001070/overview	probable Dipeptidyl aminopeptidase B
ZPAR0E04500_A	-1.61139	4.12092	-3.31551	0.00231237	0.035095	BZL39_E04500	ZPAR0E04500	315	ZPAR0A04400	ZYBA0B06348g	A	5	YBR183W	YPL087W	YPC1	YDC1	Ceramidase	FALSE	http://www.yeastgenome.org/locus/S000000387/overview	related to YPC1-Alkaline Ceramidase
ZPAR0E06890_A	-1.60966	5.84404	-3.49453	0.00159759	0.0268231	BZL39_E06890	ZPAR0E06890	680	ZPAR0H00330	ZYBA0B01024g	A	5	YCR084C	NA	TUP1	NA	NA	FALSE	http://www.yeastgenome.org/locus/S000000680/overview	probable General transcriptional corepressor TUP1
ZPAR0K02520_B	-1.6091	8.15307	-4.67164	0.000144747	0.00417138	BZL39_K02520	ZPAR0K02520	110	ZPAR0D04950	ZYBA0E05380g	B	6	YDR382W	NA	RPP2B	NA	NA	FALSE	http://www.yeastgenome.org/locus/S000002790/overview	Rpp2bp
ZPAR0C02340_A	-1.60909	5.97902	-4.39418	0.000252632	0.00638704	BZL39_C02340	ZPAR0C02340	696	ZPAR0L04550	ZYBA0A14730g	A	5	YDR234W	NA	LYS4	NA	NA	FALSE	http://www.yeastgenome.org/locus/S000002642/overview	probable mitochondrial
ZPAR0O00740_A	-1.60883	3.54762	-3.59901	0.00128741	0.0223405	BZL39_O00740	ZPAR0O00740	505	ZPAR0I00790	ZYBA0R00188g	A	5	YMR020W	NA	FMS1	NA	NA	FALSE	http://www.yeastgenome.org/locus/S000004622/overview	probable Polyamine oxidase FMS1
ZPAR0L00490_B	-1.60837	5.33527	-4.79481	0.000113326	0.00346164	BZL39_L00490	ZPAR0L00490	816	ZPAR0E00850	ZYBA0B14928g	B	6	YNL161W	NA	CBK1	NA	NA	FALSE	http://www.yeastgenome.org/locus/S000005105/overview	related to Serine threonine- kinase CBK1
ZPAR0F04570_B	-1.60743	4.67051	-4.05167	0.000507138	0.0110849	BZL39_F04570	ZPAR0F04570	915	ZPAR0N01780	ZYBA0L02322g	B	6	YBR073W	NA	RDH54	NA	NA	FALSE	http://www.yeastgenome.org/locus/S000000277/overview	Rdh54p
ZPAR0H05020_B	-1.60701	6.56727	-5.26204	4.55103e-05	0.00176271	BZL39_H05020	ZPAR0H05020	1216	ZPAR0P01550	ZYBA0I01552g	B	6	YEL031W	NA	SPF1	NA	E1-E2_ATPase	TRUE	http://www.yeastgenome.org/locus/S000000757/overview	probable cation-transporting ATPase 1
ZPAR0H01610_B	-1.60628	5.27258	-4.85745	0.000100131	0.00316851	BZL39_H01610	ZPAR0H01610	1010	ZPAR0B08340	ZYBA0H04148g	B	6	YGL201C	NA	MCM6	NA	NA	FALSE	http://www.yeastgenome.org/locus/S000003169/overview	probable DNA replication licensing factor MCM6
ZPAR0F03270_B	-1.60626	5.88819	-4.17692	0.000392656	0.00905259	BZL39_F03270	ZPAR0F03270	1250	ZPAR0N03090	ZYBA0K01860g	B	6	YLR398C	NA	SKI2	NA	NA	FALSE	http://www.yeastgenome.org/locus/S000004390/overview	probable Antiviral helicase SKI2
ZPAR0G03770_B	-1.6058	3.71398	-4.51028	0.000199932	0.00534791	BZL39_G03770	ZPAR0G03770	325	ZPAR0B02860	ZYBA0D05996g	B	6	YIL084C	NA	SDS3	NA	NA	FALSE	http://www.yeastgenome.org/locus/S000001346/overview	Sds3p
ZPAR0A07820_B	-1.60281	5.86426	-4.01519	0.000546485	0.0116555	BZL39_A07820	ZPAR0A07820	2532	ZPAR0J04110	ZYBA0C03994g	B	6	YPR117W	NA	NA	NA	Apt1	FALSE	http://www.yeastgenome.org/locus/S000006321/overview	related to Similarity to YLR454w
ZPAR0D02660_B	-1.60256	6.10758	-3.42158	0.00185746	0.0299821	BZL39_D02660	ZPAR0D02660	493	ZPAR0F01410	ZYBA0G02146g	B	6	YMR290C	NA	HAS1	NA	NA	FALSE	http://www.yeastgenome.org/locus/S000004903/overview	Has1p
ZPAR0N04860_A	-1.60169	4.83871	-3.44325	0.00177615	0.0292491	BZL39_N04860	ZPAR0N04860	564	ZPAR0I04630	ZYBA0J02784g	A	5	YDL167C	NA	NRP1	NA	NA	FALSE	http://www.yeastgenome.org/locus/S000002326/overview	related to Asparagine-rich
ZPAR0B06290_N	-1.59874	6.1272	-5.34105	3.9107e-05	0.00157126	BZL39_B06290	ZPAR0B06290	926	NA	NA	N	2	YDR251W	YPL032C	PAM1	SVL3	NA	FALSE	http://www.yeastgenome.org/locus/S000002659/overview	Styryl dye vacuolar localization 3
ZPAR0O02720_A	-1.59867	6.18668	-5.07508	6.53558e-05	0.00228462	BZL39_O02720	ZPAR0O02720	1592	ZPAR0I02750	ZYBA0F04500g	A	5	YJR092W	NA	BUD4	NA	NA	FALSE	http://www.yeastgenome.org/locus/S000003852/overview	Bud4p
ZPAR0G00380_B	-1.59497	5.68421	-3.36508	0.0020874	0.0324435	BZL39_G00380	ZPAR0G00380	835	ZPAR0P00320	ZYBA0N02542g	B	6	YCL054W	NA	SPB1	NA	NA	FALSE	http://www.yeastgenome.org/locus/S000000559/overview	et-dependent rRNA methyltransferase SPB1
ZPAR0H02270_A	-1.59484	9.27648	-3.28073	0.00248444	0.0372397	BZL39_H02270	ZPAR0H02270	202	ZPAR0B07690	ZYBA0H02542g	A	4	YBL072C	YER102W	RPS8A	RPS8B	NA	FALSE	http://www.yeastgenome.org/locus/S000000168/overview	Rps8ap
ZPAR0L03300_B	-1.59472	4.70346	-4.96157	8.15873e-05	0.002678	BZL39_L03300	ZPAR0L03300	1250	ZPAR0C06660	ZYBA0A05050g	B	6	YDR104C	NA	SPO71	NA	NA	FALSE	http://www.yeastgenome.org/locus/S000002511/overview	related to Sporulation-specific 71
ZPAR0F04030_B	-1.59261	4.26955	-3.34076	0.00219491	0.0337908	BZL39_F04030	ZPAR0F04030	371	ZPAR0N02320	ZYBA0K00188g	B	6	YNR015W	NA	SMM1	NA	NA	FALSE	http://www.yeastgenome.org/locus/S000005298/overview	probable tRNA-dihydrouridine(20) synthase [NAD(P)+]
ZPAR0A00460_A	-1.59178	6.17506	-3.76295	0.00091789	0.0172917	BZL39_A00460	ZPAR0A00460	773	NA	NA	A	3	YAL053W	YOR365C	FLC2	NA	TRP	TRUE	http://www.yeastgenome.org/locus/S000000049/overview	Flavin carrier 2
ZPAR0J05370_A	-1.59176	6.74	-4.80011	0.000112143	0.00344725	BZL39_J05370	ZPAR0J05370	814	ZPAR0A06470	ZYBA0C01200g	A	5	YMR309C	NA	NIP1	NA	NA	FALSE	http://www.yeastgenome.org/locus/S000004926/overview	probable Eukaryotic translation initiation factor 3 subunit C
ZPAR0A01840_B	-1.59165	5.80569	-5.18789	5.25068e-05	0.00194798	BZL39_A01840	ZPAR0A01840	936	ZPAR0C07570	ZYBA0A02982g	B	6	YHR098C	NA	SFB3	NA	NA	FALSE	http://www.yeastgenome.org/locus/S000001140/overview	Sfb3p
ZPAR0B01050_A	-1.59154	5.92186	-3.73607	0.000970203	0.0181011	BZL39_B01050	ZPAR0B01050	1018	ZPAR0G05580	ZYBA0D01926g	A	5	YDL211C	YNL176C	NA	TDA7	NA	FALSE	http://www.yeastgenome.org/locus/S000002370/overview	ZYBA0S04-01926g1_1
ZPAR0B01670_A	-1.5897	6.73899	-3.91201	0.000675363	0.0134836	BZL39_B01670	ZPAR0B01670	143	ZPAR0G04950	ZYBA0D03378g	A	5	YER057C	YIL051C	HMF1	MMF1	NA	FALSE	http://www.yeastgenome.org/locus/S000000859/overview	probable mitochondrial
ZPAR0L01500_B	-1.58882	6.85411	-3.74906	0.00094455	0.0177594	BZL39_L01500	ZPAR0L01500	456	ZPAR0C04850	ZYBA0A09076g	B	6	YGL028C	NA	SCW11	NA	NA	FALSE	http://www.yeastgenome.org/locus/S000002996/overview	related to family 17 glucosidase SCW11
ZPAR0L02530_B	-1.58805	4.46322	-3.22352	0.00279557	0.0410144	BZL39_L02530	ZPAR0L02530	495	ZPAR0C05860	ZYBA0A06744g	B	6	YPR155C	NA	NCA2	NA	NCA2	FALSE	http://www.yeastgenome.org/locus/S000006359/overview	Nca2p
ZPAR0N00340_A	-1.58726	3.94754	-3.89697	0.000696576	0.0137933	BZL39_N00340	ZPAR0N00340	1356	ZPAR0F06040	ZYBA0P00276g	A	5	YIL159W	NA	BNR1	NA	NA	FALSE	http://www.yeastgenome.org/locus/S000001421/overview	related to BNI1-related 1
ZPAR0A03510_B	-1.58677	3.67435	-3.92521	0.000657303	0.0132321	BZL39_A03510	ZPAR0A03510	622	ZPAR0E05380	ZYBA0B04368g	B	6	NA	NA	NA	NA	MFS_1	TRUE	NA	Seo1p
ZPAR0C06140_A	-1.58633	5.27143	-4.61026	0.000163618	0.00457895	BZL39_C06140	ZPAR0C06140	549	ZPAR0L02790	ZYBA0A06172g	A	5	YJL111W	NA	CCT7	NA	NA	FALSE	http://www.yeastgenome.org/locus/S000003647/overview	Cct7p
ZPAR0O01970_A	-1.58571	4.40645	-3.98325	0.000583466	0.0121761	BZL39_O01970	ZPAR0O01970	542	ZPAR0I02020	ZYBA0F02784g	A	5	YPR018W	NA	RLF2	NA	NA	FALSE	http://www.yeastgenome.org/locus/S000006222/overview	related to Chromatin assembly factor 1 subunit p90
ZPAR0J01520_A	-1.58514	3.42001	-3.36793	0.00207517	0.0323574	BZL39_J01520	ZPAR0J01520	212	ZPAR0M01670	ZYBA0C10000g	A	2	YOR021C	NA	SFM1	NA	NA	FALSE	http://www.yeastgenome.org/locus/S000005547/overview	related to DUF431 domain
ZPAR0H00130_N	-1.58425	4.2435	-3.25505	0.00261962	0.0387856	BZL39_H00130	ZPAR0H00130	1478	NA	NA	N	9	NA	NA	NA	NA	AAA_16	TRUE	NA	probable Pleiotropic ABC efflux transporter of multiple drugs
ZPAR0G00760_B	-1.58406	3.35434	-3.57443	0.00135446	0.023462	BZL39_G00760	ZPAR0G00760	193	ZPAR0P00710	ZYBA0N01706g	B	6	YCL026C-A	NA	FRM2	NA	NA	FALSE	http://www.yeastgenome.org/locus/S000000589/overview	nitroreductase HBN1
ZPAR0E06190_A	-1.5833	9.41043	-3.37944	0.00202643	0.0318538	BZL39_E06190	ZPAR0E06190	254	ZPAR0H01010	ZYBA0B02586g	A	5	YFR031C-A	YIL018W	RPL2A	RPL2B	NA	FALSE	http://www.yeastgenome.org/locus/S000002104/overview	Rpl2ap
ZPAR0B05960_A	-1.58086	4.59651	-3.4407	0.00178552	0.02932	BZL39_B05960	ZPAR0B05960	756	ZPAR0H04030	ZYBA0I03752g	A	5	YPL153C	NA	RAD53	NA	NA	FALSE	http://www.yeastgenome.org/locus/S000006074/overview	Rad53p
ZPAR0A05000_B	-1.57905	6.63496	-4.4722	0.000215849	0.00560339	BZL39_A05000	ZPAR0A05000	409	ZPAR0E03900	ZYBA0B07844g	B	6	YGR180C	YJL026W	RNR4	RNR2	Ribonuc_red_sm	FALSE	http://www.yeastgenome.org/locus/S000003412/overview	probable Ribonucleoside-diphosphate reductase small chain 1
ZPAR0M05240_N	-1.57598	3.00897	-3.1937	0.00297276	0.0432211	BZL39_M05240	ZPAR0M05240	338	NA	NA	N	2	NA	NA	NA	NA	PALP	FALSE	NA	aminocyclopropane-1-carboxylate deaminase D-cysteine desulfhydrase family
ZPAR0D05020_A	-1.57558	10.1435	-4.1418	0.000421814	0.00961042	BZL39_D05020	ZPAR0D05020	842	ZPAR0K02580	ZYBA0E05248g	A	5	YDR385W	YOR133W	EFT2	EFT1	NA	FALSE	http://www.yeastgenome.org/locus/S000002793/overview	Elongation factor 2
ZPAR0J01260_A	-1.57556	4.2081	-3.94391	0.00063253	0.0129441	BZL39_J01260	ZPAR0J01260	642	ZPAR0M01400	ZYBA0C10550g	A	5	YHR031C	NA	RRM3	NA	NA	FALSE	http://www.yeastgenome.org/locus/S000001073/overview	Rrm3p
ZPAR0B07470_A	-1.57542	5.19163	-4.49793	0.000204957	0.00543106	BZL39_B07470	ZPAR0B07470	583	ZPAR0H02510	ZYBA0H02014g	A	5	YKR069W	NA	MET1	NA	NA	FALSE	http://www.yeastgenome.org/locus/S000001777/overview	S-adenosyl-L-methionine uroporphyrinogen III transmethylase
ZPAR0C02540_A	-1.57491	5.56505	-3.2339	0.00273638	0.0403466	BZL39_C02540	ZPAR0C02540	805	ZPAR0L04360	ZYBA0A14290g	A	5	YLR222C	NA	UTP13	NA	NA	FALSE	http://www.yeastgenome.org/locus/S000004212/overview	probable U3 small nucleolar RNA-associated 13
ZPAR0B04790_B	-1.57371	8.96132	-3.42851	0.00183105	0.0297485	BZL39_B04790	ZPAR0B04790	174	ZPAR0G01780	ZYBA0D10396g	B	6	YGR085C	YPR102C	RPL11B	RPL11A	NA	FALSE	http://www.yeastgenome.org/locus/S000003317/overview	60S ribosomal L11
ZPAR0M01380_B	-1.57248	5.35892	-3.98814	0.000577653	0.0120808	BZL39_M01380	ZPAR0M01380	399	ZPAR0J01240	ZYBA0C10594g	B	6	YHR052W	NA	CIC1	NA	NA	FALSE	http://www.yeastgenome.org/locus/S000001094/overview	related to Proteasome-interacting CIC1
ZPAR0B01150_A	-1.57067	3.78793	-3.70861	0.00102673	0.0188455	BZL39_B01150	ZPAR0B01150	493	ZPAR0G05480	ZYBA0D02146g	A	5	YDL180W	NA	NA	NA	NA	FALSE	http://www.yeastgenome.org/locus/S000002339/overview	related to Rotein of unknown function localised to vacuole
ZPAR0I03550_A	-1.57047	9.00376	-4.36991	0.000265341	0.00663901	BZL39_I03550	ZPAR0I03550	119	ZPAR0O03520	ZYBA0F06304g	A	4	YER131W	YGL189C	RPS26B	RPS26A	NA	FALSE	http://www.yeastgenome.org/locus/S000000933/overview	40S ribosomal S26
ZPAR0H04970_N	-1.56975	4.29267	-4.4058	0.000246774	0.00627168	BZL39_H04970	ZPAR0H04970	338	NA	NA	N	2	NA	NA	NA	NA	NA	FALSE	NA	uncharacterized protein ZBAI_05772
ZPAR0L04540_A	-1.56956	6.79531	-3.94879	0.000626231	0.012847	BZL39_L04540	ZPAR0L04540	406	ZPAR0C02350	ZYBA0A14708g	A	4	YDL204W	YDR233C	RTN2	RTN1	Reticulon	FALSE	http://www.yeastgenome.org/locus/S000002363/overview	related to Reticulon 1
ZPAR0J05360_A	-1.56813	8.47331	-3.71555	0.00101213	0.0187389	BZL39_J05360	ZPAR0J05360	310	ZPAR0A06480	ZYBA0C01222g	A	5	YGR282C	NA	BGL2	NA	NA	FALSE	http://www.yeastgenome.org/locus/S000003514/overview	Bgl2p
ZPAR0A02520_B	-1.56556	8.95555	-3.97628	0.000591874	0.012325	BZL39_A02520	ZPAR0A02520	142	ZPAR0C03350	ZYBA0A12442g	B	6	YOL127W	NA	RPL25	NA	NA	FALSE	http://www.yeastgenome.org/locus/S000005487/overview	60S ribosomal L25
ZPAR0C03790_A	-1.56495	4.5337	-4.5202	0.000195985	0.0052662	BZL39_C03790	ZPAR0C03790	436	ZPAR0A02940	ZYBA0A11430g	A	5	YNL280C	NA	ERG24	NA	DUF1295	FALSE	http://www.yeastgenome.org/locus/S000005224/overview	Erg24p
ZPAR0H04250_B	-1.56368	5.12228	-3.31725	0.00230411	0.0350247	BZL39_H04250	ZPAR0H04250	870	ZPAR0B05740	ZYBA0I03224g	B	6	YOR233W	YPL141C	KIN4	FRK1	NA	FALSE	http://www.yeastgenome.org/locus/S000005759/overview	related to Fatty acyl- synthetase and RNA processing-associated kinase 1
ZPAR0M04080_B	-1.56329	9.93013	-3.89065	0.000705675	0.0139166	BZL39_M04080	ZPAR0M04080	481	ZPAR0E01510	ZYBA0B13410g	B	6	YGL055W	NA	OLE1	NA	Cyt-b5	FALSE	http://www.yeastgenome.org/locus/S000003023/overview	probable Acyl- desaturase 1
ZPAR0J01690_A	-1.56283	6.10802	-4.58486	0.000172151	0.00477632	BZL39_J01690	ZPAR0J01690	321	ZPAR0M01840	ZYBA0C09626g	A	5	YDL014W	NA	NOP1	NA	NA	FALSE	http://www.yeastgenome.org/locus/S000002172/overview	rRNA 2 -O-methyltransferase fibrillarin
ZPAR0L05210_B	-1.56266	5.99631	-3.97321	0.000595607	0.0123496	BZL39_L05210	ZPAR0L05210	1549	ZPAR0D04020	ZYBA0E07448g	B	6	YLL015W	NA	BPT1	NA	AAA_21	TRUE	http://www.yeastgenome.org/locus/S000003938/overview	probable BPT1-ABC type transmembrane transporter of MRP CFTR vacuolar involved in the transport of unconjugated bilirubin and in heavy metal detoxification via glutathione conjugates
ZPAR0H05940_B	-1.56256	4.79572	-3.14976	0.00325423	0.0461357	BZL39_H05940	ZPAR0H05940	332	ZPAR0P02480	ZYBA0O00672g	B	6	YLR063W	NA	BMT6	NA	NA	FALSE	http://www.yeastgenome.org/locus/S000004053/overview	uncharacterized protein ZBAI_01415
ZPAR0E04240_A	-1.56115	5.18294	-4.8445	0.000102721	0.0032399	BZL39_E04240	ZPAR0E04240	792	ZPAR0A04660	ZYBA0B06942g	A	5	YLR352W	NA	NA	NA	NA	FALSE	http://www.yeastgenome.org/locus/S000004344/overview	probable F-box YLR352W
ZPAR0F05800_N	-1.56018	5.59983	-3.83103	0.000797781	0.0154498	BZL39_F05800	ZPAR0F05800	516	ZPAR0N00560	ZYBA0P00782g	N	2	YKR092C	NA	SRP40	NA	NA	FALSE	http://www.yeastgenome.org/locus/S000001800/overview	uncharacterized protein ZBAI_09214
ZPAR0C04050_A	-1.55935	5.04946	-3.19275	0.00297859	0.0432409	BZL39_C04050	ZPAR0C04050	956	ZPAR0D00730	ZYBA0A10858g	A	5	YOL090W	NA	MSH2	NA	NA	FALSE	http://www.yeastgenome.org/locus/S000005450/overview	probable DNA mismatch repair MSH2
ZPAR0B02650_A	-1.55903	5.69451	-4.83191	0.000105308	0.00330001	BZL39_B02650	ZPAR0B02650	398	ZPAR0G03980	ZYBA0D05556g	A	5	YPL028W	NA	ERG10	NA	NA	FALSE	http://www.yeastgenome.org/locus/S000005949/overview	Acetyl- acetyltransferase
ZPAR0B09120_A	-1.55801	7.23531	-4.22321	0.000357326	0.00835746	BZL39_B09120	ZPAR0B09120	1597	ZPAR0A09160	ZYBA0M02388g	A	5	YIR006C	NA	PAN1	NA	NA	FALSE	http://www.yeastgenome.org/locus/S000001445/overview	Actin cytoskeleton-regulatory complex PAN1
ZPAR0B03380_A	-1.55641	5.81671	-4.20278	0.000372505	0.0086498	BZL39_B03380	ZPAR0B03380	1126	ZPAR0G03250	ZYBA0D07228g	A	5	YML109W	YMR273C	ZDS2	ZDS1	NA	FALSE	http://www.yeastgenome.org/locus/S000004577/overview	ZYBA0S04-07228g1_1
ZPAR0D05590_A	-1.55582	9.36201	-3.13301	0.00336831	0.0471629	BZL39_D05590	ZPAR0D05590	165	ZPAR0K03160	ZYBA0E03972g	A	5	YDR418W	YEL054C	RPL12B	RPL12A	NA	FALSE	http://www.yeastgenome.org/locus/S000002826/overview	Rpl12ap
ZPAR0B07690_A	-1.55579	9.32797	-3.27451	0.00251653	0.0376043	BZL39_B07690	ZPAR0B07690	202	ZPAR0H02270	ZYBA0H02542g	A	4	YBL072C	YER102W	RPS8A	RPS8B	NA	FALSE	http://www.yeastgenome.org/locus/S000000168/overview	Rps8ap
ZPAR0B07750_A	-1.55487	6.67397	-4.49613	0.0002057	0.00543106	BZL39_B07750	ZPAR0B07750	1472	ZPAR0H02210	ZYBA0H02674g	A	5	YBL079W	YER105C	NUP170	NUP157	NA	FALSE	http://www.yeastgenome.org/locus/S000000175/overview	probable Nucleoporin NUP170
ZPAR0D00700_B	-1.5536	4.30676	-3.62475	0.00122077	0.021337	BZL39_D00700	ZPAR0D00700	282	ZPAR0C04020	ZYBA0A10924g	B	6	YOL093W	NA	TRM10	NA	NA	FALSE	http://www.yeastgenome.org/locus/S000005453/overview	tRNA (guanine(9)-N1)-methyltransferase
ZPAR0D03610_A	-1.55119	4.52717	-3.40173	0.00193523	0.0308712	BZL39_D03610	ZPAR0D03610	383	ZPAR0F02340	ZYBA0E08438g	A	5	YER149C	NA	PEA2	NA	NA	FALSE	http://www.yeastgenome.org/locus/S000000951/overview	related to PEA2
ZPAR0D05060_N	-1.54984	5.0814	-3.50117	0.0015758	0.0265827	BZL39_D05060	ZPAR0D05060	784	NA	NA	N	2	YDR389W	YOR134W	SAC7	BAG7	NA	FALSE	http://www.yeastgenome.org/locus/S000002797/overview	Sac7p
ZPAR0A04520_B	-1.54769	8.51598	-3.62787	0.00121293	0.0212768	BZL39_A04520	ZPAR0A04520	160	ZPAR0E04380	ZYBA0B06634g	B	6	YBR191W	YPL079W	RPL21A	RPL21B	NA	FALSE	http://www.yeastgenome.org/locus/S000000395/overview	probable RPL21A-Ribosomal
ZPAR0J02990_A	-1.54737	3.1619	-3.39354	0.00196825	0.0311924	BZL39_J02990	ZPAR0J02990	115	ZPAR0M03150	ZYBA0C06612g	A	5	YMR112C	NA	MED11	NA	NA	FALSE	http://www.yeastgenome.org/locus/S000004718/overview	Med11p
ZPAR0H03290_B	-1.54634	3.34985	-3.4288	0.00182997	0.0297485	BZL39_H03290	ZPAR0H03290	348	ZPAR0B06700	ZYBA0H00276g	B	6	YBR204C	NA	LDH1	NA	NA	FALSE	http://www.yeastgenome.org/locus/S000000408/overview	related to Lipid droplet hydrolase 1
ZPAR0F05140_B	-1.54612	3.40989	-3.29462	0.00241424	0.0365099	BZL39_F05140	ZPAR0F05140	280	ZPAR0N01220	ZYBA0L01068g	B	6	YOR106W	NA	VAM3	NA	SNARE	FALSE	http://www.yeastgenome.org/locus/S000005632/overview	related to Syntaxin VAM3
ZPAR0G00860_B	-1.54602	5.17722	-3.7052	0.00103399	0.0188908	BZL39_G00860	ZPAR0G00860	776	ZPAR0P00810	ZYBA0N01464g	B	6	YLR182W	NA	SWI6	NA	NA	FALSE	http://www.yeastgenome.org/locus/S000004172/overview	Swi6p
ZPAR0J01240_A	-1.54582	5.62409	-3.17423	0.00309436	0.0443731	BZL39_J01240	ZPAR0J01240	407	ZPAR0M01380	ZYBA0C10594g	A	5	YHR052W	NA	CIC1	NA	NA	FALSE	http://www.yeastgenome.org/locus/S000001094/overview	related to Proteasome-interacting CIC1
ZPAR0A01110_B	-1.54462	5.19155	-4.11543	0.000445144	0.00995458	BZL39_A01110	ZPAR0A01110	1258	ZPAR0E02760	ZYBA0B10484g	B	6	YMR128W	NA	ECM16	NA	NA	FALSE	http://www.yeastgenome.org/locus/S000004735/overview	probable ATP-dependent RNA helicase DHR1
ZPAR0J02470_A	-1.54396	3.45891	-3.99619	0.000568195	0.0119835	BZL39_J02470	ZPAR0J02470	179	ZPAR0M02630	ZYBA0C07822g	A	5	YBR022W	NA	POA1	NA	NA	FALSE	http://www.yeastgenome.org/locus/S000000226/overview	poa1p
ZPAR0E06930_A	-1.54306	6.63086	-3.11413	0.0035017	0.0487169	BZL39_E06930	ZPAR0E06930	676	ZPAR0H00290	ZYBA0B00936g	A	5	YCR088W	NA	ABP1	NA	NA	FALSE	http://www.yeastgenome.org/locus/S000000684/overview	related to Actin-binding
ZPAR0H02280_B	-1.54235	4.29749	-4.0946	0.000464506	0.0103044	BZL39_H02280	ZPAR0H02280	82	ZPAR0B07680	ZYBA0H02520g	B	6	YBL071W-A	NA	KTI11	NA	NA	FALSE	http://www.yeastgenome.org/locus/S000007587/overview	ZYBA0S08-02520g1_1
ZPAR0F03540_B	-1.54028	5.00781	-3.21395	0.00285129	0.0417686	BZL39_F03540	ZPAR0F03540	417	ZPAR0N02820	ZYBA0K01288g	B	6	YLR380W	NA	CSR1	NA	NA	FALSE	http://www.yeastgenome.org/locus/S000004372/overview	related to Phosphatidylinositol transfer CSR1
ZPAR0G05960_B	-1.53779	9.84257	-3.34393	0.0021806	0.0337836	BZL39_G05960	ZPAR0G05960	613	ZPAR0B00660	ZYBA0D01068g	B	6	YDL229W	YNL209W	SSB1	SSB2	NA	FALSE	http://www.yeastgenome.org/locus/S000002388/overview	Heat shock SSB
ZPAR0M03200_B	-1.53748	9.11783	-3.47025	0.00167977	0.0279953	BZL39_M03200	ZPAR0M03200	319	ZPAR0J03040	ZYBA0C06502g	B	6	YMR116C	NA	ASC1	NA	NA	FALSE	http://www.yeastgenome.org/locus/S000004722/overview	Asc1p
ZPAR0B08340_A	-1.5353	4.83856	-3.78961	0.000868817	0.0165717	BZL39_B08340	ZPAR0B08340	999	ZPAR0H01610	ZYBA0H04148g	A	5	YGL201C	NA	MCM6	NA	NA	FALSE	http://www.yeastgenome.org/locus/S000003169/overview	probable DNA replication licensing factor MCM6
ZPAR0F05220_B	-1.53511	4.52498	-3.40033	0.00194083	0.0309096	BZL39_F05220	ZPAR0F05220	211	ZPAR0N01140	ZYBA0L00892g	B	6	YNL110C	NA	NOP15	NA	NA	FALSE	http://www.yeastgenome.org/locus/S000005054/overview	Nop15p
ZPAR0B08410_A	-1.53489	3.15692	-3.27691	0.0025041	0.0374763	BZL39_B08410	ZPAR0B08410	163	ZPAR0H01540	ZYBA0H04324g	A	5	NA	NA	NA	NA	NA	FALSE	NA	conserved hypothetical membrane
ZPAR0J05260_A	-1.53456	4.05845	-4.02712	0.000533289	0.0114244	BZL39_J05260	ZPAR0J05260	185	ZPAR0A06580	ZYBA0C01442g	A	5	YOR297C	NA	TIM18	NA	CybS	FALSE	http://www.yeastgenome.org/locus/S000005823/overview	related to Succinate dehydrogenase [ubiquinone] cytochrome b small mitochondrial
ZPAR0B05410_A	-1.53009	4.38311	-4.17248	0.000396228	0.00911324	BZL39_B05410	ZPAR0B05410	615	ZPAR0H04580	ZYBA0I02498g	A	5	NA	NA	NA	NA	Transp_cyt_pur	TRUE	NA	related to Thiamine transporter THI72
ZPAR0B07600_A	-1.52835	9.09885	-3.70708	0.00102997	0.0188529	BZL39_B07600	ZPAR0B07600	388	ZPAR0H02360	ZYBA0H02344g	A	5	YOR063W	NA	RPL3	NA	NA	FALSE	http://www.yeastgenome.org/locus/S000005589/overview	60S ribosomal L3
ZPAR0C04740_A	-1.52759	5.05101	-3.33086	0.00224027	0.0343237	BZL39_C04740	ZPAR0C04740	444	ZPAR0A06250	ZYBA0A09318g	A	5	YHR011W	NA	DIA4	NA	NA	FALSE	http://www.yeastgenome.org/locus/S000001053/overview	probable Serine--tRNA mitochondrial
ZPAR0B06730_A	-1.52726	6.0145	-3.89985	0.000692456	0.0137681	BZL39_B06730	ZPAR0B06730	486	ZPAR0H03260	ZYBA0H00342g	A	5	YPL063W	NA	TIM50	NA	NA	FALSE	http://www.yeastgenome.org/locus/S000005984/overview	Mitochondrial import inner membrane translocase subunit TIM50
ZPAR0E04380_A	-1.52642	8.03559	-3.5321	0.00147824	0.0251119	BZL39_E04380	ZPAR0E04380	160	ZPAR0A04520	ZYBA0B06634g	A	5	YBR191W	YPL079W	RPL21A	RPL21B	NA	FALSE	http://www.yeastgenome.org/locus/S000000395/overview	probable RPL21A-Ribosomal
ZPAR0B09250_A	-1.52171	6.27673	-3.4351	0.00180632	0.0295383	BZL39_B09250	ZPAR0B09250	550	ZPAR0A09290	ZYBA0M02102g	A	5	YFR012W	YOL019W	DCV1	NA	SUR7	FALSE	http://www.yeastgenome.org/locus/S000001908/overview	membrane
ZPAR0C06490_A	-1.52066	7.74053	-3.62061	0.00123124	0.0214812	BZL39_C06490	ZPAR0C06490	87	ZPAR0L03140	ZYBA0A05402g	A	5	YJL136C	YKR057W	RPS21B	RPS21A	NA	FALSE	http://www.yeastgenome.org/locus/S000003672/overview	40S ribosomal S21
ZPAR0E02530_A	-1.51928	8.44367	-3.41977	0.00186445	0.0299891	BZL39_E02530	ZPAR0E02530	143	ZPAR0A01350	ZYBA0B11034g	A	4	YDL083C	YMR143W	RPS16B	RPS16A	NA	FALSE	http://www.yeastgenome.org/locus/S000002241/overview	Rps16bp
ZPAR0C03420_A	-1.51926	5.15424	-3.46894	0.00168433	0.028023	BZL39_C03420	ZPAR0C03420	536	ZPAR0A02600	ZYBA0A12288g	A	5	YOL122C	NA	SMF1	NA	Nramp	TRUE	http://www.yeastgenome.org/locus/S000005482/overview	Smf1p
ZPAR0J03040_A	-1.5191	8.8858	-3.3431	0.00218436	0.0337878	BZL39_J03040	ZPAR0J03040	319	ZPAR0M03200	ZYBA0C06502g	A	5	YMR116C	NA	ASC1	NA	NA	FALSE	http://www.yeastgenome.org/locus/S000004722/overview	Asc1p
ZPAR0I00770_B	-1.51787	4.6561	-3.72351	0.000995651	0.0185402	BZL39_I00770	ZPAR0I00770	195	ZPAR0O00720	ZYBA0R00232g	B	6	YMR022W	NA	UBC7	NA	NA	FALSE	http://www.yeastgenome.org/locus/S000004624/overview	Ubc7p
ZPAR0O02850_A	-1.51779	5.99183	-4.46098	0.000220782	0.00570088	BZL39_O02850	ZPAR0O02850	576	ZPAR0I02880	ZYBA0F04808g	A	5	YBL039C	YJR103W	URA7	URA8	NA	FALSE	http://www.yeastgenome.org/locus/S000000135/overview	CTP synthase
ZPAR0B03750_A	-1.51772	5.51052	-3.95877	0.000613522	0.0126399	BZL39_B03750	ZPAR0B03750	823	ZPAR0G02870	ZYBA0D08064g	A	5	YIL140W	NA	AXL2	NA	He_PIG	FALSE	http://www.yeastgenome.org/locus/S000001402/overview	related to Axial budding pattern 2
ZPAR0B02080_A	-1.5173	7.7497	-3.29444	0.00241515	0.0365099	BZL39_B02080	ZPAR0B02080	105	ZPAR0G04540	ZYBA0D04324g	A	5	YGL030W	NA	RPL30	NA	NA	FALSE	http://www.yeastgenome.org/locus/S000002998/overview	60S ribosomal L30
ZPAR0B00370_A	-1.51618	5.7526	-3.91745	0.000667865	0.0133891	BZL39_B00370	ZPAR0B00370	349	ZPAR0G06250	ZYBA0D00430g	A	5	YNL231C	NA	PDR16	NA	NA	FALSE	http://www.yeastgenome.org/locus/S000005175/overview	Pdr16p
ZPAR0E05250_A	-1.51444	4.55575	-3.54046	0.00145293	0.0248564	BZL39_E05250	ZPAR0E05250	207	ZPAR0A03640	ZYBA0B04654g	A	5	YPL239W	NA	YAR1	NA	NA	FALSE	http://www.yeastgenome.org/locus/S000006160/overview	yar1p
ZPAR0L01050_N	-1.51431	4.51179	-3.77617	0.000893211	0.0168925	BZL39_L01050	ZPAR0L01050	456	NA	NA	N	2	YJR122W	NA	IBA57	NA	NA	FALSE	http://www.yeastgenome.org/locus/S000003883/overview	related to transferase CAF17,mitochondrial
ZPAR0E01500_A	-1.51381	3.50119	-3.37427	0.00204818	0.0320397	BZL39_E01500	ZPAR0E01500	261	ZPAR0M04070	ZYBA0B13432g	A	5	YBR213W	NA	MET8	NA	NA	FALSE	http://www.yeastgenome.org/locus/S000000417/overview	Siroheme biosynthesis MET8
ZPAR0N00830_A	-1.51253	5.98436	-4.23232	0.000350769	0.00824392	BZL39_N00830	ZPAR0N00830	1055	ZPAR0F05540	ZYBA0L00210g	A	5	YNL132W	NA	KRE33	NA	NA	FALSE	http://www.yeastgenome.org/locus/S000005076/overview	probable UPF0202 KRE33
ZPAR0O02760_A	-1.51173	8.46195	-3.82882	0.000801419	0.0154893	BZL39_O02760	ZPAR0O02760	92	ZPAR0I02790	ZYBA0F04588g	A	5	YJR094W-A	YPR043W	RPL43B	RPL43A	NA	FALSE	http://www.yeastgenome.org/locus/S000003855/overview	60S ribosomal L43
ZPAR0B05750_A	-1.51152	7.93539	-3.41559	0.00188061	0.0301873	BZL39_B05750	ZPAR0B05750	107	ZPAR0H04240	ZYBA0I03246g	A	5	YOR234C	YPL143W	RPL33B	RPL33A	NA	FALSE	http://www.yeastgenome.org/locus/S000005760/overview	Rpl33bp
ZPAR0I04720_B	-1.51069	4.89519	-3.8646	0.000744526	0.0145348	BZL39_I04720	ZPAR0I04720	307	ZPAR0N04950	ZYBA0J02586g	B	6	YLR194C	NA	NA	NA	NA	FALSE	http://www.yeastgenome.org/locus/S000004184/overview	uncharacterized protein ZBAI_03106
ZPAR0I02090_B	-1.51031	6.53578	-4.50245	0.000203102	0.00540284	BZL39_I02090	ZPAR0I02090	1196	ZPAR0O02040	ZYBA0F02982g	B	6	YPR010C	NA	RPA135	NA	NA	FALSE	http://www.yeastgenome.org/locus/S000006214/overview	DNA-directed RNA polymerase I subunit RPA135
ZPAR0F00480_A	-1.50939	6.72433	-3.10314	0.00358169	0.0496869	BZL39_F00480	ZPAR0F00480	1138	ZPAR0D01720	ZYBA0G04236g	A	5	YOL051W	NA	GAL11	NA	NA	FALSE	http://www.yeastgenome.org/locus/S000005411/overview	related to Mediator of RNA polymerase II transcription subunit 15
ZPAR0H01880_B	-1.50908	5.48015	-3.23079	0.002754	0.0404658	BZL39_H01880	ZPAR0H01880	571	ZPAR0B08080	ZYBA0H03510g	B	6	YPR137W	NA	RRP9	NA	NA	FALSE	http://www.yeastgenome.org/locus/S000006341/overview	probable Ribosomal RNA-processing 9
ZPAR0A01510_N	-1.50658	5.59245	-4.30185	0.000304563	0.00742842	BZL39_A01510	ZPAR0A01510	480	NA	NA	N	2	YDL088C	YMR153W	ASM4	NUP53	NA	FALSE	http://www.yeastgenome.org/locus/S000002246/overview	uncharacterized protein ZBAI_04859
ZPAR0D04950_A	-1.50629	7.81081	-3.71195	0.00101968	0.0188295	BZL39_D04950	ZPAR0D04950	109	ZPAR0K02520	ZYBA0E05380g	A	5	YDR382W	NA	RPP2B	NA	NA	FALSE	http://www.yeastgenome.org/locus/S000002790/overview	related to 60S acidic ribosomal P2-beta
ZPAR0F06040_B	-1.50485	4.41802	-3.6269	0.00121535	0.0212806	BZL39_F06040	ZPAR0F06040	1349	ZPAR0N00340	ZYBA0P00276g	B	6	YIL159W	NA	BNR1	NA	NA	FALSE	http://www.yeastgenome.org/locus/S000001421/overview	related to BNI1-related 1
ZPAR0K03530_B	-1.50438	5.94661	-3.18011	0.00305716	0.0439427	BZL39_K03530	ZPAR0K03530	187	ZPAR0D05960	ZYBA0E03136g	B	6	YDR441C	YML022W	APT2	APT1	NA	FALSE	http://www.yeastgenome.org/locus/S000002849/overview	Adenine phosphoribosyltransferase 1
ZPAR0D01870_A	-1.50232	8.36516	-3.50283	0.00157041	0.0265381	BZL39_D01870	ZPAR0D01870	143	ZPAR0F00630	ZYBA0G03906g	A	4	YOL040C	NA	RPS15	NA	NA	FALSE	http://www.yeastgenome.org/locus/S000005400/overview	rps15p
ZPAR0G05680_N	-1.50057	5.54603	-3.17986	0.0030587	0.0439427	BZL39_G05680	ZPAR0G05680	674	NA	NA	N	2	YNL186W	NA	UBP10	NA	NA	FALSE	http://www.yeastgenome.org/locus/S000005130/overview	related to Ubiquitin carboxyl-terminal hydrolase 10
ZPAR0A04660_B	-1.49949	5.44088	-3.65953	0.00113619	0.0202609	BZL39_A04660	ZPAR0A04660	792	ZPAR0E04240	ZYBA0B06942g	B	6	YLR352W	NA	NA	NA	NA	FALSE	http://www.yeastgenome.org/locus/S000004344/overview	probable F-box YLR352W
ZPAR0M03880_B	-1.49848	6.84824	-3.13776	0.0033356	0.0471513	BZL39_M03880	ZPAR0M03880	526	ZPAR0E01320	ZYBA0B13850g	B	6	YOR310C	NA	NOP58	NA	NA	FALSE	http://www.yeastgenome.org/locus/S000005837/overview	probable Nucleolar 58
ZPAR0E04830_A	-1.49391	5.2754	-3.43904	0.00179168	0.0293551	BZL39_E04830	ZPAR0E04830	537	ZPAR0A04070	ZYBA0B05578g	A	5	YGL063W	YPL212C	PUS2	PUS1	NA	FALSE	http://www.yeastgenome.org/locus/S000003031/overview	probable tRNA pseudouridine synthase 1
ZPAR0B01900_N	-1.49352	5.37229	-3.10231	0.00358783	0.0497009	BZL39_B01900	ZPAR0B01900	750	NA	NA	N	2	YMR001C	NA	CDC5	NA	NA	FALSE	http://www.yeastgenome.org/locus/S000004603/overview	Cdc5p
ZPAR0C02150_A	-1.49332	2.87798	-3.16709	0.00314022	0.0448478	BZL39_C02150	ZPAR0C02150	616	ZPAR0L04740	ZYBA0A15148g	A	5	YGR225W	NA	AMA1	NA	NA	FALSE	http://www.yeastgenome.org/locus/S000003457/overview	Ama1p
ZPAR0J03460_A	-1.49298	6.03412	-3.57162	0.00136234	0.0235563	BZL39_J03460	ZPAR0J03460	489	ZPAR0A07150	ZYBA0C05578g	A	5	YBR283C	NA	SSH1	NA	Plug_translocon	TRUE	http://www.yeastgenome.org/locus/S000000487/overview	probable Sec sixty-one homolog
ZPAR0E05560_A	-1.49153	4.38669	-3.25204	0.00263593	0.0389675	BZL39_E05560	ZPAR0E05560	1112	ZPAR0A03330	ZYBA0B03972g	A	5	YOR188W	NA	MSB1	NA	NA	FALSE	http://www.yeastgenome.org/locus/S000005714/overview	related to Morphogenesis-related MSB1
ZPAR0H04950_B	-1.4897	4.89166	-3.3949	0.00196274	0.0311561	BZL39_H04950	ZPAR0H04950	452	ZPAR0P01490	ZYBA0I01684g	B	6	YEL036C	NA	ANP1	NA	NA	FALSE	http://www.yeastgenome.org/locus/S000000762/overview	probable Mannan polymerase II complex ANP1 subunit
ZPAR0B09240_A	-1.4895	5.94207	-3.6921	0.00106232	0.019227	BZL39_B09240	ZPAR0B09240	492	ZPAR0A09280	ZYBA0M02124g	A	5	YOL030W	NA	GAS5	NA	NA	FALSE	http://www.yeastgenome.org/locus/S000005390/overview	related to 1,3-beta-glucanosyltransferase GAS5
ZPAR0I02880_B	-1.48828	6.05645	-3.92975	0.00065119	0.0131914	BZL39_I02880	ZPAR0I02880	576	ZPAR0O02850	ZYBA0F04808g	B	6	YBL039C	YJR103W	URA7	URA8	NA	FALSE	http://www.yeastgenome.org/locus/S000000135/overview	CTP synthase
ZPAR0J05570_A	-1.4882	7.23819	-3.39172	0.00197567	0.0312588	BZL39_J05570	ZPAR0J05570	67	ZPAR0L01410	ZYBA0C00738g	A	5	YLR264W	YOR167C	RPS28B	RPS28A	NA	FALSE	http://www.yeastgenome.org/locus/S000004254/overview	40S ribosomal S28
ZPAR0L01410_B	-1.4874	6.7178	-3.20569	0.00290019	0.0423568	BZL39_L01410	ZPAR0L01410	67	ZPAR0J05570	ZYBA0C00738g	B	6	YLR264W	YOR167C	RPS28B	RPS28A	NA	FALSE	http://www.yeastgenome.org/locus/S000004254/overview	40S ribosomal S28
ZPAR0H01650_B	-1.48728	2.50562	-3.66643	0.00112011	0.0200111	BZL39_H01650	ZPAR0H01650	308	ZPAR0B08300	ZYBA0H04016g	B	6	NA	NA	NA	NA	NA	FALSE	NA	uncharacterized protein ZBAI_06092
ZPAR0K00690_N	-1.48707	3.65654	-3.40253	0.00193203	0.030871	BZL39_K00690	ZPAR0K00690	171	ZPAR0C00780	ZYBA0A18184g	N	2	YKL069W	NA	NA	NA	NA	FALSE	http://www.yeastgenome.org/locus/S000001552/overview	probable Free methionine-R-sulfoxide reductase
ZPAR0M00940_B	-1.48652	7.1584	-3.25897	0.00259854	0.0385324	BZL39_M00940	ZPAR0M00940	1771	ZPAR0J00780	ZYBA0C11606g	B	6	YJL109C	NA	UTP10	NA	NA	FALSE	http://www.yeastgenome.org/locus/S000003645/overview	probable U3 small nucleolar RNA-associated 10
ZPAR0B08750_A	-1.48199	5.69738	-3.65788	0.00114005	0.0202924	BZL39_B08750	ZPAR0B08750	780	ZPAR0A08730	ZYBA0H05138g	A	5	YBR172C	YPL105C	SMY2	SYH1	NA	FALSE	http://www.yeastgenome.org/locus/S000000376/overview	uncharacterized protein ZBAI_08664
ZPAR0C06690_A	-1.481	5.67908	-3.1534	0.00322992	0.0459227	BZL39_C06690	ZPAR0C06690	566	ZPAR0L03330	ZYBA0A04984g	A	5	YDR101C	NA	ARX1	NA	NA	FALSE	http://www.yeastgenome.org/locus/S000002508/overview	Arx1p
ZPAR0L01610_B	-1.48038	6.59026	-4.35366	0.000274206	0.00677331	BZL39_L01610	ZPAR0L01610	733	ZPAR0C04950	ZYBA0A08812g	B	6	YGL022W	NA	STT3	NA	STT3	TRUE	http://www.yeastgenome.org/locus/S000002990/overview	probable Dolichyl-diphosphooligosaccharide-- glycosyltransferase subunit STT3
ZPAR0G05600_B	-1.47808	6.68352	-3.44043	0.00178651	0.02932	BZL39_G05600	ZPAR0G05600	267	ZPAR0B01030	ZYBA0D01882g	B	6	YDL212W	NA	SHR3	NA	SHR3_chaperone	FALSE	http://www.yeastgenome.org/locus/S000002371/overview	Secretory component SHR3
ZPAR0N04440_N	-1.47742	5.62145	-3.33816	0.00220673	0.0338634	BZL39_N04440	ZPAR0N04440	1053	NA	NA	N	2	YPL115C	NA	BEM3	NA	NA	FALSE	http://www.yeastgenome.org/locus/S000006036/overview	related to GTPase-activating BEM3
ZPAR0B08640_A	-1.47739	6.6734	-3.6182	0.00123738	0.0215495	BZL39_B08640	ZPAR0B08640	1671	ZPAR0A08620	ZYBA0H04874g	A	5	YJL039C	NA	NUP192	NA	NA	FALSE	http://www.yeastgenome.org/locus/S000003576/overview	probable Nucleoporin NUP192
ZPAR0C01780_A	-1.47661	7.33024	-4.00413	0.000559013	0.0118765	BZL39_C01780	ZPAR0C01780	1353	ZPAR0K01700	ZYBA0A15984g	A	5	YGR061C	NA	ADE6	NA	NA	FALSE	http://www.yeastgenome.org/locus/S000003293/overview	probable Phosphoribosylformylglycinamidine synthase
ZPAR0D05770_A	-1.47464	6.24434	-3.18407	0.0030323	0.0438235	BZL39_D05770	ZPAR0D05770	1006	ZPAR0K03340	ZYBA0E03554g	A	5	YML010W	NA	SPT5	NA	NA	FALSE	http://www.yeastgenome.org/locus/S000004470/overview	Transcription elongation factor SPT5
ZPAR0L02750_B	-1.47389	5.42099	-3.34079	0.00219481	0.0337908	BZL39_L02750	ZPAR0L02750	703	ZPAR0C06080	ZYBA0A06260g	B	6	YPL074W	NA	YTA6	NA	NA	FALSE	http://www.yeastgenome.org/locus/S000005995/overview	related to 26S protease subunit YTA6
ZPAR0J00280_A	-1.47365	6.88927	-4.29519	0.000308708	0.00750778	BZL39_J00280	ZPAR0J00280	669	ZPAR0M00410	ZYBA0C12750g	A	5	YDR172W	NA	SUP35	NA	NA	FALSE	http://www.yeastgenome.org/locus/S000002579/overview	Eukaryotic peptide chain release factor GTP-binding subunit
ZPAR0M04380_B	-1.47355	4.66891	-3.8492	0.000768484	0.0149422	BZL39_M04380	ZPAR0M04380	570	ZPAR0E01810	ZYBA0B12684g	B	6	YGL116W	NA	CDC20	NA	NA	FALSE	http://www.yeastgenome.org/locus/S000003084/overview	probable APC C activator CDC20
ZPAR0H04240_B	-1.4724	7.94391	-3.3268	0.00225913	0.0345034	BZL39_H04240	ZPAR0H04240	107	ZPAR0B05750	ZYBA0I03246g	B	6	YOR234C	YPL143W	RPL33B	RPL33A	NA	FALSE	http://www.yeastgenome.org/locus/S000005760/overview	Rpl33bp
ZPAR0M03480_B	-1.47222	3.67135	-3.26261	0.00257907	0.0383925	BZL39_M03480	ZPAR0M03480	757	ZPAR0E05820	ZYBA0B03422g	B	6	YHR084W	NA	STE12	NA	NA	FALSE	http://www.yeastgenome.org/locus/S000001126/overview	related to STE12
ZPAR0F02680_B	-1.47199	5.79656	-3.49429	0.00159836	0.0268231	BZL39_F02680	ZPAR0F02680	1636	ZPAR0N03690	ZYBA0K03202g	B	6	YML059C	NA	NTE1	NA	cNMP_binding	FALSE	http://www.yeastgenome.org/locus/S000004524/overview	related to Lysophospholipase NTE1
ZPAR0C00710_A	-1.46869	4.58435	-3.37006	0.00206604	0.0322669	BZL39_C00710	ZPAR0C00710	299	ZPAR0K00620	ZYBA0A18360g	A	5	YMR056C	NA	AAC1	NA	Mito_carr	TRUE	http://www.yeastgenome.org/locus/S000004660/overview	ADP,ATP carrier 2
ZPAR0N00920_A	-1.46606	4.78847	-3.29409	0.0024169	0.0365099	BZL39_N00920	ZPAR0N00920	579	ZPAR0F05450	ZYBA0L00408g	A	5	YNL125C	NA	ESBP6	NA	MFS_1	FALSE	http://www.yeastgenome.org/locus/S000005069/overview	related to ESBP6-Monocarboxylate permease ( )
ZPAR0P00810_A	-1.46396	5.14108	-3.13617	0.00334653	0.0471629	BZL39_P00810	ZPAR0P00810	776	ZPAR0G00860	ZYBA0N01464g	A	5	YLR182W	NA	SWI6	NA	NA	FALSE	http://www.yeastgenome.org/locus/S000004172/overview	Swi6p
ZPAR0C08330_A	-1.46067	4.07419	-3.52553	0.00149845	0.0254107	BZL39_C08330	ZPAR0C08330	693	ZPAR0L00990	ZYBA0A01354g	A	5	YLR452C	NA	SST2	NA	NA	FALSE	http://www.yeastgenome.org/locus/S000004444/overview	related to SST2
ZPAR0A03330_B	-1.45976	4.63307	-3.15687	0.00320697	0.0456663	BZL39_A03330	ZPAR0A03330	1113	ZPAR0E05560	ZYBA0B03972g	B	6	YOR188W	NA	MSB1	NA	NA	FALSE	http://www.yeastgenome.org/locus/S000005714/overview	related to Morphogenesis-related MSB1
ZPAR0A09290_B	-1.45935	6.38767	-3.2337	0.00273755	0.0403466	BZL39_A09290	ZPAR0A09290	550	ZPAR0B09250	ZYBA0M02102g	B	6	YFR012W	YOL019W	DCV1	NA	SUR7	FALSE	http://www.yeastgenome.org/locus/S000001908/overview	uncharacterized protein ZBAI_08615
ZPAR0I01090_B	-1.45931	3.68297	-3.80737	0.000837604	0.0160604	BZL39_I01090	ZPAR0I01090	297	ZPAR0O01050	ZYBA0F00650g	B	6	YLR257W	NA	NA	NA	NA	FALSE	http://www.yeastgenome.org/locus/S000004247/overview	uncharacterized protein ZBAI_03461
ZPAR0A08170_B	-1.45761	4.08729	-3.3192	0.00229484	0.0349386	BZL39_A08170	ZPAR0A08170	375	ZPAR0J04450	ZYBA0C03224g	B	6	NA	NA	NA	NA	NA	FALSE	NA	probable NADPH dehydrogenase 1
ZPAR0A01340_B	-1.44702	9.23594	-3.13293	0.00336888	0.0471629	BZL39_A01340	ZPAR0A01340	199	ZPAR0E02540	ZYBA0B11012g	B	6	YDL082W	YMR142C	RPL13A	RPL13B	NA	FALSE	http://www.yeastgenome.org/locus/S000002240/overview	probable 60S ribosomal L13
ZPAR0G02870_B	-1.44605	4.97612	-3.12195	0.00344585	0.048078	BZL39_G02870	ZPAR0G02870	822	ZPAR0B03750	ZYBA0D08064g	B	6	YIL140W	NA	AXL2	NA	He_PIG	FALSE	http://www.yeastgenome.org/locus/S000001402/overview	related to Axial budding pattern 2
ZPAR0B08270_A	-1.44251	4.81213	-3.34074	0.00219502	0.0337908	BZL39_B08270	ZPAR0B08270	1189	ZPAR0H01680	ZYBA0H03928g	A	5	YPR122W	NA	AXL1	NA	NA	FALSE	http://www.yeastgenome.org/locus/S000006326/overview	related to protease AXL1
ZPAR0A08730_B	-1.43925	5.83722	-3.71772	0.00100761	0.0187269	BZL39_A08730	ZPAR0A08730	779	ZPAR0B08750	ZYBA0H05138g	B	6	YBR172C	YPL105C	SMY2	SYH1	NA	FALSE	http://www.yeastgenome.org/locus/S000000376/overview	uncharacterized protein ZBAI_04163
ZPAR0D06510_A	-1.43894	6.67189	-3.66915	0.00111383	0.0199727	BZL39_D06510	ZPAR0D06510	656	ZPAR0K04080	ZYBA0E01904g	A	5	YLR286C	NA	CTS1	NA	NA	FALSE	http://www.yeastgenome.org/locus/S000004276/overview	Cts1p
ZPAR0C07570_A	-1.43662	6.10292	-3.68282	0.00108285	0.0194531	BZL39_C07570	ZPAR0C07570	936	ZPAR0A01840	ZYBA0A02982g	A	5	YHR098C	NA	SFB3	NA	NA	FALSE	http://www.yeastgenome.org/locus/S000001140/overview	Sfb3p
ZPAR0F04430_B	-1.43351	6.49711	-3.18655	0.00301687	0.0436657	BZL39_F04430	ZPAR0F04430	466	ZPAR0N01920	ZYBA0L02652g	B	6	YGR189C	NA	CRH1	NA	NA	FALSE	http://www.yeastgenome.org/locus/S000003421/overview	cell wall
ZPAR0L03040_B	-1.42235	5.25146	-3.49974	0.00158046	0.026615	BZL39_L03040	ZPAR0L03040	1293	ZPAR0C06390	ZYBA0A05622g	B	6	YJL129C	YKR050W	TRK1	TRK2	TrkH	TRUE	http://www.yeastgenome.org/locus/S000003665/overview	Trk1p
ZPAR0N02790_A	-1.42191	7.88456	-3.20863	0.00288267	0.0421645	BZL39_N02790	ZPAR0N02790	361	ZPAR0F03570	ZYBA0K01222g	A	5	YDL055C	NA	PSA1	NA	NA	FALSE	http://www.yeastgenome.org/locus/S000002213/overview	Mannose-1-phosphate guanyltransferase
ZPAR0K02380_N	-1.42041	6.63456	-3.36394	0.00209235	0.0324683	BZL39_K02380	ZPAR0K02380	545	NA	NA	N	2	YKL032C	YMR072W	IXR1	ABF2	NA	FALSE	http://www.yeastgenome.org/locus/S000001515/overview	related to IXR1-Intrastrand crosslink recognition and transcription factor
ZPAR0C08420_A	-1.41889	5.7397	-3.13367	0.00336378	0.0471629	BZL39_C08420	ZPAR0C08420	637	ZPAR0L00900	ZYBA0A01156g	A	5	YKR077W	YOR066W	MSA2	MSA1	NA	FALSE	http://www.yeastgenome.org/locus/S000001785/overview	Msa1p
ZPAR0L02790_B	-1.41777	5.80894	-3.37599	0.00204093	0.0320297	BZL39_L02790	ZPAR0L02790	549	ZPAR0C06140	ZYBA0A06172g	B	6	YJL111W	NA	CCT7	NA	NA	FALSE	http://www.yeastgenome.org/locus/S000003647/overview	Cct7p
ZPAR0K01700_B	-1.41344	7.26137	-3.70419	0.00103615	0.0188946	BZL39_K01700	ZPAR0K01700	1353	ZPAR0C01780	ZYBA0A15984g	B	6	YGR061C	NA	ADE6	NA	NA	FALSE	http://www.yeastgenome.org/locus/S000003293/overview	probable Phosphoribosylformylglycinamidine synthase
ZPAR0E06770_A	-1.40863	5.41865	-3.53236	0.00147746	0.0251119	BZL39_E06770	ZPAR0E06770	419	ZPAR0H00450	ZYBA0B01288g	A	5	YJL183W	NA	MNN11	NA	Glyco_transf_34	FALSE	http://www.yeastgenome.org/locus/S000003719/overview	related to alpha-1,6-mannosyltransferase MNN11
ZPAR0B07280_N	-1.40646	5.52699	-3.27239	0.00252757	0.0377111	BZL39_B07280	ZPAR0B07280	938	NA	NA	N	2	YLR129W	NA	DIP2	NA	NA	FALSE	http://www.yeastgenome.org/locus/S000004119/overview	probable U3 small nucleolar RNA-associated 12
ZPAR0H02210_B	-1.40245	6.68482	-3.43281	0.00181488	0.0295851	BZL39_H02210	ZPAR0H02210	1467	ZPAR0B07750	ZYBA0H02674g	B	6	YBL079W	YER105C	NUP170	NUP157	NA	FALSE	http://www.yeastgenome.org/locus/S000000175/overview	probable Nucleoporin NUP170
ZPAR0M00410_B	-1.39636	6.79995	-3.41497	0.001883	0.0301873	BZL39_M00410	ZPAR0M00410	671	ZPAR0J00280	ZYBA0C12750g	B	6	YDR172W	NA	SUP35	NA	NA	FALSE	http://www.yeastgenome.org/locus/S000002579/overview	Eukaryotic peptide chain release factor GTP-binding subunit
ZPAR0A06470_B	-1.39632	7.09591	-3.10663	0.00355613	0.0494031	BZL39_A06470	ZPAR0A06470	814	ZPAR0J05370	ZYBA0C01200g	B	6	YMR309C	NA	NIP1	NA	NA	FALSE	http://www.yeastgenome.org/locus/S000004926/overview	probable Eukaryotic translation initiation factor 3 subunit C
ZPAR0K01570_N	-1.39354	6.21284	-3.29202	0.00242723	0.0365657	BZL39_K01570	ZPAR0K01570	1288	NA	NA	N	2	YGL092W	NA	NUP145	NA	NA	FALSE	http://www.yeastgenome.org/locus/S000003060/overview	related to Nucleoporin NUP145
ZPAR0E01970_A	-1.39294	7.34721	-3.17101	0.00311498	0.044553	BZL39_E01970	ZPAR0E01970	2137	ZPAR0M04550	ZYBA0B12310g	A	5	YER155C	NA	BEM2	NA	NA	FALSE	http://www.yeastgenome.org/locus/S000000957/overview	related to GTPase-activating BEM2 IPL2
ZPAR0P01940_A	-1.39254	5.78142	-3.33973	0.00219962	0.0338078	BZL39_P01940	ZPAR0P01940	1215	ZPAR0H05410	ZYBA0I00694g	A	5	YPL012W	NA	RRP12	NA	NA	FALSE	http://www.yeastgenome.org/locus/S000005933/overview	probable Ribosomal RNA-processing 12
ZPAR0B02680_A	-1.38417	5.06665	-3.28498	0.00246277	0.036972	BZL39_B02680	ZPAR0B02680	884	ZPAR0G03950	ZYBA0D05622g	A	5	YDL117W	NA	CYK3	NA	NA	FALSE	http://www.yeastgenome.org/locus/S000002275/overview	probable Cytokinesis 3
ZPAR0L03570_B	-1.37928	7.3034	-3.0988	0.00361381	0.0499893	BZL39_L03570	ZPAR0L03570	1303	ZPAR0C06930	ZYBA0A04434g	B	6	YNL327W	NA	EGT2	NA	NA	FALSE	http://www.yeastgenome.org/locus/S000005271/overview	uncharacterized protein ZBAI_01284
ZPAR0C02090_A	-1.37391	5.80223	-3.45465	0.00173481	0.028764	BZL39_C02090	ZPAR0C02090	307	ZPAR0L04800	ZYBA0A15280g	A	5	YGR231C	NA	PHB2	NA	Band_7	FALSE	http://www.yeastgenome.org/locus/S000003463/overview	probable Prohibitin-2
ZPAR0E02180_A	-1.35725	5.73509	-3.17369	0.00309782	0.0443731	BZL39_E02180	ZPAR0E02180	1423	ZPAR0A01700	ZYBA0B11804g	A	5	YER164W	NA	CHD1	NA	NA	FALSE	http://www.yeastgenome.org/locus/S000000966/overview	probable Chromo domain-containing 1
