# Supplementary material for: Transcriptional Response to Lactic Acid Stress in the Hybrid Yeast Zygosaccharomyces parabailii
Source: Appl Environ Microbiol. 2018 Feb 14;84(5):e02294-17. doi: 10.1128/AEM.02294-17 (PMC5812937; doi:10.1128/AEM.02294-17)
Supplement: Supplemental material [file AEM.02294-17_zam005188353sd7.xlsx]

## Sheet: upregulated
Data Set S6. Enriched GO terms amongst the differentially expressed genes. In separate sheets, the terms found as enriched with an adjusted P value ≤ 0.05 using goseq for the upregulated and downregulated gene sets. The value was log10 transformed to facilitate visual interpretation and it is shown when obtained at each individual time point or both.
Enriched GO terms for the upregulated genes
		log10 P value
Ontology	Term	18hrs	42hrs	both	Description
BP	GO:0000959	NA	-1.37004	-1.55521	mitochondrial RNA metabolic process
	GO:0001320	-1.77312	NA	-1.53048	age-dependent response to reactive oxygen species involved in chronological cell aging
	GO:0006094	NA	-1.37004	NA	gluconeogenesis
	GO:0006097	NA	-2.2614	-2.32929	glyoxylate cycle
	GO:0006099	NA	-3.19104	-3.50837	tricarboxylic acid cycle
	GO:0006102	NA	-1.37004	-2.57337	isocitrate metabolic process
	GO:0006122	-10.7238	NA	-9.41676	mitochondrial electron transport, ubiquinol to cytochrome c
	GO:0006827	-2.50287	NA	-1.74426	high-affinity iron ion transmembrane transport
	GO:0009060	-5.47803	NA	-3.81578	aerobic respiration
	GO:0009070	-9.32106	NA	-7.51702	serine family amino acid biosynthetic process
	GO:0015986	-11.3321	NA	-9.77036	ATP synthesis coupled proton transport
	GO:0019878	-1.45651	NA	NA	lysine biosynthetic process via aminoadipic acid
	GO:0033215	-3.18427	NA	-2.35373	iron assimilation by reduction and transport
	GO:0035435	-3.0438	NA	-2.50729	phosphate ion transmembrane transport
	GO:0035786	-1.64766	NA	-1.42217	protein complex oligomerization
	GO:0035957	NA	-1.37004	NA	positive regulation of starch catabolic process by positive regulation of transcription from RNA polymerase II promoter
	GO:0042183	-9.32106	NA	-7.51702	formate catabolic process
	GO:0042407	NA	NA	-2.32493	cristae formation
	GO:0044718	-8.11366	NA	-6.47626	siderophore transmembrane transport
	GO:0046337	NA	-1.34131	NA	phosphatidylethanolamine metabolic process
	GO:0046688	-1.93634	NA	-1.42217	response to copper ion
	GO:0055114	-5.51774	NA	-5.1157	oxidation-reduction process
	GO:0061404	NA	-1.37004	NA	positive regulation of transcription from RNA polymerase II promoter in response to increased salt
	GO:0072593	NA	-1.37004	NA	reactive oxygen species metabolic process
	GO:0097239	NA	-1.37004	NA	positive regulation of transcription from RNA polymerase II promoter in response to methylglyoxal
	GO:1900461	NA	-1.37004	NA	positive regulation of pseudohyphal growth by positive regulation of transcription from RNA polymerase II promoter
	GO:1901684	-3.18427	NA	-2.35373	arsenate ion transmembrane transport
	GO:1902600	-8.76131	NA	-9.14685	hydrogen ion transmembrane transport
CC	GO:0000274	-4.59557	NA	-3.97971	mitochondrial proton-transporting ATP synthase, stator stalk
	GO:0000276	-3.54751	NA	-3.11407	mitochondrial proton-transporting ATP synthase complex, coupling factor F(o)
	GO:0005750	-10.459	NA	-9.14685	mitochondrial respiratory chain complex III
	GO:0005756	-2.46864	NA	-2.14461	mitochondrial proton-transporting ATP synthase, central stalk
	GO:0005758	NA	NA	-1.86232	mitochondrial intermembrane space
	GO:0009514	NA	-1.37004	-1.39983	glyoxysome
	GO:0033573	-2.50287	NA	-1.74426	high-affinity iron permease complex
MF	GO:0003986	NA	-1.37004	-1.39983	acetyl-CoA hydrolase activity
	GO:0004075	NA	NA	-1.60666	biotin carboxylase activity
	GO:0004130	-1.58321	-1.37004	NA	cytochrome-c peroxidase activity
	GO:0004358	NA	NA	-1.36682	glutamate N-acetyltransferase activity
	GO:0004617	-7.87313	NA	-6.24396	phosphoglycerate dehydrogenase activity
	GO:0004736	NA	-1.40378	-2.56704	pyruvate carboxylase activity
	GO:0005315	-2.37809	NA	-1.75781	inorganic phosphate transmembrane transporter activity
	GO:0005381	-1.77312	NA	NA	iron ion transmembrane transporter activity
	GO:0008121	-9.93894	NA	-8.88132	ubiquinol-cytochrome-c reductase activity
	GO:0008775	NA	-1.37004	-1.39983	acetate CoA-transferase activity
	GO:0008863	-9.32106	NA	-7.51702	formate dehydrogenase (NAD+) activity
	GO:0009374	NA	-1.40378	-2.56704	biotin binding
	GO:0015343	-4.07535	NA	-3.11407	siderophore transmembrane transporter activity
	GO:0015344	-1.93634	NA	-1.42217	siderophore uptake transmembrane transporter activity
	GO:0042132	NA	-1.37004	NA	fructose 1,6-bisphosphate 1-phosphatase activity
	GO:0046933	-10.2366	NA	-8.98982	proton-transporting ATP synthase activity, rotational mechanism
	GO:0046961	-9.22814	NA	-7.51702	proton-transporting ATPase activity, rotational mechanism
	GO:0051287	-7.02166	NA	-7.21413	NAD binding

## Sheet: downregulated
Enriched GO terms for the downregulated genes
		log10 P value
Ontology	Term	18hrs	42hrs	both	Description
BP	GO:0000028	NA	-1.58182	NA	ribosomal small subunit assembly
	GO:0002181	NA	-17.6989	-14.1076	cytoplasmic translation
	GO:0006098	-3.13736	NA	-2.07139	pentose-phosphate shunt
	GO:0006104	-2.4418	NA	-1.83662	succinyl-CoA metabolic process
	GO:0006407	NA	-7.49895	-5.84918	rRNA export from nucleus
	GO:0006412	NA	-6.28645	-3.7576	translation
	GO:0006730	-2.37118	NA	NA	one-carbon metabolic process
	GO:0006897	-1.61308	NA	NA	endocytosis
	GO:0007070	-2.39	NA	-1.60427	negative regulation of transcription from RNA polymerase II promoter during mitotic cell cycle
	GO:0030010	NA	-1.98842	NA	establishment of cell polarity
	GO:0042274	NA	-2.61986	NA	ribosomal small subunit biogenesis
	GO:0071931	NA	NA	-1.52672	positive regulation of transcription involved in G1/S transition of mitotic cell cycle
CC	GO:0000932	-4.40123	NA	-2.52067	P-body
	GO:0005576	NA	-1.90635	-3.50691	extracellular region
	GO:0005618	NA	NA	-1.83662	cell wall
	GO:0005840	NA	-1.58182	NA	ribosome
	GO:0005844	-2.4418	NA	NA	polysome
	GO:0005938	NA	NA	-2.14641	cell cortex
	GO:0009277	NA	NA	-1.76258	fungal-type cell wall
	GO:0010494	-4.54583	NA	-4.19581	cytoplasmic stress granule
	GO:0022625	NA	-9.14201	-7.35827	cytosolic large ribosomal subunit
	GO:0022627	NA	-17.2935	-15.3627	cytosolic small ribosomal subunit
	GO:0030479	-3.13736	NA	-1.45509	actin cortical patch
	GO:0030686	NA	-11.9467	-6.56312	90S preribosome
	GO:0030687	NA	-5.13592	-3.29337	preribosome, large subunit precursor
	GO:0031428	NA	-2.32868	NA	box C/D snoRNP complex
	GO:0033309	NA	-1.58182	NA	SBF transcription complex
	GO:0043227	NA	-2.17125	NA	membrane-bounded organelle
MF	GO:0003729	-2.38972	NA	NA	mRNA binding	mRNA binding
	GO:0003735	NA	-18.9554	-14.1076	structural constituent of ribosome	structural constituent of ribosome
	GO:0004737	-2.39	NA	-2.73031	pyruvate decarboxylase activity	pyruvate decarboxylase activity
	GO:0004775	-2.4418	NA	-1.83662	succinate-CoA ligase (ADP-forming) activity	succinate-CoA ligase (ADP-forming) activity
	GO:0005199	-3.72523	NA	-5.49524	structural constituent of cell wall	structural constituent of cell wall
	GO:0008061	NA	NA	-1.54934	chitin binding	chitin binding
	GO:0019843	NA	-10.2411	-7.15788	rRNA binding	rRNA binding
	GO:0030976	-1.61308	NA	-1.44131	thiamine pyrophosphate binding	thiamine pyrophosphate binding
	GO:0042802	-2.39	NA	NA	identical protein binding	identical protein binding
	GO:0042973	NA	NA	-1.34782	glucan endo-1,3-beta-D-glucosidase activity	glucan endo-1,3-beta-D-glucosidase activity
