# Supplementary material for: Transcriptional Response to Lactic Acid Stress in the Hybrid Yeast Zygosaccharomyces parabailii
Source: Appl Environ Microbiol. 2018 Feb 14;84(5):e02294-17. doi: 10.1128/AEM.02294-17 (PMC5812937; doi:10.1128/AEM.02294-17)
Supplement: Supplemental material [file AEM.02294-17_zam005188353sd8.xlsx]

## Sheet: Haa1_controlled.tab
Data Set S7. List of differentially expressed genes controlled by Haa1 and Aft1/2. Z. parabailii genes whose S. cerevisiae homolog is under control of either Haa1 or Aft1/2 according to YEASTRACT (Teixeira et al., 2006). The log-fold change values are shown in the case they were found as differentially expressed at 18 h or 42 h. The S. cerevisiae standard or systematic names are shown including t…
ID	18.logFC	18.adj.P.val	42.logFC	42.adj.P.val	scerID	scerID2	name1	name2
ZPAR0A03370_B	1.14506	0.000289821	NA	NA	YOR186W	YLR297W	NA	NA
ZPAR0A03970_B	-0.621003	0.00284388	-1.11237	6.34224e-06	YGL134W	YPL219W	PCL10	PCL8
ZPAR0A04400_B	-1.43436	7.42609e-06	NA	NA	YBR183W	YPL087W	YPC1	YDC1
ZPAR0A07660_B	-2.1945	2.59639e-06	-0.895194	0.00283021	YGR138C	YPR156C	TPO2	TPO3
ZPAR0A07680_B	-2.04744	1.33817e-05	-0.86861	0.00294058	YGR141W	YPR157W	VPS62	NA
ZPAR0A08360_B	-0.723911	0.00036679	-0.422602	0.00696227	YGR250C	NA	NA	NA
ZPAR0A09590_B	1.22512	1.22474e-05	NA	NA	YMR009W	NA	ADI1	NA
ZPAR0B00370_A	-1.79964	1.94493e-07	-1.51618	2.06447e-07	YNL231C	NA	PDR16	NA
ZPAR0B00530_A	-0.689332	0.00100435	0.463376	0.00694564	YNL217W	NA	NA	NA
ZPAR0B00760_A	0.957486	0.000210682	0.916046	0.000210933	YNL200C	NA	NA	NA
ZPAR0B01620_N	-1.48114	1.67936e-05	-1.0322	4.35208e-05	YER062C	YIL053W	GPP2	GPP1
ZPAR0B03220_A	1.25596	8.47891e-06	0.346954	0.0446211	YMR263W	NA	SAP30	NA
ZPAR0B07400_A	NA	NA	0.688686	0.000773046	YDR277C	YOR047C	MTH1	STD1
ZPAR0B07590_A	0.568681	0.0194319	NA	NA	YKR075C	YOR062C	NA	NA
ZPAR0B07740_A	0.96694	0.000118377	0.585633	0.00482488	YBL078C	NA	ATG8	NA
ZPAR0B08200_A	0.888904	3.34916e-05	0.333007	0.0185452	YPR127W	NA	NA	NA
ZPAR0B09550_A	1.508	1.80169e-06	NA	NA	YMR009W	NA	ADI1	NA
ZPAR0C01740_A	1.05762	0.000308334	0.710182	0.00341903	YLR364W	NA	GRX8	NA
ZPAR0C05440_A	NA	NA	0.684627	0.000307037	YLR326W	NA	NA	NA
ZPAR0C05460_A	2.06689	2.82144e-06	1.78959	1.89446e-05	YGR008C	YLR327C	STF2	TMA10
ZPAR0C06040_A	0.673011	0.00346129	NA	NA	YPL071C	NA	NA	NA
ZPAR0C06780_A	0.394096	0.0304655	-0.943554	2.30242e-05	YOL136C	NA	PFK27	NA
ZPAR0D00350_B	1.04661	4.34911e-05	NA	NA	YIR035C	NA	NA	NA
ZPAR0D01010_B	-1.93501	1.08838e-07	0.45515	0.00713478	YBR169C	YPL106C	SSE2	SSE1
ZPAR0D04610_A	1.80061	8.20856e-07	0.623272	0.00435581	YHR001W-A	NA	QCR10	NA
ZPAR0D06800_A	0.490925	0.00850835	1.09421	6.47913e-06	YER037W	YGL224C	PHM8	SDT1
ZPAR0D07180_A	-0.605967	0.0228193	NA	NA	YGL248W	NA	PDE1	NA
ZPAR0E00870_A	-1.86766	1.58751e-07	-1.2098	6.90316e-06	YHR139C	YNL160W	SPS100	YGP1
ZPAR0E01770_A	1.32029	0.00016591	1.65946	1.38431e-06	YGL121C	NA	GPG1	NA
ZPAR0E03130_A	-1.98401	5.8543e-08	0.472759	0.00427114	YBR169C	YPL106C	SSE2	SSE1
ZPAR0E04500_A	-2.02031	8.0811e-06	-1.61139	2.58443e-06	YBR183W	YPL087W	YPC1	YDC1
ZPAR0E04930_A	0.688467	0.00665748	NA	NA	YGL134W	YPL219W	PCL10	PCL8
ZPAR0F03640_N	0.861421	0.0059	-1.00212	0.00568726	YNR034W-A	YCR075W-A	EGO4	EGO2
ZPAR0F05160_B	1.18891	0.000133469	0.496911	0.0276774	YOR107W	NA	RGS2	NA
ZPAR0G03410_B	NA	NA	0.830462	0.000308469	YMR263W	NA	SAP30	NA
ZPAR0G05000_N	NA	NA	-0.383876	0.0477337	YER062C	YIL053W	GPP2	GPP1
ZPAR0G05860_B	1.1629	3.06619e-05	1.03981	7.07669e-05	YNL200C	NA	NA	NA
ZPAR0G06250_B	-1.91982	2.21103e-07	-1.69201	1.56639e-07	YNL231C	NA	PDR16	NA
ZPAR0H01750_B	0.300063	0.0431112	NA	NA	YPR127W	NA	NA	NA
ZPAR0H02220_B	0.785477	0.00151267	NA	NA	YBL078C	NA	ATG8	NA
ZPAR0H02380_B	NA	NA	1.16983	0.000217787	YKR075C	YOR062C	NA	NA
ZPAR0H02580_B	-0.696601	0.00346232	0.556391	0.00635287	YDR277C	YOR047C	MTH1	STD1
ZPAR0H03370_N	-0.789895	0.000368279	-1.09734	7.11332e-06	YPL058C	NA	PDR12	NA
ZPAR0H05120_B	-1.66022	1.1974e-05	-0.896008	0.00167694	YGL166W	YPR008W	CUP2	HAA1
ZPAR0H05390_B	-1.62613	3.68308e-06	-1.68306	6.31807e-07	YPL014W	NA	NA	NA
ZPAR0I00420_B	-1.92871	6.64453e-06	-1.65285	6.65159e-06	YKL062W	YMR037C	MSN4	MSN2
ZPAR0I02810_B	NA	NA	0.592177	0.00529644	YJR096W	NA	NA	NA
ZPAR0I02950_B	2.17467	2.4403e-08	2.22317	6.02038e-09	YBL043W	YJR115W	ECM13	NA
ZPAR0I03510_B	-0.861871	0.000667276	-0.915634	0.000158036	YER130C	NA	COM2	NA
ZPAR0I03630_B	0.723668	0.0036387	1.45143	3.36759e-06	YGL196W	NA	DSD1	NA
ZPAR0J01140_A	0.640962	0.0106497	NA	NA	YHR046C	NA	INM1	NA
ZPAR0J03960_A	-2.55623	2.11648e-07	-1.08612	0.000188656	YGR138C	YPR156C	TPO2	TPO3
ZPAR0J03980_A	-1.87253	1.08751e-05	-1.20474	9.96672e-05	YGR141W	YPR157W	VPS62	NA
ZPAR0J04640_A	NA	NA	0.350291	0.0140122	YGR250C	NA	NA	NA
ZPAR0K01660_B	0.787218	0.00353144	0.574189	0.012328	YLR364W	NA	GRX8	NA
ZPAR0K02200_B	1.71391	6.82419e-07	0.850316	0.000303118	YHR001W-A	NA	QCR10	NA
ZPAR0K04370_B	0.61115	0.0054516	0.80668	0.000532774	YER037W	YGL224C	PHM8	SDT1
ZPAR0K04750_B	-0.797828	0.0038507	NA	NA	YGL248W	NA	PDE1	NA
ZPAR0L00510_N	-1.24511	1.52438e-06	-0.611372	0.00121957	YHR139C	YNL160W	SPS100	YGP1
ZPAR0L02100_B	0.37004	0.0319779	0.507621	0.00229168	YLR326W	NA	NA	NA
ZPAR0L02120_B	2.27704	1.30963e-06	1.69471	3.71693e-05	YGR008C	YLR327C	STF2	TMA10
ZPAR0L02700_B	0.546714	0.0036225	NA	NA	YPL070W	NA	MUK1	NA
ZPAR0L02710_B	0.950058	0.00064927	0.510519	0.0207986	YPL071C	NA	NA	NA
ZPAR0L03420_B	0.882238	0.000130233	-0.553501	0.00174648	YOL136C	NA	PFK27	NA
ZPAR0L04330_B	0.649573	0.00175197	-0.752039	0.00015509	YDR222W	YLR225C	NA	NA
ZPAR0M04340_N	1.52632	2.1921e-05	1.82149	4.37613e-07	YGL121C	NA	GPG1	NA
ZPAR0N01200_A	1.29812	6.8096e-05	NA	NA	YOR107W	NA	RGS2	NA
ZPAR0N02710_A	0.921157	0.00630001	-2.66661	5.06129e-07	YNR034W-A	YCR075W-A	EGO4	EGO2
ZPAR0O00410_A	-1.75128	2.2203e-05	-1.44558	4.3875e-05	YKL062W	YMR037C	MSN4	MSN2
ZPAR0O02780_A	NA	NA	0.676207	0.00308247	YJR096W	NA	NA	NA
ZPAR0O02920_A	1.91321	1.55102e-07	1.87279	1.25383e-08	YBL043W	YJR115W	ECM13	NA
ZPAR0O03480_A	-0.806552	0.00395639	-0.874553	0.0010304	YER130C	NA	COM2	NA
ZPAR0O03600_A	0.771346	0.000819006	0.41337	0.0221551	YGL196W	NA	DSD1	NA
ZPAR0O03990_A	1.0175	6.72853e-05	NA	NA	YIR035C	NA	NA	NA
ZPAR0P01650_A	-1.93411	1.8094e-06	-1.40545	2.71551e-05	YGL166W	YPR008W	CUP2	HAA1
ZPAR0P01920_A	-1.19616	7.20171e-06	-0.970461	1.21213e-05	YPL014W	NA	NA	NA

## Sheet: Aft1_controlled.tab
ID	18.logFC	18.adj.P.val	42.logFC	42.adj.P.val	scerID	scerID2	name1	name2
ZPAR0A01130_B	0.97183	2.69336e-05	0.605515	0.000577787	YLR034C	NA	SMF3	NA
ZPAR0A08440_B	0.576191	0.00582165	0.423962	0.0207083	YDR270W	NA	CCC2	NA
ZPAR0A08540_B	-1.84688	1.016e-05	-1.18436	0.000100742	YDR264C	YOR034C	AKR1	AKR2
ZPAR0A10020_N	0.945079	0.00382697	2.0417	8.89003e-07	Fit2p	NA	NA	NA
ZPAR0B02150_A	0.637014	0.000949353	0.628383	0.000480568	YGR146C	NA	ECL1	NA
ZPAR0B05670_A	NA	NA	0.750638	0.00475797	YOR226C	YPL135W	ISU2	ISU1
ZPAR0B05970_A	0.534874	0.00402237	0.729474	0.000310824	YPL154C	NA	PEP4	NA
ZPAR0B06670_A	1.20426	1.49389e-05	NA	NA	YBR207W	NA	FTH1	NA
ZPAR0B07350_A	1.53719	7.05044e-07	0.951465	2.07134e-05	YDR151C	YLR136C	CTH1	TIS11
ZPAR0B08230_A	NA	NA	1.24645	0.000135453	YPR124W	NA	CTR1	NA
ZPAR0C00700_A	2.03626	7.82512e-08	2.46537	6.55997e-09	YMR058W	NA	FET3	NA
ZPAR0C01350_N	-1.24788	0.00129219	NA	NA	YGL071W	YPL202C	AFT1	AFT2
ZPAR0C01730_A	0.493726	0.00868768	-0.646299	0.000818661	YGR065C	NA	VHT1	NA
ZPAR0C05040_A	-0.599583	0.00555993	-0.412774	0.017758	YGL009C	NA	LEU1	NA
ZPAR0C06440_A	-0.411835	0.0216608	-0.847679	7.26018e-05	YJL133W	YKR052C	MRS3	MRS4
ZPAR0C08410_A	0.614137	0.00127861	NA	NA	YKR076W	NA	ECM4	NA
ZPAR0D01560_B	2.33239	1.17565e-05	NA	NA	YLR205C	NA	HMX1	NA
ZPAR0D02100_B	-1.65208	7.47475e-06	-2.04858	6.90648e-07	YLR109W	NA	AHP1	NA
ZPAR0D03680_A	1.52575	2.48849e-06	NA	NA	YER145C	NA	FTR1	NA
ZPAR0E02740_A	0.995907	5.8931e-05	0.778655	0.000235184	YLR034C	NA	SMF3	NA
ZPAR0F00850_A	0.554396	0.0131419	-1.1577	4.61217e-05	YLR109W	NA	AHP1	NA
ZPAR0F02410_B	0.622183	0.00242187	0.341865	0.0332943	YER145C	NA	FTR1	NA
ZPAR0G00240_N	0.451519	0.0374343	NA	NA	Fit2p	NA	NA	NA
ZPAR0G01260_A	0.597665	0.00719694	-0.462125	0.0304973	YNL259C	NA	ATX1	NA
ZPAR0G04480_B	1.15885	0.000620697	0.628138	0.0182494	YGR146C	NA	ECL1	NA
ZPAR0H01720_B	NA	NA	0.48135	0.0457019	YPR124W	NA	CTR1	NA
ZPAR0H02640_B	1.04875	1.37831e-05	0.707291	0.000166457	YDR151C	YLR136C	CTH1	TIS11
ZPAR0H03320_B	1.17595	1.48111e-05	NA	NA	YBR207W	NA	FTH1	NA
ZPAR0H04020_B	0.441947	0.0141972	0.838182	0.000103044	YPL154C	NA	PEP4	NA
ZPAR0H04320_B	0.617121	0.0181372	0.883655	0.0029866	YOR226C	YPL135W	ISU2	ISU1
ZPAR0H06090_B	NA	NA	0.741537	0.000211223	YFL041W	NA	FET5	NA
ZPAR0I00350_B	0.482897	0.00438204	1.97665	1.06907e-08	YMR041C	NA	ARA2	NA
ZPAR0I00460_B	0.817727	0.000778174	NA	NA	YMR034C	NA	RCH1	NA
ZPAR0I01750_B	1.02493	0.000264273	0.779152	0.00105649	YEL012W	NA	UBC8	NA
ZPAR0J02140_A	1.68591	2.82974e-06	NA	NA	YBR047W	NA	NA	NA
ZPAR0J02560_A	-1.67706	1.46927e-07	-0.535852	0.00128594	YKL103C	NA	APE1	NA
ZPAR0J04720_A	0.359186	0.0220016	0.291686	0.0407023	YDR270W	NA	CCC2	NA
ZPAR0J04820_A	-1.01694	7.16332e-05	-0.909132	5.24481e-05	YDR264C	YOR034C	AKR1	AKR2
ZPAR0K00610_B	2.17642	2.42501e-08	0.759176	0.000105074	YMR058W	NA	FET3	NA
ZPAR0K01260_N	-1.52898	0.000985398	-0.949986	0.0280291	YGL071W	YPL202C	AFT1	AFT2
ZPAR0L00910_B	0.462031	0.0143322	-0.49877	0.00619839	YKR076W	NA	ECM4	NA
ZPAR0L01700_B	-0.91763	9.94894e-05	-0.896054	2.13166e-05	YGL009C	NA	LEU1	NA
ZPAR0L03090_B	-0.665528	0.000375808	-0.75593	5.7293e-05	YJL133W	YKR052C	MRS3	MRS4
ZPAR0M02300_B	1.7374	8.13145e-06	NA	NA	YBR047W	NA	NA	NA
ZPAR0M02720_B	-2.41361	6.72566e-08	-1.16138	1.13972e-05	YKL103C	NA	APE1	NA
ZPAR0N04820_A	1.97201	0.000142103	NA	NA	YLR205C	NA	HMX1	NA
ZPAR0O00350_A	0.38948	0.0401025	1.84134	4.60377e-08	YMR041C	NA	ARA2	NA
ZPAR0O00450_A	0.74523	0.0023653	NA	NA	YMR034C	NA	RCH1	NA
ZPAR0O01700_A	1.04866	5.47279e-05	1.04945	2.3905e-05	YEL012W	NA	UBC8	NA
ZPAR0P00180_N	1.11995	0.000675426	NA	NA	Fit2p	NA	NA	NA
ZPAR0P01210_B	0.783403	0.00173238	NA	NA	YNL259C	NA	ATX1	NA
ZPAR0P02630_A	0.614828	0.0015174	0.669341	0.00042013	YFL041W	NA	FET5	NA
